# Supplementary material for: PINK1 and Parkin regulate IP3R-mediated ER calcium release
Source: Nat Commun. 2023 Aug 25;14:5202. doi: 10.1038/s41467-023-40929-z (PMC10457342; doi:10.1038/s41467-023-40929-z)
Supplement: Supplementary file 3 — Source Data [file 41467_2023_40929_MOESM3_ESM.zip]

Archive with 27 entries (27 files):
- ._Figure 4.xlsx
- ._Supplementary Figure 11.xlsx
- ._Supplementary Figure 14.xlsx
- Figure 1.xlsx
- Figure 2.xlsx
- Figure 3.xlsx
- Figure 4.xlsx
- Figure 5.xlsx
- Figure 6.xlsx
- Figure 7.xlsx
- Figure 8.xlsx
- Supplementary Figure 1.xlsx
- Supplementary Figure 10.xlsx
- Supplementary Figure 11.xlsx
- Supplementary Figure 12.xlsx
- Supplementary Figure 13.xlsx
- Supplementary Figure 14.xlsx
- Supplementary Figure 15.xlsx
- Supplementary Figure 2.xlsx
- Supplementary Figure 3.xlsx
- Supplementary Figure 4.xlsx
- Supplementary Figure 5.xlsx
- Supplementary Figure 6.xlsx
- Supplementary Figure 7.xlsx
- Supplementary Figure 8.xlsx
- Supplementary Figure 9.xlsx
- supplementary Figure 16.xlsx
