# Supplementary material for: PINK1 and Parkin regulate IP3R-mediated ER calcium release
Source: Nat Commun. 2023 Aug 25;14:5202. doi: 10.1038/s41467-023-40929-z (PMC10457342; doi:10.1038/s41467-023-40929-z)
Supplement: Supplementary file 3 — Source Data [file 41467_2023_40929_MOESM3_ESM.zip › Figure 1.xlsx]

## Sheet: Fig. 1a
<Line graph>
Parkin WT + vector (n=180 cells)																					Parkin KO + vector (n=190 cells)																					Parkin KO + Parkin WT (n=167 cells)
Time	s1	s2	s3	s4	s5	s6	s7	s8	s9	s10	s11	s12	s13	s14	s15	s16	mean	SD			Time	s1	s2	s3	s4	s5	s6	s7	s8	s9	s10	s11	s12	s13	s14	s15	s16	mean	SD			Time	s1	s2	s3	s4	s5	s6	s7
0	1.03185	0.987094	0.957554	0.967443	0.990744	1.01444	1.00358	1.00748	0.968964	1.0279	1.00164	1.01072	0.995401	1.00132	0.997844	0.994629	0.997413	0.0203538			0	0.990123	0.997563	0.994557	0.995017	0.963746	0.996384	0.973403	1.02511	1.02382	0.994798	0.991054	0.99197	0.994882	0.997813	0.99581	0.990548	0.994787	0.0147533			0	0.982845	0.999406	0.988004	0.994773	0.99608	1.00297	0.984421
10.24	1.03406	0.997184	0.98063	0.978468	0.988651	1.02563	1.0155	1.00748	0.98011	1.00173	0.992519	1.01687	0.988098	1.00612	0.992988	0.996741	1.00017	0.0164649			10.24	0.993871	0.998483	0.996746	0.996374	0.984683	0.99445	0.97808	1.01532	1.02382	0.992485	0.99755	0.991188	0.99218	0.999555	0.998272	0.99609	0.996822	0.0105501			10.24	0.986911	0.999713	0.99774	0.993171	0.999361	1.01896	0.982917
20.24	1.03094	0.987094	0.988028	0.981499	0.996625	1.0287	1.00438	1.00388	0.988557	1.02988	1.00132	1.0104	1.02567	0.997782	0.994132	0.999109	1.00425	0.0163752			20.24	1.00327	1.00063	1.00514	0.990319	1.00067	0.997044	0.985595	1.00433	1.01348	0.998737	1.00291	0.998642	0.994807	0.99602	0.992912	1.00292	0.999214	0.00659264			20.24	0.985463	1.00072	1.00208	0.996106	0.990342	1.00297	0.985195
30.24	1.01191	0.987094	0.998468	0.991894	1.00056	1.01118	1.01615	0.996378	0.989455	1.00698	0.98958	0.997151	1.01145	0.989347	1.01296	0.997711	1.00052	0.00988532			30.24	0.990123	0.997563	0.994557	0.995017	0.987596	0.996304	0.993746	1.00047	1.00996	1.00517	1.00144	1.00046	0.999428	1.00316	0.993428	1.00189	0.998145	0.00574524			30.24	1.00493	1.00357	1.00204	0.998513	1.0012	1.01896	0.988864
40.24	0.990529	0.997184	1.01279	1.01579	1.00666	0.993928	1.00437	0.989783	1.00819	0.996396	0.996907	0.99529	1.02973	1.01004	1.00246	1.01461	1.00404	0.0108629			40.24	0.993871	0.998483	0.996746	0.996374	0.993133	1.005	1.00758	0.98733	1.00669	1.00765	1.00485	1.00266	1.00385	1.00256	1.00799	1.01333	1.00175	0.00683612			40.24	1.01254	1.00858	1.00484	0.996461	1.00695	1.0172	0.999139
50.25	0.962536	0.987094	1.01617	1.01793	1.03286	0.978353	0.990142	0.993713	1.01318	0.977815	0.979231	0.992921	1.0393	0.992916	1.00776	1.00337	0.99908	0.0210362			50.25	1.00327	1.00063	1.00514	0.990319	1.00606	1.0039	1.01533	0.994005	1.00996	1.00799	1.00196	1.00938	1.0004	1.00931	1.00868	1.01446	1.00505	0.0066951			50.25	1.01659	1.00905	1.00817	0.995138	1.00455	0.993743	1.0059
60.25	0.951862	0.997184	1.02255	1.01662	1.03194	0.975196	0.98459	0.990199	1.02621	0.991023	1.01521	0.985984	1.03077	0.987045	1.00351	1.00597	1.00099	0.0222427			60.25	1.00931	1.00132	1.0001	0.998495	1.00611	1.0125	1.02918	0.987191	1.01944	1.00172	1.00765	1.00458	1.00486	1.00759	1.00147	1.00211	1.00585	0.00930956			60.25	1.01072	1.00732	1.00081	0.997156	1.00018	1.00796	1.02183
70.25	0.94632	1.01004	1.02381	1.03036	1.02968	0.972575	0.981294	1.00739	1.02534	0.98185	1.02833	0.986851	1.01469	0.994284	1.00016	0.999696	1.00204	0.0239962			70.25	1.00342	1.00392	1.01346	1.00703	1.008	1.02124	1.01709	0.986239	1.02182	1.00947	1.00042	1.00012	1.00639	1.00612	1.00425	1.00298	1.007	0.00872573			70.25	1.01365	1.00181	1.00476	1.0009	1.00134	0.997132	1.03173
80.26	0.94237	1.00569	1.01136	0.998896	1.00649	0.953741	0.962772	1.01117	1.03359	1.0011	1.025	0.937258	0.965272	0.992938	1.00974	1.01133	0.991795	0.0297431			80.26	0.944646	1.00808	1.01994	1.00124	1.00402	0.973178	0.984093	0.974385	0.986928	1.00882	1.00326	1.00527	1.00723	1.00056	1.00215	1.00565	0.995591	0.0186876			80.26	0.996438	1.00758	1.00351	0.994523	1.00802	1.03648	1.00223
90.26	0.892813	0.97285	0.96012	0.949149	0.958089	0.905661	0.928907	0.973849	0.979645	0.936022	0.977756	0.851784	0.88741	0.902739	0.918593	0.942069	0.933591	0.0377041			90.26	0.801749	0.890791	0.941089	1.06538	1.00401	0.851374	0.827681	0.860575	0.846601	0.809728	0.847553	0.898534	0.860977	0.86657	0.952176	0.947923	0.892045	0.0726383			90.26	0.937516	0.991261	0.992064	0.970964	0.974078	0.925555	0.912432
100.26	0.830451	0.909752	0.911856	0.908948	0.901741	0.830377	0.849014	0.878209	0.883824	0.842318	0.908775	0.784789	0.805918	0.791648	0.839434	0.864039	0.858818	0.0435394			100.26	0.675663	0.691183	0.757047	0.909289	0.698608	0.646564	0.579263	0.66924	0.579596	0.68761	0.637627	0.699563	0.618035	0.655649	0.716888	0.816465	0.689893	0.0838843			100.26	0.863603	0.947747	0.954908	0.930875	0.887142	0.779274	0.78162
110.26	0.772238	0.866968	0.849038	0.856445	0.864154	0.774891	0.765768	0.767329	0.788071	0.744368	0.847017	0.733431	0.741897	0.750982	0.793088	0.816765	0.795778	0.0472816			110.26	0.566495	0.558256	0.587126	0.647518	0.443488	0.471208	0.377767	0.49295	0.323919	0.577591	0.505647	0.518461	0.444428	0.501381	0.508894	0.645876	0.510688	0.0880152			110.26	0.813844	0.907192	0.915012	0.886066	0.829582	0.67379	0.667211
120.26	0.744374	0.811111	0.791005	0.803221	0.847997	0.742854	0.716643	0.672874	0.682456	0.698057	0.794801	0.710123	0.72791	0.748682	0.78842	0.802546	0.755192	0.0517357			120.26	0.481698	0.49642	0.47458	0.559187	0.345266	0.360681	0.266724	0.381811	0.214512	0.521234	0.436317	0.414498	0.37158	0.40873	0.411812	0.480864	0.41412	0.0911096			120.26	0.769838	0.874722	0.877968	0.844677	0.787034	0.608463	0.588038
130.26	0.726995	0.776437	0.768293	0.789528	0.866157	0.719873	0.710853	0.626912	0.617713	0.678132	0.766612	0.702506	0.729343	0.698295	0.825776	0.802219	0.737853	0.0676328			130.26	0.430152	0.46715	0.405852	0.504691	0.320415	0.290671	0.224196	0.322176	0.188163	0.491406	0.427976	0.378928	0.346101	0.369649	0.373729	0.363468	0.369045	0.0881814			130.26	0.754558	0.859703	0.880275	0.827427	0.777774	0.588874	0.578928
140.26	0.730584	0.74688	0.77037	0.799227	0.889649	0.721101	0.726604	0.624633	0.608144	0.670978	0.789351	0.705105	0.733382	0.686462	0.852273	0.800118	0.740929	0.0755981			140.26	0.402381	0.455237	0.366547	0.460274	0.317938	0.258905	0.218177	0.301631	0.184617	0.475202	0.44956	0.37599	0.334294	0.363782	0.362742	0.283704	0.350686	0.0871387			140.26	0.764139	0.858977	0.874586	0.808762	0.775513	0.616487	0.609859
150.26	0.743426	0.734933	0.798655	0.83427	0.909938	0.722916	0.737336	0.645552	0.640598	0.695077	0.817785	0.718429	0.74944	0.713048	0.873329	0.811114	0.759115	0.0760178			150.26	0.388646	0.457112	0.344703	0.420875	0.32034	0.250064	0.224283	0.298855	0.18808	0.476559	0.473791	0.382012	0.345357	0.371762	0.372909	0.247485	0.347677	0.088443			150.26	0.773317	0.872529	0.874601	0.805132	0.76461	0.672902	0.664552
160.26	0.757829	0.753219	0.817516	0.852788	0.90696	0.730258	0.744706	0.682869	0.694742	0.70002	0.856093	0.748181	0.771204	0.715388	0.88316	0.791351	0.775393	0.069445			160.26	0.386918	0.452804	0.338772	0.432879	0.329845	0.262628	0.240266	0.309466	0.194599	0.496389	0.499513	0.389771	0.3601	0.378152	0.39541	0.237473	0.356562	0.0913223			160.26	0.796798	0.882317	0.883469	0.799937	0.769635	0.68971	0.716719
170.26	0.772018	0.779647	0.843628	0.87539	0.940777	0.751322	0.751308	0.718587	0.727467	0.711285	0.885159	0.779087	0.780784	0.716777	0.897523	0.794974	0.795358	0.0717767			170.26	0.396991	0.455913	0.338852	0.428872	0.343824	0.284085	0.262876	0.319766	0.199618	0.523133	0.521588	0.398572	0.380033	0.382574	0.411401	0.239792	0.367993	0.0930049			170.26	0.802966	0.891557	0.894201	0.799162	0.782633	0.707486	0.756118
180.26	0.788529	0.816194	0.854865	0.894094	0.962458	0.765904	0.766806	0.761061	0.783722	0.731165	0.925924	0.791721	0.782062	0.72072	0.919575	0.82667	0.818217	0.0728773			180.26	0.422648	0.458359	0.351172	0.448039	0.361921	0.313826	0.279086	0.335827	0.208279	0.543226	0.547241	0.417489	0.393198	0.388829	0.432958	0.239812	0.383869	0.0959985			180.26	0.820709	0.904498	0.905499	0.817121	0.801756	0.768712	0.796805
190.27	0.810148	0.857273	0.873863	0.906612	0.976594	0.786933	0.781595	0.806018	0.828792	0.76597	0.963624	0.806894	0.824095	0.716167	0.953519	0.830879	0.843061	0.0744785			190.27	0.450105	0.469006	0.370147	0.475012	0.381791	0.342239	0.310474	0.356702	0.217443	0.581497	0.583801	0.446645	0.41302	0.407711	0.458976	0.24672	0.406956	0.101981			190.27	0.849873	0.91521	0.931452	0.830495	0.832416	0.819361	0.845948
200.27	0.834744	0.888641	0.88052	0.908288	0.991402	0.812609	0.804453	0.847591	0.877647	0.76562	0.99382	0.837085	0.85581	0.711354	0.961483	0.846699	0.86361	0.0761556			200.27	0.490508	0.488466	0.383041	0.522111	0.420004	0.35695	0.337514	0.392157	0.227702	0.608302	0.612051	0.483863	0.433142	0.430103	0.488262	0.253833	0.433001	0.108396			200.27	0.877967	0.928811	0.944017	0.851256	0.879355	0.814225	0.863185
210.27	0.856104	0.90866	0.883159	0.901589	0.998991	0.832975	0.840418	0.889734	0.921375	0.779762	1.02104	0.84377	0.839748	0.757415	0.984015	0.87102	0.883111	0.0731464			210.27	0.520712	0.507169	0.423105	0.549752	0.451501	0.372307	0.36684	0.421874	0.23656	0.640147	0.641342	0.511953	0.456844	0.450448	0.517222	0.25913	0.457932	0.113971			210.27	0.900391	0.947979	0.949516	0.869337	0.904395	0.839157	0.909931
220.27	0.865479	0.938768	0.889662	0.916705	1.00781	0.847875	0.862437	0.91962	0.95078	0.797123	1.02825	0.86016	0.841153	0.803709	0.992186	0.868097	0.899363	0.0695974			220.27	0.55353	0.535629	0.446282	0.603713	0.482189	0.386901	0.416312	0.467876	0.2493	0.64712	0.647309	0.545291	0.48294	0.472191	0.54422	0.274128	0.484683	0.114732			220.27	0.911078	0.947481	0.962373	0.884821	0.920566	0.876353	0.935037
230.27	0.876031	0.945074	0.898982	0.923322	1.01472	0.872386	0.880989	0.94304	0.971741	0.811431	1.05632	0.868359	0.845499	0.826655	0.982793	0.887553	0.912806	0.0685325			230.27	0.606373	0.572328	0.480828	0.647454	0.518506	0.402736	0.43138	0.512925	0.257677	0.690092	0.679594	0.568102	0.512844	0.497868	0.559347	0.286548	0.514038	0.124146			230.27	0.924094	0.958492	0.965233	0.89454	0.931106	0.857451	0.93817
240.27	0.859879	0.944124	0.911135	0.931891	1.03044	0.885104	0.888536	0.953605	1.00256	0.814882	1.05891	0.877937	0.85266	0.818039	1.00625	0.911238	0.9217	0.0736131			240.27	0.652553	0.61318	0.52349	0.684615	0.549847	0.427408	0.453262	0.562281	0.270798	0.7349	0.702862	0.591083	0.548976	0.531759	0.585232	0.294329	0.545411	0.132079			240.27	0.943939	0.957966	0.963665	0.904565	0.937404	0.855803	0.950755
250.27	0.873074	0.967825	0.918354	0.940069	1.02199	0.884596	0.890457	0.970627	1.01531	0.834452	1.04238	0.885895	0.883422	0.817806	1.00729	0.923383	0.929809	0.0685093			250.27	0.717775	0.653094	0.561325	0.736976	0.575953	0.502785	0.474354	0.60503	0.284781	0.758484	0.727	0.614879	0.571029	0.559795	0.619147	0.325916	0.58052	0.135522			250.27	0.957361	0.968417	0.973495	0.915318	0.949888	0.859287	0.947277
260.27	0.879335	0.95511	0.935286	0.95511	1.02283	0.888962	0.898862	0.978624	1.02398	0.865392	1.04925	0.896622	0.903683	0.829535	1.02477	0.929568	0.939807	0.0653502			260.27	0.766244	0.677061	0.587754	0.764682	0.602309	0.588798	0.511629	0.647753	0.294889	0.779308	0.730415	0.648022	0.601595	0.577624	0.652491	0.341003	0.610724	0.137628			260.27	0.959054	0.96891	0.986628	0.925853	0.96148	0.86773	0.960678
270.27	0.901032	0.989121	0.941395	0.972808	1.01447	0.870912	0.908344	0.981133	1.03548	0.870762	1.05928	0.903144	0.919291	0.833023	1.03545	0.941511	0.948572	0.0669967			270.27	0.803747	0.701346	0.62258	0.809032	0.638952	0.616723	0.529498	0.68821	0.314153	0.812965	0.761382	0.668852	0.629245	0.584747	0.681649	0.36211	0.639074	0.143365			270.27	0.974092	0.978061	0.976443	0.93346	0.969344	0.880612	0.955246
280.27	0.914508	0.989976	0.961813	0.979299	1.02043	0.876859	0.918112	0.985627	1.04373	0.884307	1.05222	0.911236	0.935728	0.831621	1.04421	0.943131	0.955801	0.0653748			280.27	0.840228	0.731839	0.653543	0.837084	0.678095	0.665202	0.538466	0.734353	0.331721	0.833342	0.77913	0.687574	0.653985	0.608975	0.696896	0.399118	0.666847	0.144631			280.27	0.985846	0.987124	0.986096	0.938365	0.989052	0.874536	0.967184
290.27	0.921805	0.992708	0.974149	0.995421	1.02739	0.902386	0.927918	0.991527	1.04289	0.878954	1.07024	0.921024	0.946334	0.839129	1.0368	0.94525	0.96337	0.0641395			290.27	0.86453	0.758753	0.679458	0.854146	0.697429	0.7408	0.54827	0.773157	0.351731	0.868186	0.8028	0.703752	0.67536	0.639126	0.711155	0.475132	0.696487	0.141354			290.27	0.988665	0.987754	0.987239	0.948079	0.988751	0.880055	0.971726
300.28	0.916519	0.998094	0.96975	0.97758	1.01256	0.919852	0.942746	0.999461	1.05963	0.904376	1.06632	0.925704	0.973578	0.825644	1.03747	0.958694	0.967999	0.0625523			300.28	0.878362	0.766259	0.706432	0.882782	0.710283	0.792757	0.563895	0.794534	0.371837	0.867747	0.839789	0.729203	0.710409	0.665001	0.734626	0.546022	0.722496	0.136673			300.28	0.995177	0.984688	0.983641	0.958134	0.99509	0.897054	0.961313
310.28	0.929916	1.01586	0.953449	0.97549	1.01054	0.93661	0.956384	1.00565	1.05604	0.902261	1.06117	0.931315	0.958827	0.848035	1.04295	0.961153	0.971603	0.0579576			310.28	0.898485	0.767552	0.739796	0.896137	0.724242	0.831192	0.579348	0.827622	0.403836	0.88324	0.842024	0.758158	0.724838	0.703513	0.762866	0.609641	0.747031	0.130347			310.28	0.9936	1.00204	0.991484	0.954457	0.997013	0.88822	0.986588
320.28	0.940186	1.02067	0.963043	0.975238	1.00513	0.940892	0.965925	1.00151	1.05194	0.915834	1.06172	0.9324	0.959668	0.882222	1.05953	0.962121	0.977377	0.0523556			320.28	0.916476	0.780186	0.766153	0.916999	0.734585	0.814337	0.592567	0.852318	0.433995	0.919636	0.855965	0.787036	0.754816	0.721876	0.793826	0.660282	0.768816	0.127217			320.28	0.9864	0.994289	0.990584	0.955807	1.01087	0.903862	1.00908
330.26	0.952017	1.00635	0.966089	0.983767	1.01509	0.950899	0.969115	1.00103	1.05767	0.912258	1.07054	0.927376	0.969443	0.890434	1.0449	0.983707	0.981293	0.0504944			330.26	0.93314	0.807084	0.794371	0.913951	0.74984	0.85538	0.606848	0.878541	0.477231	0.915482	0.87133	0.804307	0.776977	0.748446	0.818646	0.696451	0.790502	0.119802			330.26	0.990183	0.995019	0.994298	0.964513	1.01061	0.912417	1.0199
340.27	0.961263	1.02039	0.97623	1.00829	1.01484	0.962515	0.973924	1.00638	1.0556	0.940841	1.05098	0.949444	0.97223	0.911624	1.032	0.974313	0.988179	0.040556			340.27	0.93522	0.822521	0.796567	0.944934	0.760038	0.878578	0.635414	0.892957	0.534009	0.923884	0.882566	0.834987	0.799257	0.769289	0.832124	0.746394	0.811796	0.109567			340.27	0.985663	0.993358	0.995021	0.964474	1.01501	0.908329	1.03161
350.27	0.961864	1.01527	0.988705	1.00846	1.00995	0.96281	0.983491	0.999589	1.05066	0.913381	1.04296	0.950064	0.968369	0.921523	1.04252	0.974012	0.987102	0.0408499			350.27	0.952738	0.848944	0.803091	0.930976	0.778064	0.922273	0.659461	0.919114	0.591074	0.943905	0.878389	0.850634	0.812995	0.782262	0.846359	0.80182	0.832631	0.100308			350.27	0.98798	0.991083	0.996406	0.97212	1.01795	0.932068	1.03269
360.27	0.963843	1.02096	0.975215	0.991482	1.01308	0.968282	0.987651	1.00405	1.04174	0.94112	1.04592	0.957807	0.947076	0.934508	1.05184	0.993382	0.989873	0.0374689			360.27	0.954851	0.872248	0.817967	0.944393	0.780239	0.930023	0.669121	0.924012	0.652443	0.954167	0.884389	0.871218	0.833919	0.802001	0.856352	0.852986	0.850021	0.0912923			360.27	0.990275	0.98943	0.993288	0.973356	1.01282	0.925296	1.03388
370.27	0.9543	1.02442	0.960528	0.981035	1.01824	0.974652	0.987669	1.00424	1.04535	0.955664	1.04851	0.960602	0.963058	0.938043	1.05057	0.992593	0.991217	0.0367482			370.27	0.962063	0.885317	0.816992	0.950958	0.785787	0.902044	0.692089	0.938283	0.701674	0.971917	0.896201	0.894271	0.858273	0.820794	0.867837	0.883921	0.864276	0.0835612			370.27	0.983527	0.99354	0.992113	0.977412	1.01175	0.916775	1.03785
380.27	0.955161	1.01661	0.961391	0.994536	1.00369	0.972096	0.987985	1.01102	1.0379	0.932018	1.03381	0.976873	0.937189	0.958341	1.02982	0.993698	0.987634	0.0334309			380.27	0.954083	0.901028	0.83302	0.976144	0.785208	0.904657	0.707817	0.944037	0.754857	0.991522	0.903991	0.905764	0.878319	0.835605	0.876445	0.900003	0.878281	0.0784852			380.27	0.978962	0.98704	0.994183	0.980119	1.0197	0.932491	1.04748
390.28	0.95338	1.03895	0.955597	0.993963	0.995528	0.966447	0.992799	1.01717	1.028	0.918717	1.03816	0.958077	0.988198	0.971349	1.04158	1.00335	0.991329	0.0358635			390.28	0.944267	0.930225	0.861851	0.962719	0.798595	0.925616	0.73353	0.956189	0.809608	0.986194	0.892198	0.915132	0.886688	0.858073	0.884798	0.916617	0.891394	0.0669417			390.28	0.989163	0.993837	0.999763	0.986656	1.01682	0.938088	1.0461
400.27	0.958307	1.05704	0.95639	0.990436	1.00077	0.970319	0.997294	1.02767	1.03034	0.937738	1.04006	0.97332	1.01118	0.977117	1.0428	1.00936	0.998758	0.0349244			400.27	0.934105	0.937437	0.868421	0.974162	0.822425	0.944367	0.762757	0.954999	0.856166	1.00342	0.886022	0.93306	0.906701	0.87691	0.901336	0.913556	0.90474	0.059564			400.27	0.984443	0.987784	0.997227	0.990643	1.00382	0.942425	1.03948
410.27	0.963452	1.05163	0.972633	1.01288	1.00069	0.980468	0.993497	1.02603	1.03679	0.915298	1.02048	0.968973	0.989548	0.976881	1.04758	1.00877	0.997849	0.0354381			410.27	0.945446	0.9504	0.877341	0.973439	0.839867	0.961535	0.802483	0.95724	0.889085	1.02381	0.91665	0.946052	0.923206	0.888622	0.915743	0.926029	0.92106	0.0535693			410.27	0.988661	0.988945	0.995778	0.986749	1.00527	0.936996	1.03872
420.28	0.976467	1.0634	0.983994	1.01349	0.984196	0.990664	0.991817	1.03391	1.03206	0.892023	1.0004	0.953323	1.02646	0.983653	1.05141	0.993538	0.998176	0.0408494			420.28	0.954508	0.948087	0.897625	0.994246	0.84772	0.943799	0.832912	0.964116	0.929206	1.01714	0.926072	0.957303	0.933223	0.902878	0.916827	0.934315	0.931248	0.0468483			420.28	0.982186	0.979057	1.00121	0.986213	1.01697	0.949066	1.0277
430.28	0.981155	1.08643	0.974637	1.00728	0.989619	0.994893	0.992401	1.03174	1.0232	0.900701	0.995158	0.961097	1.01476	0.965309	1.04632	0.997306	0.997626	0.0409395			430.28	0.962641	0.94587	0.897594	0.983461	0.877493	0.928829	0.857732	0.96718	0.958159	1.01125	0.919221	0.961308	0.947367	0.918253	0.926224	0.933666	0.937266	0.0389039			430.28	0.971328	0.993099	0.99758	0.98969	1.01094	0.9251	1.02781
440.28	1.00294	1.06925	0.974798	1.00659	0.996542	1.005	0.994212	1.03282	1.02986	0.873261	0.994016	0.976899	0.988056	0.986521	1.03187	0.990269	0.997056	0.0411907			440.28	0.953487	0.940456	0.911482	0.982469	0.896413	0.939321	0.878251	0.971343	0.984176	1.01564	0.952728	0.974588	0.961181	0.923489	0.929608	0.937741	0.947024	0.0351865			440.28	0.961571	0.987506	0.997348	0.993277	1.00499	0.922465	1.01916
450.28	1.01623	1.06724	0.983191	1.01406	1.00364	1.0091	0.987885	1.03252	1.01409	0.912417	0.989521	0.98325	1.00276	0.981753	1.01879	0.995315	1.00074	0.0321784			450.28	0.960415	0.934758	0.920269	0.971012	0.912739	0.961701	0.894944	0.986189	0.996879	1.0104	0.959747	0.978688	0.967158	0.927739	0.939616	0.931733	0.953374	0.0319845			450.28	0.963972	0.986567	0.992855	0.995297	1.00961	0.935241	1.00629
460.28	1.02468	1.06273	0.981155	1.00711	1.00545	1.01664	0.982057	1.02196	1.01552	0.901852	0.994864	0.989929	0.998749	0.992152	1.0259	0.980301	1.00007	0.0338473			460.28	0.969276	0.927833	0.929201	0.981399	0.921044	0.958424	0.895322	0.995471	1.00872	1.00052	0.951849	0.980254	0.976764	0.944942	0.943734	0.942136	0.957931	0.0316268			460.28	0.980056	0.986804	0.98465	0.997111	1.00131	0.931845	1.00147
470.28	1.02652	1.05447	0.981054	1.01568	1.00059	1.02442	0.983673	1.02513	1.02083	0.90297	1.02048	0.99879	0.979943	0.971968	1.03922	0.988824	1.00216	0.0354179			470.28	0.975429	0.939214	0.948833	0.99072	0.904536	0.96512	0.925956	1.0036	1.01767	1.0037	0.948568	0.978701	0.980648	0.948788	0.949331	0.946112	0.964183	0.0307629			470.28	0.969695	0.972431	0.985429	1.00147	1.00902	0.932895	0.991192
480.28	1.03671	1.06698	0.985723	1.02513	1.00253	1.01668	0.983262	1.02643	1.00806	0.908094	1.0004	1.00138	0.998703	0.972136	1.03531	0.982773	1.00314	0.0352224			480.28	0.957588	0.939196	0.954758	0.981584	0.935851	0.977483	0.951713	1.01591	1.0179	0.998213	0.967002	0.982371	0.987645	0.950445	0.95869	0.958094	0.970903	0.0249491			480.28	0.966662	0.974377	0.983793	1.00005	0.996551	0.904204	0.994918
490.28	1.03541	1.06609	0.976547	1.00968	0.99808	1.01902	0.990252	1.02138	1.00551	0.936301	0.995158	0.992336	1.03106	1.01171	1.03942	0.992311	1.00752	0.0296252			490.28	0.95869	0.946246	0.940551	0.977405	0.917093	0.987116	0.955356	1.02219	1.03395	0.992913	0.964216	0.984787	0.986191	0.949578	0.959213	0.958937	0.970902	0.0299077			490.28	0.969272	0.974095	0.987911	0.998343	1.00031	0.93033	0.989045
500.28	1.03018	1.05812	0.971798	0.995667	0.994067	1.01397	0.987347	1.01945	0.998409	0.930223	0.994016	1.00615	0.969129	1.01171	1.02254	0.984661	0.999215	0.0290296			500.28	0.95443	0.939424	0.94412	0.984038	0.92642	0.988155	0.9659	1.03812	1.03237	0.992395	0.96592	0.984039	0.996017	0.963557	0.970506	0.974136	0.976222	0.0301691			500.28	0.981487	0.973206	0.98919	0.99597	0.999714	0.928887	0.985702
510.28	1.03017	1.06858	0.974481	1.00608	1.00341	1.01228	0.995543	1.02406	0.992556	0.933477	0.989521	1.00345	1.01298	1.01171	1.00456	0.992771	1.00348	0.0281073			510.28	0.943093	0.938196	0.945573	0.975691	0.932362	0.993772	0.967118	1.04586	1.02892	0.986504	0.963611	0.981174	0.993539	0.962321	0.982089	0.964177	0.97525	0.0309523			510.28	0.989177	0.973703	0.983647	1.00147	1.01045	0.91772	0.986717
520.29	1.02311	1.05644	0.979131	1.00506	0.998168	1.00581	0.994853	1.02311	0.985951	0.96319	0.994864	1.00776	1.00031	1.01171	0.992042	1.00743	1.00306	0.0208547			520.29	0.94596	0.938316	0.933115	0.971648	0.93539	0.997498	0.964614	1.04378	1.03296	0.988753	0.966778	0.984543	0.990591	0.964289	0.983074	0.968653	0.975623	0.0316581			520.29	0.987038	0.9687	0.97962	1.00005	1.00172	0.924961	0.988175
530.29	1.02692	1.05897	0.959043	0.982436	1.00024	1.01438	0.995965	1.02021	0.974995	0.923553	0.975082	1.00787	0.994212	1.01171	0.998562	1.00763	0.996986	0.0306134			530.29	0.949704	0.933399	0.942533	0.952138	0.951258	0.996017	0.971449	1.04544	1.02497	1.00404	0.972034	0.983778	0.997184	0.971686	0.985415	0.958831	0.977492	0.0306883			530.29	0.966662	0.96955	0.97934	0.998343	1.00143	0.937161	0.979355
540.29	1.02851	1.03577	0.958795	0.971643	0.996316	1.00789	0.994903	1.01739	0.975409	0.94539	0.98018	0.99791	1.00281	1.01171	0.995786	0.993218	0.994602	0.0241185			540.29	0.957185	0.938316	0.957418	0.950409	0.958884	0.998634	0.959952	1.04418	1.02218	0.992855	0.984519	0.984593	1.00107	0.983375	0.985703	0.970733	0.980625	0.027702			540.29	0.969272	0.966206	0.972265	0.99597	0.994181	0.954116	0.987243
550.29	1.02946	1.03596	0.970039	0.986316	0.994067	1.00847	1.00119	1.00927	0.975655	0.919806	1.02048	0.994192	0.997645	1.01171	1.02254	0.984661	0.997591	0.0279409			550.29	0.974551	0.933399	0.962629	0.958573	0.972356	0.989592	0.97389	1.03896	1.03262	1.00355	0.988971	0.990153	0.997975	0.994617	0.987761	0.973852	0.985841	0.0261057			550.29	0.981487	0.9687	0.97962	1.00147	0.988391	0.939943	0.994467
560.29	1.03729	1.01921	0.968759	0.972946	1.00341	1.0203	1.00019	1.00873	0.973271	0.958905	1.0004	1.00853	1.01298	1.01171	1.00456	0.992771	0.999622	0.0213228			560.29	0.97442	0.933399	0.962629	0.951179	0.972356	0.992244	0.979632	1.03301	1.02954	0.999083	0.990271	0.990953	0.997413	0.995384	0.990915	0.98089	0.985833	0.0251838			560.29	0.989177	0.96955	0.97934	1.00005	0.981799	0.94637	0.990073
570.3	1.04397	1.00351	0.959043	0.982436	0.998168	1.02146	1.00097	1.01343	0.974091	0.974091	0.995158	0.998368	1.00031	1.01171	0.992042	1.00743	0.998512	0.0202746			570.3	0.957185	0.938316	0.957418	0.950409	0.958884	0.998634	0.96017	1.02121	1.02841	0.99349	0.991572	0.991754	0.997913	0.996585	0.989387	0.984596	0.982246	0.0257554			570.3	0.987038	0.966206	0.972265	0.998343	0.988391	0.964398	0.991999
580.3	1.02851	1.03577	0.958795	0.971643	1.00024	1.00847	1.00119	1.00883	0.975409	0.94539	0.994016	1.00776	0.994212	1.01171	0.998562	1.00763	0.996758	0.0237928			580.3	0.974551	0.933399	0.962629	0.958573	0.972356	0.989592	0.963631	1.01621	1.0024	0.99489	0.992872	0.992554	0.998413	0.997785	0.99247	0.984596	0.982933	0.0207092			580.3	0.987038	0.966206	0.972265	0.99597	0.981799	0.96609	0.987157
590.3	1.02946	1.03596	0.970039	0.986316	0.996316	1.0203	1.00019	1.00927	0.975655	0.919806	0.989521	1.00787	1.00281	1.01171	0.995786	0.993218	0.996514	0.0270403			590.3	0.97442	0.933399	0.962629	0.951179	0.972356	0.992244	0.963631	1.01621	1.0024	0.99489	0.992872	0.992554	0.998413	0.997785	0.99247	0.984596	0.982628	0.0214337			590.3
600.3	1.03729	1.01921	0.968759	0.972946	0.996316	1.02146	1.00097	1.00873	0.973271	0.958905	0.994864	0.99791	0.997645	1.01171	0.995786	0.993218	0.996812	0.0208113			600.3																					600.3
[truncated: 36 more columns]

## Sheet: Fig. 1b
<Line graph>
Parkin WT + vector (n=211 cells)																											Parkin KO + vector (n=215 cells)
Time	s1	s2	s3	s4	s5	s6	s7	s8	s9	s10	s11	s12	s13	s14	s15	s16	s17	s18	s19	s20	s21	s22	mean	SD			Time	s1	s2	s3	s4	s5	s6	s7	s8	s9	s10	s11	s12	s13	s14	s15	s16	s17	s18	s19	mean	SD
0	1.00791	0.990127	0.994349	0.990262	1.00886	0.995664	1.00654	1.00121	0.977322	0.963494	1.01459	1.02361	1.01197	1.00968	0.998246	0.986843	1.00457	1.00488	0.998495	0.994879	0.992922	0.992425	0.998584	0.013085			0	0.998346	1.01111	0.981592	0.991716	1.00347	0.990436	0.989265	0.997911	1.0056	0.987521	0.979052	1.01178	0.97915	0.981287	1.00762	1.00733	1.00691	1.01489	0.999419	0.997073	0.0118439
10.24	1.00791	0.990127	0.994349	0.990262	1.00886	0.995664	1.00654	1.00121	0.977322	0.963494	1.01459	1.02361	1.01197	1.00968	0.998246	0.988361	0.991499	1.00257	0.998572	0.989858	0.998509	0.994962	0.998099	0.0130077			10.24	0.998346	1.01111	0.981592	0.991716	1.00347	0.990436	0.989265	0.997911	1.0056	0.987521	0.979052	1.01178	0.97915	0.981287	1.00762	1.0009	0.998605	1.00703	0.987901	0.995278	0.0109015
20.24	0.995804	0.988202	0.995635	0.998786	0.960842	0.995664	1.00113	1.00515	1.01083	0.975121	1.01055	1.02361	1.01036	1.00968	0.998246	0.989739	1.02477	0.996703	1.00205	0.989442	0.997095	0.982435	0.998266	0.0145777			20.24	0.998122	0.991908	1.00216	1.00893	0.999874	1.0136	0.984546	0.994874	1.0056	0.987521	0.981452	0.990049	1.00192	0.981287	1.00054	1.00675	1.0002	0.991508	1.0053	0.997165	0.009372
30.24	0.999979	0.994619	1.00058	0.989883	0.958987	0.999285	0.999712	0.999158	0.977322	1.00176	1.00673	1.02361	1.01197	1.00707	0.999589	0.995016	0.977439	0.99656	0.999913	1.00526	0.987609	1.00225	0.997014	0.0132095			30.24	0.990383	1.02082	0.995628	0.991716	1.00554	1.00232	1.00704	0.996934	0.987403	1.00988	1.00904	0.985259	0.996567	0.992639	0.996487	0.997852	0.996129	1.00192	1.0217	1.00028	0.0100972
40.24	0.984519	1.01831	1.00142	1.00415	0.985316	1.00266	1.00284	1.00515	1.01083	0.988521	1.01526	1.02361	1.01036	1.00968	1.00583	0.993048	0.998037	0.990742	0.998001	1.00053	0.992401	0.991512	1.00149	0.0105763			40.24	0.992796	1.01301	1.01237	1.00893	0.999874	0.999819	1.02606	1.00567	0.998047	1.00987	1.01559	1.01178	1.02236	0.991123	0.995807	0.99493	0.995135	0.984549	1.00767	1.00449	0.0110762
50.25	0.996579	1.0149	0.996744	1.01057	0.991916	0.997781	0.999741	0.999158	1.00473	0.992067	0.980842	1.00626	0.991115	1.00707	0.996697	0.987663	1.00364	0.994915	1.00768	1.00257	1.01663	0.991813	0.999594	0.00887725			50.25	0.990942	1.02845	0.952134	0.998662	1.00554	0.984927	1.0096	0.994327	0.987403	0.980251	0.979052	0.990049	0.97915	0.9975	0.996512	1.00326	0.998976	0.996199	1.00018	0.993322	0.0154295
60.25	0.999962	0.999206	0.988865	1.01892	0.993947	1.00156	1.0109	1.00331	0.984435	0.991211	0.991376	0.976151	0.991146	1.00707	1.00719	0.984069	0.997929	1.01462	0.996172	1.01441	1.01053	0.978173	0.998234	0.011966			60.25	0.995468	0.978926	0.970174	0.992372	1.00347	0.99197	1.00189	0.991709	0.998047	1.00988	0.981452	0.985259	1.00192	1.01347	0.999332	0.994601	0.995927	1.00809	0.986822	0.994778	0.0109957
70.25	0.991721	0.994231	1.00143	1.03224	1.03588	1.01137	0.999565	0.999239	1.01083	0.973617	0.975445	0.996779	0.995403	1.00968	1.00622	0.977044	0.99875	1.00701	1.01752	1.01249	1.00517	0.953928	1.00025	0.018682			70.25	0.998692	0.980786	0.99503	1.00832	0.999874	1.00646	0.982912	1.00187	1.00495	1.00987	1.00904	0.991098	0.996567	1.01842	0.997383	1.00476	0.99679	0.98359	1.01705	1.00018	0.0106328
80.26	1.00857	1.06382	1.02261	1.12088	1.04899	1.01559	1.02705	0.999767	1.00473	0.960202	1.11193	1.07482	1.01487	1.00707	1.01982	1.06381	1.13819	1.14473	1.18743	1.05097	1.02188	0.987982	1.04981	0.05812			80.26	0.983034	1.00369	1.1551	1.00689	1.00554	0.998668	1.07129	1.07391	1.05719	1.16115	1.01559	0.988234	1.02236	1.04698	1.005	1.02768	1.00224	1.15826	1.37395	1.06088	0.0950334
90.26	2.12116	2.74071	2.17611	3.19447	2.63799	2.23637	2.03898	2.13173	1.5894	2.28662	2.20108	2.86	2.09387	1.75996	2.40658	2.90608	1.73489	2.43165	1.84818	2.40762	1.69133	1.68885	2.23562	0.436594			90.26	4.83804	3.72475	4.88138	5.58947	4.56819	4.96055	3.28204	4.23686	4.77648	4.61257	5.25289	6.44513	6.00014	5.58261	3.78273	4.45908	3.4303	5.26386	5.72806	4.81132	0.868894
100.26	2.88295	2.45223	1.86588	2.93598	1.26769	1.57145	1.53157	2.30184	2.55537	2.53023	2.28037	2.15157	1.94103	1.71701	1.35421	2.94221	1.86147	2.14842	1.53851	1.97675	2.11432	1.52585	2.06577	0.506416			100.26	4.64804	4.15999	4.98048	6.02712	4.09868	6.13349	4.37835	5.24646	4.28966	4.14764	5.76419	6.14342	6.08857	5.13122	4.37739	4.2298	3.7312	5.16806	4.86246	4.92664	0.791957
110.26	2.21685	1.76584	1.28774	2.09214	1.02166	1.27195	1.16843	1.54844	1.61927	2.21567	1.41628	1.54123	1.75231	1.51779	1.19156	2.77448	1.93217	1.68877	1.24676	1.40529	1.74904	1.32397	1.62489	0.421856			110.26	2.91996	2.43943	3.95176	4.02791	3.02584	5.37486	4.56517	4.80075	2.02483	1.69489	5.50513	5.02668	5.17474	4.01175	4.2259	2.76478	2.69547	3.39275	3.03467	3.7188	1.16419
120.26	1.59947	1.31192	1.14257	1.46671	1.03424	1.10052	1.03924	1.11921	1.07678	1.64851	1.20354	1.3172	1.56644	1.59305	1.10436	2.36069	1.80026	1.28852	1.13005	1.22514	1.43525	1.11223	1.3489	0.319256			120.26	1.19187	1.638	2.65028	2.77152	2.11923	3.79282	3.43168	2.99325	1.21768	1.09709	4.52715	3.40979	3.23563	2.84603	3.33299	2.16437	1.69562	1.66348	1.76193	2.50213	0.982814
130.26	1.24119	1.11144	1.07347	1.18395	1.03864	1.05505	1.0188	1.0301	1.02115	1.31362	1.15419	1.3011	1.42133	1.4497	1.05374	1.73549	1.52287	1.11323	1.07892	1.12246	1.09422	1.04115	1.18981	0.192458			130.26	1.01328	1.36177	1.72254	2.16648	1.4079	2.17073	2.47561	1.714	1.09899	1.08405	3.3835	2.28792	1.98931	1.58389	1.90605	1.68194	1.29316	1.09103	1.2525	1.72024	0.601017
140.26	1.09247	1.06869	1.05638	1.06864	1.03445	1.04302	0.990805	1.04027	1.01297	1.15786	1.11501	1.15796	1.27884	1.21893	1.03249	1.39897	1.24387	1.0636	1.06066	1.04122	1.04609	1.0122	1.10161	0.102149			140.26	0.974398	1.36726	1.35522	1.82454	1.21432	1.3835	1.80645	1.1893	1.07134	1.15721	2.48325	1.42607	1.52443	1.18758	1.33097	1.37797	1.15008	1.05863	1.15078	1.37018	0.352761
150.26	1.01345	1.05791	1.03433	1.05315	1.03574	1.03762	1.01388	1.02399	1.01385	1.12226	1.09374	1.04926	1.18168	1.12552	1.02654	1.0897	1.08759	1.04135	1.03764	1.02839	1.02895	1.00795	1.05475	0.0444141			150.26	1.02187	1.23412	1.25677	1.56465	1.14347	1.28397	1.47684	1.13015	1.09831	1.02909	1.70351	1.22057	1.41462	1.14759	1.18747	1.27389	1.10106	1.01524	1.12854	1.23325	0.188091
160.26	1.00373	1.0586	1.03645	1.05022	1.0376	1.02846	1.00419	1.03501	0.993749	1.06881	1.08934	1.02521	1.13404	1.05203	1.03527	1.00777	1.07748	1.03654	1.0248	1.02014	1.02038	1.01587	1.0389	0.0322778			160.26	1.24776	1.19229	1.19431	1.35685	1.0976	1.2336	1.30025	1.1202	1.08739	1.03032	1.35334	1.1503	1.33037	1.14179	1.13003	1.18643	1.09041	0.973988	1.12011	1.17565	0.107014
170.26	1.00784	1.05317	1.03568	1.05827	1.05951	1.02225	0.99777	1.03884	0.985476	1.05337	1.08886	1.01573	1.0928	1.02145	1.0308	1.00417	1.05281	1.04004	1.02215	0.999371	1.01874	1.01555	1.03248	0.0281232			170.26	1.12945	1.16603	1.13924	1.29065	1.06405	1.20748	1.20098	1.13379	1.07841	1.04129	1.34054	1.08243	1.25847	1.2068	1.1039	1.19289	1.07991	1.01704	1.10846	1.14957	0.0866715
180.26	0.992957	1.02864	1.03442	1.02977	1.07492	1.01421	1.01065	1.04196	0.993749	1.0644	1.09796	1.00827	1.05938	1.00733	1.00692	0.987662	1.03603	1.04712	1.02524	1.00148	1.02778	1.01076	1.02735	0.0283301			180.26	1.13987	1.15169	1.12699	1.28513	1.05681	1.18519	1.1688	1.10757	1.08251	1.0116	1.32341	1.05652	1.27953	1.14605	1.09483	1.1618	1.08213	1.0509	1.10229	1.13756	0.0840725
190.27	0.991345	0.997158	1.02673	1.01289	1.12914	1.01476	1.01755	1.04879	0.985476	1.06387	1.09166	1.00733	1.02479	1.01247	1.02357	0.978312	1.03135	1.03187	1.02684	1.00555	1.01868	1.01341	1.02516	0.0341145			190.27	1.16535	1.13171	1.19174	1.28272	1.02736	1.21841	1.12455	1.0628	1.07822	1.0116	1.28817	1.04122	1.19945	1.06681	1.08649	1.15358	1.08022	1.0254	1.09889	1.12288	0.0835248
200.27	1.00721	0.989111	1.0394	1.00446	1.0985	1.00483	1.01315	1.04765	0.993749	1.05627	1.08099	1.00827	1.01101	1.01508	1.01516	0.972075	1.04013	1.02424	1.02103	0.997788	1.02155	1.0011	1.02103	0.029665			200.27	1.15498	1.14224	1.17655	1.27202	1.01523	1.23574	1.08116	1.05138	1.12816	1.0116	1.16902	1.06736	1.17503	1.01961	1.07727	1.14467	1.07496	1.02742	1.11211	1.11245	0.0748058
210.27	1.00955	0.998028	1.02878	1.01607	1.09464	1.01714	1.01537	1.03031	0.985476	1.05984	1.06155	1.00733	0.996647	1.00733	1.01692	0.971169	1.03047	1.02745	1.01693	0.991661	1.01304	0.993054	1.01767	0.0274214			210.27	1.17883	1.11451	1.11739	1.23545	1.01523	1.17705	1.06175	1.06437	1.07138	1.0116	1.22944	1.03275	1.24552	0.978188	1.07893	1.14106	1.07387	1.03813	1.09268	1.10306	0.0793622
220.27	0.991689	1.00465	1.03327	1.00472	1.0469	1.01268	1.00053	1.03445	1.01385	1.05333	1.08964	1.00827	0.987236	1.01247	1.0071	0.976049	1.02471	1.02678	1.01207	0.993128	1.00308	0.991142	1.0149	0.0254252			220.27	1.16724	1.10818	1.11817	1.19316	1.01523	1.17167	1.06133	1.05579	1.0305	1.0116	1.03171	0.958585	1.15419	0.976087	1.07653	1.11664	1.06171	0.985281	1.07151	1.07185	0.0691919
230.27	0.984541	1.00591	1.04222	1.00151	1.07429	1.01768	0.994567	1.02617	0.993749	1.05225	1.08694	1.00733	0.989799	1.01508	1.01217	0.965412	1.02582	1.02787	1.01954	1.00384	1.00083	0.983685	1.01505	0.0291002			230.27	1.21105	1.292	1.14866	1.19245	1.01523	1.17707	1.06492	1.04435	1.03626	1.0116	0.995692	1.03275	1.14721	1.01703	1.06104	1.10529	1.06082	0.968411	1.05826	1.08632	0.0858101
240.27	0.974809	1.00477	1.03722	1.01592	1.0848	1.02096	1.0057	1.02375	0.985476	1.03869	1.07987	1.00733	0.994091	1.00733	1.00276	0.977521	1.01812	1.03399	1.02036	0.996805	0.986545	0.980262	1.0135	0.0290594			240.27	1.19213	1.24129	1.04845	1.18492	1.02736	1.13687	1.06634	1.04578	1.00568	1.0116	1.01224	0.958585	1.11443	1.07633	1.06071	1.10503	1.0553	1.01883	1.05563	1.07461	0.0722961
250.27	0.974044	1.00425	1.03983	1.03135	1.05997	1.02224	0.998329	1.01327	0.993749	1.02465	1.0706	1.00827	0.992526	1.01247	1.0154	0.99701	1.02405	1.03385	1.0118	0.998143	1.0028	0.984961	1.01425	0.023217			250.27	1.17036	1.08788	1.07775	1.15353	1.01523	1.09942	1.07464	1.05384	0.997598	1.0116	0.989119	1.00275	1.08272	0.968924	1.05727	1.09847	1.05475	0.97787	1.06247	1.05454	0.056213
260.27	0.992871	0.998999	1.03455	1.00678	1.07203	1.02339	1.01361	1.00271	0.985476	1.02309	1.04968	1.00733	1.00319	1.01508	1.01264	0.961784	1.0238	1.02509	1.00198	0.981783	0.999569	0.988921	1.0102	0.0236147			260.27	1.11234	1.05027	1.09244	1.123	1.01523	1.09922	1.06461	1.04843	0.991603	1.0116	0.989119	0.958585	1.2192	0.970129	1.05364	1.06939	1.04767	0.993343	1.06003	1.05104	0.0625854
270.27	0.981608	0.98221	1.03626	1.00431	1.12347	1.02449	1.01181	0.993071	0.993749	1.0008	1.04585	1.00827	0.995216	1.00733	1.02351	0.96738	1.02782	1.02651	1.01277	0.979657	0.989704	0.989557	1.01024	0.032282			270.27	1.09464	1.09699	1.08721	1.1107	1.01523	1.1064	1.06303	1.04982	1.00861	1.0116	0.989119	0.958585	1.08918	0.989227	1.04474	1.06658	1.0423	1.00553	1.04926	1.04625	0.0449577
280.27	0.992514	0.968943	1.0383	0.992559	1.06645	1.02976	1.01058	1.01327	0.985476	0.991367	1.04442	1.00733	0.988997	1.01247	1.01215	0.986678	1.02464	1.02875	0.994367	0.97399	0.994902	0.99505	1.00695	0.0240784			280.27	1.11767	1.09368	1.07113	1.08189	1.01523	1.08786	1.05448	1.02938	1.00181	1.0116	0.989119	0.958585	1.05442	1.00302	1.04209	1.04937	1.04127	1.03475	1.04902	1.04139	0.0395021
290.27	0.984802	0.970891	1.03037	0.995704	1.08816	1.02697	1.02144	1.00271	1.01385	1.02309	1.0405	1.00827	0.989417	1.01508	1.01425	0.979973	1.02796	1.02862	0.99746	0.985387	0.99061	0.995711	1.01051	0.0256904			290.27	1.12524	1.08948	1.06048	1.07364	1.02736	1.09683	1.02191	1.03021	0.997598	1.0116	0.989119	1.00275	1.05348	1.01961	1.04903	1.0438	1.02853	0.994933	1.03034	1.03926	0.0369667
300.28	0.980963	0.964728	1.02483	1.00008	1.14342	1.02129	1.02395	0.993071	0.993749	1.0008	1.05116	1.00733	0.994875	1.00733	1.02757	0.9976	1.02405	1.0263	0.997871	0.981048	1.00202	0.979557	1.01107	0.035712			300.28	1.07821	1.07901	1.04702	1.06087	1.01523	1.03981	1.00639	1.02768	0.991603	1.0116	0.989119	0.958585	1.00857	0.978188	1.03399	1.03764	1.01532	1.0394	1.04003	1.02412	0.0319692
310.28	0.986421	0.981655	1.03279	1.01485	1.05984	1.02455	1.01518	1.01327	0.985476	0.991367	1.03372	1.00733	0.99631	1.01247	1.01694	1.00954	1.0238	1.02721	1.00809	0.964703	0.997244	0.980166	1.00831	0.0217435			310.28	1.06011	1.08177	1.05751	1.04811	1.01523	1.06126	0.988915	1.0314	1.00861	1.0116	0.989119	0.958585	1.01862	0.976087	1.03284	1.03595	1.01683	1.03797	1.03674	1.02459	0.0315623
320.28	0.999658	0.979315	1.0386	1.03094	1.08001	1.02246	1.01268	1.00271	0.993749	1.02309	1.02179	1.00827	0.995637	1.01508	1.01662	1.02112	1.02782	1.02204	1.00416	0.968716	0.99729	0.98128	1.01196	0.023403			320.28	1.07821	1.08559	1.06386	1.04064	1.01523	1.06333	0.999737	1.06081	1.00181	1.0116	0.989119	0.958585	1.01897	1.01703	1.03458	1.02907	1.02393	1.00868	1.02062	1.02744	0.0320933
330.26	1.00747	0.994115	1.02961	1.04467	1.07886	1.02064	0.996735	0.993071	0.985476	1.0008	1.01845	1.00733	1.00794	1.00733	0.997833	1.01964	1.02464	1.02409	1.00815	0.982759	0.99617	0.979556	1.01024	0.0223123			330.26	1.06011	1.07891	1.05641	1.02871	1.01523	1.07198	0.991216	1.08048	0.997598	1.0116	0.989119	1.00275	1.00371	1.07633	1.03224	1.01719	1.01532	1.01715	0.996409	1.02855	0.0318921
340.27	0.995513	1.00284	1.02225	1.03644	1.04065	1.01338	1.02321	1.01327	0.993749	0.991367	1.01528	1.00827	1.00906	1.01247	0.995671	1.00954	1.02796	1.02841	1.01357	0.990489	0.989556	0.982243	1.00978	0.0159509			340.27	1.07821	1.07309	0.995347	1.01828	1.01523	1.0527	1.01045	1.07265	0.991603	1.0116	0.989119	0.958585	1.00641	0.968924	1.03416	1.02098	1.01683	1.03612	0.989434	1.01788	0.0337382
350.27	0.99799	0.987563	1.02189	1.03168	1.02915	1.0171	1.01921	1.00271	0.985476	0.978529	1.01523	1.00733	1.01689	1.01508	0.994088	1.02112	1.02405	1.02705	1.00272	0.982751	0.990831	0.986607	1.00705	0.0167574			350.27	1.06011	1.05256	1.0385	1.00951	1.01523	1.04621	1.02273	1.05841	1.00861	1.0116	0.989119	0.958585	1.01322	0.970129	1.02609	1.01596	1.02393	1.04419	0.988923	1.01861	0.028241
360.27	1.00353	0.987287	1.03498	1.02729	0.965078	1.01049	1.01094	0.993071	0.985476	0.972114	1.01185	1.00827	1.01694	1.00733	1.01694	1.01964	1.0238	1.02298	1.00809	0.997999	0.991065	0.986408	1.00462	0.0180084			360.27	1.07821	1.04681	1.07175	1.00522	1.01523	1.06883	1.02267	1.04296	1.00181	1.0116	0.989119	0.958585	0.987007	0.989227	1.02302	1.02009	1.01532	1.04779	0.980108	1.01976	0.0329158
370.27	1.00025	0.98485	1.0203	1.01768	1.04065	1.01338	1.03259	1.01327	0.993749	0.972236	1.06604	1.00733	1.01689	1.01247	1.01662	1.00954	1.02782	1.02273	1.00416	0.990235	0.975629	0.982243	1.01003	0.0219915			370.27	1.06011	1.00301	1.06142	1.01828	1.01523	1.08189	1.00812	1.0556	0.997598	1.0116	0.989119	1.00275	0.99643	1.00302	1.02451	1.01189	1.01683	1.04547	0.964808	1.01935	0.0291819
380.27	0.999365	0.99043	1.02458	1.03358	1.02915	1.0171	1.01921	1.00271	0.985476	0.984352	1.06604	1.00733	1.01694	1.01508	0.997833	1.02112	1.02464	1.03053	1.00815	0.998031	0.985804	0.986607	1.01109	0.0200728			380.27	1.06011	1.00301	1.02219	1.00951	1.01523	1.05737	1.00196	1.0587	0.991603	1.0116	0.989119	0.958585	1.00327	0.970129	1.01871	1.016	1.02393	1.04674	0.964546	1.0117	0.0299428
390.28	1.0252	0.98485	1.02264	1.02747	0.965078	1.01049	1.01094	0.993071	0.985476	0.972236	1.06604	1.00733	1.01689	1.00733	0.995671	1.01964	1.02796	1.03571	1.01357	0.993222	0.982556	0.986408	1.00681	0.0234275			390.28	1.06011	1.00301	1.03041	1.00522	1.01523	1.0842	1.00013	1.04936	1.00861	1.0116	0.989119	0.958585	0.984353	0.989227	1.01828	1.0201	1.01683	1.05069	0.961221	1.01349	0.0319485
400.27	1.01716	0.99043	1.01078	1.01043	0.965078	1.01049	1.03259	0.993071	0.985476	0.984352	1.06604	1.00733	1.01694	1.01247	0.994088	1.01964	1.02796	1.03899	1.00272	0.993222	0.994	0.986408	1.00726	0.0220414			400.27	1.06011	1.00301	1.02186	1.00522	1.01523	1.07278	1.01392	1.03572	1.00181	1.0116	0.989119	0.958585	0.981567	1.00302	1.02028	1.01444	1.02393	1.06977	0.96346	1.01397	0.0308529

## Sheet: Fig. 1c
<Line graph>
PINK1 WT + vector (n=188 cells)																					PINK1 KO + vector (n=172 cells)																				PINK1 WT + Parkin WT (n=120 cells)
Time	s1	s2	s3	s4	s5	s6	s7	s8	s9	s10	s11	s12	s13	s14	s15	s16	mean	SD			Time	s1	s2	s3	s4	s5	s6	s7	s8	s9	s10	s11	s12	s13	s14	s15	mean	SD			Time	s1	s2	s3	s4	s5	s6	s7	s8
0	0.982733	0.970582	0.996495	0.97135	1.00019	1.00522	0.999145	1.00631	0.989614	0.970966	0.998341	0.98327	0.979476	0.989344	0.990107	1.00371	0.989803	0.0123301			0	0.999182	0.965295	0.992947	0.997492	1.0158	0.990726	0.990594	0.993687	1.04623	0.997181	0.995489	0.994363	0.986276	0.998906	0.983374	0.996502	0.01733			0	1.00171	1.00657	1.00159	1.00544	1.00003	1.00491	1.00414	1.00734
10.24	0.982733	0.970582	0.996495	0.97135	1.00019	1.00302	1.0028	1.00653	0.989614	0.970966	0.998341	0.98327	0.979476	0.989344	0.990107	1.00482	0.989977	0.0124849			10.24	0.991144	0.961786	1.00028	0.995471	1.01419	0.990517	1.00759	0.99266	0.998222	0.990354	0.996001	0.996621	0.986276	0.998906	0.983374	0.993559	0.01174			10.24	1.00151	1.00627	1.00144	1.00538	0.999232	1.00461	1.00389	1.00699
20.24	0.982733	0.987899	1.00166	0.998647	1.00016	0.99681	1.00104	1.00452	0.992197	0.993273	1.00091	0.990764	0.996069	1.00016	0.999788	1.00821	0.997177	0.00647342			20.24	0.999182	0.965295	0.992947	0.997492	0.984185	0.983744	0.990594	0.998941	0.973944	0.997586	0.993447	0.997115	0.982401	1.00611	0.990553	0.990236	0.0107151			20.24	1.00179	1.0038	1.00129	1.00758	1.05418	1.00429	1.00279	1.0053
30.24	0.983086	0.967187	1.00275	0.996391	1.00285	0.980024	1.01103	0.996781	0.99292	0.981789	1.0028	0.984342	0.988777	1.00067	1.00077	0.999893	0.993254	0.0114203			30.24	0.991144	0.961786	1.00028	0.995471	0.982319	0.998213	1.00759	0.996829	0.998506	0.990754	1.00015	0.997993	0.986276	1.02008	0.98777	0.994344	0.0128061			30.24	1.00859	1.00396	1.00114	1.00554	1.04075	1.00667	1.00627	1.00436
40.24	0.989885	0.968251	1.00686	0.990096	0.99484	0.990955	1.00422	0.986828	0.998372	0.979174	1.00085	0.988331	0.988402	0.997265	0.997465	1.00011	0.992618	0.00967842			40.24	0.984133	0.980428	0.984525	1.00473	1.00776	1.02144	1.04014	1.00114	0.96969	1.00085	0.996298	0.994871	0.982401	0.99964	0.984938	0.996865	0.0176834			40.24	1.00345	0.999321	1.00099	1.00921	1.0059	1.00452	1.00138	1.00246
50.25	1.00151	1.00123	1.00088	1.00472	0.990508	0.996934	1.00504	0.989998	1.0012	1.00298	0.995694	1.00121	1.00228	0.998702	1.00149	1.00185	0.999763	0.00442447			50.25	0.977889	1.04854	1.00596	1.01162	1.00692	1.0241	1.04266	1.02075	0.986397	1.00141	1.00476	1.01418	0.979692	0.990066	0.994823	1.00732	0.0207707			50.25	1.00045	1.00251	1.0019	1.0055	1.0084	0.999077	1.00148	1.00011
60.25	1.01342	1.09664	1.00353	1.00858	0.996845	0.995415	1.00141	0.997073	1.00848	1.05261	1.00019	1.03786	1.03625	1.00299	1.00732	0.999043	1.0161	0.0272624			60.25	1.00267	0.990867	1.00805	1.00811	0.994319	1.02621	1.00867	1.06452	1.00591	1.0094	1.00675	1.00951	1.00546	0.993614	1.01776	1.01012	0.0174984			60.25	0.99958	1.00245	1.00873	1.00761	1.00493	0.999559	1.00101	1.00099
70.25	1.02202	1.09821	1.00416	1.02142	0.975605	0.993169	0.992996	0.998511	1.01309	1.05981	0.989882	1.04146	1.04126	1.00039	1.00134	0.990627	1.01525	0.0315623			70.25	1.00498	1.00309	1.00824	1.01767	1.00695	1.03595	1.00111	1.08148	1.0011	1.00691	1.00758	1.00927	1.01482	0.991578	1.01297	1.01358	0.0211802			70.25	0.999771	1.0016	1.00666	1.00254	1.0028	1.00305	1.00069	1.00397
80.26	1.00734	1.09939	1.0113	1.0388	1.00784	0.996956	0.990448	0.992564	1.00932	1.06909	1.00957	1.03934	1.04983	1.01931	1.01384	0.992428	1.02171	0.0303815			80.26	1.00738	1.00754	1.00758	1.01491	1.00172	1.02116	0.958841	1.056	1.00477	1.00013	1.02311	1.01141	1.03136	1.00412	1.02782	1.01186	0.0207441			80.26	0.987474	1.00235	1.00379	1.01511	0.978514	0.993743	0.994914	1.00118
90.26	0.997523	1.0044	0.985301	1.0066	0.968251	0.87839	0.909636	0.925316	0.991412	1.0055	0.976776	0.995742	0.998769	0.986719	0.980644	0.907526	0.969907	0.0409079			90.26	1.01129	0.9514	1.00308	0.989212	0.996802	0.958261	0.950387	1.06103	1.0626	0.949244	0.978921	0.988484	0.944492	0.937055	0.921768	0.980269	0.0422148			90.26	0.945065	1.00449	1.00837	0.984777	0.939188	0.955909	0.97478	0.985624
100.26	0.959869	0.939189	0.947027	0.934365	0.920112	0.836775	0.848353	0.868864	0.953448	0.936777	0.93357	0.948695	0.940194	0.933835	0.930303	0.854827	0.917888	0.0407091			100.26	0.839943	0.809571	0.825794	0.861731	0.862714	0.859863	0.714206	0.898443	0.919038	0.846039	0.853003	0.778641	0.756721	0.738957	0.703572	0.817882	0.0656764			100.26	0.898207	0.981496	0.967714	0.950142	0.888935	0.916867	0.939852	0.958512
110.26	0.882711	0.879288	0.865707	0.866041	0.868186	0.781384	0.775125	0.792043	0.874209	0.872665	0.866947	0.875902	0.870345	0.866645	0.873721	0.789939	0.850054	0.0394587			110.26	0.637726	0.693348	0.591169	0.676327	0.678255	0.742705	0.627328	0.714455	0.686794	0.710956	0.64334	0.51597	0.596926	0.5486	0.438384	0.633486	0.0832861			110.26	0.879209	0.950024	0.930627	0.924516	0.857131	0.891606	0.914617	0.927014
120.26	0.834592	0.800576	0.804216	0.834552	0.791094	0.717029	0.697469	0.741905	0.819404	0.817564	0.797655	0.813128	0.813115	0.809954	0.822247	0.720566	0.789692	0.0443457			120.26	0.517312	0.614326	0.46351	0.535639	0.512333	0.636095	0.577322	0.546041	0.466506	0.571556	0.4948	0.339086	0.449935	0.440217	0.333584	0.499884	0.0881076			120.26	0.87078	0.913385	0.903285	0.903158	0.844998	0.882396	0.892083	0.903698
130.26	0.810981	0.780186	0.757529	0.840296	0.756822	0.659516	0.657457	0.674629	0.784255	0.810241	0.757176	0.782899	0.79267	0.784882	0.799861	0.668297	0.757356	0.0592105			130.26	0.477648	0.559071	0.383469	0.44369	0.430413	0.553807	0.527499	0.469503	0.337093	0.507309	0.420094	0.287854	0.363689	0.372597	0.286197	0.427996	0.0890026			130.26	0.871525	0.896786	0.872512	0.894337	0.846965	0.880929	0.884156	0.893559
140.26	0.786247	0.776307	0.739975	0.821439	0.717266	0.625296	0.655084	0.645777	0.763111	0.798873	0.728621	0.76751	0.77924	0.75956	0.768345	0.642488	0.735946	0.061487			140.26	0.44958	0.544266	0.367426	0.406774	0.389121	0.508688	0.508432	0.453154	0.302063	0.46079	0.379047	0.283035	0.324062	0.354218	0.273179	0.400256	0.0854585			140.26	0.869043	0.878403	0.863172	0.893573	0.841934	0.880392	0.873723	0.885072
150.26	0.782038	0.773522	0.722279	0.807258	0.698244	0.642059	0.662123	0.652742	0.752159	0.79039	0.710262	0.75928	0.767686	0.742594	0.749965	0.650311	0.728932	0.0539401			150.26	0.42632	0.544904	0.378175	0.390192	0.381176	0.470355	0.454468	0.436976	0.294918	0.451366	0.371602	0.295469	0.306013	0.376621	0.280297	0.39059	0.0754488			150.26	0.870703	0.8737	0.865739	0.893939	0.848565	0.883297	0.872202	0.884796
160.26	0.788637	0.776061	0.735889	0.824655	0.708036	0.688661	0.675754	0.658163	0.762263	0.800358	0.721963	0.766862	0.778868	0.756193	0.759545	0.682178	0.742755	0.0489176			160.26	0.422787	0.537064	0.40763	0.368421	0.377361	0.435811	0.470297	0.431909	0.292086	0.468456	0.369955	0.310895	0.292039	0.385336	0.285741	0.390386	0.0740798			160.26	0.871726	0.866849	0.863563	0.896716	0.853885	0.884483	0.869288	0.882045
170.26	0.793115	0.815157	0.753122	0.83661	0.720132	0.730975	0.704665	0.694626	0.773119	0.825884	0.736627	0.787131	0.80163	0.769955	0.770869	0.724893	0.764907	0.0435245			170.26	0.431042	0.544103	0.4061	0.357644	0.381026	0.433818	0.477133	0.422237	0.27969	0.493034	0.354682	0.334565	0.301106	0.406717	0.323922	0.396455	0.0738715			170.26	0.882442	0.871945	0.865526	0.896983	0.867009	0.890882	0.877194	0.885633
180.26	0.815427	0.822287	0.765274	0.828653	0.735305	0.776586	0.733512	0.707779	0.790351	0.82547	0.75029	0.800996	0.805405	0.776411	0.780533	0.765402	0.77998	0.0359475			180.26	0.42725	0.566106	0.444437	0.347109	0.390398	0.432182	0.519764	0.433802	0.268561	0.514594	0.371458	0.368246	0.33185	0.435903	0.404655	0.417088	0.0772408			180.26	0.883752	0.875113	0.885395	0.902377	0.874029	0.890887	0.879433	0.886567
190.27	0.825816	0.839881	0.774832	0.866111	0.7648	0.804561	0.762692	0.778997	0.800324	0.852996	0.769816	0.81351	0.826941	0.801914	0.810728	0.796785	0.805669	0.031195			190.27	0.422151	0.656014	0.431038	0.350303	0.390219	0.458745	0.544224	0.446553	0.256299	0.535906	0.401751	0.425337	0.402773	0.451305	0.508002	0.445375	0.0922606			190.27	0.893903	0.877947	0.893577	0.908088	0.876038	0.901062	0.885925	0.893084
200.27	0.849049	0.861048	0.784265	0.860248	0.78175	0.825111	0.797301	0.821737	0.816657	0.860648	0.783008	0.831454	0.835187	0.808754	0.819514	0.82098	0.822294	0.0269199			200.27	0.440906	0.73996	0.477716	0.352552	0.401929	0.520628	0.581279	0.469465	0.260419	0.566776	0.422827	0.491024	0.479265	0.508039	0.571808	0.48564	0.11063			200.27	0.90168	0.889309	0.902591	0.906454	0.898315	0.908284	0.895495	0.902099
210.27	0.848923	0.865221	0.800545	0.865589	0.799724	0.824726	0.831304	0.852636	0.824734	0.865405	0.800135	0.83823	0.843785	0.821953	0.831689	0.837706	0.834519	0.0222448			210.27	0.458562	0.776594	0.558963	0.357592	0.42694	0.602507	0.615996	0.512903	0.262044	0.594252	0.448326	0.547035	0.464599	0.560751	0.624409	0.520765	0.124151			210.27	0.903923	0.899658	0.90668	0.904141	0.901296	0.905333	0.901791	0.9032
220.27	0.862129	0.886805	0.82623	0.905808	0.823774	0.832926	0.868397	0.874086	0.84418	0.896307	0.825002	0.858388	0.872948	0.851937	0.858553	0.857989	0.859091	0.0248966			220.27	0.459	0.826808	0.554564	0.378875	0.465973	0.68045	0.623551	0.601171	0.306207	0.626088	0.436771	0.620571	0.451833	0.589196	0.73461	0.557045	0.139859			220.27	0.935976	0.9074	0.91943	0.912724	0.913804	0.922263	0.921688	0.907975
230.27	0.87671	0.876614	0.859186	0.908184	0.851063	0.860634	0.893171	0.874976	0.867948	0.892399	0.855125	0.870837	0.881328	0.872811	0.872041	0.879941	0.87456	0.014846			230.27	0.485669	0.78654	0.569608	0.42904	0.508613	0.707781	0.700359	0.714788	0.333515	0.653631	0.448568	0.697948	0.517429	0.555125	0.816587	0.595013	0.142182			230.27	0.948663	0.923378	0.933825	0.926645	0.940006	0.938491	0.936021	0.925848
240.27	0.882034	0.875977	0.883723	0.898645	0.867901	0.869344	0.921441	0.889817	0.882879	0.887311	0.875812	0.880578	0.886115	0.883423	0.878421	0.896252	0.88498	0.0127909			240.27	0.546019	0.814394	0.611307	0.51947	0.561708	0.714244	0.731838	0.792743	0.391647	0.689433	0.478145	0.720047	0.590552	0.563125	0.858704	0.638892	0.13387			240.27	0.956659	0.93321	0.911743	0.935833	0.942716	0.939697	0.944935	0.927973
250.27	0.880817	0.855922	0.905795	0.902385	0.888317	0.889185	0.938119	0.88819	0.893306	0.879154	0.897056	0.880845	0.888034	0.898832	0.889235	0.915958	0.893197	0.0179363			250.27	0.616874	0.779403	0.708725	0.637239	0.628406	0.676262	0.746591	0.710577	0.49216	0.728822	0.502068	0.768603	0.618364	0.607644	0.903537	0.675018	0.107029			250.27	0.960356	0.933483	0.954274	0.933719	0.938904	0.937527	0.94692	0.924091
260.27	0.894696	0.867923	0.921554	0.92754	0.89556	0.900877	0.95633	0.899434	0.908125	0.897732	0.908557	0.894724	0.905672	0.914885	0.901965	0.928486	0.907754	0.0195845			260.27	0.589894	0.819258	0.822769	0.698259	0.672158	0.652676	0.789223	0.740642	0.602453	0.757675	0.545223	0.798576	0.614445	0.610563	0.91382	0.708509	0.107076			260.27	0.964399	0.94767	0.957373	0.938439	0.944022	0.940945	0.956035	0.932581
270.27	0.888933	0.860619	0.933213	0.917319	0.892059	0.892114	0.965638	0.90169	0.911073	0.888969	0.912636	0.894255	0.903717	0.914197	0.902994	0.928032	0.906716	0.0234354			270.27	0.598007	0.872587	0.845085	0.740795	0.662754	0.650894	0.814586	0.783661	0.645909	0.795075	0.579629	0.83998	0.617906	0.629278	0.935979	0.734142	0.114275			270.27	0.971492	0.948135	0.961694	0.934687	0.94869	0.947972	0.959814	0.936294
280.27	0.898933	0.861774	0.937137	0.925189	0.885655	0.901262	0.964454	0.91166	0.918035	0.893482	0.911396	0.899281	0.908033	0.915994	0.908105	0.93128	0.910729	0.0230858			280.27	0.69121	0.940745	0.903193	0.730363	0.697621	0.690704	0.805052	0.856056	0.626582	0.82321	0.60712	0.860058	0.596692	0.630023	0.961703	0.761355	0.124824			280.27	0.985691	0.949327	0.96492	0.939257	0.960935	0.959828	0.967509	0.941646
290.27	0.905541	0.865233	0.932379	0.943519	0.902666	0.909721	0.979059	0.924221	0.91896	0.904376	0.917523	0.901051	0.91371	0.926188	0.922637	0.938614	0.919087	0.024297			290.27	0.762595	1.01002	0.930436	0.800074	0.728437	0.732588	0.850022	0.851485	0.725734	0.836978	0.653765	0.872974	0.631574	0.653027	0.968286	0.800533	0.116256			290.27	0.988522	0.954195	0.957779	0.944976	0.957453	0.956472	0.971359	0.939308
300.28	0.923911	0.90014	0.947918	0.938525	0.898313	0.918927	0.987967	0.93362	0.935915	0.919333	0.923116	0.92399	0.928861	0.928252	0.921977	0.944271	0.92969	0.0205353			300.28	0.76965	0.938267	0.916646	0.847014	0.73655	0.7979	0.842827	0.775815	0.788467	0.859752	0.706441	0.883602	0.718752	0.659227	0.986655	0.815171	0.0924108			300.28	0.986883	0.970793	0.95832	0.945756	0.958729	0.956885	0.978838	0.94884
310.28	0.920857	0.896298	0.944903	0.954889	0.899653	0.94061	0.99534	0.936599	0.93288	0.925594	0.922278	0.920686	0.93203	0.933148	0.928167	0.955529	0.933716	0.0231367			310.28	0.721075	0.87743	0.926442	0.904033	0.733147	0.835825	0.855238	0.856783	0.832278	0.880281	0.767311	0.902014	0.787145	0.701892	0.998015	0.838594	0.0831022			310.28	0.993314	0.969587	0.956884	0.942466	0.966325	0.957548	0.981451	0.945684
320.28	0.927764	0.910632	0.934985	0.948458	0.910563	0.954877	0.989813	0.92132	0.931375	0.929545	0.922774	0.92446	0.931358	0.931335	0.932062	0.962105	0.935214	0.0201393			320.28	0.777765	0.843532	1.01028	0.934636	0.775043	0.845666	0.835811	0.880377	0.892884	0.890759	0.799256	0.923713	0.809041	0.740753	1.00406	0.864238	0.0804841			320.28	0.995387	0.973855	0.953935	0.949779	0.966187	0.962466	0.984621	0.9517
330.26	0.938897	0.928703	0.937439	0.919598	0.906714	0.963326	0.993469	0.927106	0.938168	0.924151	0.922077	0.935013	0.92858	0.92125	0.921891	0.968194	0.935911	0.0218584			330.26	0.799531	0.82547	1.00745	0.922299	0.798262	0.839806	0.857217	0.931353	0.79065	0.904226	0.831151	0.937965	0.856071	0.677155	1.01628	0.866325	0.088936			330.26	1.00022	0.982012	0.948637	0.946683	0.971091	0.970167	0.991115	0.961064
340.27	0.937235	0.925245	0.949183	0.93647	0.912359	0.985914	0.999209	0.922849	0.943209	0.930858	0.930771	0.937221	0.936966	0.932671	0.930957	0.980268	0.943212	0.0241965			340.27	0.816228	0.829666	0.937831	0.907189	0.818586	0.803804	0.832577	0.901378	0.769078	0.918241	0.850316	0.932468	0.856363	0.690424	1.02805	0.85948	0.0812703			340.27	0.998191	0.979169	0.956285	0.952286	0.984015	0.973127	0.98868	0.963616
350.27	0.944435	0.907906	0.964392	0.941124	0.932239	0.979842	0.988665	0.952083	0.954414	0.924515	0.948316	0.938911	0.937807	0.945918	0.941308	0.978517	0.948774	0.0210063			350.27	0.828109	0.826622	0.960461	0.927824	0.847015	0.771896	0.816025	0.868641	0.851392	0.933746	0.86165	0.957107	0.866655	0.711457	1.04303	0.871442	0.0825286			350.27	1.00087	1.013	0.955739	0.96664	0.988095	0.975327	1.00693	0.981387
360.27	0.932425	0.872212	0.973536	0.924562	0.942374	0.98699	0.981756	0.970859	0.952981	0.898387	0.957955	0.926058	0.923437	0.946824	0.940347	0.978998	0.944356	0.0314963			360.27	0.801464	0.839461	1.05047	0.986579	0.858291	0.772983	0.820705	0.88965	0.90025	0.929247	0.892332	0.983187	0.911764	0.74227	1.03344	0.89414	0.0917768			360.27	1.00199	0.982946	0.958689	0.94931	0.97902	0.976756	0.99247	0.967232
370.27	0.936937	0.87606	0.970856	0.930837	0.944518	0.996827	0.975483	0.952548	0.953897	0.903449	0.957687	0.927951	0.925918	0.948737	0.944094	0.983616	0.945588	0.029979			370.27	0.816275	0.88277	0.993435	0.964257	0.868977	0.808088	0.861538	0.934551	0.934821	0.92823	0.920764	0.981422	0.947341	0.778184	1.03336	0.910268	0.072999			370.27	0.995838	0.991375	0.968635	0.950352	0.97615	0.975847	0.993607	0.973616
380.27	0.947862	0.897495	0.979222	0.948722	0.955567	0.985213	0.980244	0.944738	0.963542	0.923109	0.967395	0.941526	0.941813	0.96117	0.95639	0.982138	0.954759	0.0231146			380.27	0.843743	0.906732	1.03939	0.958925	0.880779	0.853095	0.846788	0.945	0.942002	0.947662	0.916459	0.985021	0.968206	0.808193	1.02687	0.924591	0.0682318			380.27	0.9954	1.00522	0.959146	0.967918	0.982808	0.974373	1.00031	0.979283
390.28	0.943393	0.909246	0.977757	0.927815	0.952445	0.982538	0.979311	0.949945	0.960575	0.918531	0.965101	0.943465	0.938273	0.952672	0.950664	0.983767	0.952219	0.0223166			390.28	0.864238	0.915242	1.0397	0.974055	0.890424	0.869588	0.878266	0.918061	0.968413	0.947078	0.916314	0.987416	0.964678	0.834464	1.01219	0.932009	0.059057			390.28	1.01083	1.00674	0.966566	0.971333	0.988129	0.991334	1.00879	0.989289
400.27	0.941126	0.92111	0.973683	0.930315	0.969911	0.995107	0.977351	0.969964	0.957405	0.925713	0.971797	0.945306	0.941703	0.95797	0.958851	0.988608	0.95787	0.0220479			400.27	0.879149	0.857977	1.0156	1.001	0.888938	0.869025	0.867114	0.865267	0.948554	0.950023	0.920439	0.973805	0.944891	0.879511	1.01725	0.925236	0.057625			400.27	1.00705	1.00213	0.966632	0.975146	1.00263	0.992152	1.00459	0.989691
410.27	0.943678	0.906619	0.982862	0.943114	0.976259	0.99344	0.973035	0.957755	0.96327	0.924867	0.979561	0.944386	0.944198	0.967412	0.965818	0.988385	0.959666	0.023798			410.27	0.873747	0.832732	0.972423	0.971035	0.897495	0.861353	0.894096	0.888913	0.960757	0.954694	0.931237	0.97213	0.962046	0.899132	1.02238	0.926278	0.0524363			410.27	1.00734	1.005	0.964516	0.976827	0.998304	0.991144	1.00617	0.989973
420.28	0.938315	0.869424	0.997164	0.930686	0.986022	0.998607	0.968163	0.971222	0.96774	0.900055	0.991593	0.934968	0.932425	0.971291	0.965382	0.99054	0.9571	0.0367586			420.28	0.875114	0.866604	1.00101	0.949557	0.919318	0.885209	0.908126	0.91903	0.985958	0.956106	0.934353	0.966846	0.940714	0.89805	1.00446	0.934031	0.0437539			420.28	0.995812	1.00033	0.977591	0.966779	0.996627	0.987483	0.998069	0.98974
430.28	0.939507	0.912235	0.979012	0.92067	0.988776	0.99424	0.961387	0.932082	0.95926	0.916453	0.983894	0.943585	0.937306	0.962819	0.966843	0.985955	0.955252	0.0270943			430.28	0.887782	0.821593	1.03389	0.951963	0.911763	0.925067	0.898233	0.952735	1.01321	0.962718	0.94689	0.986477	0.951013	0.922021	0.996908	0.944151	0.0535466			430.28	0.99192	1.00374	0.975288	0.971648	0.999885	0.9884	0.997831	0.994311
440.28	0.941643	0.912172	0.979148	0.923845	0.982741	0.99442	0.965753	0.947972	0.960396	0.918009	0.980945	0.944321	0.938388	0.961911	0.968029	0.987309	0.956688	0.0254707			440.28	0.889201	0.880959	1.0655	0.957296	0.917487	0.932445	0.957237	0.950044	1.00972	0.959546	0.952883	0.975321	0.970638	0.932427	0.983004	0.955581	0.0454654			440.28	0.990215	1.00233	0.981943	0.977678	0.995861	0.985623	0.996274	0.991681
450.28	0.956121	0.904452	0.976255	0.922963	0.987264	1.00093	0.95859	0.925439	0.966188	0.913708	0.98176	0.945609	0.934557	0.962161	0.969533	0.989043	0.955911	0.0289053			450.28	0.893745	0.863921	1.07709	0.95433	0.907786	0.944964	0.935295	0.892427	1.02112	0.965975	0.952854	0.9832	0.983337	0.902783	0.990395	0.951282	0.0557133			450.28	0.992409	1.00885	0.986048	0.984039	0.99159	0.987007	1.00063	0.995226
460.28	0.953837	0.933515	0.973017	0.910821	0.983265	0.992048	0.960925	0.9486	0.963427	0.922168	0.978141	0.953456	0.939118	0.955701	0.9652	0.990212	0.957716	0.0233129			460.28	0.882935	0.844584	1.05558	0.953842	0.907065	0.921019	0.953103	0.880024	1.00293	0.967786	0.980406	0.986658	0.956371	0.943454	0.966097	0.94679	0.05341			460.28	0.998229	1.01974	0.986008	0.983837	1.00073	0.994774	1.00898	1.00553
470.28	0.960305	0.930254	0.971161	0.913688	0.986682	0.993193	0.958931	0.959462	0.965733	0.921971	0.978922	0.953907	0.938368	0.957177	0.966597	0.989224	0.959098	0.0233868			470.28	0.877235	0.88264	1.00214	0.978598	0.928254	0.891637	0.97325	0.913173	1.00972	0.973147	0.99541	0.991374	0.942804	0.952344	0.968364	0.952006	0.0442032			470.28	0.996208	1.0105	0.994061	0.989442	0.998012	0.993337	1.00336	1.00049
480.28	0.954425	0.922198	0.975759	0.913733	0.975024	0.996553	0.954875	0.978224	0.965092	0.917966	0.975392	0.950794	0.93723	0.954839	0.962597	0.987187	0.957618	0.0246088			480.28	0.882934	0.919268	0.953351	0.960811	0.925816	0.88272	0.990338	0.947436	1.02112	0.971915	0.99108	0.978155	0.94454	1.00096	0.945698	0.954409	0.0402556			480.28	0.989138	1.00787	0.989203	0.987098	0.998221	0.993733	0.998505	1.0031
490.28	0.950292	0.929764	0.978343	0.9134	0.976873	0.988538	0.962182	0.96808	0.964318	0.921582	0.977608	0.9528	0.940502	0.956205	0.963585	0.989803	0.958367	0.0227964			490.28	0.892338	0.907736	0.970562	0.959197	0.930578	0.904474	0.982603	0.935614	1.00293	0.974893	0.992008	0.987559	0.961523	0.993891	0.96249	0.957226	0.0352203			490.28	0.986043	1.00599	0.985687	0.99186	0.992625	0.994616	0.996015	1.00459
500.28	0.9555	0.948512	0.961372	0.907614	0.989473	0.983213	0.96997	0.978942	0.958436	0.928063	0.975423	0.955128	0.939166	0.95282	0.968438	0.987946	0.960001	0.02219			500.28	0.897456	0.91544	1.00172	0.943791	0.934911	0.938001	0.982424	0.954656	1.00972	0.975731	1.00472	1.00253	0.970971	0.991468	0.962283	0.965722	0.0345368			500.28	0.999532	1.00658	0.994398	0.989712	0.997197	1.00378	1.00306	1.00731
510.28	0.971779	0.942459	0.9664	0.92084	0.98288	0.983876	0.971761	0.976788	0.96909	0.93165	0.97464	0.960213	0.943233	0.956707	0.971075	0.991445	0.963427	0.0197498			510.28	0.910129	0.935736	1.031	0.936386	0.932691	0.93592	0.994116	0.922834	1.02112	0.988619	1.0079	1.00385	0.970002	1.01855	0.948379	0.970482	0.0408232			510.28	1.00031	1.00624	0.990955	0.99097	1.00318	1.00615	1.00327	1.00911
520.29	0.967945	0.935251	0.972978	0.935656	0.99584	0.981004	0.983236	0.993395	0.970462	0.935454	0.984409	0.958725	0.947962	0.968158	0.977304	0.994903	0.968918	0.0209501			520.29	0.913765	0.951051	1.03709	0.930307	0.94468	0.96766	1.03855	0.905928	1.00293	0.987804	1.01443	0.997695	0.976501	1.05154	0.987771	0.980513	0.0451508			520.29	0.999708	1.01518	0.992092	0.991993	1.00919	1.00684	1.00744	1.01458
530.29	0.977712	0.968168	0.966119	0.936237	0.984148	0.971906	0.983236	1.01557	0.971916	0.952203	0.975134	0.970666	0.956841	0.962168	0.97422	0.992234	0.972405	0.0176537			530.29	0.906208	0.914082	1.03533	0.920732	0.945038	0.980978	1.03441	0.921449	1.00972	0.98864	1.00938	0.992279	0.958459	1.0238	0.981704	0.974814	0.0446654			530.29	0.998976	1.01202	0.994592	0.996197	1.00325	1.00795	1.0055	1.01447
540.29	0.975365	0.970086	0.967255	0.931126	0.996949	0.98887	0.983236	1.0258	0.97131	0.950606	0.982102	0.970902	0.956156	0.96511	0.974467	0.998666	0.9755	0.021629			540.29	0.954295	0.962466	1.04971	0.932589	0.945345	0.980978	1.04322	0.920154	1.02112	0.98808	1.01307	0.989273	0.962889	1.03886	0.990197	0.98615	0.0406074			540.29	0.999049	1.00381	0.995075	0.997378	0.999357	1.00391	1.00143	1.00629
550.29	0.966455	0.970086	0.969582	0.921439	1.01088	1.00413	0.983236	1.04259	0.968019	0.945763	0.99023	0.968708	0.953702	0.967299	0.97755	1.00238	0.977628	0.0284028			550.29	0.965234	0.959706	1.07852	0.920732	0.975184	0.980978	1.01678	0.949938	1.00293	0.993502	1.00123	0.98972	0.963453	1.00936	0.981328	0.985906	0.0358544			550.29	1.00395	1.00527	0.994751	1.00187	1.00382	1.0078	1.00461	1.00846
560.29	0.973605	0.970086	0.965556	0.939345	1.02093	1.00939	0.983236	1.04259	0.969581	0.954716	0.993242	0.969749	0.958329	0.975276	0.989351	1.00413	0.982444	0.0265351			560.29	0.986003	0.962466	1.07676	0.932589	0.986998	0.980978	1.03368	0.937999	1.00972	0.990069	1.00852	0.994379	0.991673	1.00969	0.984128	0.992377	0.0352452			560.29	1.00785	1.01008	1.00924	1.00652	1.00796	1.00807	1.00896	1.00919
570.3	0.981802	0.970086	0.960996	0.953361	1.02931	1.00939	0.983236	1.04259	0.971399	0.961724	0.995151	0.970961	0.961481	0.981221	0.999687	1.00413	0.986032	0.0256207			570.3	0.981593	0.962466	1.05205	0.920732	1.00301	0.980978	1.03801	0.928446	1.02112	0.992665	0.995234	0.991374	0.98762	1.00306	0.992781	0.990076	0.0348563			570.3	1.01625	1.01021	1.01028	1.00665	1.01049	1.01496	1.01323	1.01194
580.3	0.985288	0.970086	0.960996	0.955289	1.03939	1.00939	0.983236	1.04259	0.973142	0.962688	1.00019	0.972123	0.962124	0.985226	1.00082	1.00413	0.98792	0.0265745			580.3	0.983856	0.962466	1.06448	0.932589	1.00301	0.980978	1.03801	0.954126	1.00293	0.997074	0.995734	0.991821	0.98762	1.00306	0.977715	0.991698	0.0316439			580.3	1.01274	1.00732	1.00897	1.01218	1.01097	1.00995	1.01003	1.00724
590.3																					590.3																				590.3
600.3																					600.3																				600.3
[truncated: 26 more columns]

## Sheet: Fig. 1d
<Line graph>
PINK1 WT + vector (n=117 cells)															PINK1 KO + vector (n=125 cells)															PINK1 WT + Parkin WT (n=110 cells)															PINK1 KO + Parkin WT (n=134 cells)
Time	s1	s2	s3	s4	s5	s6	s7	s8	s9	s10	mean	SD			Time	s1	s2	s3	s4	s5	s6	s7	s8	s9	s10	mean	SD			Time	s1	s2	s3	s4	s5	s6	s7	s8	s9	s10	mean	SD			Time	s1	s2	s3	s4
0	0.929935	0.984326	0.990236	0.991068	0.976495	0.981159	1.00857	1.00731	0.983456	1.05314	0.990569	0.0308621			0	1.02577	1.00909	1.0171	0.944665	1.0081	1.01245	1.01743	1.0131	0.980885	0.976384	1.0005	0.025206			0	1.00139	1.00992	1.03017	1.00967	1.00149	0.988699	1.02336	1.00771	1.02692	1.02391	1.01232	0.0134031			0	0.982065	0.997177	1.01877	1.01338
10.24	1.02627	0.988935	0.971538	1.01621	0.965637	0.955383	0.994368	1.01157	1.00471	1.05314	0.998776	0.0299129			10.24	0.999963	0.990519	1.00829	0.856741	1.0081	1.00197	0.995241	0.999404	0.932515	0.932422	0.972517	0.049824			10.24	1.0071	1.01377	1.02297	1.00596	0.989458	1.00062	1.02855	0.997792	1.00985	1.03478	1.01109	0.0141916			10.24	1.00217	0.995319	1.01877	1.06325
20.24	0.985366	1.00014	0.973507	0.966563	0.97909	0.977603	0.994398	0.998144	1.01825	1.04064	0.99337	0.0224916			20.24	1.00024	0.988624	1.00157	0.895591	0.998567	0.997085	0.994432	0.995095	0.948578	0.947079	0.976685	0.0351314			20.24	1.00139	1.00427	1.03017	1.0094	0.99132	1.00981	1.00704	1.03401	1.02897	1.02815	1.01445	0.0146801			20.24	0.982065	1.00654	0.986211	1.01338
30.24	1.03137	0.999894	0.956632	0.970224	1.00753	1.0151	1.00374	1.00673	0.995421	1.00151	0.998814	0.0213552			30.24	0.984956	0.99731	0.986039	0.888435	1.00319	1.00049	0.991133	0.991675	0.937237	0.945812	0.972628	0.0371435			30.24	1.01	1.00511	1.02297	1.01774	1.01624	1.01683	1.00083	1.01902	1.01554	1.01777	1.01421	0.00680994			30.24	1.01639	1.01768	0.968201	0.998839
40.24	1.04106	0.99932	0.978871	1.00873	1.02677	1.0207	1.00349	1.00661	1.00215	0.985493	1.00732	0.0185272			40.24	0.973158	1.00173	0.993486	1.03565	0.975924	0.987081	0.987445	0.997609	1.01457	1.00579	0.997245	0.0186102			40.24	1.00464	1.01895	1.02971	1.01086	1.01559	1.03725	0.994038	1.01047	1.00493	0.998268	1.01247	0.0134547			40.24	1.01494	0.988247	1.01158	1.01679
50.25	1.01804	1.02423	0.998712	1.01438	1.02494	1.05593	0.985163	0.986144	0.995267	0.971825	1.00746	0.0248148			50.25	0.968515	1.0029	1.02627	1.09291	1.0081	0.978078	0.985708	1.01459	1.05959	1.05051	1.01872	0.0392759			50.25	1.01376	0.993556	0.995864	0.988676	0.980794	1.01745	0.981984	0.963695	0.96513	0.956815	0.985773	0.0204097			50.25	0.987053	0.997738	1.01875	0.99198
60.25	0.967974	1.00753	1.03584	1.01713	1.01531	1.12442	0.994276	0.972647	0.996782	0.948648	1.00806	0.0484828			60.25	0.993461	0.981689	1.01293	1.13278	0.998567	1.00269	0.987575	0.997311	1.07286	1.06567	1.02455	0.0493729			60.25	1.00725	0.989826	0.980242	0.980996	0.992394	0.96097	0.964198	0.967298	0.948664	0.940304	0.973214	0.0207207			60.25	0.993866	0.968777	0.996491	0.978902
70.25	0.944446	0.99563	1.02525	1.03227	1.0359	1.12031	0.991072	0.967145	1.01415	0.961631	1.00878	0.05012			70.25	0.997691	0.95489	0.983002	1.15323	1.00319	0.980051	0.976291	0.968946	1.06811	1.07821	1.01636	0.0630887			70.25	1.00233	0.988623	0.973962	0.975567	1.02125	0.97067	0.960653	0.940921	0.949601	0.940653	0.972423	0.0262836			70.25	0.988201	0.979091	1.00251	0.955184
80.26	0.984056	0.997357	1.06942	1.0522	1.07289	1.21249	1.01923	1.00569	1.12838	1.01478	1.05565	0.0702398			80.26	1.03322	0.984736	1.0119	1.00192	0.975924	1.01802	1.00898	0.998319	1.00691	0.988921	1.00288	0.0168554			80.26	0.98258	0.99133	1.01195	0.980599	1.01574	0.956863	0.964139	0.944138	0.980114	0.927484	0.975493	0.0280098			80.26	0.994048	1.16155	0.998024	0.96863
90.26	2.30567	2.10295	1.72776	2.25004	2.14467	1.57239	2.122	2.90916	2.33056	2.1777	2.16429	0.358521			90.26	3.53665	4.56452	4.60306	5.85406	6.12658	4.21872	4.05058	4.58379	5.22856	5.99032	4.87568	0.885101			90.26	1.32821	1.43817	1.46745	1.43956	1.63599	1.4931	1.31418	1.47835	1.45095	1.37678	1.44228	0.0918031			90.26	4.66387	4.52343	4.5796	4.58559
100.26	1.2173	2.67845	1.61393	2.47895	2.38967	2.59959	2.57869	2.09086	2.04818	1.42786	2.11235	0.528024			100.26	3.68717	4.58688	4.6214	6.65048	5.71767	3.94439	4.13703	4.60414	5.63594	6.18407	4.97692	1.00518			100.26	1.1764	1.208	1.23235	1.36944	1.47015	1.35374	1.2495	1.2521	1.36783	1.22743	1.29069	0.0935858			100.26	4.65353	4.12969	4.99404	4.42133
110.26	1.23714	2.05965	1.48547	2.20879	2.30681	2.18	2.19091	1.7248	1.65899	1.11044	1.8163	0.43496			110.26	3.97404	4.99474	3.72479	6.87949	5.10497	4.0675	4.48439	4.35977	5.30214	5.99223	4.8884	0.984258			110.26	1.03213	1.18465	1.09787	1.27152	1.19833	1.27877	1.14143	1.53401	1.28347	0.958461	1.19806	0.160011			110.26	4.48086	4.03806	4.89017	4.03481
120.26	1.12729	1.81317	1.37639	1.81973	1.81215	1.54201	1.99691	1.3788	1.36468	1.02807	1.52592	0.324827			120.26	4.07919	4.7183	3.30026	6.82326	4.2336	4.01942	4.39875	4.00928	5.06176	5.52843	4.61723	0.991656			120.26	1.02946	0.987661	1.06954	1.13884	1.05562	0.997426	0.959355	1.24568	0.998919	0.930477	1.0413	0.0931085			120.26	4.32405	3.68186	4.46225	3.88723
130.26	1.0535	1.70205	1.25284	1.36454	1.39362	1.32774	1.6965	1.2632	1.25694	1.01049	1.33214	0.229065			130.26	4.02229	4.39578	2.94695	6.47157	3.41236	3.84208	4.20904	3.67137	4.70926	4.94196	4.26226	0.977478			130.26	0.992057	0.980802	1.06693	1.11189	1.03364	0.985559	0.949783	0.919755	1.01	0.944245	0.999466	0.0586306			130.26	4.38338	3.26842	4.14302	3.89961
140.26	1.15796	1.55177	1.18627	1.14112	1.20455	1.13099	1.43563	1.19187	1.14558	1.01936	1.21651	0.1572			140.26	3.89122	4.02423	2.60802	5.74364	2.57136	3.56758	3.95773	3.31613	4.17583	4.1575	3.80133	0.903621			140.26	0.97889	0.960346	1.05667	1.03899	1.04581	0.979797	0.973536	0.908433	0.995095	0.938508	0.987608	0.0478559			140.26	4.36534	2.9216	3.99533	3.81344
150.26	1.00313	1.43309	1.14319	1.08756	1.11494	1.14262	1.29472	1.04137	1.07096	1.01146	1.13431	0.134437			150.26	3.60394	3.61746	2.3064	4.95438	2.13516	3.2451	3.6107	2.96193	3.63039	3.54477	3.36102	0.79021			150.26	0.978239	0.978516	1.04105	0.982187	1.03428	0.980709	0.970759	0.938154	1.03037	0.932023	0.986629	0.037889			150.26	3.61871	2.62415	3.70867	3.28759
160.26	1.01121	1.32574	1.17977	1.05122	1.07365	1.11844	1.10245	1.0548	1.02309	1.0002	1.09406	0.0978592			160.26	3.37531	3.22662	2.19352	4.32256	1.83967	2.88561	3.30097	2.71007	3.25804	3.08111	3.01935	0.682746			160.26	0.978022	0.98754	1.03079	0.987683	1.01216	0.976316	0.953387	0.938219	1.00329	0.952824	0.982022	0.0287531			160.26	3.62124	2.37711	3.63902	3.18515
170.26	1.10099	1.12128	1.14705	1.0368	1.023	1.07236	1.06286	1.04259	1.03713	1.00208	1.06461	0.0460061			170.26	2.99472	2.63263	2.0582	2.86569	1.60203	2.42936	2.81368	2.34541	2.46194	2.23386	2.44375	0.417071			170.26	0.979469	0.97292	0.969981	0.998276	1.01717	0.996	0.954096	0.932557	1.00883	0.936962	0.976626	0.0290858			170.26	2.83718	2.04384	3.24119	2.42214
180.26	1.07161	1.08893	1.12939	1.02863	1.03219	1.07535	1.04711	1.05522	1.02428	1.00623	1.05589	0.0364645			180.26	2.48058	2.18747	1.95637	2.09074	1.47421	2.05335	2.33403	2.07192	2.02355	1.78248	2.04547	0.278783			180.26	0.974116	0.970454	1.00031	0.990463	1.00013	0.969584	0.939025	0.936676	1.00181	0.916858	0.969942	0.0301258			180.26	2.58392	1.72073	2.69724	2.16776
190.27	0.99257	1.02723	1.14702	0.992669	1.01624	1.04779	1.04651	1.00105	1.01867	1.01957	1.03093	0.0451425			190.27	2.04051	1.70301	1.8683	1.65623	1.33754	1.6564	1.87176	1.78565	1.76226	1.49688	1.71785	0.199515			190.27	0.955018	0.990248	0.984838	1.00728	1.01302	1.01557	0.958648	0.924644	1.00898	0.921498	0.977974	0.035891			190.27	2.20815	1.39981	2.02638	2.05985
200.27	0.937464	0.998464	1.11718	1.0047	1.04584	1.05627	1.17244	1.1175	1.00599	1.03014	1.0486	0.0697624			200.27	1.81736	1.51451	1.63553	1.4446	1.31703	1.45083	1.66593	1.57502	1.54007	1.38081	1.53417	0.147408			200.27	0.95661	0.963776	1.03799	1.01655	1.00743	1.00296	0.952207	0.916345	0.989474	0.918205	0.976154	0.0413293			200.27	1.8231	1.23653	1.75859	1.61427
210.27	0.948692	1.00848	1.06541	1.03006	1.03148	1.00623	1.0314	1.07739	1.02391	1.02364	1.02467	0.0348591			210.27	1.57417	1.34218	1.50078	1.19003	1.2601	1.31066	1.45818	1.42148	1.34541	1.22506	1.36281	0.124307			210.27	0.954004	0.968228	1.05146	1.0472	1.01123	1.00467	0.940921	0.913128	0.979251	0.921697	0.979179	0.048778			210.27	1.70443	1.09781	1.36771	1.47335
220.27	0.998113	0.992595	1.06503	1.05324	1.04276	1.01631	1.05133	1.03619	1.02656	1.02132	1.03034	0.0238339			220.27	1.51091	1.18011	1.34605	1.1931	1.2073	1.26452	1.34551	1.26308	1.26957	1.2002	1.27804	0.100969			220.27	0.949664	0.955533	1.02451	1.06203	1.02576	1.00062	0.95463	0.930884	0.995093	0.911072	0.98098	0.0480441			220.27	1.37794	1.02669	1.1635	1.25974
230.27	0.972121	0.991921	1.07725	1.02247	1.04217	0.980568	1.03381	1.04409	1.00791	1.02196	1.01943	0.0321942			230.27	1.36891	1.13061	1.10511	1.05201	1.15868	1.1971	1.24975	1.11786	1.07856	1.10535	1.15639	0.0942091			230.27	0.946482	0.958782	0.99985	1.03171	1.03171	1.00998	0.950671	0.931656	0.996576	0.940054	0.979746	0.0384143			230.27	1.118	1.01871	1.12792	1.22234
240.27	1.15411	1.00071	1.06407	1.02415	1.03401	1.04796	1.0435	1.06395	1.01029	1.01957	1.04623	0.0434507			240.27	1.28695	1.07552	1.09532	1.23399	1.19294	1.16643	1.18124	1.08542	1.16466	1.21347	1.1696	0.0683218			240.27	0.969268	0.971236	1.04564	1.01794	0.999483	1.02475	0.953389	0.957518	1.00001	0.955867	0.989511	0.0326849			240.27	1.01244	1.05474	1.09138	1.12071
250.27	1.04135	0.999295	1.04457	1.02605	1.02248	0.985164	1.17723	1.05465	1.01016	1.03445	1.03954	0.0528666			250.27	1.23462	1.07598	1.24858	1.06224	1.13222	1.14855	1.1553	1.16228	1.15541	1.09723	1.14724	0.0608228			250.27	0.945975	0.966724	0.992038	1.03608	1.03922	1.05037	0.957289	0.962021	1.0018	0.964946	0.991647	0.0383954			250.27	0.994749	1.05628	1.02027	1.00273
260.27	1.07977	0.999662	1.01403	0.98937	1.02663	1.01353	1.04425	1.01021	1.02917	1.04728	1.02539	0.0263892			260.27	1.25632	1.12583	1.19146	1.16038	1.0468	1.16689	1.19107	1.15864	1.17592	1.10359	1.15769	0.0564171			260.27	0.969485	0.982126	1.00919	1.02668	1.01688	1.04484	0.961425	0.970192	1.00781	0.952974	0.994161	0.0310023			260.27	0.989104	1.09477	0.969955	0.970382
270.27	1.04103	1.01194	1.00524	1.00612	1.00317	1.02882	1.03104	0.972049	1.01389	1.06668	1.018	0.0255527			270.27	1.19252	1.07721	1.05035	1.01521	1.04623	1.11824	1.13487	1.06378	1.03278	1.03072	1.07619	0.0559117			270.27	0.97614	0.970875	1	1.02006	1.01166	1.05453	0.970288	0.988334	1.01562	0.971631	0.997913	0.0277961			270.27	0.99592	1.20746	1.02349	1.0047
280.27	0.954029	1.02319	1.069	0.995757	0.990457	0.984221	1.03332	0.993148	1.00491	1.0498	1.00978	0.0341144			280.27	1.13287	0.996384	1.0261	0.841406	1.0468	1.08689	1.06462	1.01124	0.933754	0.944102	1.00842	0.0845553			280.27	0.984821	1.00324	1.02895	1.02363	0.98731	1.01825	0.969225	0.981514	1.00415	0.974324	0.997542	0.0211778			280.27	1.12326	1.11187	1.00762	1.13468
290.27	1.03458	1.01766	1.01442	1.0055	0.998666	1.00287	1.0375	0.98064	0.971667	1.03378	1.00973	0.0224456			290.27	1.08483	0.987058	1.06322	1.0377	1.04623	1.06704	1.03595	1.02514	1.05046	1.04196	1.04396	0.0265018			290.27	1.00218	0.996084	1.01517	1.03045	0.995831	1.01043	0.967097	0.987176	1.00703	0.990487	1.00019	0.0172896			290.27	1.00657	1.08969	1.0462	1.02205
300.28	1.093	1.03126	1.01351	1.0001	1.00317	1.00287	1.05299	0.954581	1.00791	1.0326	1.0192	0.036723			300.28	1.12896	1.02557	1.08783	0.927284	1.04623	1.09147	1.07726	1.0567	1.00756	0.987041	1.04359	0.0588766			300.28	1.01101	0.992053	1.04074	1.03251	1.00772	1.03177	0.974308	0.991099	1.0185	0.992382	1.00921	0.0217604			300.28	0.967044	1.06331	1.0359	0.99428
310.28	0.926628	1.01751	1.00255	0.98878	1.00317	1.00287	1.07315	0.947573	1.01029	1.04532	1.00178	0.0422526			310.28	1.20879	1.02937	1.37202	1.04077	1.0468	1.11129	1.11908	1.20069	1.20639	1.0435	1.13787	0.109524			310.28	1.01166	0.995243	1.02037	1.01675	1.02533	1.01882	0.974424	0.980163	1.00992	1.00306	1.00557	0.0173038			310.28	0.979811	1.16421	1.03316	0.980537
320.28	0.954439	1.03634	1.01847	1.00957	1.00317	1.00287	1.0651	0.990954	1.01016	1.04461	1.01357	0.0305859			320.28	1.13706	0.970838	1.10258	1.05201	1.04623	1.08165	1.05395	1.03671	1.07729	1.05201	1.06103	0.0439112			320.28	1.01947	1.01143	0.98147	1.02681	1.00185	1.00838	0.975017	0.999977	1.02225	0.999914	1.00466	0.0168253			320.28	1.0023	1.04013	1.04997	1.00168
330.26	1.06686	1.01453	1.02901	1.00051	1.00317	1.00287	1.06689	0.993828	1.02917	1.06713	1.0274	0.0296365			330.26	1.06041	0.970798	1.04614	0.870032	1.0468	1.03945	1.01561	1.00847	0.958086	0.870032	0.988582	0.070655			330.26	1.02178	1.00276	0.983922	1.02377	1.01445	1.00484	0.985354	1.0077	1.01133	1.00306	1.0059	0.0133395			330.26	0.990408	1.00427	1.00803	1.00317
340.27	0.952539	1.02288	1.00242	0.999092	1.00317	1.00287	1.07722	0.996071	1.01389	1.06402	1.01342	0.0353879			340.27	1.0457	0.992933	1.02954	1.12358	1.04623	1.02066	1.01932	1.01124	1.07656	1.12358	1.04893	0.0453802			340.27	1.01875	1.02322	0.998779	1.02827	0.989888	1.02863	0.990497	0.994381	1.00305	0.996971	1.00724	0.0157371			340.27	1.01169	1.04649	1.0198	1.02282
350.27	1.01456	1.02574	0.993692	0.999736	1.00317	1.00287	1.04157	0.968317	1.00491	1.04994	1.01045	0.0237822			350.27	1.06409	1.03495	1.06004	1.04281	1.0468	1.04198	1.04952	1.0475	1.05143	1.04281	1.04819	0.00869133			350.27	1.01209	1.00637	1.00843	1.00801	0.996762	0.997082	1.00178	1.00216	1.02896	1.00595	1.00676	0.00922558			350.27	0.980888	1.04573	1.01212	0.980888
360.27	0.90322	0.998583	0.976874	0.987324	1.00317	1.00287	1.0457	0.977249	1.00791	1.04869	0.995159	0.0406709			360.27	1.04464	1.08874	1.01975	1.23297	1.04623	1.02002	1.06669	1.05424	1.12636	1.23297	1.09326	0.0800885			360.27	1.01918	1.02869	0.975498	1.00801	0.996762	0.997082	1.0035	1.01664	1.05003	0.988441	1.00838	0.021338			360.27	1.0212	1.02455	0.991332	1.0212
370.27	0.94692	0.986333	1.00342	0.979357	1.00317	1.00287	1.06193	0.950295	1.01029	1.05613	1.00007	0.0380379			370.27	1.09931	1.03405	1.0456	1.03054	1.0468	1.04801	1.06668	1.03982	1.03807	1.03054	1.04794	0.0209706			370.27	1.01151	1.01107	1.01088	1.00801	0.996762	0.997082	1.02707	1.03092	1.03068	1.01752	1.01415	0.012434			370.27	1.05692	0.985806	1.02568	1.05692
380.27	1.09983	0.983831	0.981003	0.991064	1.00317	1.00287	1.02768	0.989595	1.01016	1.0561	1.01453	0.0375647			380.27	1.05311	1.02661	1.43502	1.16959	1.04623	1.02282	1.03986	1.23082	1.3023	1.16959	1.14959	0.13961			380.27	1.00117	1.03519	0.978558	1.00801	0.996762	0.997082	1.02967	1.00795	1.02459	1.0271	1.01061	0.0180742			380.27	0.970112	1.01319	0.997633	0.970112
390.28	0.959624	0.977893	0.958368	0.940768	1.00317	1.00287	1.0396	0.9603	1.02917	1.04954	0.992131	0.0383101			390.28	1.05483	1.01682	1.04203	1.08371	1.0468	1.02563	1.03583	1.02943	1.06287	1.08371	1.04816	0.0231417			390.28	1.00978	1.0018	1.00016	1.00801	0.996762	0.997082	1.02571	0.995153	1.02342	1.02166	1.00795	0.0117943			390.28	0.98759	1.02595	0.9993	0.98759
400.27	0.985741	0.98053	0.985851	1.00712	1.00317	1.00287	1.0255	0.95868	1.01389	1.03327	0.999663	0.0223812			400.27	1.0423	1.01615	1.00138	1.02441	1.04623	1.02738	1.02922	1.00876	1.01289	1.02441	1.02331	0.0141101			400.27	1.01535	1.00709	0.995561	1.00801	0.996762	0.997082	1.02571	0.995153	1.02342	1.02166	1.00858	0.0122702			400.27	0.997508	1.04361	0.9993	0.98759
[truncated: 15 more columns]

## Sheet: Fig. 1e
<Line graph>																																<Bar graph>
Parkin WT (n=72 cells)																Parkin KO (n=68 cells)
Time	s1	s2	s3	s4	s5	s6	s7	s8	s9	s10	s11	mean	SD			Time	s1	s2	s3	s4	s5	s6	s7	s8	s9	s10	s11	mean	SD				Parkin WT (column A)	Parkin KO (column B)
0.982	1.0081	1.00986	1.0077	1.00472	0.981178	1.01372	0.985976	1.01538	1.00594	1.00528	1.00578	1.00397	0.0106941			0.982	1.00468	1.00479	1.00818	1.00732	1.0001	1.00303	1.00336	1.00625	1.0007	0.99695	1.00388	1.00357	0.00331235			s1	3.5312	6.87712
5.983	1.0031	1.00941	1.00077	1.00607	0.981178	0.999285	0.976905	1.01718	1.00951	1.00023	1.00363	1.00066	0.0119073			5.983	1.00786	1.00405	1.00566	1.00359	1.00159	1.00303	1.00336	1.00625	1.0007	0.99695	1.00921	1.00384	0.00342804			s2	4.68785	6.55258
10.996	1.0089	1.00527	1.00322	1.00623	0.981178	0.994573	0.992493	1.03292	1.00866	1.00103	0.989797	1.00221	0.0134408			10.996	1.00351	1.00055	1.0028	1.00248	1.00493	1.00303	1.00336	1.00625	1.0007	0.99695	1.00388	1.00259	0.00248549			s3	4.37935	4.10701
15.996	1.00553	0.987471	1.00377	1.06402	0.981178	1.00497	1.00084	1.01733	0.990342	1.00348	0.994903	1.00489	0.022019			15.996	1.00625	1.00276	1.00211	1.00605	1.00241	1.00303	1.00336	1.00625	1.0007	0.99695	1.00921	1.00355	0.00329963			s4	2.97333	4.01586
20.991	1.0043	1.01356	1.00589	1.01893	0.998118	0.986491	0.972711	1.04257	0.926934	0.995421	0.987028	0.995632	0.0294209			20.991	1.00601	1.0007	1.00371	1.01035	1.00294	1.00303	1.00361	1.00625	1.0007	0.99695	1.00388	1.00347	0.00346612			s5	3.99715	5.03841
25.99	1.00389	0.998272	1.00685	0.99573	0.994685	0.985676	0.941832	1.04244	0.985517	0.998687	0.992501	0.995098	0.0234611			25.99	1.00284	1.00719	1.00248	1.02879	1.00781	1.00931	1.0064	1.00739	1.00863	0.99695	1.00921	1.00791	0.00786406			s6	4.4895	6.41824
30.985	1.002	0.998956	1.0056	0.997658	0.996986	0.980092	0.978348	1.00865	0.985996	1.00201	0.99851	0.995891	0.0100381			30.985	1.00223	1.00542	1.01936	1.00201	1.00121	1.00317	1.00334	1.00509	1.00931	1.00277	1.00013	1.00491	0.00539196			s7	4.98593	5.2655
35.993	0.997631	1.01443	1.00024	0.992736	0.996158	0.968817	0.991643	1.03566	0.975657	0.962102	0.990481	0.993232	0.0205198			35.993	1.00807	1.01241	1.01365	0.999052	0.997089	1.00463	0.99908	1.00598	1.00609	1.01842	0.932574	0.999731	0.0232265			s8	2.4925	6.68045
40.983	0.993381	0.997938	0.996468	1.04197	0.999183	0.965947	0.998736	1.05227	0.992887	0.948532	0.997255	0.998597	0.0289855			40.983	1.00277	0.977786	0.999984	0.963356	0.94192	1.00564	1.00895	1.00233	0.991187	1.02093	0.973424	0.989844	0.0232852			s9	3.76392	5.71193
45.986	0.996083	0.990163	0.990879	1.0036	0.999644	0.960385	0.995083	1.02247	0.991009	0.820498	0.998267	0.978916	0.0545175			45.986	1.00714	0.996022	0.99612	1.02496	0.992431	1.00963	1.00787	1.003	1.00482	0.992328	1.00705	1.00376	0.00949775			s10	3.29557	6.11366
50.985	0.998899	0.991906	0.999131	1.00157	1.00074	0.966177	0.99147	1.0237	0.999967	1.00273	0.991955	0.997112	0.0135246			50.985	1.00838	1.01503	0.998158	1.01058	1.02162	0.995867	0.977303	0.990907	1.01109	0.990066	0.995622	1.00133	0.0130961			s11	3.01516	9.57373
55.996	0.999002	0.990006	0.997582	1.00341	1.00526	0.976515	0.992803	0.99084	0.996544	0.999942	0.991029	0.994813	0.00793602			55.996	1.00389	0.994249	0.999943	0.992575	0.993606	0.994308	0.968325	0.999305	0.993085	1.00699	0.982618	0.993536	0.0105812			mean	3.78286	6.03223
60.986	0.994798	0.996595	0.998587	1.0076	1.00711	0.955865	0.991914	1.00677	0.990988	0.998658	0.996632	0.995048	0.0142574			60.986	1.00094	0.993861	0.995946	0.996856	0.996496	0.995749	0.952694	0.991394	0.99279	1.00815	0.921147	0.986002	0.0256672			SD	0.798644	1.5347
65.996	0.999887	0.996727	0.999094	1.01781	1.00168	0.96825	0.992336	1.02472	0.986279	0.996681	0.994568	0.998003	0.0148127			65.996	1.00649	0.995101	0.994727	0.992936	0.994979	0.993567	0.936304	0.99126	0.994983	0.997602	0.973555	0.988319	0.0189033
70.991	1.0045	0.982432	0.994221	1.00644	1.00752	0.993648	0.998224	1.07731	0.990938	0.997618	0.999114	1.00472	0.0251468			70.991	1.00548	0.991582	0.992366	0.993561	0.997758	0.992316	0.932759	0.997153	0.993659	0.984393	0.999693	0.989157	0.0194543
75.988	1.00619	1.00894	0.996788	1.00842	1.00922	1.00863	1.00563	1.12781	0.990841	0.995836	1.06013	1.01986	0.0401311			75.988	0.992877	0.99245	0.994813	0.995536	0.994569	0.99279	0.947671	0.989927	0.993651	0.984007	0.951094	0.98449	0.0176562			Two-tailed unpaired Student’s t-test	Mean Diff.	95.00% CI of diff.	Significant?	Summary	Adjusted P Value
80.986	1.00576	1.00685	0.995285	1.00474	1.00528	1.03808	1.08668	1.1224	0.99649	0.940693	1.09772	1.02727	0.0538477			80.986	0.990044	1.00059	0.991338	0.990147	0.991244	0.991495	0.951921	0.996485	0.996926	0.997403	1.03923	0.994257	0.0198414			Column A vs. Column B	2.24937	1.161 to 3.337	Yes	***	0.0003
85.985	1.2453	1.15929	1.05453	1.18738	1.16197	1.08096	1.21003	1.20461	0.967763	1.07919	1.03976	1.12643	0.0868581			85.985	0.941018	1.03818	0.984655	1.02621	1.05745	0.990555	1.13437	0.997802	0.994573	1.02501	1.107	1.02698	0.0560389
90.992	1.31777	1.23996	1.15187	1.27739	1.20293	1.15191	1.37635	1.30433	1.05433	1.1021	1.1261	1.20955	0.101657			90.992	0.92368	1.06402	1.01213	0.992969	1.11554	1.18769	1.15954	1.25702	1.28947	1.03982	1.09768	1.1036	0.112728
95.992	1.37735	1.31768	1.18102	1.38809	1.24534	1.22274	1.49172	1.36769	1.14522	1.14231	1.16925	1.27713	0.117758			95.992	1.00784	1.29332	1.09434	1.26248	1.27063	1.16307	1.22103	1.21767	1.21733	1.27249	1.23244	1.20479	0.0861188
100.986	1.36311	1.33875	1.18161	1.49944	1.31134	1.32656	1.6065	1.45248	1.12878	1.22119	1.1719	1.32742	0.148649			100.986	1.10094	1.24403	1.06862	1.12638	1.17213	1.18049	1.37107	1.20216	1.22903	1.35824	1.29365	1.21334	0.0987685
105.993	1.40555	1.4065	1.26264	1.59596	1.40697	1.43738	1.78152	1.54421	1.23671	1.25374	1.28748	1.41988	0.167784			105.993	1.2711	1.31782	1.13303	1.11832	1.2332	1.32507	1.53338	1.34808	1.37404	1.52551	1.30219	1.31652	0.133136
110.987	1.47435	1.45783	1.32897	1.63489	1.49893	1.55945	1.89963	1.67676	1.32409	1.25463	1.32745	1.49427	0.191031			110.987	1.42003	1.34912	1.25984	1.14417	1.21934	1.45599	1.6538	1.50565	1.54755	1.74682	1.31178	1.41946	0.18577
115.987	1.53188	1.53399	1.39679	1.69296	1.58413	1.6894	2.00548	1.79237	1.38545	1.41526	1.40339	1.58465	0.196168			115.987	1.56502	1.5048	1.28884	1.21268	1.30396	1.58037	1.78354	1.66257	1.68147	1.98986	1.36169	1.53953	0.236209
120.996	1.57184	1.58845	1.45068	1.81069	1.63003	1.77839	2.05783	1.90179	1.43312	1.49968	1.45448	1.65245	0.207329			120.996	1.68542	1.75219	1.28514	1.57439	1.52715	1.68505	1.88223	1.82926	1.81041	2.15001	1.52299	1.70039	0.227349
125.988	1.59604	1.63527	1.53477	1.8363	1.70067	1.877	2.15879	1.97495	1.58454	1.6103	1.48312	1.72652	0.209516			125.988	1.84134	1.78994	1.34148	1.59291	1.53575	1.78048	1.98358	1.92005	1.90729	2.30584	1.69847	1.79065	0.25495
130.983	1.62916	1.65742	1.58091	1.86478	1.73718	1.97677	2.24719	2.09812	1.52845	1.67203	1.52691	1.77445	0.241509			130.983	1.96262	1.72271	1.39719	1.54787	1.59229	1.86726	2.06454	2.00979	2.03635	2.41254	1.81169	1.8568	0.285589
135.992	1.90337	1.98122	1.93475	1.91921	1.82567	2.04412	2.26609	2.18007	1.65844	1.77522	1.56623	1.91403	0.207388			135.992	2.11202	1.81744	1.4499	1.59204	1.62508	1.95114	2.11118	2.14046	2.10911	2.51974	1.88117	1.93721	0.307042
140.985	2.02852	2.04141	2.0206	1.94661	1.98045	2.09933	2.32956	2.25332	1.73754	1.83122	1.61261	1.9892	0.208565			140.985	2.22409	1.88618	1.48957	1.69337	1.70225	2.01672	2.16343	2.21376	2.16204	2.57991	2.0028	2.01219	0.306592
145.982	2.06924	2.02137	2.11991	1.98403	2.06512	2.18714	2.39502	2.30146	1.78779	1.84239	1.61715	2.03551	0.22553			145.982	2.32804	1.97853	1.52979	1.73266	1.73529	2.09194	2.18925	2.28057	2.20514	2.63616	1.98638	2.06307	0.315739
150.985	2.1438	2.0726	2.18474	2.03565	2.13189	2.26797	2.49245	2.37479	1.72626	1.93419	1.66219	2.09332	0.251219			150.985	2.39327	1.92993	1.60168	1.76077	1.79577	2.11103	2.21017	2.33661	2.21638	2.66001	2.07307	2.09897	0.310966
155.994	2.12567	2.0666	2.13922	2.04208	2.19659	2.28126	2.43945	2.38832	1.80263	2.01712	1.72452	2.11122	0.219568			155.994	2.42158	1.9938	1.64142	1.79258	1.84056	2.14245	2.24339	2.35782	2.22161	2.68131	2.17868	2.13774	0.303129
160.984	2.17075	2.13162	2.23951	2.05916	2.24571	2.31988	2.48348	2.47682	1.81282	1.96552	1.73228	2.14887	0.243982			160.984	2.47756	2.00238	1.66684	1.84395	1.93056	2.14317	2.26646	2.37919	2.27497	2.70609	2.2986	2.18089	0.301152
165.993	2.20787	2.22977	2.39555	2.0294	2.31507	2.3695	2.50384	2.46214	1.8626	1.96654	1.75021	2.19023	0.253159			165.993	2.57449	1.99815	1.70899	1.87944	1.92837	2.20138	2.31467	2.45108	2.29068	2.71203	2.38187	2.22192	0.31193
170.994	2.10137	2.24668	2.38418	2.0505	2.53702	2.59018	2.69098	2.09695	2.01211	2.1246	1.97519	2.25543	0.253656			170.994	2.6251	2.02865	1.74385	1.90354	1.98953	2.23593	2.31834	2.48463	2.29305	2.74709	2.39777	2.25159	0.310555
175.987	2.1474	2.33424	2.49769	2.07959	2.51888	2.5564	2.59349	2.04885	1.99678	2.08206	1.99327	2.25897	0.242899			175.987	2.60186	2.04665	1.78199	1.92351	2.00703	2.21991	2.33153	2.50141	2.27676	2.77948	2.60543	2.2796	0.319114
180.981	2.13805	2.35662	2.48825	2.1035	2.53781	2.57693	2.64905	1.97526	2.08116	2.2138	2.03977	2.28729	0.241927			180.981	2.66121	2.02342	1.76562	1.9574	2.0408	2.24964	2.36709	2.52556	2.31679	2.75788	2.68595	2.30467	0.330704
185.987	2.13805	2.35662	2.48825	2.1035	2.53781	2.57693	2.64905	1.97526	2.08116	2.2138	2.03977	2.28729	0.241927			185.987	2.66121	2.02342	1.76562	1.9574	2.0408	2.24964	2.36709	2.52556	2.31679	2.75788	2.68595	2.30467	0.330704
190.994	2.13783	2.34822	2.4751	2.11066	2.53378	2.57068	2.63288	1.95664	2.06873	2.20371	2.09487	2.28483	0.235385			190.994	2.64601	2.01105	1.79257	1.95228	2.00936	2.28052	2.35417	2.55649	2.32802	2.76644	2.76673	2.31488	0.341896
195.986	2.11783	2.35822	2.4551	2.11066	2.53378	2.55068	2.62289	1.94664	2.06873	2.19371	2.09487	2.27755	0.233326			195.986	2.64601	2.01105	1.79257	1.95228	2.00936	2.28052	2.35417	2.55649	2.32802	2.76644	2.76673	2.31488	0.341896
200.985	2.12594	2.35039	2.44288	2.10357	2.52008	2.56661	2.60149	1.87222	2.01971	2.18599	2.0439	2.25753	0.249508			200.985	2.61408	2.03451	1.782	1.99424	2.03329	2.26362	2.38214	2.54924	2.31267	2.78002	2.67885	2.31133	0.32326
205.983	2.11577	2.35684	2.40939	2.10676	2.5251	2.56287	2.60483	1.88298	2.07617	2.22206	2.11849	2.27102	0.235151			205.983	2.58074	2.00416	1.80701	1.92105	1.98186	2.29563	2.37762	2.57734	2.2939	2.77777	2.82767	2.31316	0.352419
210.985	2.17478	2.40612	2.53259	2.11772	2.5079	2.58188	2.6276	1.84559	2.17802	2.25222	2.05438	2.29807	0.25064			210.985	2.56302	1.94125	1.80914	2.04107	2.07437	2.27321	2.38135	2.58527	2.30741	2.7837	2.69107	2.31371	0.320995
215.994	2.17478	2.40612	2.53259	2.11772	2.5079	2.58188	2.6276	1.84559	2.17802	2.25222	2.05438	2.29807	0.25064			215.994	2.56302	1.94125	1.80914	2.04107	2.07437	2.27321	2.38135	2.58527	2.30741	2.7837	2.69107	2.31371	0.320995
220.99	2.15802	2.39308	2.46854	2.13129	2.49619	2.59217	2.63704	1.82683	2.07138	2.32728	1.99581	2.2816	0.262458			220.99	2.52557	1.97498	1.82781	1.93914	2.00489	2.27379	2.37204	2.57534	2.26808	2.75974	2.71025	2.29378	0.325383
225.982	2.14802	2.38308	2.46854	2.13129	2.47619	2.60217	2.63704	1.83683	2.17138	2.32728	1.99581	2.28887	0.254125			225.982	2.52557	1.97498	1.82781	1.93914	2.00489	2.27379	2.37204	2.57534	2.26808	2.75974	2.71025	2.29378	0.325383
230.991	2.13803	2.42232	2.51838	2.1412	2.43536	2.60319	2.65908	1.88279	1.9772	2.24338	2.05064	2.27923	0.263095			230.991	2.51473	1.93952	1.80212	1.96	1.97592	2.25891	2.34495	2.56879	2.27316	2.78149	2.93485	2.30495	0.368216
235.981	2.13061	2.41342	2.56964	2.08919	2.37843	2.57721	2.60687	1.81607	1.96653	2.19156	1.99223	2.24834	0.275387			235.981	2.54192	1.89306	1.82501	1.96301	1.96265	2.25095	2.36901	2.55993	2.25486	2.72887	2.80114	2.2864	0.344515
240.985	2.0383	2.34255	2.44628	2.0761	2.3655	2.53271	2.628	1.77112	2.12403	2.2111	1.96044	2.22692	0.261341			240.985	2.47795	1.92429	1.83547	1.96627	1.9503	2.24741	2.36379	2.59554	2.28457	2.74086	2.72128	2.28252	0.329419
245.981	2.12191	2.42667	2.56764	2.07241	2.33001	2.51694	2.59307	1.79641	2.06603	2.31955	2.13543	2.26783	0.250892			245.981	2.46532	1.91498	1.82959	1.99547	1.97824	2.25047	2.33622	2.60718	2.28291	2.74298	2.6715	2.27953	0.319559
250.991	2.05242	2.36632	2.51074	2.04805	2.29963	2.49008	2.56122	1.77737	2.20914	2.28767	2.1158	2.24713	0.237211			250.991	2.43923	1.90431	1.82739	1.93606	1.95305	2.24738	2.33241	2.57066	2.25212	2.7326	2.69278	2.26254	0.32519
255.986	2.07377	2.35171	2.54409	1.96827	2.13998	2.40729	2.54233	1.77364	2.1792	2.38401	2.09939	2.22397	0.243861			255.986	2.38349	1.86554	1.79768	1.9283	1.91075	2.21785	2.2995	2.56712	2.23271	2.68729	2.72968	2.23818	0.333607
260.988	2.06382	2.35046	2.55857	1.92834	2.07026	2.40406	2.56145	1.74485	2.23698	2.37301	2.04451	2.21239	0.263368			260.988	2.33793	1.85882	1.77517	1.89458	1.90256	2.2048	2.28376	2.52432	2.23115	2.65992	2.44308	2.19237	0.296787
265.994	1.98754	2.27576	2.49991	1.89498	2.04428	2.39905	2.53873	1.75296	2.20432	2.36019	2.01878	2.17968	0.258127			265.994	2.30622	1.83713	1.75202	1.90536	1.84429	2.17873	2.26313	2.50806	2.21093	2.63649	2.43848	2.17099	0.299095
270.988	2.07082	2.32107	2.6223	1.85973	2.0295	2.37207	2.53689	1.7119	2.22099	2.4031	2.01905	2.19704	0.284644			270.988	2.24667	1.80072	1.69981	1.84473	1.81109	2.14017	2.20424	2.50472	2.1768	2.57462	2.36664	2.12456	0.298625
275.99	2.07182	2.19376	2.62856	1.73952	1.9209	2.32437	2.44831	1.69503	2.23645	2.3335	1.9839	2.14328	0.292003			275.99	2.19884	1.78555	1.70522	1.80621	1.74103	2.10911	2.20557	2.46126	2.14398	2.57929	2.2173	2.08667	0.294085
280.992	2.0539	2.14037	2.65587	1.71369	1.90016	2.31164	2.44995	1.6883	2.1049	2.35078	1.96628	2.12144	0.302391			280.992	2.00054	1.80989	1.63529	1.812	1.73826	2.05379	2.19941	2.44746	2.10163	2.49849	2.16265	2.04176	0.279639
285.984	2.05128	2.11788	2.64456	1.68112	1.86704	2.30235	2.38334	1.67536	2.14529	2.25073	1.92817	2.09519	0.297416			285.984	2.02617	1.77018	1.61525	1.74643	1.71784	2.04102	2.1618	2.42642	2.09111	2.46956	2.13625	2.01837	0.282628
290.984	2.0271	2.07958	2.57101	1.65059	1.78429	2.21966	2.22423	1.69744	2.06746	2.18531	1.94766	2.0413	0.267335			290.984	1.97286	1.69132	1.55934	1.71707	1.76579	2.00339	2.17386	2.39413	2.06891	2.44604	2.10289	1.99051	0.28705
295.995	1.99334	2.04622	2.54815	1.64573	1.76208	2.18928	2.18691	1.65365	2.00357	2.18478	1.90013	2.01035	0.268036			295.995	1.92161	1.70419	1.51871	1.66766	1.72645	2.02775	2.0251	2.4476	2.11933	2.38888	1.95381	1.95465	0.292794
300.988	1.90883	1.9405	2.45329	1.62031	1.73605	2.16867	2.17869	1.6786	2.02246	2.1365	1.87449	1.9744	0.249501			300.988	1.85269	1.65306	1.48186	1.63246	1.69567	1.83585	1.96884	2.24403	1.91573	2.35678	1.84571	1.86206	0.259731
305.99	1.9183	1.9219	2.44806	1.61118	1.67826	2.06579	2.05301	1.63472	1.98169	2.06455	1.87195	1.93176	0.240516			305.99	1.81896	1.67692	1.44803	1.55374	1.67069	1.72626	1.89974	2.14791	1.83797	2.18121	1.86515	1.80242	0.224527
310.985	1.8322	1.82719	2.38245	1.59773	1.65798	1.98825	1.99809	1.64461	1.88273	2.03107	1.80085	1.87665	0.222832			310.985	1.80699	1.65697	1.43217	1.50984	1.63588	1.65024	1.84918	2.04908	1.76513	2.05069	1.72828	1.7395	0.195642
315.993	1.84382	1.79005	2.33767	1.56983	1.65578	1.9818	2.00221	1.64003	1.90238	2.06433	1.78066	1.86987	0.221686			315.993	1.79995	1.58192	1.39564	1.47249	1.61738	1.57605	1.75933	1.99369	1.69461	1.95878	1.67969	1.6845	0.185758
320.988	1.80565	1.77667	2.24756	1.57841	1.63671	1.958	1.9566	1.65857	1.90556	2.00377	1.77819	1.84597	0.193916			320.988	1.78187	1.57964	1.35723	1.47828	1.54947	1.50024	1.74037	1.9179	1.65226	1.84858	1.56305	1.63354	0.171474
325.987	1.73931	1.72045	2.14299	1.57382	1.6348	1.941	1.94239	1.65102	1.91929	1.91187	1.76073	1.81252	0.17176			325.987	1.77113	1.5439	1.33406	1.40472	1.57797	1.46472	1.70801	1.89611	1.62485	1.74499	1.35932	1.58452	0.183399
330.989	1.76209	1.75702	2.19175	1.56384	1.62365	1.92384	1.90559	1.65548	1.8201	1.85938	1.71839	1.79829	0.173652			330.989	1.81486	1.48777	1.30968	1.44288	1.53147	1.39523	1.6716	1.81821	1.54558	1.72958	1.44799	1.56317	0.171767
335.99	1.73576	1.76435	2.1338	1.54422	1.58314	1.90608	1.87227	1.65947	1.74701	1.99462	1.71457	1.78684	0.176516			335.99	1.78276	1.46773	1.28507	1.35844	1.48175	1.37748	1.64295	1.79616	1.50776	1.67575	1.3609	1.52152	0.177741
340.988	1.70432	1.72585	2.0787	1.52454	1.59165	1.87474	1.80955	1.64531	1.75465	1.95345	1.70506	1.76071	0.16089			340.988	1.79915	1.43953	1.26715	1.32898	1.44681	1.30547	1.58519	1.69977	1.42316	1.62613	1.27776	1.47265	0.180947
345.984	1.6869	1.70623	2.02698	1.5313	1.59103	1.83792	1.76583	1.65952	1.72901	1.94778	1.69521	1.74343	0.146277			345.984	1.78808	1.44428	1.23716	1.34677	1.4183	1.255	1.56328	1.64964	1.40301	1.57972	1.19606	1.44375	0.185767
350.989	1.66613	1.68052	1.9578	1.51161	1.56942	1.8018	1.75177	1.63971	1.73309	1.84249	1.64018	1.70859	0.127032			350.989	1.75812	1.37108	1.22497	1.28069	1.40753	1.23863	1.52496	1.62513	1.35697	1.54526	1.13262	1.406	0.189843
355.984	1.66004	1.68284	1.99036	1.5063	1.54799	1.76478	1.72993	1.6681	1.85268	1.8295	1.68456	1.71973	0.137469			355.984	1.6922	1.35771	1.21128	1.26573	1.3487	1.19061	1.4852	1.58168	1.30272	1.50519	0.949912	1.35372	0.206664
360.985	1.64135	1.69838	1.9751	1.4971	1.5346	1.74948	1.7023	1.66398	1.657	1.85159	1.62398	1.69044	0.134537			360.985	1.65993	1.35493	1.19737	1.29451	1.3619	1.12895	1.45806	1.48102	1.25882	1.48916	0.878327	1.32391	0.210469
365.99	1.60968	1.65211	1.90927	1.49854	1.53316	1.71285	1.69914	1.66326	1.61065	1.87902	1.61487	1.67114	0.127396			365.99	1.62797	1.32967	1.19017	1.23555	1.33256	1.11213	1.44407	1.47966	1.24029	1.44687	0.852715	1.29924	0.209581
370.985	1.55776	1.602	1.87815	1.48781	1.50424	1.69003	1.68523	1.65355	1.69251	1.81832	1.56126	1.64826	0.122985			370.985	1.60512	1.30141	1.16661	1.25016	1.33928	1.07507	1.44605	1.41404	1.25265	1.42648	0.683932	1.26916	0.242316
375.98	1.54472	1.58052	1.84679	1.4827	1.50098	1.67017	1.65291	1.64775	1.60996	1.70299	1.60831	1.62253	0.10154			375.98	1.56777	1.29164	1.14459	1.22747	1.31492	1.09777	1.40551	1.43704	1.2348	1.44781	0.832225	1.27287	0.202245
380.993	1.51189	1.53075	1.76835	1.45657	1.4965	1.63973	1.67237	1.65383	1.60568	1.73549	1.56645	1.60342	0.100642			380.993	1.52298	1.27703	1.10794	1.27738	1.3185	1.05008	1.36864	1.39605	1.20142	1.45632	0.836034	1.25567	0.198037
385.994	1.49663	1.53904	1.79997	1.45516	1.47235	1.62459	1.64983	1.6526	1.60928	1.69439	1.5883	1.59838	0.103257			385.994	1.49825	1.25472	1.09697	1.2083	1.29875	1.01481	1.35954	1.35864	1.16985	1.45166	0.699168	1.21915	0.225464
390.98	1.44929	1.48725	1.76785	1.44145	1.46188	1.6069	1.63969	1.66142	1.4791	1.65617	1.54287	1.56308	0.109202			390.98	1.44613	1.28096	1.09506	1.19755	1.27928	1.01378	1.33607	1.31939	1.11308	1.39948	0.690106	1.19735	0.214277
395.984	1.44055	1.46485	1.7422	1.42501	1.44388	1.58525	1.6239	1.64695	1.50306	1.65036	1.52921	1.55047	0.105764			395.984	1.41745	1.24222	1.08322	1.17431	1.25764	0.983098	1.30261	1.30003	1.11187	1.38166	0.432399	1.15332	0.27208
400.993	1.42594	1.45858	1.72001	1.41355	1.43976	1.56677	1.59517	1.66639	1.54995	1.75346	1.5198	1.5554	0.118861			400.993	1.37156	1.20578	1.04448	1.20948	1.26537	0.952297	1.28937	1.2631	1.06143	1.38991	0.363573	1.12876	0.288165
405.983	1.40787	1.45473	1.71442	1.40647	1.4354	1.54784	1.58687	1.65732	1.4266	1.58441	1.56873	1.52643	0.106572			405.983	1.32154	1.23419	1.05608	1.08671	1.21265	0.949165	1.27257	1.25874	1.07971	1.35815	0.395359	1.11135	0.268658
410.992	1.35511	1.40302	1.64842	1.39162	1.42476	1.52401	1.57723	1.64858	1.52376	1.68392	1.48795	1.51531	0.114197			410.992	1.26766	1.13921	1.0328	1.11832	1.21616	0.939166	1.24231	1.23827	1.05761	1.3675	0.271498	1.08096	0.29479
415.987	1.3609	1.42423	1.63521	1.37213	1.41627	1.4914	1.5662	1.65631	1.47114	1.5921	1.45979	1.49506	0.103095			415.987	1.22105	1.1631	1.02866	1.0731	1.18149	0.905082	1.23666	1.20553	1.01534	1.35939	0.373423	1.06935	0.262854
420.981	1.34915	1.4287	1.60726	1.36493	1.42074	1.46738	1.535	1.6467	1.51767	1.57165	1.4319	1.48555	0.097708			420.981	1.20243	1.16995	1.04567	1.02418	1.1908	0.896748	1.20929	1.19254	1.01857	1.3144	0.463791	1.06621	0.232154
425.992	1.33884	1.42575	1.61818	1.35956	1.39279	1.44895	1.4898	1.65424	1.34125	1.65694	1.44314	1.46995	0.120955			425.992	1.14131	1.10395	1.03844	1.08593	1.18638	0.879299	1.18859	1.16601	0.984015	1.33025	0.403503	1.04615	0.243673
430.984	1.2962	1.37109	1.56287	1.34522	1.37956	1.4342	1.50178	1.65424	1.3876	1.61079	1.40042	1.44945	0.116365			430.984	1.0984	1.14764	1.00648	1.13385	1.18208	0.857717	1.18672	1.14418	0.951651	1.30917	0.3176	1.0305	0.266805
435.994	1.28812	1.36999	1.54446	1.32544	1.36627	1.42204	1.47391	1.65424	1.32725	1.50688	1.36201	1.42187	0.111564			435.994	1.04744	1.11589	1.01029	1.07046	1.12696	0.857288	1.19228	1.14904	0.974651	1.30406	0.33704	1.01685	0.254147
440.988	1.27517	1.34738	1.5631	1.32269	1.34284	1.4407	1.49731	1.65424	1.26816	1.4702	1.36201	1.41307	0.123221			440.988	1.00589	1.1082	1.0056	1.08972	1.13119	0.845502	1.14657	1.16302	0.984287	1.28383	0.306436	1.00639	0.258911
445.983	1.27697	1.34361	1.52315	1.30472	1.34354	1.4221	1.46847	1.65424	1.26816	1.46377	1.36201	1.40279	0.117631			445.983	0.940695	1.10787	0.951086	1.13122	1.15512	0.801153	1.14278	1.07181	0.946519	1.30527	0.367514	0.992821	0.248883
450.985	1.20996	1.28439	1.47005	1.30472	1.34036	1.4089	1.46291	1.65424	1.26816	1.46377	1.36201	1.3845	0.124878			450.985	0.889888	1.10522	0.942684	1.0229	1.07168	0.784837	1.1416	1.06523	0.906505	1.302	0.320884	0.959404	0.254118
455.993	1.23422	1.29558	1.48916	1.30472	1.32876	1.40877	1.46681	1.65424	1.26816	1.46377	1.36201	1.38875	0.122949			455.993	0.856344	1.03739	0.917453	0.993078	1.09693	0.754679	1.11153	1.04684	0.898984	1.28068	0.325876	0.938162	0.247886
460.995	1.20161	1.26824	1.45317	1.30472	1.32553	1.4222	1.41747	1.65424	1.26816	1.46377	1.36201	1.37647	0.125062			460.995	0.852779	1.06913	0.913666	1.00412	1.04727	0.759517	1.09984	1.03483	0.910175	1.26836	0.265718	0.929582	0.258821
465.988	1.20765	1.264	1.42989	1.30472	1.30034	1.40574	1.41055	1.65424	1.26816	1.46377	1.36201	1.3701	0.123789			465.988	0.83545	1.04057	0.891486	1.05046	1.0685	0.749072	1.07699	1.03373	0.89953	1.25112	0.241288	0.921654	0.264395
470.994	1.21492	1.293	1.45759	1.30472	1.30034	1.40049	1.36945	1.65424	1.26816	1.46377	1.36201	1.3717	0.121525			470.994	0.828719	0.995524	0.85077	1.01275	1.03356	0.702567	1.08955	0.981246	0.841416	1.21701	0.168915	0.883821	0.276446
475.988	1.21599	1.272	1.47681	1.30472	1.30034	1.39791	1.36958	1.65424	1.26816	1.46377	1.36201	1.37141	0.124348			475.988	0.810757	0.962555	0.823426	0.936281	0.93598	0.706558	1.04215	0.971444	0.861392	1.22835	0.200832	0.861793	0.257908
480.981	1.20618	1.25788	1.42018	1.30472	1.30034	1.37397	1.33398	1.65424	1.26816	1.46377	1.36201	1.35868	0.122867			480.981	0.782393	0.92548	0.823426	0.943104	0.967389	0.677671	1.04186	0.956191	0.828419	1.22334	0.33612	0.864126	0.226479
485.993	1.19186	1.23022	1.43443	1.30472	1.30034	1.38377	1.34357	1.65424	1.26816	1.46377	1.36201	1.35792	0.128			485.993	0.770663	0.91166	0.823426	0.943104	0.958641	0.667008	1.0335	0.922191	0.830989	1.21616	0.252846	0.848199	0.243851
490.988	1.1405	1.16591	1.39035	1.30472	1.30034	1.37443	1.32668	1.65424	1.26816	1.46377	1.36201	1.34101	0.140187			490.988	0.754363	0.908436	0.823426	0.943104	0.910252	0.652226	1.0402	0.908502	0.807324	1.20798	0.204773	0.832781	0.254423
495.988	1.18067	1.21843	1.43093	1.30472	1.30034	1.36851	1.3273	1.65424	1.26816	1.46377	1.36201	1.35264	0.130452			495.988	0.732493	0.916781	0.823426	0.943104	1.00524	0.641049	1.03129	0.919045	0.82064	1.18178	0.290675	0.845956	0.235931
500.982	1.16962	1.19436	1.4159	1.30472	1.30034	1.3677	1.31474	1.65424	1.26816	1.46377	1.36201	1.34687	0.133946			500.982	0.71995	0.87756	0.823426	0.943104	0.943449	0.642824	1.01604	0.900545	0.824138	1.20418	0.299343	0.835869	0.23151

## Sheet: Fig. 1f
<Line graph>																														<Bar graph>
PINK1 WT (n=65 cells)															PINK1 KO (n=77 cells)
Time	s1	s2	s3	s4	s5	s6	s7	s8	s9	s10	mean	SD			Time	s1	s2	s3	s4	s5	s6	s7	s8	s9	s10	mean	SD				Parkin WT (column A)	Parkin KO (column B)
0.982	0.955225	0.989627	1.00368	1.09967	1.07809	1.03117	1.01119	1.12059	1.04566	1.05581	1.03907	0.0513498			0.982	0.990854	0.980944	0.996083	1.0096	1.04347	1.01282	1.00782	0.985885	1.0613	1.01608	1.01048	0.0253531			s1	3.81101	12.0346
5.983	0.956301	0.989627	1.00368	1.09967	1.07809	1.03117	1.01119	1.12059	1.04566	1.05581	1.03918	0.0511554			5.983	0.961442	1.00797	0.982701	1.0096	1.04842	0.999372	0.9925	0.989392	0.976861	0.973668	0.994193	0.0243749			s2	3.42585	5.10266
10.996	0.972525	0.989627	1.00368	1.09967	1.07809	1.03117	1.01119	1.12059	1.04566	1.05581	1.0408	0.0484189			10.996	0.996967	0.957705	1.00452	1.0096	0.967398	1.01282	1.01827	0.996269	1.00689	1.00279	0.997322	0.0196328			s3	4.80848	6.94236
15.996	0.988763	0.989627	1.00368	1.09967	1.07809	1.03117	1.01119	1.12059	1.04566	1.05581	1.04243	0.0460911			15.996	0.985646	1.01057	0.996083	1.0096	1.03477	0.999372	1.01252	0.980436	1.03431	1.00534	1.00686	0.0179769			s4	5.6697	5.87254
20.991	0.986295	0.989627	1.00368	1.09967	1.07809	1.03117	1.01119	1.12059	1.04566	1.03686	1.04028	0.0461839			20.991	0.978379	0.996286	1.02148	0.983388	0.976289	1.01282	0.977169	0.970188	0.990601	0.99682	0.990342	0.0167358			s5	4.35416	6.80793
25.99	0.974825	0.989627	1.00368	1.09967	1.07809	1.03117	1.01119	1.12059	1.04566	1.03544	1.03899	0.0477979			25.99	0.992322	1.01358	1.02148	0.970028	0.970731	0.999372	1.00371	0.985141	0.991143	1.00165	0.994916	0.0167252			s6	4.8722	7.64251
30.985	0.985629	0.989627	1.00368	1.09967	1.07809	1.02132	1.13141	1.12024	1.04566	1.01754	1.04929	0.0544079			30.985	0.993663	0.95976	0.982701	0.963	0.976961	1.00062	1.0093	0.964194	1.02874	1.0017	0.988064	0.0226849			s7	5.89423	8.09682
35.993	0.982835	0.981387	1.03022	1.08074	1.05921	1.01947	1.13018	1.05629	1.04639	1.01201	1.03987	0.045304			35.993	0.994128	1.00579	1.00452	0.965623	0.932093	0.996038	1.00666	0.979008	0.971782	0.990143	0.984579	0.0233275			s8	5.65158	9.46621
40.983	0.987667	0.971176	1.02771	1.04577	1.0474	1.02085	1.13199	1.04017	1.01772	0.995639	1.02861	0.0443612			40.983	0.994994	1.02347	0.996083	0.964782	1.02062	0.988573	0.998871	0.969871	0.926264	0.972447	0.985598	0.0287109			s9	6.46601	12.2232
45.986	0.992973	0.966857	1.02664	1.03411	1.02454	1.01025	1.11924	0.987505	1.02736	0.995108	1.01846	0.041456			45.986	0.938573	1.03979	1.02148	0.978686	0.988701	0.994761	1.00023	0.970588	0.944038	0.96803	0.984488	0.0316926			s10	5.97463	6.47351
50.985	0.987876	0.982589	1.0222	1.01848	1.01505	1.00829	1.13725	1.01726	1.02029	0.988715	1.0198	0.043887			50.985	0.95803	1.01166	1.01893	0.993178	0.959614	0.977158	1.00264	0.972057	0.937943	0.971634	0.980284	0.0258446			mean	5.09279	8.06623
55.996	1.00209	0.982267	1.04261	0.989075	1.00717	1.00437	1.13256	0.99307	0.994569	0.983505	1.01313	0.0453652			55.996	0.944006	1.03626	1.00283	0.993072	0.956138	0.983159	1.01701	0.99324	0.955676	0.967503	0.984889	0.0294124			SD	1.00263	2.45282
60.986	1.00395	0.986801	1.02897	0.981343	0.98075	1.00108	1.11476	0.944897	0.995984	0.978958	1.00175	0.0451947			60.986	0.973958	1.05404	1.00893	1.01483	1.00945	0.95577	1.00489	1.0089	0.991421	0.991436	1.00136	0.0261936
65.996	1.02038	0.981048	1.03128	0.951031	0.958305	0.985944	1.12203	0.924905	0.959613	0.971534	0.990606	0.0559517			65.996	0.967625	1.05727	0.990857	1.04012	1.04762	0.984556	1.00425	0.992991	0.924969	0.96115	0.99714	0.0417015
70.991	1.02866	0.993666	1.03506	0.9421	0.965026	0.98582	1.14522	0.900583	0.954836	0.972158	0.992313	0.0667206			70.991	0.940912	1.03983	0.985772	1.04914	1.04078	0.978786	0.988318	1.00222	0.927614	0.951433	0.990481	0.0430018			Two-tailed unpaired Student’s t-test	Mean Diff.	95.00% CI of diff.	Significant?	Summary	Adjusted P Value
75.988	1.04842	0.992345	1.03699	0.93313	0.959992	0.977519	1.15361	0.894496	0.978156	0.979776	0.995443	0.0713009			75.988	0.954722	1.084	0.98364	1.07455	1.08877	0.976533	0.996453	1.01639	0.976054	0.971472	1.01226	0.0511307			Column A vs. Column B	2.97345	1.213 to 4.734	Yes	**	0.0023
80.986	1.06281	0.995122	1.04035	0.924541	0.950397	0.974213	1.15053	0.869117	0.959426	0.982737	0.990924	0.0784055			80.986	1.00294	1.1086	0.962482	1.11857	1.05903	0.981664	0.972762	1.01827	0.931595	0.965672	1.01216	0.0637217
85.985	1.06278	1.01982	1.04502	0.925884	0.955592	0.976328	1.14929	0.896623	0.962555	0.994225	0.998812	0.0736227			85.985	0.993914	1.06698	0.967609	1.15468	1.16292	0.989971	0.978659	1.02262	0.954103	0.971875	1.02633	0.0767918
90.992	1.08078	1.04051	1.04673	0.955344	0.970082	0.983371	1.20026	0.937609	0.993955	1.01693	1.02256	0.0765568			90.992	1.08683	1.10496	0.97591	1.21494	1.13729	1.00526	0.979557	1.02166	0.9276	0.996779	1.04508	0.0882101
95.992	1.09383	1.06752	1.08546	1.02424	0.996008	0.991771	1.21215	1.01975	1.06292	1.05788	1.06115	0.0638119			95.992	1.23228	1.12224	0.99292	1.29449	1.1557	1.00472	0.994219	1.05262	0.965502	1.06357	1.08783	0.110973
100.986	1.11791	1.16874	1.16462	1.12405	1.03238	1.01244	1.27742	1.15238	1.17076	1.12454	1.13452	0.0744997			100.986	1.18607	1.15907	1.0087	1.37017	1.17923	1.03024	1.01662	1.07898	0.777641	0.990804	1.07975	0.157235
105.993	1.14155	1.21006	1.20871	1.29233	1.07793	1.07139	1.27932	1.34901	1.35672	1.24131	1.22283	0.101713			105.993	1.26104	1.18048	1.12513	1.42198	1.27611	1.06225	0.992912	1.0822	0.951471	1.11255	1.14661	0.141982
110.987	1.18931	1.25735	1.24179	1.49209	1.13019	1.12347	1.33014	1.50951	1.58288	1.38315	1.32399	0.163415			110.987	1.49028	1.21079	1.2661	1.45986	1.27876	1.07799	1.01939	1.12449	1.49362	1.41666	1.28379	0.175951
115.987	1.22606	1.30615	1.29218	1.71293	1.191	1.19875	1.36418	1.71451	1.80505	1.54724	1.4358	0.237095			115.987	1.51256	1.2569	1.46091	1.50593	1.33135	1.11102	1.0492	1.16823	1.67751	1.55033	1.3624	0.210436
120.996	1.29645	1.36184	1.35726	1.89266	1.27334	1.27018	1.39657	1.90897	2.03983	1.71658	1.55137	0.303527			120.996	1.78944	1.34882	1.53607	1.5915	1.44103	1.59556	1.08291	1.28323	1.73149	1.68567	1.50857	0.220401
125.988	1.3686	1.40257	1.39153	2.05694	1.36997	1.33818	1.49504	2.10479	2.20325	1.87311	1.6604	0.354979			125.988	2.13805	1.37737	1.62873	1.62468	1.4542	1.66692	1.12753	1.36377	1.80531	1.85736	1.6044	0.28934
130.983	1.44723	1.46074	1.46559	2.21367	1.46931	1.42403	1.56142	2.28093	2.32634	2.03152	1.76808	0.391843			130.983	2.28962	1.42556	1.64649	1.68451	1.51836	1.72733	1.13598	1.43614	2.17257	2.03622	1.70728	0.36261
135.992	1.5131	1.5125	1.52567	2.31583	1.57692	1.52154	1.63496	2.38237	2.46558	2.17916	1.86276	0.414647			135.992	2.65891	1.49009	1.70218	1.75197	1.61339	1.78762	1.17841	1.50778	2.32074	2.22728	1.82384	0.447269
140.985	1.58997	1.55271	1.59519	2.43607	1.63642	1.62548	1.69352	2.51896	2.58991	2.3011	1.95393	0.444143			140.985	2.7844	1.52903	1.80424	1.81186	1.69472	1.83471	1.24291	1.6066	2.64857	2.4124	1.93694	0.506649
145.982	1.69056	1.61985	1.64271	2.51782	1.729	1.72346	1.7788	2.62326	2.66978	2.39514	2.03904	0.448807			145.982	2.89551	1.58917	1.83264	1.85504	1.80443	1.8839	1.28198	1.68755	2.70361	2.47725	2.00111	0.5172
150.985	1.76431	1.7102	1.70737	2.59609	1.83463	1.82755	1.83492	2.69015	2.74906	2.48586	2.12001	0.4465			150.985	2.94783	1.65926	1.90974	1.90393	1.79912	1.93417	1.33495	1.74122	2.87532	2.57763	2.06832	0.541496
155.994	1.8461	1.73849	1.77129	2.6651	1.91344	1.91576	1.95498	2.76662	2.82069	2.54368	2.19361	0.445385			155.994	3.15836	1.71033	2.0517	1.92938	1.85971	1.95695	1.42143	1.81909	2.93512	2.71506	2.15571	0.574037
160.984	1.92576	1.80897	1.8265	2.73152	1.98811	1.9996	2.01801	2.82164	2.8432	2.58828	2.25516	0.433177			160.984	3.27468	1.75437	2.11104	1.94786	1.91716	1.99511	1.47496	1.86775	3.32329	2.903	2.25692	0.658842
165.993	1.9767	1.83892	1.88077	2.7584	2.06464	2.04767	2.10969	2.86375	2.88731	2.63045	2.30583	0.425558			165.993	3.46616	1.77818	2.10898	2.02532	1.91746	2.00732	1.52939	1.91081	3.26772	2.94762	2.2959	0.673067
170.994	2.06743	1.86903	1.90508	2.81784	2.10725	2.09842	2.1659	2.90071	2.9356	2.66243	2.35297	0.425293			170.994	3.39892	1.8349	2.18214	2.0446	1.9662	2.03658	1.59867	1.97355	3.14706	2.90937	2.3092	0.611947
175.987	2.13146	1.89879	1.96006	2.83263	2.14769	2.14824	2.22824	2.96426	3.00258	2.68039	2.39943	0.424355			175.987	3.6046	1.87837	2.25081	2.0714	2.03452	2.06716	1.63837	2.02492	3.3979	3.08443	2.40525	0.689805
180.981	2.20512	1.92994	1.9613	2.87194	2.18101	2.18385	2.2751	3.00278	3.04618	2.69992	2.43572	0.4272			180.981	3.60909	1.91236	2.28589	2.06648	2.08063	2.08614	1.70486	2.07162	3.39446	3.09648	2.4308	0.673307
185.987	2.27513	1.94882	2.02034	2.91163	2.21067	2.20288	2.31165	3.03451	3.07647	2.71792	2.471	0.424061			185.987	3.54671	1.94772	2.35015	2.06475	2.13906	2.09352	1.73979	2.13621	3.47383	3.12356	2.46153	0.661701
190.994	2.31756	1.95228	2.02155	2.92432	2.21999	2.21564	2.37164	3.08591	3.10557	2.7203	2.49348	0.431547			190.994	3.86835	1.97138	2.34198	2.10311	2.19511	2.11469	1.79255	2.12338	3.39155	3.20063	2.51027	0.707321
195.986	2.36384	1.9732	2.05055	2.96101	2.22773	2.24003	2.37942	3.10445	3.15724	2.72695	2.51844	0.436181			195.986	3.72146	2.00241	2.35021	2.12764	2.19745	2.13413	1.82458	2.15273	3.49315	3.18827	2.5192	0.679804
200.985	2.39483	2.00182	2.06225	2.96868	2.2477	2.25765	2.42455	3.12845	3.19984	2.71771	2.54035	0.436457			200.985	3.72847	2.04036	2.40318	2.17659	2.23161	2.16357	1.82181	2.18744	3.59792	3.24319	2.55941	0.69119
205.983	2.43919	1.9936	2.08833	3.00752	2.2574	2.27024	2.43581	3.13144	3.24027	2.70694	2.55707	0.442205			205.983	3.84264	2.04802	2.37972	2.21063	2.26764	2.15184	1.86901	2.22918	3.49976	3.24071	2.57392	0.686812
210.985	2.46217	1.98002	2.09933	2.97049	2.24778	2.26805	2.53648	3.1305	3.24957	2.70469	2.56491	0.438633			210.985	3.7247	2.10392	2.40387	2.21457	2.28458	2.1452	1.89317	2.25758	3.86993	3.33283	2.62304	0.727683
215.994	2.50671	1.98178	2.17514	2.98529	2.24255	2.26921	2.57533	3.10721	3.23914	2.71213	2.57945	0.425803			215.994	3.71733	2.07621	2.37985	2.24763	2.32909	2.15767	1.93195	2.26571	3.71064	3.26927	2.60854	0.683392
220.99	2.52943	1.9942	2.17134	2.97164	2.23624	2.27668	2.60312	3.11308	3.20046	2.73448	2.58307	0.417629			220.99	3.90251	2.11886	2.41368	2.32305	2.37513	2.16068	1.951	2.29272	3.83791	3.3847	2.67602	0.737038
225.982	2.57616	2.0078	2.17229	2.9822	2.22141	2.29191	2.61075	3.10186	3.20396	2.74794	2.59163	0.41586			225.982	3.73009	2.15734	2.38884	2.33007	2.34525	2.1444	2.00796	2.30587	3.53865	3.21919	2.61677	0.629077
230.991	2.60812	1.99195	2.18771	2.98346	2.21496	2.29979	2.59904	3.09181	3.21415	2.74316	2.59342	0.416909			230.991	3.66572	2.14677	2.34697	2.29607	2.33819	2.11946	1.96788	2.34248	3.42171	3.1448	2.579	0.599125
235.981	2.62772	1.96574	2.17644	2.98502	2.2106	2.27991	2.62874	3.10235	3.1919	2.73308	2.59015	0.422302			235.981	3.56162	2.14549	2.45479	2.32123	2.37692	2.12072	1.97426	2.36666	3.48754	3.16798	2.59772	0.583652
240.985	2.66209	1.97439	2.18464	2.9375	2.21227	2.27666	2.64211	3.14173	3.17107	2.72092	2.59234	0.417925			240.985	3.41222	2.1564	2.46263	2.30522	2.3966	2.11309	1.96181	2.36158	3.45558	3.11014	2.57353	0.546717
245.981	2.66486	1.97691	2.18397	2.93506	2.20279	2.26587	2.65613	3.12714	3.15251	2.69532	2.58606	0.413744			245.981	3.73135	2.15222	2.41342	2.33253	2.40235	2.11803	1.96895	2.36457	3.24522	3.13	2.58586	0.578027
250.991	2.62673	1.94545	2.18202	2.89589	2.18297	2.26044	2.67106	3.13829	3.09969	2.69102	2.56936	0.411505			250.991	3.75976	2.17629	2.37881	2.33922	2.39538	2.12245	1.95895	2.41493	3.36641	3.16832	2.60805	0.602435
255.986	2.57131	1.92511	2.15865	2.86858	2.16372	2.25388	2.71099	3.10584	3.06724	2.67479	2.55001	0.408313			255.986	3.68263	2.15143	2.18726	2.34252	2.35468	2.11582	1.93786	2.43791	3.29339	3.05442	2.55579	0.5809
260.988	2.51562	1.88015	2.16076	2.84619	2.14545	2.24831	2.71491	3.07846	3.07865	2.65378	2.53223	0.413299			260.988	3.6517	2.15636	2.23051	2.31481	2.3589	2.1105	1.9559	2.44641	3.32223	3.06814	2.56155	0.575704
265.994	2.46938	1.8001	2.15184	2.8102	2.09251	2.24554	2.73011	2.98975	3.12845	2.64319	2.50611	0.427774			265.994	3.58159	2.16998	2.22885	2.31857	2.30237	2.12612	1.93432	2.48455	3.57994	3.13012	2.58564	0.612304
270.988	2.4087	1.74664	2.16885	2.76449	2.07672	2.24199	2.73516	2.96514	3.07744	2.62606	2.48112	0.424087			270.988	3.44782	2.16152	2.15844	2.26789	2.1955	2.15952	1.94625	2.45187	3.40636	3.00421	2.51994	0.55506
275.99	2.35288	1.6973	2.16906	2.71092	2.06042	2.21454	2.71652	2.93552	3.05687	2.61106	2.45251	0.42572			275.99	3.54904	2.17025	2.2145	2.23386	2.12043	2.16146	1.91303	2.4619	3.37778	3.04711	2.52494	0.580214
280.992	2.29826	1.6278	2.15691	2.68024	2.05223	2.19005	2.70144	2.87736	3.0411	2.58202	2.42074	0.430486			280.992	3.47928	2.16621	2.16651	2.13754	2.04484	2.17872	1.92461	2.44503	3.03222	2.89267	2.44676	0.512792
285.984	2.29826	1.6278	2.16149	2.63522	2.02847	2.17104	2.72249	2.82286	2.97215	2.54554	2.39853	0.413742			285.984	3.25904	2.15727	2.19845	2.07726	1.95278	2.22436	1.91234	2.4398	3.3201	2.92586	2.44673	0.528434
290.984	2.29826	1.6278	2.14476	2.58453	2.01561	2.15153	2.70648	2.68337	2.92622	2.50191	2.36405	0.389293			290.984	3.37662	2.15356	2.12599	2.04233	1.89617	2.21228	1.89392	2.41441	3.39843	2.96701	2.44807	0.582922
295.995	2.29826	1.6278	2.14868	2.50312	1.9883	2.13632	2.70059	2.58943	2.85852	2.45348	2.33045	0.366733			295.995	3.279	2.1516	2.12124	1.98463	1.76031	2.19809	1.90154	2.4374	3.26851	2.88958	2.39919	0.555618
300.988	2.29826	1.6278	2.14441	2.43865	1.96202	2.09864	2.71924	2.53973	2.73584	2.40644	2.2971	0.347132			300.988	3.30276	2.10959	2.10616	1.92831	1.70898	2.20226	1.87542	2.43602	3.20312	2.87068	2.37433	0.563836
305.99	2.29826	1.6278	2.12156	2.38115	1.9214	2.04059	2.6694	2.50405	2.67289	2.35063	2.25877	0.333935			305.99	3.18224	2.10322	2.06686	1.7025	1.63716	2.1013	1.85737	2.43383	3.1775	2.80887	2.30708	0.572476
310.985	2.29826	1.6278	2.091	2.28796	1.88255	1.97704	2.64132	2.45872	2.57624	2.28027	2.21212	0.318923			310.985	2.80076	2.04619	2.08636	1.66069	1.3016	1.90182	1.73734	2.39583	2.91661	2.60124	2.14484	0.525027
315.993	2.29826	1.6278	2.09366	2.20796	1.84169	1.93934	2.63566	2.42426	2.54999	2.22782	2.18465	0.317241			315.993	2.85488	2.01799	2.08397	1.56428	1.28061	1.80614	1.69771	2.40507	2.44537	2.46141	2.06174	0.484393
320.988	2.29826	1.6278	2.04139	2.13413	1.79955	1.90584	2.61341	2.33068	2.49155	2.17725	2.14199	0.307915			320.988	2.66879	1.9895	2.11343	1.53813	1.21391	1.70442	1.6806	2.38026	2.61655	2.46626	2.03719	0.495446
325.987	2.29826	1.6278	2.01281	2.07351	1.74849	1.86666	2.536	2.30455	2.42023	2.13628	2.10246	0.295208			325.987	2.36567	1.92373	2.12948	1.51071	1.08683	1.59521	1.6425	2.37529	2.15536	2.21684	1.90016	0.426036
330.989	2.29826	1.6278	1.97436	2.03344	1.7115	1.82164	2.49501	2.22803	2.31501	2.0808	2.05859	0.281422			330.989	2.30778	1.896	2.18082	1.49445	1.04717	1.53685	1.61986	2.3633	2.24691	2.24517	1.89383	0.447345
335.99	2.29826	1.6278	1.922	2.00462	1.66307	1.78373	2.43645	2.17101	2.24885	2.04401	2.01998	0.273558			335.99	2.52586	1.86619	2.14051	1.43249	1.08653	1.4545	1.56596	2.34647	2.0273	2.23122	1.8677	0.466173
340.988	2.29826	1.6278	1.87972	1.95279	1.62077	1.72346	2.40316	2.11676	2.17016	2.00219	1.97951	0.271909			340.988	2.18336	1.81414	2.19075	1.41063	0.985761	1.34758	1.54448	2.27723	2.07943	2.15118	1.79845	0.448895
345.984	2.29826	1.6278	1.82437	1.91775	1.57697	1.68896	2.31394	2.03792	2.07266	1.953	1.93116	0.258394			345.984	2.18408	1.79033	2.15895	1.3729	0.861236	1.26746	1.56592	2.26232	1.80055	2.04786	1.73116	0.460232
350.989	2.29826	1.6278	1.74863	1.88755	1.5236	1.63307	2.24643	1.98764	2.01237	1.90888	1.88742	0.259813			350.989	1.9935	1.75639	2.12344	1.34644	0.895855	1.19785	1.46292	2.2391	1.8069	1.97461	1.6797	0.437414
355.984	2.2325	1.56991	1.68602	1.85078	1.4754	1.56931	2.16372	1.95252	1.93962	1.85945	1.82992	0.254684			355.984	2.16736	1.71448	2.09893	1.31781	0.789161	1.15091	1.44585	2.20022	1.82727	2.03119	1.67432	0.481788
360.985	2.13302	1.51535	1.61314	1.83072	1.4754	1.56931	2.07486	1.90695	1.88767	1.81254	1.7819	0.230441			360.985	1.91332	1.6908	2.1565	1.28343	0.792384	1.10111	1.41292	2.18055	1.85241	1.97408	1.63575	0.469084
365.99	2.06744	1.46827	1.53859	1.80126	1.4754	1.56931	1.97943	1.8087	1.85904	1.76988	1.73373	0.211145			365.99	1.91314	1.66423	2.11131	1.24527	0.703099	1.07082	1.39461	2.17195	1.45473	1.82639	1.55555	0.470912
370.985	1.98871	1.42301	1.4824	1.73789	1.4754	1.56931	1.90602	1.82752	1.79693	1.71805	1.69252	0.195577			370.985	1.8441	1.6363	2.11367	1.22637	0.748155	1.02797	1.34582	2.12538	1.36132	1.77303	1.52021	0.457177
375.98	1.96356	1.37487	1.42591	1.7255	1.4754	1.56931	1.85411	1.77548	1.75757	1.68987	1.66116	0.19329			375.98	1.62547	1.60153	2.14046	1.21535	0.678157	0.982439	1.31491	2.06113	1.0372	1.60105	1.42577	0.46892
380.993	1.9041	1.33078	1.37992	1.6739	1.4754	1.56931	1.79792	1.73681	1.70743	1.63569	1.62113	0.183048			380.993	1.59132	1.58561	2.083	1.19612	0.675971	0.963579	1.3108	2.02352	1.60052	1.75828	1.47887	0.446827
385.994	1.9219	1.28572	1.33799	1.63837	1.4754	1.56931	1.73482	1.72503	1.68822	1.61272	1.59895	0.191693			385.994	1.63627	1.54869	2.10714	1.1953	0.665485	0.951276	1.27386	1.98535	1.2891	1.6775	1.433	0.446929
390.98	1.88103	1.25054	1.30229	1.60668	1.4754	1.56931	1.68071	1.68673	1.64195	1.57269	1.56673	0.186105			390.98	1.34465	1.52586	2.1058	1.16794	0.582509	0.904143	1.2643	1.92853	1.31899	1.58981	1.37325	0.449478
395.984	1.8508	1.21044	1.27506	1.5832	1.4754	1.56931	1.68695	1.65619	1.62004	1.5458	1.54732	0.18953			395.984	1.53684	1.49548	2.02839	1.13489	0.600871	0.87464	1.24654	1.85636	1.31318	1.62614	1.37133	0.433318
400.993	1.82241	1.17819	1.29244	1.55575	1.4754	1.56931	1.67748	1.64765	1.58225	1.50381	1.53047	0.185563			400.993	1.51346	1.4787	1.86238	1.12148	0.579818	0.843571	1.18497	1.83037	1.41451	1.59679	1.34261	0.412338
405.983	1.75919	1.14727	1.26288	1.53381	1.4754	1.56931	1.64843	1.62446	1.58315	1.46116	1.50651	0.182541			405.983	1.32091	1.44676	1.90895	1.09859	0.590957	0.805437	1.17125	1.81752	1.25205	1.49397	1.29064	0.408813
410.992	1.7355	1.12516	1.25589	1.50465	1.44064	1.50124	1.58078	1.59461	1.54757	1.42349	1.47095	0.174566			410.992	1.51724	1.40452	1.74597	1.08093	0.559945	0.79054	1.14255	1.7589	0.983751	1.41566	1.24	0.397911
415.987	1.70308	1.10254	1.23738	1.47826	1.39999	1.45967	1.58497	1.59817	1.56523	1.39771	1.4527	0.179347			415.987	1.27669	1.37099	1.72258	1.0642	0.566403	0.772256	1.10179	1.6817	0.998311	1.33253	1.18874	0.366624
420.981	1.68176	1.078	1.21872	1.47619	1.3588	1.41402	1.56697	1.57989	1.55265	1.37022	1.42972	0.18234			420.981	1.30743	1.34899	1.7047	1.05324	0.516321	0.758776	1.10061	1.64684	0.667564	1.22656	1.1331	0.397363
425.992	1.65311	1.06524	1.21307	1.4316	1.3333	1.37754	1.55331	1.5449	1.54152	1.34564	1.40592	0.177687			425.992	1.19884	1.30075	1.64065	1.03057	0.565119	0.74457	1.08723	1.584	0.793245	1.21091	1.11559	0.349286
430.984	1.63613	1.04836	1.19391	1.42921	1.29316	1.34374	1.52304	1.55709	1.53132	1.3221	1.3878	0.182257			430.984	1.00826	1.27487	1.58987	1.02106	0.600955	0.732524	1.07128	1.54099	0.943272	1.18047	1.09636	0.315436
435.994	1.60389	1.03638	1.16839	1.41948	1.26459	1.31426	1.47217	1.54033	1.50863	1.30068	1.36288	0.178353			435.994	1.00862	1.24609	1.50647	1.01486	0.497357	0.729729	1.04534	1.44499	0.863095	1.12606	1.04826	0.308127
440.988	1.58045	1.02377	1.15093	1.4175	1.22887	1.28366	1.46874	1.51684	1.50358	1.28061	1.34549	0.180409			440.988	0.862807	1.19588	1.37924	1.00812	0.559902	0.708866	1.02896	1.40849	0.71361	0.985218	0.985109	0.284262
445.983	1.56274	1.00599	1.11796	1.40271	1.20022	1.25275	1.4395	1.48162	1.50602	1.26445	1.3234	0.183192			445.983	0.901825	1.18093	1.28783	0.984651	0.509644	0.697762	1.02592	1.33194	0.872629	1.02076	0.98139	0.254144
450.985	1.56472	0.995588	1.18023	1.37997	1.17616	1.23443	1.5758	1.50576	1.48004	1.2539	1.33466	0.19552			450.985	0.784783	1.14953	1.18322	0.974948	0.5236	0.67453	0.992824	1.3076	0.663861	0.877287	0.913219	0.254552
455.993	1.54888	0.985815	1.10211	1.38492	1.15542	1.21498	1.40704	1.47505	1.48246	1.23421	1.29909	0.187043			455.993	0.896786	1.10813	1.1545	0.978503	0.466687	0.658258	0.969905	1.2907	0.60274	0.884675	0.901089	0.259612
460.995	1.54323	0.975086	1.08017	1.36247	1.13381	1.20764	1.38128	1.49191	1.48526	1.22318	1.2884	0.193052			460.995	0.823795	1.07209	1.11698	0.965335	0.404233	0.650315	0.967145	1.2822	0.733711	0.891495	0.89073	0.25218
465.988	1.52571	0.962528	1.07741	1.34201	1.11274	1.18439	1.39503	1.4719	1.46734	1.20778	1.27468	0.192428			465.988	0.730128	1.0445	1.11168	0.964553	0.443452	0.636043	0.949524	1.26233	0.572047	0.804617	0.851887	0.259071
470.994	1.50473	0.956626	1.03808	1.34058	1.08888	1.15908	1.33472	1.48179	1.4378	1.18509	1.25274	0.193967			470.994	0.724369	1.03339	1.09958	0.956894	0.444824	0.650315	0.92991	1.24524	0.808863	0.877603	0.877099	0.232112
475.988	1.50018	0.944584	1.03178	1.33643	1.06704	1.13627	1.35127	1.47645	1.44896	1.18463	1.24776	0.200752			475.988	0.712325	0.982147	1.06722	0.954573	0.413004	0.636043	0.908444	1.21498	0.434199	0.737915	0.806086	0.26543
480.981	1.4971	0.919	1.01779	1.31706	1.04915	1.11225	1.31757	1.47183	1.41295	1.16008	1.22748	0.203223			480.981	0.610566	0.975746	0.959433	0.946195	0.414786	0.650315	0.888257	1.16722	0.279676	0.616558	0.750875	0.280328
485.993	1.47635	0.906915	1.01043	1.30708	1.03141	1.08534	1.31112	1.47699	1.41653	1.14556	1.21677	0.207457			485.993	0.636634	0.948451	0.966207	0.934427	0.357361	0.636043	0.8747	1.13361	0.164838	0.589226	0.724149	0.30266
490.988	1.49002	0.904462	0.995056	1.30189	1.01241	1.07553	1.26795	1.45033	1.43674	1.128	1.20624	0.211514			490.988	0.750624	0.929505	0.960425	0.924973	0.414786	0.650315	0.860082	1.10177	-0.1315	0.526516	0.698749	0.359938
495.988	1.49286	0.889218	0.9781	1.29102	0.998049	1.05915	1.26857	1.45423	1.40245	1.11725	1.19509	0.215361			495.988	0.411361	0.90427	0.966857	0.940258	0.357361	0.636043	0.840105	1.08761	0.39372	0.590646	0.712824	0.268631
500.982	1.47559	0.882545	0.979147	1.29005	0.989052	1.04376	1.24385	1.47602	1.38633	1.10538	1.18717	0.216707			500.982	0.485072	0.890747	0.960437	0.952301	0.357361	0.636043	0.840105	1.06413	0.581568	0.675692	0.744346	0.231595
505.991	1.4575	0.876176	0.958235	1.28392	0.976849	1.02319	1.25037	1.4652	1.38624	1.08593	1.17636	0.219265			505.991	0.541707	0.890667	0.914619	0.940258	0.357361	0.636043	0.840105	1.03226	0.370432	0.608919	0.713237	0.243098
510.985	1.43587	0.869586	0.946563	1.26575	0.963758	1.0084	1.23075	1.44794	1.37532	1.07624	1.16202	0.216007			510.985	0.586651	0.85968	0.935216	0.952301	0.357361	0.636043	0.840105	1.05538	0.047091	0.522986	0.679281	0.312352
515.991	1.39059	0.855091	0.938125	1.2613	0.950855	0.983078	1.21601	1.44741	1.36598	1.05714	1.14656	0.215411			515.991	0.438509	0.848125	0.879368	0.940258	0.357361	0.636043	0.840105	1.0115	0.53051	0.616129	0.709791	0.224394
520.985	1.39401	0.845586	0.932509	1.24996	0.93463	0.978045	1.20507	1.45072	1.36653	1.04784	1.14049	0.219934			520.985	0.477161	0.836266	0.88154	0.952301	0.357361	0.636043	0.840105	1.0195	0.178604	0.512435	0.669131	0.279989
525.981	1.37972	0.845048	0.915821	1.24589	0.926272	0.963373	1.1989	1.45792	1.3605	1.03538	1.13288	0.222712			525.981	0.526964	0.809012	0.841426	0.940258	0.357361	0.636043	0.840105	0.991503	0.056096	0.474829	0.64736	0.295005
530.994	1.39401	0.840005	0.902271	1.25175	0.917784	0.953943	1.16185	1.44458	1.36358	1.03978	1.12696	0.225855			530.994	0.626743	0.801844	0.83198	0.952301	0.357361	0.636043	0.840105	0.977419	0.112722	0.523815	0.666033	0.274731
535.989	1.37972	0.8271	0.897187	1.24031	0.906572	0.940058	1.13473	1.43921	1.35658	1.01645	1.11379	0.226989			535.989	0.270404	0.789797	0.815661	0.940258	0.357361	0.636043	0.840105	0.995232	0.079648	0.388571	0.611308	0.315377
540.985	1.37972	0.82166	0.870558	1.23367	0.901096	0.926498	1.14372	1.43921	1.33161	1.0129	1.10607	0.229428			540.985	0.198485	0.783796	0.824001	0.952301	0.357361	0.636043	0.840105	0.975997	0.106097	0.376194	0.605038	0.320115
