# Supplementary material for: PINK1 and Parkin regulate IP3R-mediated ER calcium release
Source: Nat Commun. 2023 Aug 25;14:5202. doi: 10.1038/s41467-023-40929-z (PMC10457342; doi:10.1038/s41467-023-40929-z)
Supplement: Supplementary file 3 — Source Data [file 41467_2023_40929_MOESM3_ESM.zip › Figure 2.xlsx]

## Sheet: Fig. 2b
<Line graph>
mef2>Luci															park1, mef2>Luci															mef2>CISDi #1															park1, mef2>CISDi #1
Time	1	2	3	4	5	6	7	8	9	10	mean	SD			Time	1	2	3	4	5	6	7	8	9	10	mean	SD			Time	1	2	3	4	5	6	7	8	9	10	mean	SD			Time	1	2	3	4
0.915	1.00808	1.00835	0.993938	1.00786	1.00469	1.00854	1.00521	1.00328	1.00436	1.00202	1.00463	0.00440756			0.915	1.0051	0.970012	1.00196	1.01659	1.00533	1.02018	1.00837	0.998166	0.992943	1.00471	1.00234	0.0138681			0.915	0.996882	0.999023	0.998408	0.996098	0.999109	0.998579	0.998809	0.982964	0.998789	0.999377	0.996804	0.00497316			0.915	0.995338	1.00177	1.00356	1.01036
5.929	1.00445	1.00448	0.997297	1.00534	1.00521	1.00282	1.0084	1.00086	1.00558	1.00988	1.00443	0.00356553			5.929	0.99819	0.969041	1.00676	1.01289	1.00113	1.01463	1.00793	0.990479	0.992328	1.00257	0.999596	0.0133599			5.929	0.996694	1.00033	0.994634	0.997006	0.99715	0.998036	1.00213	0.977804	1.00066	1.00094	0.996539	0.00698812			5.929	0.995338	1.00177	1.00356	1.01036
10.925	1.0085	1.00399	0.998828	0.996955	1.00047	1.0055	1.00317	1.00627	1.00125	1.007	1.00319	0.00375881			10.925	0.999042	0.978747	1.00671	1.01494	1.00287	1.00369	1.00333	0.994952	0.999676	0.998084	1.0002	0.00932456			10.925	0.994641	0.997866	0.991151	0.995722	0.992271	0.995539	0.997512	0.984151	1.00364	1.00257	0.995506	0.00562444			10.925	0.995338	1.00177	1.00356	1.01036
15.923	1.00385	1.00611	0.99993	0.992519	0.999542	1.00461	1.0006	1.0045	1.0093	1.00546	1.00264	0.00467479			15.923	1.00338	0.996908	1.00881	1.01011	1.0018	0.998436	0.999976	0.996611	0.999716	0.997755	1.00135	0.00477109			15.923	0.991447	0.996163	0.986205	0.995238	0.99078	0.993679	0.996235	0.98903	1.00668	1.00447	0.994993	0.00644928			15.923	0.995338	1.00177	1.00356	1.01036
20.92	1.00385	1.00611	0.99993	0.992519	0.999542	1.00461	1.0006	1.0045	1.0093	1.00546	1.00264	0.00467479			20.92	1.00338	0.996908	1.00881	1.01011	1.0018	0.998436	0.999976	0.996611	0.999716	0.997755	1.00135	0.00477109			20.92	0.991447	0.996163	0.986205	0.995238	0.99078	0.993679	0.996235	0.98903	1.00668	1.00447	0.994993	0.00644928			20.92	0.995338	1.00177	1.00356	1.01036
25.915	1.00808	1.00835	0.993938	1.00786	1.00469	1.00854	1.00521	1.00328	1.00436	1.00202	1.00463	0.00440756			25.915	1.0051	0.970012	1.00196	1.01659	1.00533	1.02018	1.00837	0.998166	0.992943	1.00471	1.00234	0.0138681			25.915	0.996882	0.999023	0.998408	0.996098	0.999109	0.998579	0.998809	0.982964	0.998789	0.999377	0.996804	0.00497316			25.915	0.995338	1.00177	1.00356	1.01036
30.924	1.00445	1.00448	0.997297	1.00534	1.00521	1.00282	1.0084	1.00086	1.00558	1.00988	1.00443	0.00356553			30.924	0.99819	0.969041	1.00676	1.01289	1.00113	1.01463	1.00793	0.990479	0.992328	1.00257	0.999596	0.0133599			30.924	0.996694	1.00033	0.994634	0.997006	0.99715	0.998036	1.00213	0.977804	1.00066	1.00094	0.996539	0.00698812			30.924	0.995338	1.00177	1.00356	1.01036
35.929	1.0085	1.00399	0.998828	0.996955	1.00047	1.0055	1.00317	1.00627	1.00125	1.007	1.00319	0.00375881			35.929	0.999042	0.978747	1.00671	1.01494	1.00287	1.00369	1.00333	0.994952	0.999676	0.998084	1.0002	0.00932456			35.929	0.994641	0.997866	0.991151	0.995722	0.992271	0.995539	0.997512	0.984151	1.00364	1.00257	0.995506	0.00562444			35.929	0.995338	1.00177	1.00356	1.01036
40.919	1.00385	1.00611	0.99993	0.992519	0.999542	1.00461	1.0006	1.0045	1.0093	1.00546	1.00264	0.00467479			40.919	1.00338	0.996908	1.00881	1.01011	1.0018	0.998436	0.999976	0.996611	0.999716	0.997755	1.00135	0.00477109			40.919	0.991447	0.996163	0.986205	0.995238	0.99078	0.993679	0.996235	0.98903	1.00668	1.00447	0.994993	0.00644928			40.919	0.995338	1.00177	1.00356	1.01036
45.923	1.00979	0.999101	1.00508	0.99045	1.00655	1.00229	0.998693	0.989319	0.994922	1.00665	1.00028	0.00704571			45.923	1.00783	1.01465	1.0096	1.0095	1.00088	0.995116	0.996515	1.00195	1.00827	0.997185	1.00415	0.00669159			45.923	0.987689	0.994818	0.981056	0.99508	0.994299	0.991087	0.995204	0.99712	1.00604	1.00258	0.994497	0.00703225			45.923	0.993879	0.999433	0.99677	1.00889
50.925	0.992493	0.989445	1.00574	1.00326	0.987534	0.998862	0.999845	0.99061	0.994628	0.989263	0.995167	0.0063837			50.925	0.99883	1.01509	1.00208	1.00852	0.996358	0.991517	0.992711	1.00743	1.01255	0.996244	1.00213	0.00833725			50.925	0.983914	0.997921	0.978634	0.999513	1.00618	0.989763	0.994257	1.00683	1.0076	0.999947	0.996456	0.00985771			50.925	0.980848	0.998083	0.99769	1.00729
55.93	0.998787	0.990453	1.0062	1.00584	0.989665	0.991539	1.00249	0.992524	0.986115	0.997863	0.996147	0.00710624			55.93	0.996778	1.00237	0.999736	1.0087	0.993923	0.976729	0.986259	1.0126	1.01672	1.00401	0.999784	0.0120791			55.93	0.978649	0.997515	0.977717	0.998792	1.00522	0.986584	0.990499	1.01223	1.00668	1.00202	0.995591	0.0118393			55.93	0.964079	0.998339	1.00092	1.0042
60.92	0.99625	0.989222	0.997021	0.999684	0.991454	0.998108	0.994125	0.991944	0.995806	0.995681	0.99493	0.00323823			60.92	0.993416	1.01079	0.988667	1.00716	0.982974	0.951118	0.975343	1.02096	1.01206	1.00041	0.99429	0.0207781			60.92	0.971323	1.00576	0.98297	1.00503	1.00094	0.987474	0.994108	0.985872	1.00747	1.00275	0.99437	0.0120618			60.92	0.934866	0.999558	1.00239	0.999781
65.925	0.994527	0.994921	0.997578	1.00035	0.992136	0.990418	0.994546	0.995994	0.990889	1.00026	0.995162	0.00349912			65.925	1.00067	1.02133	0.988221	1.00223	0.978373	0.936763	0.968191	1.01502	1.01697	0.99395	0.992172	0.0258525			65.925	0.963904	1.00721	0.986133	1.00348	0.993318	0.987602	0.989954	0.991778	1.00365	0.998413	0.992545	0.0124108			65.925	0.907219	1.00171	1.00145	0.997902
70.916	0.999064	0.991745	0.997453	0.998702	0.991028	0.990285	0.991977	0.993357	0.992469	0.998263	0.994434	0.00350453			70.916	0.996763	1.02106	0.987464	0.99969	0.972734	0.931505	0.961588	1.01749	1.01952	0.994665	0.990249	0.0284538			70.916	0.955607	1.00334	0.984773	0.996029	0.986822	0.983419	0.983402	0.991614	1.00483	0.997817	0.988765	0.0141023			70.916	0.904721	1.00422	1.00398	0.993498
75.923	0.994686	0.991634	0.993675	1.00026	0.989559	0.997848	0.993476	0.995434	0.990438	0.999952	0.994697	0.00373473			75.923	1.00351	1.0317	0.980498	0.99513	0.961955	0.927807	0.957338	1.00734	1.01595	0.993978	0.987521	0.0310692			75.923	0.947888	0.998805	0.97782	0.986809	0.979553	0.974733	0.978674	0.993152	0.99919	0.992285	0.982891	0.0151811			75.923	0.90742	1.0012	0.999605	0.990926
80.929	0.991892	0.988388	0.991505	1.00077	0.987246	0.994619	0.997893	0.994774	0.996648	0.994719	0.993846	0.00417736			80.929	0.998414	1.02804	0.956054	0.989507	0.95025	0.916496	0.946832	0.994651	1.01193	0.985059	0.977723	0.0342155			80.929	0.940049	0.993293	0.96783	0.973948	0.971496	0.966709	0.977169	0.990885	0.996146	0.987739	0.976526	0.016776			80.929	0.912289	0.995675	0.993628	0.987154
85.918	0.990403	0.995854	0.996969	0.993377	0.912356	0.990446	0.995835	0.99472	0.944169	0.997341	0.981147	0.0289638			85.918	1.00172	1.03892	0.932498	0.981111	0.932477	0.904314	0.934327	0.976914	1.00734	0.98232	0.969194	0.0419892			85.918	0.932514	0.987747	0.957635	0.964354	0.96547	0.963128	0.975222	0.98697	0.98354	0.97196	0.968854	0.0165394			85.918	0.917639	0.98871	0.986235	0.982895
90.928	0.920123	0.911773	0.967244	0.982599	0.926557	0.835367	0.954056	0.994883	0.927656	0.963977	0.938424	0.0456918			90.928	0.996738	1.0431	0.90572	0.974619	0.909709	0.885641	0.915163	0.949349	0.996598	0.981676	0.955832	0.0508087			90.928	0.926496	0.983376	0.949942	0.958522	0.958658	0.959928	0.972397	0.981377	0.9754	0.961392	0.962749	0.0168269			90.928	0.928166	0.982634	0.979414	0.980177
95.923	0.915933	0.891701	0.971719	0.98155	0.91059	0.835668	0.959258	0.999056	0.911806	0.967681	0.934496	0.0500126			95.923	0.967619	1.00346	0.87703	0.969303	0.878281	0.853716	0.887781	0.91958	0.968356	0.974456	0.929958	0.0526992			95.923	0.92187	0.978963	0.94377	0.953145	0.953616	0.957578	0.968042	0.974356	0.965291	0.948795	0.956543	0.0165841			95.923	0.936608	0.974308	0.971346	0.976024
100.917	0.89973	0.870679	0.973032	0.980655	0.892279	0.810164	0.952549	0.981339	0.898389	0.966495	0.922531	0.0573042			100.917	0.940179	0.951019	0.830082	0.962527	0.845891	0.813213	0.860806	0.886422	0.946222	0.962622	0.899898	0.058929			100.917	0.916506	0.97484	0.937605	0.949101	0.947015	0.954755	0.963798	0.969258	0.952378	0.935376	0.950063	0.0173384			100.917	0.946438	0.957121	0.959294	0.974146
105.923	0.8738	0.858521	0.982106	0.970519	0.871757	0.782156	0.927904	0.971922	0.869166	0.975724	0.908358	0.0672837			105.923	0.895561	0.885645	0.691128	0.951982	0.812925	0.770595	0.831914	0.855418	0.918303	0.952505	0.856598	0.0828388			105.923	0.911958	0.971024	0.932854	0.94605	0.940414	0.952691	0.958331	0.963158	0.940566	0.921806	0.943885	0.0184103			105.923	0.954824	0.93902	0.946506	0.968354
110.915	0.849032	0.851598	0.972683	0.96006	0.860438	0.754642	0.906194	0.978305	0.846565	0.969796	0.894931	0.0746581			110.915	0.815941	0.775623	0.605127	0.932771	0.786623	0.744342	0.809947	0.830723	0.884944	0.935303	0.812134	0.0970805			110.915	0.907861	0.967129	0.927615	0.942807	0.932762	0.949838	0.954969	0.95776	0.925637	0.905884	0.937226	0.0208489			110.915	0.95806	0.915824	0.931663	0.951382
115.925	0.82835	0.827846	0.95703	0.946057	0.872818	0.741019	0.884604	1.00176	0.829589	0.950149	0.883922	0.0797267			115.925	0.751053	0.663793	0.564893	0.908543	0.761573	0.714052	0.788665	0.806859	0.849588	0.917158	0.772618	0.108388			115.925	0.903735	0.962424	0.922688	0.938292	0.925026	0.947132	0.950181	0.951402	0.919204	0.899128	0.931921	0.0212908			115.925	0.958966	0.896803	0.919351	0.936859
120.925	0.812752	0.821389	0.943329	0.939633	0.870929	0.732148	0.869265	1.03752	0.824198	0.92892	0.878008	0.0868335			120.925	0.722985	0.609653	0.525988	0.878866	0.741557	0.694843	0.772973	0.784427	0.81885	0.893676	0.744382	0.114071			120.925	0.900618	0.959052	0.918507	0.934802	0.918848	0.945663	0.947618	0.944777	0.911449	0.892681	0.927401	0.0221867			120.925	0.957154	0.881275	0.909625	0.930895
125.919	0.801158	0.817081	0.930201	0.932735	0.866058	0.726256	0.857351	1.08292	0.819243	0.907304	0.87403	0.0972257			125.919	0.707509	0.581791	0.502499	0.849263	0.719412	0.682201	0.757902	0.759374	0.784584	0.8777	0.722224	0.113862			125.919	0.896797	0.954758	0.914025	0.929309	0.911241	0.942717	0.944086	0.936879	0.902774	0.88512	0.921771	0.0231149			125.919	0.952858	0.863942	0.901656	0.926939
130.925	0.783826	0.804051	0.911967	0.914082	0.84412	0.71653	0.833001	1.09471	0.805924	0.881658	0.858987	0.10252			130.925	0.688808	0.555316	0.493912	0.82114	0.69672	0.67417	0.74307	0.745148	0.748466	0.861436	0.702819	0.11111			130.925	0.891884	0.951251	0.91064	0.92604	0.903563	0.940206	0.940654	0.929176	0.894808	0.879042	0.916726	0.0242338			130.925	0.949525	0.852536	0.895095	0.922814
135.919	0.770298	0.784938	0.896588	0.895473	0.826709	0.711863	0.81242	1.09844	0.788862	0.857919	0.84435	0.105967			135.919	0.669329	0.535111	0.491927	0.800147	0.675588	0.676469	0.734045	0.754049	0.709544	0.84656	0.689277	0.109089			135.919	0.890244	0.946982	0.906717	0.922268	0.895884	0.938223	0.935039	0.924292	0.886579	0.871646	0.911787	0.0252408			135.919	0.941946	0.844589	0.890731	0.918134
140.93	0.762964	0.782526	0.888151	0.883002	0.812146	0.714412	0.8026	1.08968	0.776089	0.841861	0.835343	0.104118			140.93	0.65576	0.526517	0.502425	0.77977	0.652405	0.683354	0.724324	0.750372	0.66744	0.831964	0.677433	0.103551			140.93	0.886994	0.943638	0.904058	0.919495	0.891757	0.935995	0.930672	0.91832	0.880032	0.866162	0.907712	0.0259462			140.93	0.935467	0.838256	0.884598	0.90948
145.928	0.747968	0.770064	0.871666	0.860752	0.794512	0.707769	0.780861	1.07101	0.755733	0.813798	0.817414	0.102143			145.928	0.635084	0.504468	0.502655	0.762443	0.633852	0.680354	0.713286	0.738252	0.634452	0.817924	0.662277	0.103099			145.928	0.8828	0.93913	0.900268	0.91589	0.886646	0.933415	0.92526	0.912187	0.874047	0.859508	0.902915	0.0266442			145.928	0.927742	0.833814	0.879421	0.9028
150.92	0.736214	0.751152	0.855117	0.841544	0.773205	0.704013	0.764512	1.04671	0.734022	0.787959	0.799445	0.0987526			150.92	0.615819	0.49087	0.515334	0.743991	0.614853	0.671892	0.702876	0.722622	0.601954	0.803325	0.648354	0.099462			150.92	0.880502	0.936702	0.898252	0.914301	0.87958	0.931937	0.921341	0.905237	0.870889	0.856803	0.899554	0.0270104			150.92	0.922139	0.827634	0.875137	0.896454
155.922	0.721471	0.745235	0.839035	0.821158	0.774865	0.691901	0.745737	1.04499	0.713107	0.763703	0.786121	0.101851			155.922	0.608972	0.48085	0.510029	0.725059	0.595062	0.65969	0.690191	0.699927	0.573134	0.794262	0.633718	0.0982116			155.922	0.877047	0.93247	0.894378	0.911291	0.872698	0.929778	0.916558	0.900371	0.865674	0.851571	0.895184	0.0277656			155.922	0.917254	0.823986	0.868478	0.890071
160.918	0.70237	0.733051	0.813752	0.798244	0.769021	0.675982	0.719492	1.03571	0.695887	0.727086	0.767059	0.104291			160.918	0.600638	0.467796	0.500457	0.714923	0.578549	0.648591	0.68239	0.678714	0.550102	0.784423	0.620658	0.099238			160.918	0.874237	0.928955	0.890892	0.908354	0.86683	0.928576	0.912285	0.896514	0.860668	0.845835	0.891315	0.0287929			160.918	0.911218	0.819569	0.863946	0.883624
165.923	0.694427	0.721347	0.810481	0.788228	0.756845	0.671067	0.714038	1.025	0.685305	0.727409	0.759415	0.103299			165.923	0.58523	0.461593	0.499105	0.70343	0.560645	0.630893	0.668445	0.657702	0.523873	0.780032	0.607095	0.0991481			165.923	0.870839	0.925343	0.88729	0.905323	0.86002	0.92612	0.907891	0.889627	0.858906	0.875793	0.890715	0.024823			165.923	0.906635	0.814654	0.857967	0.877852
170.927	0.682605	0.711753	0.793267	0.76758	0.745338	0.666102	0.69716	1.01224	0.665058	0.707293	0.74484	0.103054			170.927	0.571991	0.450909	0.495274	0.692042	0.527071	0.601209	0.637056	0.621549	0.495757	0.763623	0.585648	0.0972904			170.927	0.861738	0.92135	0.882576	0.902721	0.854664	0.923847	0.903681	0.885098	0.855985	0.869479	0.886114	0.0258867			170.927	0.891968	0.805607	0.851664	0.872417
175.927	0.67847	0.701883	0.784698	0.765752	0.735737	0.660424	0.694534	0.993349	0.665368	0.702051	0.738227	0.0985911			175.927	0.559935	0.441742	0.48933	0.680142	0.522344	0.601837	0.643758	0.611775	0.483648	0.75425	0.578876	0.09791			175.927	0.856185	0.914098	0.875246	0.89707	0.84891	0.921772	0.898234	0.879854	0.859562	0.865181	0.881611	0.0251643			175.927	0.881972	0.809717	0.84673	0.866251
180.926	0.670762	0.694221	0.774473	0.758602	0.728607	0.653324	0.686653	0.97989	0.660076	0.688262	0.729487	0.0968499			180.926	0.549777	0.429856	0.483958	0.665209	0.52659	0.593035	0.651647	0.607962	0.487681	0.74501	0.574072	0.0967693			180.926	0.861284	0.914798	0.872741	0.898608	0.843524	0.919809	0.895223	0.874888	0.861007	0.863394	0.880528	0.0253135			180.926	0.890094	0.805909	0.84184	0.861407
185.918	0.6553	0.678633	0.75309	0.742375	0.716118	0.635785	0.668246	0.964153	0.650932	0.665945	0.713058	0.0966665			185.918	0.533288	0.418371	0.469435	0.653665	0.524	0.566988	0.650281	0.6094	0.437445	0.743543	0.560642	0.104556			185.918	0.859434	0.912423	0.869119	0.896953	0.83782	0.917507	0.891263	0.868682	0.8621	0.862107	0.877741	0.0256264			185.918	0.887807	0.800607	0.838413	0.855384
190.924	0.652519	0.674387	0.751533	0.739336	0.701596	0.635149	0.668534	0.948702	0.648489	0.672241	0.709249	0.0923357			190.924	0.51799	0.409602	0.472448	0.640372	0.52025	0.595659	0.678676	0.604633	0.526104	0.70605	0.567178	0.0939275			190.924	0.85628	0.908705	0.864248	0.894824	0.831898	0.915825	0.886861	0.861083	0.861983	0.860327	0.874203	0.0263149			190.924	0.881546	0.799038	0.835054	0.852354
195.923	0.644503	0.670163	0.742777	0.730534	0.702702	0.628153	0.66073	0.931771	0.641041	0.668082	0.702046	0.089203			195.923	0.515296	0.410572	0.463954	0.612636	0.526054	0.589552	0.668735	0.593482	0.519169	0.700133	0.559958	0.0898127			195.923	0.853056	0.903046	0.858604	0.890417	0.828199	0.912329	0.881408	0.854822	0.861745	0.859997	0.870362	0.0258034			195.923	0.879589	0.794623	0.831904	0.849133
200.93	0.637122	0.658066	0.732937	0.723354	0.695612	0.62044	0.654658	0.92037	0.63631	0.657489	0.693636	0.0880459			200.93	0.502557	0.391916	0.454284	0.612384	0.528972	0.583887	0.644452	0.607699	0.509193	0.658706	0.549405	0.0866758			200.93	0.851411	0.890846	0.849454	0.879875	0.824188	0.907923	0.870951	0.848288	0.859934	0.857952	0.864082	0.0240491			200.93	0.879577	0.790832	0.830448	0.846086
205.92	0.62921	0.656099	0.72391	0.714947	0.689362	0.612087	0.646742	0.907237	0.630788	0.651748	0.686213	0.0860083			205.92	0.493656	0.387715	0.447884	0.656714	0.527005	0.583917	0.640209	0.605459	0.518539	0.649189	0.551029	0.0913095			205.92	0.847279	0.891597	0.847652	0.880137	0.821376	0.90827	0.871621	0.843092	0.861083	0.856254	0.862836	0.0255944			205.92	0.865897	0.788505	0.827815	0.842365
210.924	0.614716	0.645234	0.705019	0.699809	0.679283	0.596981	0.630086	0.886813	0.621601	0.635446	0.671499	0.0838765			210.924	0.480736	0.376481	0.432005	0.599725	0.521022	0.577566	0.650289	0.647658	0.516342	0.646245	0.544807	0.0958138			210.924	0.844136	0.888642	0.843517	0.877465	0.820802	0.905578	0.868825	0.838587	0.858964	0.855776	0.860229	0.0254239			210.924	0.860584	0.774589	0.825356	0.838705
215.925	0.610002	0.642477	0.698726	0.693128	0.677785	0.592443	0.625745	0.88329	0.617246	0.633164	0.667401	0.0838759			215.925	0.473943	0.368468	0.435632	0.624026	0.507999	0.572484	0.668218	0.582402	0.508349	0.615474	0.535699	0.0934345			215.925	0.841237	0.887753	0.843348	0.878221	0.818627	0.906129	0.866347	0.833927	0.858772	0.853731	0.858809	0.0264951			215.925	0.852059	0.768111	0.822229	0.835175
220.915	0.60653	0.631911	0.695249	0.690249	0.669997	0.590255	0.624588	0.866273	0.616098	0.636679	0.662783	0.0795586			220.915	0.461567	0.35949	0.431818	0.618729	0.494599	0.554255	0.6281	0.592168	0.501862	0.627113	0.52697	0.092334			220.915	0.838448	0.884494	0.841173	0.875344	0.816652	0.904772	0.862902	0.830706	0.856744	0.851633	0.856287	0.0265565			220.915	0.847265	0.780511	0.823285	0.833714
225.924	0.597818	0.621391	0.684648	0.681301	0.660586	0.582151	0.616651	0.849862	0.61008	0.628396	0.653288	0.0770616			225.924	0.450668	0.352143	0.419446	0.628569	0.494386	0.548798	0.61552	0.598229	0.499708	0.620119	0.522759	0.0954347			225.924	0.835758	0.881519	0.838724	0.872839	0.815304	0.903023	0.860059	0.828224	0.849951	0.830314	0.851572	0.0274844			225.924	0.843315	0.778539	0.823078	0.831185
230.916	0.591692	0.612907	0.676888	0.675272	0.654937	0.576059	0.611718	0.837922	0.606637	0.623488	0.646752	0.0751937			230.916	0.441311	0.341491	0.410622	0.619451	0.505834	0.545268	0.608839	0.594286	0.508871	0.593435	0.516941	0.0940357			230.916	0.832838	0.878186	0.836834	0.870137	0.814034	0.90122	0.856811	0.826845	0.846295	0.825699	0.84889	0.0274051			230.916	0.839456	0.775016	0.82056	0.828943
235.926	0.586592	0.6027	0.667945	0.670674	0.646272	0.571677	0.606996	0.819605	0.604069	0.616345	0.639288	0.0713875			235.926	0.432878	0.332946	0.405847	0.63866	0.484591	0.531981	0.598148	0.58764	0.494405	0.583475	0.509057	0.0973293			235.926	0.830472	0.874496	0.834677	0.866805	0.813285	0.899326	0.85287	0.824431	0.847806	0.825682	0.846985	0.0267643			235.926	0.834345	0.771808	0.818011	0.82522
240.92	0.575032	0.598167	0.653393	0.659408	0.645628	0.557177	0.593185	0.822049	0.598478	0.603786	0.63063	0.0752103			240.92	0.426836	0.325661	0.396116	0.619756	0.469783	0.525434	0.590349	0.582081	0.482833	0.556071	0.497492	0.0947021			240.92	0.828657	0.871831	0.833218	0.864891	0.813365	0.898149	0.850395	0.821993	0.846152	0.824362	0.845301	0.0265243			240.92	0.828847	0.77126	0.814893	0.8215
245.93	0.57503	0.586957	0.648977	0.658479	0.638172	0.560092	0.596782	0.805441	0.597445	0.605881	0.627326	0.0702792			245.93	0.415491	0.314729	0.399813	0.601929	0.460033	0.518112	0.58047	0.57442	0.474132	0.534651	0.487378	0.0919601			245.93	0.826521	0.868569	0.831713	0.862149	0.81394	0.897206	0.847346	0.81982	0.843953	0.820843	0.843206	0.0263519			245.93	0.825028	0.765279	0.813635	0.822784
250.921	0.570436	0.581257	0.642097	0.654735	0.631685	0.555638	0.593998	0.795661	0.595324	0.60124	0.622207	0.0686184			250.921	0.408245	0.313162	0.397998	0.590491	0.448151	0.488815	0.553527	0.56042	0.460637	0.511983	0.473343	0.0855288			250.921	0.825233	0.866631	0.830553	0.860492	0.813913	0.89592	0.845919	0.820208	0.842687	0.819744	0.84213	0.0259121			250.921	0.821458	0.762078	0.811946	0.819011
255.924	0.565613	0.573368	0.634824	0.651147	0.625173	0.550491	0.589148	0.783337	0.594223	0.597507	0.616483	0.0665484			255.924	0.40195	0.302986	0.392183	0.582545	0.437991	0.468157	0.532891	0.547826	0.450307	0.484402	0.460124	0.0829366			255.924	0.823317	0.863757	0.829297	0.858249	0.814771	0.894862	0.842918	0.819177	0.841158	0.818342	0.840585	0.0254858			255.924	0.816074	0.759171	0.809012	0.822573
260.914	0.561106	0.566938	0.627464	0.64692	0.618366	0.546309	0.586136	0.770376	0.591718	0.59196	0.610729	0.0641039			260.914	0.397301	0.304015	0.386785	0.573563	0.439814	0.487502	0.550168	0.552771	0.452067	0.488405	0.463239	0.0851044			260.914	0.821536	0.860945	0.827616	0.855804	0.815203	0.893969	0.840234	0.819565	0.839501	0.816157	0.839053	0.0251389			260.914	0.811833	0.757097	0.807679	0.822464
265.925	0.557664	0.562971	0.619804	0.645315	0.614395	0.541622	0.584007	0.755876	0.59279	0.587828	0.606227	0.0610917			265.925	0.392606	0.298658	0.379907	0.566331	0.436319	0.484643	0.547518	0.549226	0.45204	0.483544	0.459079	0.085435			265.925	0.819474	0.858201	0.827102	0.8537	0.815833	0.892697	0.83754	0.819912	0.838758	0.814488	0.83777	0.0246755			265.925	0.805412	0.754839	0.805796	0.822199
270.924	0.553181	0.556516	0.61079	0.641451	0.609304	0.535983	0.580793	0.745207	0.592002	0.583749	0.600898	0.059513			270.924	0.388157	0.296858	0.374384	0.5576	0.432962	0.480464	0.54191	0.54639	0.448976	0.478036	0.454574	0.084398			270.924	0.817366	0.854927	0.826576	0.850631	0.816155	0.890746	0.834614	0.819314	0.836526	0.812552	0.835941	0.0241055			270.924	0.799795	0.751637	0.803603	0.822476
275.918	0.552355	0.552055	0.604447	0.641721	0.605232	0.535994	0.581195	0.732802	0.593875	0.579361	0.597904	0.0566302			275.918	0.387501	0.295984	0.376441	0.536847	0.429686	0.476632	0.53713	0.540083	0.445208	0.476527	0.450204	0.0803707			275.918	0.815955	0.852565	0.826406	0.847852	0.816201	0.890056	0.832407	0.819491	0.83343	0.809867	0.834423	0.0239743			275.918	0.796306	0.75043	0.798987	0.8215
280.925	0.546885	0.544076	0.594689	0.637227	0.595471	0.529263	0.576665	0.715828	0.591554	0.57357	0.590523	0.0539746			280.925	0.379906	0.291127	0.370962	0.519127	0.424301	0.47036	0.53043	0.535909	0.439961	0.477729	0.443981	0.0793103			280.925	0.814549	0.849999	0.826738	0.845139	0.817017	0.888649	0.829902	0.81924	0.831589	0.808465	0.833129	0.0235017			280.925	0.793553	0.750352	0.797504	0.820534
285.926	0.546253	0.539292	0.589395	0.638153	0.592426	0.527826	0.577489	0.706654	0.595027	0.570291	0.588281	0.0525194			285.926	0.37959	0.29244	0.369336	0.531174	0.422057	0.467276	0.527124	0.532678	0.436141	0.47881	0.443663	0.0798346			285.926	0.813034	0.847639	0.827369	0.842236	0.81782	0.888036	0.828074	0.818657	0.829975	0.807688	0.832053	0.0232384			285.926	0.791536	0.747745	0.795005	0.820518
290.922	0.544481	0.534111	0.582252	0.637004	0.587835	0.525791	0.575962	0.694054	0.595271	0.566238	0.5843	0.0504251			290.922	0.378097	0.289314	0.370356	0.528146	0.421859	0.465779	0.525325	0.531188	0.43811	0.479512	0.442769	0.0797466			290.922	0.811157	0.844493	0.827018	0.838613	0.819209	0.886704	0.825288	0.818816	0.82841	0.806575	0.830628	0.0227903			290.922	0.787457	0.748011	0.792815	0.819968
295.915	0.541218	0.528192	0.576092	0.634745	0.582141	0.520663	0.57423	0.681552	0.596472	0.561012	0.579632	0.0491058			295.915	0.374526	0.289821	0.362485	0.524028	0.418704	0.462486	0.520872	0.529323	0.433856	0.47336	0.438946	0.0792516			295.915	0.810093	0.843126	0.82827	0.836878	0.81984	0.886729	0.824755	0.818948	0.826253	0.804534	0.829943	0.0229794			295.915	0.783093	0.745582	0.793127	0.819201
300.917	0.538904	0.522417	0.570077	0.632432	0.57598	0.518658	0.571383	0.667581	0.59579	0.55689	0.575011	0.0470348			300.917	0.369589	0.284532	0.362014	0.518792	0.418625	0.460702	0.519456	0.527171	0.432341	0.481423	0.437464	0.0802259			300.917	0.809126	0.840807	0.82923	0.834665	0.821018	0.887021	0.82298	0.821258	0.824186	0.802624	0.829291	0.0231202			300.917	0.779838	0.74544	0.791843	0.817055
305.923	0.537489	0.515432	0.564557	0.630562	0.571526	0.51741	0.571123	0.655357	0.597039	0.552683	0.571318	0.0457052			305.923	0.368438	0.285021	0.36275	0.512963	0.417436	0.458702	0.517939	0.524419	0.431326	0.479069	0.435806	0.0788222			305.923	0.808095	0.837615	0.829976	0.830991	0.821494	0.88651	0.821319	0.822389	0.821745	0.801838	0.828197	0.0230134			305.923	0.774921	0.74309	0.790811	0.816824
310.924	0.538371	0.508855	0.5619	0.631797	0.569506	0.518066	0.572849	0.643075	0.600658	0.550951	0.569603	0.0446843			310.924	0.368731	0.28498	0.364207	0.509366	0.416045	0.456232	0.515338	0.522588	0.431672	0.474133	0.434329	0.0773976			310.924	0.807294	0.835297	0.831187	0.828819	0.822745	0.886483	0.820228	0.823089	0.818571	0.801962	0.827568	0.0230705			310.924	0.772898	0.741037	0.786877	0.815407
315.927	0.539438	0.50175	0.559306	0.632017	0.566807	0.519199	0.573839	0.628369	0.602796	0.550501	0.567402	0.0434018			315.927	0.367936	0.285132	0.366211	0.507165	0.415802	0.454664	0.514917	0.522904	0.431693	0.479606	0.434603	0.0772915			315.927	0.806215	0.832835	0.832095	0.826136	0.823857	0.886746	0.818744	0.824205	0.816736	0.801521	0.826909	0.0233396			315.927	0.770872	0.740033	0.786789	0.814752
320.918	0.539681	0.495998	0.557108	0.630504	0.562607	0.51973	0.574968	0.614861	0.602753	0.548773	0.564698	0.0422738			320.918	0.365669	0.283505	0.367258	0.503562	0.415353	0.454534	0.513618	0.522929	0.430191	0.475107	0.433173	0.0769743			320.918	0.806291	0.831031	0.833101	0.823905	0.825198	0.887391	0.818388	0.825944	0.814316	0.800903	0.826647	0.023707			320.918	0.76937	0.738727	0.786597	0.814153
325.928	0.541387	0.491256	0.554937	0.631341	0.561028	0.521951	0.577992	0.606908	0.604931	0.546613	0.563834	0.042441			325.928	0.364408	0.283044	0.366389	0.501765	0.416729	0.454975	0.51434	0.522767	0.431977	0.479176	0.433557	0.0773947			325.928	0.806133	0.82937	0.834549	0.82197	0.826657	0.887785	0.817942	0.826268	0.812065	0.801136	0.826388	0.0240118			325.928	0.770879	0.736865	0.785851	0.813093
330.919	0.543098	0.489406	0.553138	0.63245	0.559192	0.524044	0.580448	0.596751	0.607306	0.547226	0.563306	0.0420572			330.919	0.364118	0.280276	0.373253	0.499399	0.414945	0.45157	0.512113	0.520678	0.430751	0.472781	0.431988	0.0761886			330.919	0.806031	0.827347	0.835101	0.819776	0.827666	0.887941	0.817288	0.827956	0.810423	0.800404	0.825993	0.0243564			330.919	0.772337	0.735712	0.785779	0.810985
335.926	0.546417	0.48879	0.553533	0.634581	0.559321	0.527673	0.584075	0.587961	0.61165	0.548256	0.564226	0.0420231			335.926	0.364065	0.281725	0.375187	0.497862	0.414432	0.452823	0.51166	0.522893	0.431539	0.476214	0.43284	0.0760561			335.926	0.806436	0.82617	0.836004	0.818388	0.829285	0.888773	0.817687	0.829535	0.808417	0.800702	0.82614	0.0247714			335.926	0.774899	0.734347	0.786882	0.812331
340.919	0.549151	0.488753	0.553466	0.635752	0.558709	0.530103	0.586897	0.580071	0.615155	0.549738	0.56478	0.0420524			340.919	0.363726	0.280727	0.379932	0.496926	0.414771	0.452308	0.511382	0.522621	0.433902	0.474941	0.433124	0.0756668			340.919	0.807152	0.82488	0.836372	0.817037	0.829786	0.889086	0.817753	0.831796	0.805503	0.799991	0.825936	0.0252471			340.919	0.779579	0.732543	0.786561	0.812659
345.92	0.55248	0.48995	0.554789	0.636689	0.559972	0.534867	0.590898	0.572487	0.61555	0.549542	0.565722	0.0414754			345.92	0.36457	0.278271	0.378503	0.496531	0.417278	0.45535	0.512788	0.526182	0.436104	0.47802	0.43436	0.0770595			345.92	0.807352	0.823323	0.83609	0.815757	0.831577	0.888996	0.818087	0.832058	0.8047	0.801268	0.825921	0.0252231			345.92	0.78347	0.731648	0.786062	0.816073
350.92	0.556987	0.492925	0.556236	0.63958	0.563501	0.539945	0.596161	0.56802	0.61873	0.550178	0.568226	0.0415139			350.92	0.36938	0.28024	0.386557	0.495984	0.418985	0.455456	0.512235	0.526594	0.438783	0.474733	0.435895	0.0752308			350.92	0.808102	0.821756	0.835027	0.813832	0.833302	0.889482	0.818405	0.833225	0.80404	0.802842	0.826001	0.0253412			350.92	0.788284	0.730432	0.787555	0.819508
355.914	0.56054	0.494852	0.558568	0.641116	0.565507	0.543133	0.599594	0.56592	0.621831	0.554509	0.570557	0.0414765			355.914	0.372756	0.281782	0.386217	0.494407	0.419911	0.457255	0.512805	0.528751	0.442022	0.475888	0.437179	0.0749062			355.914	0.808925	0.82066	0.834603	0.812515	0.834144	0.88991	0.818905	0.835135	0.804401	0.804349	0.826355	0.025374			355.914	0.793478	0.729241	0.786388	0.822661
360.914	0.564879	0.498623	0.561957	0.644072	0.569694	0.547555	0.604235	0.566157	0.624738	0.557991	0.57399	0.0412905			360.914	0.378249	0.2872	0.391596	0.494286	0.423842	0.45847	0.514964	0.530222	0.447615	0.479756	0.44062	0.0733693			360.914	0.810443	0.820412	0.835284	0.812307	0.836521	0.890362	0.819567	0.837056	0.802565	0.803745	0.826826	0.0258228			360.914	0.798015	0.72897	0.788062	0.826779
365.921	0.56985	0.502541	0.564973	0.647216	0.574862	0.553293	0.609622	0.566282	0.629571	0.562951	0.578116	0.0413179			365.921	0.386981	0.29448	0.395431	0.494186	0.424054	0.460908	0.515882	0.531851	0.447963	0.481339	0.443308	0.0710701			365.921	0.812119	0.820786	0.835818	0.812419	0.837607	0.892338	0.821486	0.838591	0.799844	0.802967	0.827398	0.0266879			365.921	0.804146	0.729115	0.78875	0.8301
370.927	0.575165	0.507485	0.568816	0.651517	0.581506	0.558051	0.614605	0.568982	0.634761	0.566381	0.582727	0.0414117			370.927	0.395502	0.30236	0.400429	0.49623	0.427787	0.463419	0.517814	0.533765	0.452434	0.480522	0.447026	0.0687184			370.927	0.813472	0.820717	0.836237	0.812105	0.839503	0.892749	0.822725	0.840439	0.801345	0.805751	0.828504	0.0264467			370.927	0.809553	0.728813	0.789587	0.832608
375.917	0.580846	0.513273	0.572706	0.65618	0.589772	0.564229	0.620378	0.572824	0.639562	0.570622	0.588039	0.041265			375.917	0.403769	0.308045	0.408347	0.495727	0.429377	0.465224	0.519268	0.533658	0.452874	0.483272	0.449956	0.0664024			375.917	0.814896	0.820954	0.837007	0.812222	0.841399	0.893696	0.824495	0.842925	0.801722	0.807727	0.829704	0.0265716			375.917	0.814922	0.729684	0.7913	0.835486
380.923	0.587009	0.519303	0.57772	0.661112	0.597506	0.569339	0.627177	0.58366	0.644478	0.573684	0.594099	0.0410776			380.923	0.413791	0.317474	0.413063	0.49694	0.433703	0.469059	0.523505	0.537139	0.457702	0.488278	0.455065	0.0644075			380.923	0.816302	0.821061	0.836845	0.812296	0.842455	0.894447	0.825999	0.844567	0.802061	0.809039	0.830507	0.026629			380.923	0.81907	0.730474	0.792483	0.837946
385.918	0.590408	0.523095	0.58042	0.663164	0.601801	0.573239	0.630506	0.58496	0.647141	0.579054	0.597379	0.0406174			385.918	0.422013	0.322936	0.412189	0.498813	0.434445	0.468985	0.523252	0.537284	0.462565	0.486442	0.456892	0.0626618			385.918	0.81749	0.821156	0.837828	0.812238	0.844557	0.895171	0.826905	0.846494	0.80193	0.810959	0.831473	0.026835			385.918	0.823462	0.7306	0.793742	0.840531
390.926	0.598442	0.528508	0.586076	0.672231	0.611494	0.57967	0.638985	0.589492	0.656185	0.583063	0.604415	0.0420966			390.926	0.428902	0.325835	0.42637	0.499656	0.436832	0.472394	0.526395	0.539535	0.461894	0.49008	0.460789	0.0614614			390.926	0.818734	0.821764	0.838619	0.812723	0.847205	0.895858	0.828505	0.849028	0.802936	0.812335	0.832771	0.0269421			390.926	0.827018	0.731139	0.796325	0.84281
395.918	0.603548	0.533287	0.58956	0.676855	0.615994	0.584041	0.644769	0.591911	0.661569	0.584376	0.608591	0.04263			395.918	0.434275	0.329914	0.434175	0.501705	0.439084	0.47544	0.528673	0.539728	0.465153	0.495006	0.464315	0.0603734			395.918	0.820276	0.82292	0.840211	0.813955	0.849287	0.896604	0.830382	0.850082	0.80327	0.814281	0.834127	0.0268932			395.918	0.831298	0.733032	0.799553	0.84468
400.928	0.608569	0.536714	0.593108	0.682296	0.621063	0.588338	0.650484	0.595171	0.666027	0.58698	0.612875	0.0433612			400.928	0.439695	0.333717	0.439517	0.502714	0.441085	0.47783	0.530533	0.545034	0.467969	0.497544	0.467564	0.0599871			400.928	0.82186	0.824073	0.841286	0.815485	0.851235	0.897862	0.832185	0.853307	0.804218	0.816688	0.83582	0.0269708			400.928	0.834575	0.73359	0.803785	0.847035
405.92	0.614852	0.542696	0.597975	0.687107	0.626487	0.594685	0.656009	0.598287	0.671765	0.594246	0.618411	0.0431529			405.92	0.44901	0.341108	0.445187	0.505538	0.444146	0.480504	0.533656	0.545808	0.472284	0.496657	0.47139	0.0579334			405.92	0.823513	0.824839	0.842427	0.816172	0.852488	0.898608	0.833582	0.855126	0.804546	0.818167	0.836947	0.0270321			405.92	0.836439	0.735572	0.805891	0.849558
410.926	0.619715	0.548214	0.601812	0.69091	0.631652	0.600198	0.660863	0.603535	0.67499	0.597645	0.622953	0.0427103			410.926	0.455606	0.349561	0.451452	0.506518	0.447275	0.482665	0.536836	0.548257	0.474328	0.50806	0.476056	0.0565282			410.926	0.825105	0.825719	0.843387	0.816714	0.854502	0.899542	0.835029	0.857161	0.807347	0.820877	0.838538	0.0268014			410.926	0.839417	0.737051	0.808383	0.851467
415.915	0.62552	0.552271	0.605323	0.696016	0.636906	0.605718	0.666131	0.607818	0.680539	0.601719	0.627796	0.0431653			415.915	0.463716	0.354876	0.464309	0.508407	0.449492	0.485362	0.539509	0.550122	0.476294	0.506755	0.479884	0.0548955			415.915	0.826193	0.826248	0.843523	0.817273	0.85681	0.899911	0.836392	0.858551	0.806667	0.8227	0.839427	0.0269667			415.915	0.842658	0.739602	0.810978	0.853745
420.921	0.631907	0.557889	0.610307	0.701912	0.642544	0.612223	0.672516	0.614972	0.686142	0.60554	0.633595	0.0433212			420.921	0.472825	0.359482	0.470727	0.509799	0.454462	0.489251	0.544173	0.551874	0.480976	0.513434	0.4847	0.0542317			420.921	0.828202	0.827417	0.844655	0.818172	0.858917	0.901134	0.838134	0.860425	0.808776	0.823971	0.84098	0.026944			420.921	0.845975	0.740519	0.813392	0.855714
425.916	0.636967	0.563483	0.614612	0.705832	0.647025	0.616736	0.67736	0.619101	0.690313	0.610043	0.638147	0.0430246			425.916	0.481345	0.369209	0.478172	0.512579	0.457339	0.493391	0.546723	0.555001	0.484059	0.514699	0.489252	0.052149			425.916	0.829717	0.828001	0.845278	0.819092	0.859937	0.901711	0.838961	0.862959	0.808702	0.825464	0.841982	0.0270806			425.916	0.847618	0.742605	0.815097	0.857042
430.928	0.64322	0.56855	0.618542	0.710876	0.653146	0.622989	0.683409	0.625106	0.6954	0.614876	0.643611	0.0431247			430.928	0.490091	0.3756	0.48928	0.515634	0.460365	0.49748	0.550426	0.558886	0.487396	0.515486	0.494064	0.0511717			430.928	0.831022	0.828675	0.845493	0.819395	0.862207	0.902498	0.840795	0.865399	0.808675	0.827427	0.843159	0.0273822			430.928	0.850389	0.743662	0.818526	0.8591
435.92	0.647889	0.574024	0.622776	0.7153	0.657867	0.627483	0.688422	0.628878	0.699887	0.617242	0.647977	0.0431975			435.92	0.497092	0.38291	0.498493	0.517636	0.465345	0.500324	0.55488	0.562833	0.492086	0.527093	0.499869	0.0505406			435.92	0.832527	0.829546	0.846173	0.820617	0.863709	0.903132	0.84202	0.867533	0.811167	0.830674	0.84471	0.02705			435.92	0.850521	0.745657	0.818651	0.863358
440.926	0.653363	0.579086	0.626768	0.719958	0.662814	0.633248	0.692849	0.634272	0.704072	0.621846	0.652828	0.042997			440.926	0.507498	0.390511	0.50643	0.520034	0.468833	0.505176	0.559334	0.565116	0.49539	0.529878	0.50482	0.0493594			440.926	0.834426	0.830929	0.847373	0.821604	0.864831	0.904084	0.843951	0.869862	0.811446	0.830663	0.845917	0.0272626			440.926	0.853397	0.747374	0.821134	0.865171
445.916	0.660118	0.585461	0.631713	0.725732	0.670374	0.639084	0.699929	0.642183	0.709926	0.626653	0.659117	0.0431156			445.916	0.51493	0.402039	0.515405	0.523726	0.472308	0.508512	0.562585	0.568048	0.498519	0.530258	0.509633	0.0471357			445.916	0.836354	0.832459	0.848346	0.823447	0.866605	0.905353	0.846096	0.870917	0.81286	0.833559	0.8476	0.0270518			445.916	0.855495	0.749425	0.823103	0.866671
450.925	0.664841	0.590705	0.635327	0.729955	0.675223	0.644275	0.704649	0.647658	0.714511	0.628923	0.663607	0.0431531			450.925	0.525118	0.407684	0.527192	0.526698	0.476494	0.514228	0.566634	0.573446	0.504618	0.530401	0.515251	0.046921			450.925	0.837984	0.833739	0.849268	0.82456	0.868422	0.906535	0.848004	0.873903	0.814267	0.835793	0.849248	0.027163			450.925	0.857058	0.75135	0.825343	0.869887
455.92	0.670284	0.59574	0.639253	0.734216	0.680361	0.649931	0.70889	0.652887	0.718607	0.632727	0.66829	0.0429751			455.92	0.533453	0.41644	0.534732	0.529389	0.481757	0.517099	0.571556	0.57646	0.507989	0.53831	0.520718	0.0459491			455.92	0.83978	0.834917	0.84985	0.825895	0.869444	0.907943	0.849592	0.875126	0.814402	0.83661	0.850356	0.0273358			455.92	0.860347	0.753415	0.827323	0.870622
460.926	0.675146	0.601462	0.643457	0.737923	0.684741	0.654783	0.712984	0.659537	0.72274	0.637129	0.67299	0.0424533			460.926	0.541586	0.424899	0.542323	0.533183	0.483821	0.518422	0.574121	0.576658	0.510482	0.547629	0.525312	0.0449748			460.926	0.841462	0.836247	0.851089	0.827459	0.871744	0.908877	0.851272	0.877266	0.81727	0.840627	0.852331	0.0269988			460.926	0.862155	0.756264	0.829387	0.872397
465.921	0.681131	0.607204	0.648298	0.742806	0.692283	0.660672	0.719382	0.664812	0.72799	0.641039	0.678562	0.0426309			465.921	0.552677	0.432223	0.552655	0.536509	0.485774	0.520316	0.57583	0.579537	0.513191	0.553814	0.530253	0.0448246			465.921	0.84302	0.837811	0.852354	0.82903	0.874507	0.909881	0.85331	0.879679	0.819172	0.843988	0.854275	0.0269247			465.921	0.862651	0.758414	0.831388	0.873342
470.914	0.685681	0.612401	0.652421	0.746598	0.696635	0.665415	0.722785	0.671424	0.731643	0.64561	0.683061	0.0420942			470.914	0.558942	0.440206	0.557525	0.539175	0.491291	0.52639	0.580508	0.583254	0.517714	0.5614	0.53564	0.044045			470.914	0.844786	0.839226	0.85362	0.830559	0.87608	0.911073	0.854932	0.881575	0.821777	0.847211	0.856084	0.0266664			470.914	0.865346	0.759702	0.83276	0.8746
475.925	0.691229	0.617507	0.656996	0.750683	0.702995	0.671352	0.727892	0.679551	0.735697	0.649585	0.688349	0.0418786			475.925	0.56797	0.44552	0.56728	0.543693	0.494828	0.528578	0.583686	0.584785	0.520911	0.563429	0.540068	0.0440518			475.925	0.84644	0.840854	0.85466	0.832359	0.879289	0.912079	0.85714	0.882967	0.823249	0.849654	0.857869	0.026615			475.925	0.866956	0.761999	0.834017	0.875284
480.916	0.69624	0.623749	0.661703	0.754557	0.708377	0.675764	0.732674	0.685832	0.739221	0.654889	0.693301	0.0412605			480.916	0.575626	0.457788	0.575782	0.54733	0.498375	0.532821	0.587521	0.589725	0.524065	0.554485	0.544352	0.0423628			480.916	0.84824	0.842361	0.855932	0.833775	0.881657	0.913499	0.8587	0.885865	0.823429	0.851099	0.859456	0.0270171			480.916	0.868753	0.764056	0.836726	0.877964
485.922	0.700388	0.628484	0.665831	0.757434	0.712772	0.680211	0.736751	0.69122	0.742266	0.660134	0.697549	0.0406598			485.922	0.583352	0.462577	0.579438	0.548884	0.502394	0.537171	0.59092	0.591807	0.528877	0.562033	0.548745	0.0422314			485.922	0.850003	0.843698	0.857495	0.835098	0.883814	0.914548	0.860236	0.887202	0.826205	0.854792	0.861309	0.0267224			485.922	0.870603	0.766857	0.837161	0.878981
490.928	0.705362	0.632871	0.66985	0.761378	0.718292	0.684968	0.740947	0.696821	0.746055	0.663671	0.702022	0.040632			490.928	0.59055	0.47215	0.588883	0.550671	0.50471	0.540381	0.593206	0.5936	0.530393	0.565249	0.552979	0.0417092			490.928	0.851804	0.845047	0.859301	0.83628	0.884657	0.915211	0.86171	0.888979	0.828013	0.857656	0.862866	0.0264562			490.928	0.872435	0.768859	0.840851	0.879935
495.914	0.710817	0.637939	0.674463	0.765276	0.723284	0.691379	0.745844	0.701699	0.749143	0.667084	0.706693	0.0403502			495.914	0.597329	0.478142	0.595178	0.554898	0.510163	0.544672	0.596876	0.59771	0.536186	0.571116	0.558227	0.0415231			495.914	0.853627	0.846666	0.860155	0.838299	0.886804	0.91658	0.863885	0.890403	0.828495	0.859442	0.864436	0.0265512			495.914	0.874609	0.771884	0.842176	0.880698
500.919	0.715657	0.644628	0.679223	0.768997	0.72793	0.695642	0.750548	0.706824	0.753099	0.671601	0.711415	0.0397593			500.919	0.604743	0.484693	0.60688	0.556545	0.512666	0.547878	0.600211	0.599329	0.537629	0.578925	0.56295	0.0424336			500.919	0.855438	0.848461	0.861922	0.840174	0.888937	0.917528	0.865723	0.89273	0.830531	0.86196	0.86634	0.0263982			500.919	0.877168	0.773938	0.843497	0.882315
505.914	0.720117	0.649706	0.683969	0.7727	0.731932	0.700144	0.753753	0.71245	0.756689	0.676345	0.71578	0.0391911			505.914	0.610923	0.490232	0.612378	0.56002	0.516837	0.550927	0.603801	0.600734	0.540226	0.585517	0.56716	0.0425008			505.914	0.857304	0.85006	0.863616	0.841872	0.890526	0.918615	0.867327	0.894941	0.831717	0.863532	0.867951	0.0263947			505.914	0.879552	0.775572	0.845434	0.883708
510.922	0.724394	0.653037	0.686885	0.776266	0.736993	0.703769	0.758567	0.71571	0.760295	0.680626	0.719654	0.0394358			510.922	0.617697	0.498454	0.617797	0.56269	0.519146	0.553273	0.605587	0.603318	0.543096	0.585115	0.570617	0.0420618			510.922	0.859624	0.8521	0.86523	0.844196	0.893158	0.920148	0.8696	0.895943	0.832293	0.864216	0.869651	0.0264471			510.922	0.883801	0.778825	0.847956	0.88519
515.914	0.730345	0.658729	0.692266	0.780505	0.74215	0.710205	0.763933	0.722233	0.764402	0.68683	0.72516	0.0388993			515.914	0.625384	0.501407	0.62751	0.564587	0.522768	0.557096	0.60923	0.605634	0.546195	0.587167	0.574698	0.043405			515.914	0.861846	0.854077	0.867038	0.846284	0.896163	0.921568	0.871704	0.898519	0.834819	0.867319	0.871934	0.0263708			515.914	0.88667	0.779874	0.850086	0.88652
520.923	0.735189	0.665281	0.697314	0.784602	0.746625	0.714803	0.768873	0.728034	0.768253	0.691311	0.730028	0.0383662			520.923	0.632068	0.510721	0.63695	0.567608	0.527183	0.560304	0.611868	0.607618	0.551434	0.593667	0.579942	0.04329			520.923	0.863591	0.855711	0.868474	0.847738	0.896391	0.922342	0.873696	0.900271	0.8362	0.870329	0.873474	0.0261006			520.923	0.888613	0.782365	0.851003	0.887667
525.921	0.739829	0.669203	0.701197	0.787504	0.751092	0.719575	0.772581	0.735131	0.772052	0.694863	0.734303	0.0382101			525.921	0.637615	0.515574	0.640917	0.569995	0.529874	0.561781	0.614637	0.610897	0.554329	0.598788	0.583441	0.0436828			525.921	0.865721	0.857758	0.870639	0.85037	0.897612	0.923775	0.87547	0.901904	0.838095	0.873153	0.87545	0.0257914			525.921	0.89136	0.785995	0.853787	0.889602
530.928	0.743788	0.675236	0.705291	0.791353	0.755462	0.722807	0.776311	0.738018	0.775662	0.698044	0.738197	0.03787			530.928	0.642991	0.518489	0.643253	0.572862	0.532354	0.565689	0.616725	0.611518	0.556889	0.595068	0.585584	0.0435505			530.928	0.867945	0.859998	0.872897	0.852845	0.899256	0.925338	0.877526	0.904231	0.838315	0.874788	0.877314	0.0259176			530.928	0.894234	0.787664	0.854306	0.891201
535.925	0.748221	0.679418	0.709244	0.795318	0.760003	0.726283	0.780909	0.742623	0.779746	0.7017	0.742347	0.0380118			535.925	0.649093	0.523407	0.649466	0.574265	0.534866	0.567768	0.618172	0.612098	0.559819	0.600119	0.588907	0.0441308			535.925	0.869735	0.861433	0.873958	0.85444	0.901956	0.926189	0.879024	0.905059	0.841177	0.877806	0.879078	0.0255774			535.925	0.897797	0.790398	0.856647	0.891451
540.922	0.75269	0.685466	0.714364	0.798788	0.764268	0.729732	0.78529	0.747096	0.783128	0.708778	0.74696	0.0371103			540.922	0.655314	0.532138	0.653419	0.576645	0.537564	0.570137	0.621192	0.614939	0.562838	0.605035	0.592922	0.0440097			540.922	0.871686	0.863544	0.876145	0.856234	0.903416	0.927426	0.881215	0.9074	0.841876	0.87855	0.880749	0.0256457			540.922	0.900794	0.792487	0.858136	0.892757
545.917	0.756377	0.689677	0.718051	0.801783	0.768541	0.733683	0.7877	0.75338	0.786561	0.711482	0.750724	0.0368776			545.917	0.660969	0.534431	0.661113	0.579233	0.542357	0.574325	0.624774	0.617552	0.568081	0.611964	0.59748	0.0449503			545.917	0.874281	0.865786	0.87851	0.858259	0.905856	0.928896	0.883423	0.909416	0.841912	0.880366	0.882671	0.0258747			545.917	0.903284	0.79497	0.860933	0.895009
550.923	0.760238	0.69525	0.721914	0.805715	0.772687	0.735323	0.791859	0.760289	0.789589	0.716429	0.754929	0.0365678			550.923	0.665582	0.536305	0.665681	0.580927	0.545171	0.578394	0.627179	0.620739	0.569567	0.615946	0.600549	0.0457713			550.923	0.876365	0.867719	0.880421	0.86021	0.907112	0.930117	0.885429	0.911185	0.844017	0.882041	0.884462	0.0256136			550.923	0.90498	0.798196	0.862321	0.895972
555.921	0.765713	0.700477	0.726193	0.810991	0.77708	0.740335	0.798062	0.763345	0.794089	0.721209	0.759749	0.0367017			555.921	0.671471	0.542502	0.669586	0.582469	0.548241	0.58071	0.629735	0.621497	0.573223	0.622507	0.604194	0.0459574			555.921	0.877896	0.869456	0.882453	0.862133	0.908362	0.931081	0.886985	0.91404	0.846552	0.884556	0.886351	0.0253819			555.921	0.906806	0.801737	0.865921	0.898285
560.913	0.769182	0.704803	0.729672	0.81459	0.781128	0.744031	0.801473	0.768923	0.798059	0.72339	0.763525	0.0368125			560.913	0.67661	0.545166	0.675338	0.583971	0.551936	0.584283	0.632965	0.625447	0.575661	0.627554	0.607893	0.046938			560.913	0.880371	0.871305	0.884763	0.863716	0.910898	0.931967	0.888865	0.915596	0.844747	0.882716	0.887494	0.0259337			560.913	0.90871	0.802925	0.867012	0.898831
565.913	0.772822	0.709755	0.73261	0.816808	0.784213	0.747317	0.80436	0.774889	0.801189	0.727119	0.767108	0.0363247			565.913	0.682268	0.550055	0.67738	0.585904	0.556989	0.586705	0.636881	0.626957	0.581591	0.630502	0.611523	0.0465521			565.913	0.882244	0.873198	0.886412	0.865837	0.912497	0.933222	0.890538	0.916773	0.847399	0.88555	0.889367	0.0255194			565.913	0.910852	0.806342	0.868313	0.901058
570.926	0.776433	0.715128	0.735784	0.820376	0.788638	0.750311	0.808491	0.778162	0.805036	0.730395	0.770875	0.036259			570.926	0.689043	0.556185	0.680991	0.58823	0.557158	0.586078	0.636172	0.626917	0.582866	0.633663	0.61373	0.0473172			570.926	0.884398	0.875354	0.888441	0.868084	0.91455	0.934162	0.892754	0.918266	0.849611	0.887471	0.891309	0.0251853			570.926	0.912895	0.808872	0.870806	0.903216
575.92	0.779647	0.719422	0.739472	0.823541	0.792067	0.752521	0.81129	0.78414	0.807944	0.732849	0.774289	0.0361832			575.92	0.694487	0.560343	0.687689	0.590495	0.560653	0.588948	0.639388	0.629512	0.586407	0.642452	0.618037	0.0484267			575.92	0.886925	0.878029	0.890902	0.871078	0.914838	0.936613	0.895358	0.919054	0.850626	0.890134	0.893356	0.0249708			575.92	0.915319	0.812003	0.872859	0.90368
580.924	0.783153	0.723756	0.742403	0.826688	0.795366	0.756215	0.814182	0.789133	0.811242	0.73581	0.777795	0.0360563			580.924	0.69896	0.565001	0.688119	0.592835	0.564631	0.595148	0.64267	0.632747	0.591918	0.645017	0.621705	0.0475895			580.924	0.888813	0.879749	0.892087	0.872844	0.916584	0.937479	0.897017	0.921139	0.85255	0.89201	0.895027	0.0248078			580.924	0.917776	0.814101	0.874968	0.906012
585.925	0.785096	0.724433	0.744221	0.828229	0.796141	0.758142	0.816113	0.789217	0.812573	0.737242	0.779141	0.0361003			585.925	0.699936	0.56542	0.690677	0.595414	0.569548	0.599776	0.646497	0.637038	0.595405	0.648386	0.62481	0.0472518			585.925	0.890594	0.881567	0.894447	0.874587	0.918085	0.938236	0.898215	0.922629	0.85408	0.894154	0.896659	0.0245865			585.925	0.918503	0.817438	0.876471	0.907145
590.915	0.790663	0.732326	0.749948	0.834145	0.802332	0.762743	0.822095	0.795383	0.818491	0.744279	0.78524	0.0357606			590.915	0.70717	0.571213	0.697321	0.597659	0.569492	0.598236	0.646165	0.636467	0.59497	0.650901	0.626959	0.0489149			590.915	0.892764	0.883481	0.896222	0.876557	0.918617	0.939147	0.900183	0.923045	0.856153	0.896298	0.898247	0.0240481			590.915	0.920443	0.820726	0.880072	0.909396
595.913	0.793274	0.735535	0.753442	0.835835	0.805275	0.765395	0.824824	0.799217	0.819077	0.746301	0.787818	0.0353684			595.913	0.711852	0.576351	0.698418	0.59822	0.574312	0.60635	0.651	0.640852	0.600288	0.662314	0.631996	0.0487344			595.913	0.894653	0.885266	0.897672	0.878441	0.920371	0.940402	0.902038	0.924791	0.856824	0.897811	0.899827	0.0241537			595.913	0.922296	0.822829	0.880107	0.910627
600.921	0.797155	0.740003	0.757917	0.839767	0.808226	0.768678	0.828955	0.803265	0.823443	0.751567	0.791898	0.0351137			600.921	0.71916	0.582167	0.702688	0.59979	0.577794	0.608964	0.653067	0.643275	0.6029	0.661875	0.635168	0.0492085			600.921	0.897042	0.887196	0.899819	0.880463	0.921786	0.941586	0.903736	0.925972	0.857912	0.899856	0.901537	0.0240249			600.921	0.924684	0.825784	0.882606	0.912265
605.916	0.800659	0.74452	0.762681	0.842711	0.812127	0.771086	0.832097	0.808067	0.826567	0.757383	0.79579	0.0345101			605.916	0.723319	0.585883	0.706397	0.60265	0.580764	0.610447	0.655889	0.645923	0.606696	0.664617	0.638258	0.0494738			605.916	0.898935	0.889072	0.901952	0.882284	0.922686	0.942694	0.905329	0.927502	0.860023	0.90124	0.903172	0.0237101			605.916	0.926211	0.827784	0.884804	0.913819
610.925	0.802669	0.748143	0.764859	0.844375	0.814847	0.774198	0.833689	0.811917	0.828069	0.758113	0.798088	0.034269			610.925	0.725629	0.59039	0.704032	0.605461	0.584658	0.613376	0.658773	0.648198	0.611171	0.667699	0.640939	0.0481517			610.925	0.900773	0.890826	0.903754	0.884149	0.923578	0.94364	0.906965	0.928576	0.862918	0.904411	0.904959	0.0231521			610.925	0.927262	0.830742	0.886345	0.91494
615.926	0.805949	0.7528	0.768297	0.847309	0.817739	0.777005	0.837128	0.814507	0.830287	0.763307	0.801433	0.0336353			615.926	0.73059	0.588754	0.710509	0.605098	0.588054	0.617965	0.661801	0.649325	0.611855	0.667998	0.643195	0.0497131			615.926	0.902828	0.892738	0.905369	0.886296	0.924581	0.94497	0.908761	0.929914	0.863383	0.905408	0.906425	0.0231727			615.926	0.929404	0.833252	0.888439	0.916361
620.913	0.807489	0.755654	0.770447	0.849455	0.820282	0.777818	0.838962	0.819846	0.833235	0.764799	0.803799	0.0339223			620.913	0.734367	0.595062	0.708649	0.609038	0.590848	0.619626	0.663939	0.652187	0.616465	0.675712	0.646589	0.0489257			620.913	0.905399	0.895303	0.908156	0.888534	0.925937	0.946712	0.91129	0.931422	0.865798	0.907217	0.908577	0.0228643			620.913	0.932483	0.836612	0.890358	0.916639
625.918	0.81091	0.76123	0.77379	0.852202	0.823463	0.780932	0.841353	0.826911	0.83615	0.767754	0.80747	0.0336175			625.918	0.739903	0.599063	0.715657	0.611028	0.594448	0.622674	0.666982	0.654964	0.619694	0.682115	0.650653	0.0501089			625.918	0.907292	0.89641	0.909326	0.889254	0.9287	0.946654	0.912415	0.932428	0.865141	0.907775	0.909539	0.0231902			625.918	0.934429	0.838648	0.891836	0.919162
630.912	0.816108	0.767055	0.777901	0.856379	0.828353	0.787781	0.846736	0.834426	0.839696	0.771178	0.812561	0.0336039			630.912	0.744924	0.604554	0.718815	0.613527	0.597765	0.627084	0.670206	0.655811	0.621732	0.686036	0.654045	0.0503006			630.912	0.909111	0.898307	0.911184	0.8911	0.929625	0.947605	0.914262	0.932503	0.867897	0.911464	0.911306	0.0225529			630.912	0.934395	0.841255	0.893201	0.920932
635.912	0.818849	0.770146	0.782036	0.858541	0.830504	0.790538	0.848885	0.837508	0.8415	0.774746	0.815325	0.0330392			635.912	0.74833	0.606123	0.725554	0.615729	0.59978	0.629169	0.671225	0.659147	0.624289	0.691846	0.657119	0.0515023			635.912	0.910801	0.90008	0.912892	0.892777	0.931745	0.948397	0.915879	0.933844	0.869763	0.91287	0.912905	0.0223537			635.912	0.935836	0.843459	0.894974	0.920916
640.921	0.821499	0.774307	0.785407	0.860622	0.834185	0.794079	0.851137	0.840504	0.843328	0.778096	0.818316	0.032441			640.921	0.751828	0.611076	0.725585	0.617743	0.602897	0.631487	0.674019	0.661995	0.627286	0.695867	0.659978	0.0511467			640.921	0.912841	0.902387	0.914932	0.895284	0.933177	0.949846	0.917796	0.934047	0.869535	0.913439	0.914328	0.0224418			640.921	0.936348	0.847123	0.897624	0.923206
645.926	0.823511	0.778673	0.788399	0.862378	0.835624	0.796482	0.852339	0.844788	0.845093	0.781971	0.820926	0.0316921			645.926	0.754122	0.615034	0.729139	0.619955	0.606493	0.633619	0.67648	0.664434	0.630552	0.69808	0.662791	0.0509404			645.926	0.914405	0.903821	0.916339	0.896524	0.935375	0.95064	0.919357	0.936217	0.872633	0.916423	0.916173	0.0221264			645.926	0.937358	0.849885	0.898427	0.924359
650.92	0.826923	0.782202	0.793111	0.865323	0.839601	0.799963	0.854755	0.852009	0.848396	0.785544	0.824783	0.0316873			650.92	0.760993	0.619519	0.730335	0.622032	0.609061	0.633232	0.678109	0.664455	0.636412	0.699617	0.665377	0.0513407			650.92	0.916156	0.90538	0.917346	0.898099	0.936141	0.950857	0.921314	0.937023	0.872859	0.917829	0.9173	0.0220442			650.92	0.939667	0.852242	0.900858	0.926198
655.915	0.83052	0.785528	0.796849	0.86883	0.842389	0.804538	0.859333	0.857627	0.850929	0.789378	0.828592	0.0317606			655.915	0.763747	0.625339	0.729104	0.624084	0.612581	0.63877	0.68175	0.668963	0.637865	0.701881	0.668408	0.0503541			655.915	0.918048	0.907109	0.918879	0.899958	0.93593	0.952047	0.922825	0.936538	0.874972	0.92041	0.918672	0.0214612			655.915	0.939517	0.855611	0.902663	0.926971
660.912	0.833856	0.790236	0.800626	0.871471	0.845023	0.808364	0.862071	0.862674	0.853358	0.793067	0.832075	0.031332			660.912	0.769654	0.629132	0.731598	0.626059	0.615118	0.641118	0.6831	0.669249	0.641179	0.705458	0.671166	0.0510108			660.912	0.919674	0.909083	0.920953	0.901593	0.938539	0.952842	0.924598	0.937088	0.875674	0.921766	0.920181	0.0215046			660.912	0.940433	0.858522	0.904063	0.92864
665.925	0.836621	0.793556	0.803767	0.874157	0.847779	0.810855	0.864285	0.866615	0.856475	0.796028	0.835014	0.0312915			665.925	0.773649	0.634084	0.73652	0.627852	0.618954	0.645987	0.686946	0.672544	0.644287	0.710544	0.675137	0.0513718			665.925	0.921468	0.910974	0.922555	0.903857	0.940436	0.95431	0.926311	0.938553	0.877086	0.922938	0.921849	0.0214623			665.925	0.94165	0.861584	0.906613	0.928765
670.922	0.840048	0.797772	0.807766	0.877557	0.850283	0.814784	0.868172	0.870273	0.860419	0.8007	0.838777	0.0309676			670.922	0.776987	0.638634	0.740745	0.630665	0.622601	0.649992	0.69032	0.677635	0.645597	0.71767	0.679085	0.0517933			670.922	0.923033	0.912816	0.924147	0.905612	0.942363	0.954346	0.927903	0.940062	0.877032	0.921059	0.922837	0.0215937			670.922	0.943848	0.86336	0.906572	0.929419
675.917	0.842779	0.800781	0.81214	0.879441	0.85295	0.818505	0.868517	0.874517	0.86254	0.804875	0.841705	0.0302302			675.917	0.780839	0.642303	0.748906	0.631984	0.626186	0.652175	0.692374	0.678262	0.651654	0.717265	0.682195	0.0522956			675.917	0.924281	0.914282	0.925478	0.907227	0.945077	0.955293	0.929491	0.941403	0.880384	0.925479	0.92484	0.0211661			675.917	0.943192	0.866021	0.908562	0.930521
680.913	0.843566	0.802739	0.81505	0.880268	0.854938	0.819343	0.869351	0.878078	0.863579	0.809338	0.843625	0.0297603			680.913	0.78174	0.64803	0.747076	0.634542	0.629656	0.655085	0.69625	0.680886	0.655007	0.721122	0.684939	0.0510235			680.913	0.92641	0.915987	0.927428	0.909025	0.947057	0.955917	0.931094	0.9423	0.881676	0.926932	0.926383	0.0210415			680.913	0.946206	0.868616	0.910309	0.932066
685.926	0.84566	0.806013	0.8184	0.880628	0.856604	0.822879	0.870488	0.882279	0.864261	0.809923	0.845713	0.0293579			685.926	0.785078	0.649694	0.75215	0.635806	0.631736	0.658321	0.698488	0.686189	0.65714	0.724606	0.687921	0.0518362			685.926	0.928187	0.917762	0.929053	0.910558	0.948077	0.957342	0.93277	0.941928	0.882032	0.927447	0.927516	0.0210871			685.926	0.94792	0.870683	0.910808	0.931748
690.918	0.848123	0.810587	0.821067	0.882832	0.859141	0.824585	0.872723	0.883588	0.866442	0.815209	0.84843	0.028484			690.918	0.789684	0.653843	0.754867	0.638496	0.633802	0.659671	0.700579	0.687249	0.659335	0.731291	0.690882	0.052641			690.918	0.929603	0.919513	0.930606	0.912575	0.949786	0.957777	0.934324	0.943295	0.883609	0.92923	0.929032	0.0208593			690.918	0.947069	0.873337	0.912823	0.932589
695.921	0.850696	0.813286	0.823267	0.88584	0.861788	0.826658	0.87554	0.888171	0.870389	0.815794	0.851143	0.0292753			695.921	0.793596	0.65364	0.754164	0.641747	0.637661	0.663064	0.702868	0.69042	0.660516	0.732697	0.693037	0.0524196			695.921	0.931632	0.921283	0.932807	0.914517	0.951326	0.958428	0.935533	0.945923	0.883222	0.930375	0.930505	0.0212371			695.921	0.94841	0.87535	0.913137	0.933725
700.919	0.853587	0.816564	0.826741	0.888313	0.863912	0.829722	0.87814	0.889472	0.873248	0.819646	0.853935	0.0286771			700.919	0.796031	0.659813	0.761837	0.643943	0.63892	0.666418	0.704728	0.692853	0.662905	0.732749	0.69602	0.0527312			700.919	0.933114	0.922981	0.934966	0.916523	0.953388	0.958893	0.936629	0.945804	0.886219	0.932649	0.932117	0.0206014			700.919	0.950327	0.877731	0.913854	0.933629
705.926	0.85573	0.819377	0.828554	0.890281	0.865149	0.831844	0.880104	0.891516	0.874985	0.821945	0.855948	0.0284791			705.926	0.799763	0.662286	0.759915	0.646533	0.642467	0.669256	0.708159	0.694498	0.665993	0.735286	0.698416	0.0522303			705.926	0.93439	0.924134	0.936358	0.917552	0.954818	0.959285	0.937644	0.947165	0.88666	0.934474	0.933248	0.0207326			705.926	0.95275	0.880065	0.916405	0.933864
710.918	0.858409	0.823304	0.832506	0.892935	0.867721	0.835327	0.882705	0.89494	0.876807	0.824324	0.858898	0.0281614			710.918	0.803214	0.665128	0.765775	0.649018	0.646562	0.671471	0.711264	0.697685	0.669867	0.73957	0.701955	0.0527384			710.918	0.935765	0.925086	0.937546	0.918509	0.956687	0.959355	0.938512	0.947484	0.886729	0.934898	0.934057	0.0208971			710.918	0.952682	0.882657	0.916026	0.934271
715.915	0.860295	0.826685	0.83618	0.893451	0.870014	0.836691	0.883538	0.899224	0.877478	0.829429	0.861299	0.0273977			715.915	0.808891	0.6724	0.765728	0.650107	0.648374	0.673754	0.713761	0.701228	0.672182	0.738268	0.704469	0.0527173			715.915	0.93797	0.927037	0.939229	0.920408	0.957554	0.960548	0.94055	0.948265	0.886995	0.935357	0.935391	0.0210139			715.915	0.955295	0.882749	0.916307	0.934723
720.925	0.861991	0.830652	0.838506	0.895022	0.871851	0.838535	0.884524	0.904282	0.880222	0.831225	0.863681	0.0275252			720.925	0.812552	0.675363	0.767763	0.652629	0.650151	0.673879	0.714842	0.701102	0.676417	0.739901	0.70646	0.052947			720.925	0.939326	0.928479	0.941165	0.921954	0.959881	0.961297	0.941432	0.949676	0.888686	0.936548	0.936844	0.0209501			720.925	0.956354	0.88632	0.91723	0.934736
725.915	0.864385	0.834505	0.841777	0.896081	0.874662	0.841477	0.885301	0.910622	0.880971	0.835935	0.866572	0.0271845			725.915	0.815142	0.681291	0.771263	0.654423	0.65368	0.678463	0.717757	0.704088	0.677257	0.741116	0.709448	0.0527256			725.915	0.940652	0.930008	0.943071	0.923595	0.961064	0.961514	0.942521	0.950802	0.889716	0.938011	0.938095	0.0208288			725.915	0.957577	0.888714	0.918391	0.935626
730.925	0.868104	0.83936	0.846649	0.899612	0.879434	0.845714	0.889323	0.914496	0.883783	0.841855	0.870833	0.0266078			730.925	0.819491	0.685617	0.776156	0.656929	0.655078	0.680626	0.7196	0.704656	0.678762	0.750038	0.712695	0.0540392			730.925	0.941962	0.930838	0.94445	0.924738	0.962424	0.961842	0.943131	0.951797	0.891115	0.939744	0.939204	0.0206905			730.925	0.958415	0.890418	0.919461	0.936028
735.916	0.869159	0.840885	0.849157	0.899428	0.881093	0.847909	0.889256	0.915743	0.884708	0.842008	0.871935	0.0262161			735.916	0.822798	0.68823	0.775061	0.65938	0.658722	0.686656	0.723583	0.709542	0.682174	0.751403	0.715755	0.0532385			735.916	0.943302	0.932455	0.946514	0.926219	0.964562	0.962556	0.944205	0.95379	0.892021	0.940641	0.940627	0.0208661			735.916	0.959331	0.893034	0.920058	0.93801
740.917	0.871405	0.844571	0.851643	0.900868	0.882856	0.849837	0.891373	0.915653	0.885645	0.844551	0.87384	0.0253776			740.917	0.826805	0.68985	0.778663	0.661472	0.662358	0.689295	0.726105	0.711444	0.685217	0.752227	0.718344	0.0535206			740.917	0.944981	0.933858	0.948555	0.92791	0.964654	0.962712	0.945088	0.953924	0.893518	0.942131	0.941733	0.0204407			740.917	0.959991	0.894297	0.921692	0.940388
745.927	0.872659	0.846099	0.853569	0.901907	0.882406	0.851425	0.89224	0.917258	0.887628	0.847491	0.875268	0.025018			745.927	0.827171	0.693311	0.778283	0.662612	0.665169	0.693274	0.728094	0.715045	0.68846	0.751866	0.720329	0.0523961			745.927	0.946039	0.934855	0.949363	0.929003	0.967002	0.9627	0.946198	0.954891	0.895306	0.944601	0.942996	0.0202898			745.927	0.960157	0.8964	0.922158	0.941116
750.926	0.874875	0.848418	0.856653	0.903994	0.884847	0.852918	0.894174	0.918194	0.889387	0.850771	0.877423	0.024579			750.926	0.828837	0.698475	0.78105	0.665008	0.669856	0.697525	0.732699	0.717833	0.692274	0.754782	0.723834	0.0517226			750.926	0.947636	0.936352	0.950433	0.930397	0.968021	0.963884	0.948138	0.956239	0.895694	0.944948	0.944174	0.0204708			750.926	0.962245	0.897848	0.923018	0.94189
755.916	0.876227	0.850474	0.859095	0.90503	0.886375	0.854893	0.894032	0.918144	0.890518	0.853636	0.878842	0.0237222			755.916	0.831613	0.700781	0.783967	0.666541	0.673133	0.699946	0.734947	0.719579	0.693324	0.758031	0.726186	0.0520406			755.916	0.94883	0.937619	0.952315	0.931905	0.971189	0.964287	0.948621	0.956429	0.897099	0.94609	0.945438	0.0205196			755.916	0.962403	0.901319	0.923816	0.943127
760.921	0.880807	0.856459	0.863541	0.909208	0.891086	0.859611	0.898992	0.925175	0.895484	0.858402	0.883876	0.0239789			760.921	0.838603	0.706779	0.787863	0.669184	0.675265	0.702053	0.737319	0.722935	0.697127	0.755569	0.72927	0.0526941			760.921	0.950556	0.938719	0.95314	0.933267	0.973152	0.964941	0.949845	0.957453	0.89793	0.947858	0.946686	0.0206513			760.921	0.964137	0.902728	0.924263	0.945007
765.914	0.883482	0.858639	0.866282	0.912456	0.89463	0.861482	0.901439	0.930024	0.897983	0.859934	0.886635	0.0247538			765.914	0.842214	0.711686	0.788459	0.67168	0.678714	0.70447	0.739463	0.725623	0.69916	0.769242	0.733071	0.053264			765.914	0.951799	0.939846	0.954509	0.934258	0.975245	0.964978	0.950609	0.958112	0.898426	0.94848	0.947626	0.0208384			765.914	0.964855	0.905166	0.926033	0.946132
770.924	0.886728	0.86353	0.870767	0.914001	0.896837	0.866108	0.903225	0.930444	0.900705	0.865521	0.889787	0.0230913			770.924	0.846819	0.712913	0.791476	0.673617	0.67998	0.705727	0.740988	0.726639	0.700845	0.764971	0.734398	0.0537482			770.924	0.953662	0.941408	0.95653	0.936254	0.975789	0.965936	0.951787	0.961405	0.899786	0.94978	0.949234	0.0207813			770.924	0.964719	0.905838	0.926649	0.948105
775.913	0.889295	0.866476	0.87354	0.916455	0.899764	0.869397	0.905878	0.930671	0.902381	0.867079	0.892094	0.0225723			775.913	0.849841	0.719162	0.797411	0.677174	0.680699	0.706988	0.742635	0.728957	0.70145	0.765503	0.736982	0.0542864			775.913	0.954866	0.942656	0.957946	0.937718	0.977624	0.965948	0.952979	0.962651	0.898435	0.949185	0.950001	0.0214413			775.913	0.965885	0.907697	0.928383	0.948896
780.915	0.890903	0.868658	0.876091	0.918094	0.901026	0.871055	0.907265	0.932523	0.904043	0.871652	0.894131	0.0220832			780.915	0.851582	0.721635	0.798306	0.679698	0.684017	0.710535	0.746324	0.731456	0.703259	0.770994	0.739781	0.0540052			780.915	0.956672	0.944005	0.959978	0.938979	0.980059	0.9664	0.953807	0.962964	0.900857	0.951879	0.95156	0.0212152			780.915	0.968375	0.91016	0.929103	0.950217
785.913	0.892825	0.872335	0.879147	0.919604	0.904111	0.872475	0.908823	0.93448	0.906769	0.875486	0.896606	0.021625			785.913	0.855527	0.724862	0.799155	0.681304	0.688027	0.715099	0.749534	0.734263	0.708605	0.770653	0.742703	0.0535594			785.913	0.95788	0.94514	0.961165	0.940148	0.981331	0.966448	0.95474	0.963759	0.904069	0.953466	0.952815	0.0205854			785.913	0.969333	0.911002	0.930952	0.950407
790.916	0.895373	0.87585	0.881827	0.921471	0.906109	0.87642	0.910712	0.935055	0.908751	0.877642	0.898921	0.0208104			790.916	0.859152	0.725652	0.800542	0.683832	0.689949	0.718138	0.751063	0.73667	0.709142	0.777795	0.745193	0.0542123			790.916	0.959117	0.946339	0.962814	0.941067	0.982038	0.966443	0.955534	0.965739	0.903764	0.954838	0.953769	0.0209092			790.916	0.969859	0.913614	0.932598	0.950292
795.914	0.897651	0.878565	0.8843	0.922909	0.907738	0.878345	0.913405	0.937623	0.908661	0.879869	0.900907	0.0206353			795.914	0.862114	0.731064	0.804106	0.684942	0.692012	0.720519	0.754464	0.738519	0.711627	0.774707	0.747407	0.0542497			795.914	0.960069	0.947024	0.963573	0.942263	0.983659	0.967103	0.955692	0.96686	0.905703	0.955499	0.954744	0.0207198			795.914	0.969645	0.91557	0.932669	0.951393
800.918	0.901055	0.883148	0.886694	0.925971	0.911431	0.882301	0.915694	0.940405	0.912767	0.883436	0.90429	0.0203108			800.918	0.866199	0.734493	0.808303	0.686322	0.693048	0.723565	0.755024	0.741411	0.711668	0.779071	0.74991	0.0553299			800.918	0.961253	0.947909	0.964714	0.943035	0.985861	0.966652	0.956541	0.968047	0.906196	0.957116	0.955732	0.020999			800.918	0.969226	0.917822	0.933928	0.952271
805.92	0.903687	0.886033	0.890212	0.928299	0.913506	0.886481	0.918346	0.942275	0.914675	0.887375	0.907089	0.0196256			805.92	0.867613	0.735674	0.803303	0.688878	0.696538	0.725435	0.758655	0.743407	0.715514	0.776733	0.751175	0.0538365			805.92	0.963035	0.94946	0.96644	0.944705	0.987871	0.968039	0.958188	0.969298	0.905376	0.956966	0.956938	0.0216694			805.92	0.971705	0.920298	0.935066	0.952258
810.914	0.90561	0.890212	0.892514	0.929464	0.914178	0.888775	0.919611	0.944003	0.916075	0.88857	0.908901	0.0191371			810.914	0.874241	0.741904	0.806008	0.691971	0.699025	0.727331	0.760856	0.744859	0.717145	0.782903	0.754624	0.0549853			810.914	0.963842	0.949751	0.967254	0.944891	0.989009	0.967525	0.958364	0.969366	0.906406	0.957998	0.957441	0.0216027			810.914	0.972212	0.922264	0.935362	0.953525
815.924	0.907956	0.892679	0.896032	0.931343	0.916124	0.891386	0.921136	0.945315	0.91773	0.893309	0.911301	0.0183527			815.924	0.876685	0.742881	0.816094	0.693127	0.700966	0.729728	0.761744	0.748095	0.718775	0.782277	0.757037	0.0559575			815.924	0.964961	0.951079	0.968574	0.946312	0.990108	0.967604	0.959692	0.970543	0.906416	0.959144	0.958443	0.0218286			815.924	0.972504	0.924233	0.937617	0.953951
820.914	0.910455	0.896106	0.898119	0.932507	0.918587	0.89463	0.923131	0.949297	0.919833	0.895953	0.913862	0.0182954			820.914	0.880476	0.742962	0.812931	0.695367	0.703645	0.733164	0.764923	0.749605	0.72238	0.786718	0.759217	0.0557128			820.914	0.966175	0.952382	0.969981	0.947579	0.990693	0.968	0.960928	0.971802	0.908274	0.960609	0.959642	0.0215276			820.914	0.973578	0.92683	0.938982	0.955551
825.927	0.912297	0.900221	0.900322	0.934247	0.921182	0.895535	0.924879	0.952524	0.920692	0.897516	0.915942	0.0184499			825.927	0.884285	0.750214	0.820066	0.696772	0.706463	0.737559	0.767757	0.751423	0.722603	0.790854	0.7628	0.0566901			825.927	0.967324	0.953515	0.971665	0.948595	0.991467	0.96795	0.961569	0.974133	0.91	0.96159	0.960781	0.0213798			825.927	0.974328	0.928196	0.940119	0.956489
830.921	0.913759	0.903738	0.902478	0.935168	0.923826	0.896643	0.925787	0.953534	0.922337	0.899905	0.917718	0.0179996			830.921	0.887325	0.754048	0.817965	0.698714	0.708435	0.738962	0.770207	0.753626	0.72436	0.78928	0.764292	0.0563251			830.921	0.968605	0.954864	0.973223	0.949736	0.993029	0.968836	0.962503	0.974786	0.910852	0.963167	0.96196	0.0215036			830.921	0.975637	0.929876	0.94161	0.957666
835.917	0.915776	0.905628	0.904726	0.936231	0.924842	0.897319	0.927264	0.953843	0.923918	0.903867	0.919341	0.0174114			835.917	0.888781	0.756646	0.821485	0.700257	0.711399	0.742136	0.772505	0.755992	0.725998	0.792637	0.766784	0.0563325			835.917	0.969915	0.956236	0.974567	0.951006	0.996039	0.96913	0.963594	0.976329	0.912009	0.964109	0.963293	0.0218043			835.917	0.976963	0.931543	0.941974	0.95855
840.924	0.916579	0.906363	0.90472	0.937562	0.924659	0.899754	0.928477	0.954904	0.924726	0.903799	0.920154	0.0174671			840.924	0.890689	0.756788	0.821192	0.701704	0.713508	0.744194	0.773994	0.759479	0.727146	0.795992	0.768469	0.0562711			840.924	0.970866	0.957113	0.975882	0.951887	0.997258	0.969309	0.964335	0.976771	0.911206	0.964077	0.96387	0.0222786			840.924	0.976675	0.932885	0.943463	0.95957
845.925	0.919177	0.910493	0.90817	0.939336	0.927051	0.901618	0.930366	0.955857	0.926505	0.906731	0.92253	0.0167996			845.925	0.893751	0.761519	0.826396	0.704089	0.716548	0.746359	0.777126	0.76057	0.729758	0.791473	0.770759	0.0563141			845.925	0.972165	0.958108	0.977133	0.952633	0.998972	0.969166	0.965097	0.977323	0.912428	0.965972	0.9649	0.0223283			845.925	0.977055	0.935671	0.944223	0.96079
850.918	0.920448	0.912797	0.909904	0.939808	0.928376	0.903039	0.931399	0.958821	0.926966	0.909198	0.924076	0.0168005			850.918	0.895871	0.767663	0.827879	0.705573	0.718309	0.749322	0.778871	0.763893	0.730617	0.796583	0.773458	0.0564736			850.918	0.972993	0.959208	0.978198	0.953934	1.00097	0.96968	0.965702	0.980227	0.914299	0.966426	0.966164	0.0223647			850.918	0.977305	0.936212	0.944392	0.960664
855.927	0.923111	0.915927	0.912478	0.942196	0.932096	0.905912	0.933791	0.961439	0.929384	0.91302	0.926935	0.0166114			855.927	0.900401	0.770225	0.829781	0.708066	0.721165	0.752107	0.781525	0.766203	0.734664	0.803756	0.776789	0.0569537			855.927	0.974086	0.960568	0.980021	0.955336	1.00097	0.970085	0.96674	0.981567	0.913446	0.967449	0.967027	0.0227095			855.927	0.977809	0.938257	0.94473	0.962343
860.918	0.925143	0.918442	0.914008	0.943903	0.9334	0.908811	0.935387	0.960746	0.931289	0.913368	0.92845	0.0159699			860.918	0.904413	0.773375	0.833416	0.709605	0.722394	0.753643	0.783538	0.767845	0.734449	0.80041	0.778309	0.0577037			860.918	0.97504	0.961657	0.981012	0.956468	1.00097	0.970432	0.967869	0.982048	0.914671	0.969097	0.967927	0.0224298			860.918	0.977941	0.939411	0.945623	0.963446
865.912	0.928257	0.920474	0.917118	0.946322	0.934798	0.912444	0.937723	0.9618	0.932984	0.917092	0.930901	0.0152594			865.912	0.907014	0.776907	0.837767	0.711495	0.724696	0.754829	0.785095	0.768718	0.734897	0.801191	0.780261	0.0582143			865.912	0.976609	0.963074	0.982539	0.958207	1.00097	0.971454	0.969095	0.98413	0.91542	0.969452	0.969095	0.022413			865.912	0.977875	0.940806	0.948336	0.965412
870.917	0.929918	0.92434	0.920213	0.947101	0.93687	0.915008	0.938995	0.962786	0.933985	0.920103	0.932932	0.0144373			870.917	0.910845	0.783701	0.83698	0.714171	0.728313	0.75986	0.788222	0.772609	0.739375	0.801036	0.783511	0.0576226			870.917	0.977589	0.964062	0.983699	0.959473	1.00097	0.971233	0.969658	0.980227	0.917283	0.971203	0.96954	0.0216934			870.917	0.978163	0.942451	0.948162	0.965151
875.912	0.933078	0.92661	0.922148	0.949492	0.939297	0.918793	0.942274	0.963952	0.935595	0.922663	0.93539	0.014034			875.912	0.914174	0.784383	0.84188	0.716103	0.729615	0.762872	0.789974	0.776176	0.742321	0.798861	0.785636	0.0580591			875.912	0.979269	0.965238	0.985054	0.960395	1.00097	0.971238	0.970467	0.981567	0.917249	0.971926	0.970338	0.0218777			875.912	0.980236	0.94404	0.949126	0.966351
880.916	0.936056	0.929901	0.925217	0.95211	0.941907	0.922467	0.945099	0.96597	0.939113	0.924986	0.938283	0.013707			880.916	0.91853	0.791105	0.838966	0.718139	0.732685	0.765745	0.792758	0.776485	0.743721	0.807892	0.788603	0.0582988			880.916	0.980452	0.965962	0.986008	0.961207	1.00097	0.971025	0.970667	0.982048	0.917924	0.972496	0.970876	0.0217962			880.916	0.981871	0.943708	0.950791	0.968903
885.927	0.93892	0.93255	0.927842	0.953796	0.944165	0.925619	0.947298	0.967266	0.940261	0.929392	0.940711	0.0130095			885.927	0.920455	0.794259	0.846458	0.719136	0.734624	0.768121	0.794708	0.779688	0.744392	0.809572	0.791141	0.0590383			885.927	0.981761	0.967263	0.987705	0.962428	1.00097	0.971547	0.971823	0.98413	0.918653	0.973389	0.971967	0.0218346			885.927	0.981423	0.946191	0.952473	0.969489
890.913	0.940431	0.933052	0.930224	0.954386	0.944512	0.927808	0.94784	0.966482	0.94159	0.931197	0.941752	0.0121659			890.913	0.921338	0.795959	0.848313	0.720531	0.736717	0.770256	0.796364	0.780337	0.748449	0.807571	0.792583	0.0585404			890.913	0.982949	0.968536	0.988485	0.963909	1.00097	0.972375	0.973006	0.980227	0.919175	0.974731	0.972437	0.0215343			890.913	0.982772	0.948065	0.95338	0.970961
895.915	0.943479	0.936702	0.933686	0.956555	0.945716	0.931823	0.950244	0.966191	0.943237	0.934486	0.944212	0.0110093			895.915	0.925087	0.796445	0.852247	0.723432	0.73994	0.772434	0.799263	0.782108	0.750157	0.814067	0.795518	0.0590865			895.915	0.983803	0.968992	0.989445	0.964636	1.00097	0.971717	0.973135	0.981567	0.92068	0.974964	0.972991	0.0212709			895.915	0.983271	0.948708	0.95372	0.972345
900.922	0.946133	0.939871	0.936669	0.958303	0.948731	0.935094	0.952822	0.968832	0.944561	0.937124	0.946814	0.0107728			900.922	0.928193	0.800736	0.856158	0.724482	0.740046	0.774881	0.80017	0.782861	0.7502	0.814196	0.797192	0.0600117			900.922	0.98506	0.969774	0.990731	0.96523	1.00097	0.971553	0.973659	0.982048	0.921159	0.976411	0.97366	0.0213239			900.922	0.985635	0.948914	0.954296	0.973404
905.913	0.948658	0.943248	0.938991	0.960675	0.950756	0.938102	0.955454	0.968983	0.947183	0.941043	0.949309	0.00998984			905.913	0.932717	0.802478	0.853711	0.727041	0.742365	0.774325	0.801844	0.785577	0.752097	0.818558	0.799071	0.0602317			905.913	0.986393	0.971103	0.991891	0.966793	1.00097	0.972112	0.974994	0.98413	0.921053	0.977343	0.974679	0.0215478			905.913	0.985414	0.95122	0.95494	0.974518
910.92	0.950964	0.946033	0.940167	0.962807	0.953267	0.940301	0.957295	0.970336	0.950034	0.940217	0.951142	0.0101738			910.92	0.937491	0.806471	0.858198	0.728543	0.746124	0.780286	0.805702	0.787561	0.755882	0.817827	0.802408	0.0606662			910.92	0.987915	0.973314	0.994437	0.969452	1.00097	0.973438	0.97608	0.980227	0.922567	0.978932	0.975734	0.0211952			910.92	0.986795	0.95371	0.956867	0.975424
915.911	0.952586	0.947654	0.94128	0.963632	0.953499	0.942128	0.958656	0.970592	0.951727	0.943964	0.952572	0.00954814			915.911	0.937124	0.805331	0.859954	0.729566	0.74745	0.780916	0.807363	0.787848	0.757236	0.823047	0.803584	0.0605034			915.911	0.988924	0.97414	0.9956	0.969819	1.00097	0.972821	0.976841	0.981567	0.922779	0.978591	0.976206	0.0213364			915.911	0.98691	0.955075	0.957983	0.976521
920.92	0.954946	0.951412	0.943188	0.965827	0.956439	0.944597	0.960652	0.9706	0.954235	0.944488	0.954638	0.00921955			920.92	0.940962	0.809432	0.866839	0.732437	0.749274	0.785415	0.809563	0.79109	0.75935	0.826047	0.807041	0.0612674			920.92	0.99067	0.975547	0.997454	0.971426	1.00097	0.973739	0.97794	0.982048	0.923104	0.980087	0.977299	0.0215087			920.92	0.988513	0.956635	0.959409	0.9769
925.924	0.957863	0.954384	0.946004	0.968272	0.959416	0.947127	0.963276	0.973959	0.957594	0.947876	0.957577	0.00922639			925.924	0.945691	0.815083	0.869957	0.732279	0.752333	0.787431	0.811643	0.79414	0.763857	0.823519	0.809593	0.0618894			925.924	0.991875	0.976484	0.998542	0.972677	1.00097	0.973528	0.978558	0.98413	0.924075	0.980722	0.978157	0.021463			925.924	0.988855	0.958353	0.960738	0.978724
930.918	0.960059	0.957584	0.948602	0.970131	0.962029	0.949855	0.964683	0.976398	0.959014	0.95259	0.960094	0.00876892			930.918	0.949129	0.815492	0.865357	0.733935	0.753474	0.788811	0.813087	0.795195	0.76405	0.830708	0.810924	0.0620411			930.918	0.992856	0.977711	0.999688	0.974048	1.00097	0.973711	0.979301	0.980227	0.925108	0.982667	0.978629	0.0212787			930.918	0.990194	0.960373	0.962388	0.978168
935.92	0.96079	0.95835	0.948789	0.96986	0.961828	0.950646	0.964255	0.974902	0.959229	0.953033	0.960168	0.00820648			935.92	0.950348	0.816362	0.870846	0.737093	0.756138	0.79155	0.815178	0.79643	0.765834	0.827972	0.812775	0.0618284			935.92	0.994322	0.979091	1.00103	0.97561	1.00097	0.974094	0.98046	0.981567	0.925941	0.982946	0.979603	0.0212769			935.92	0.990432	0.960766	0.961589	0.979122
940.915	0.964374	0.962585	0.951773	0.972624	0.965339	0.955866	0.967451	0.977037	0.962345	0.956722	0.963612	0.00767421			940.915	0.95362	0.81841	0.876276	0.737685	0.758856	0.793311	0.817655	0.79885	0.76831	0.836867	0.815984	0.0628034			940.915	0.995982	0.980612	1.00332	0.97717	1.00097	0.974545	0.981503	0.982048	0.926683	0.98452	0.980735	0.0214512			940.915	0.992614	0.962357	0.962568	0.980269
945.912	0.965941	0.964728	0.95525	0.972754	0.965992	0.957643	0.967216	0.976603	0.962784	0.959731	0.964864	0.0065259			945.912	0.954874	0.818918	0.880373	0.739587	0.760942	0.794928	0.820109	0.801133	0.771116	0.83247	0.817445	0.0625883			945.912	0.996809	0.981477	1.00391	0.977908	1.00097	0.975044	0.982341	0.98413	0.92755	0.985576	0.981572	0.0213578			945.912	0.994149	0.964196	0.964356	0.98207
950.924	0.968138	0.966236	0.958134	0.97465	0.968504	0.960484	0.96947	0.978752	0.965174	0.962443	0.967199	0.00625073			950.924	0.958318	0.826278	0.881594	0.741722	0.763472	0.798465	0.821989	0.80367	0.772003	0.839309	0.820682	0.0629764			950.924	0.997911	0.982512	1.00487	0.979456	1.00097	0.974563	0.982705	0.980227	0.928696	0.986065	0.981798	0.0212377			950.924	0.994443	0.966239	0.965172	0.982628
955.933	0.970479	0.970026	0.960976	0.976766	0.970247	0.962816	0.971176	0.98048	0.967039	0.967239	0.969724	0.00583055			955.933	0.961647	0.827836	0.885663	0.742797	0.765704	0.799779	0.824508	0.805116	0.775148	0.833207	0.822141	0.0633652			955.933	0.99935	0.983758	1.00659	0.98067	1.00097	0.974677	0.983771	0.981567	0.928166	0.98651	0.982603	0.0217107			955.933	0.995391	0.967029	0.965848	0.9845
960.92	0.972421	0.973007	0.963952	0.978103	0.972733	0.964202	0.972403	0.979959	0.969465	0.970532	0.971678	0.00511648			960.92	0.965196	0.833843	0.890767	0.74452	0.766741	0.801844	0.824716	0.804942	0.773864	0.843421	0.824985	0.0648266			960.92	1.00069	0.985214	1.00801	0.982179	1.00097	0.97559	0.985134	0.982048	0.927909	0.988514	0.983626	0.0220828			960.92	0.997305	0.968758	0.968163	0.985508
965.922	0.975109	0.97544	0.965102	0.980252	0.975127	0.967408	0.974942	0.983321	0.972136	0.971525	0.974036	0.00541238			965.922	0.969866	0.837965	0.896209	0.746474	0.76858	0.80401	0.826914	0.807257	0.776187	0.838797	0.827226	0.0657073			965.922	1.0022	0.986179	1.00932	0.982955	1.00097	0.975593	0.985988	0.98413	0.928991	0.987678	0.984401	0.0220574			965.922	0.997347	0.970411	0.969366	0.985819
970.937	0.977916	0.978816	0.967743	0.98285	0.976519	0.97074	0.977416	0.983905	0.974898	0.973578	0.976438	0.00499213			970.937	0.972351	0.841337	0.899199	0.748494	0.770232	0.807864	0.828261	0.808884	0.778168	0.843496	0.829829	0.0659997			970.937	1.00362	0.987133	1.01043	0.983919	1.00097	0.976011	0.986737	0.980227	0.928258	0.988331	0.984564	0.0225825			970.937	0.999156	0.971488	0.970452	0.98819
975.912	0.979639	0.981628	0.969336	0.984611	0.97867	0.972191	0.978982	0.985427	0.976019	0.977496	0.9784	0.00502789			975.912	0.973945	0.843216	0.900533	0.750024	0.773301	0.80882	0.830936	0.812203	0.781045	0.842294	0.831632	0.065632			975.912	1.0048	0.988052	1.01154	0.984873	1.00097	0.975998	0.987236	0.981567	0.930539	0.990371	0.985595	0.0222364			975.912	1.00237	0.973765	0.972925	0.987082
980.926	0.982326	0.984868	0.971843	0.986735	0.981563	0.974966	0.980907	0.986487	0.978684	0.979131	0.980751	0.00481364			980.926	0.97974	0.847892	0.905684	0.751291	0.774828	0.810548	0.833125	0.812658	0.782707	0.844622	0.83431	0.0672168			980.926	1.00571	0.988995	1.01229	0.985802	1.00097	0.976417	0.988176	0.982048	0.930109	0.991451	0.986197	0.022554			980.926	1.00222	0.97445	0.973136	0.98844
985.924	0.986185	0.988086	0.974613	0.989948	0.984868	0.97968	0.985525	0.987344	0.981269	0.981032	0.983855	0.00464216			985.924	0.982545	0.848691	0.908089	0.751965	0.777828	0.813544	0.835529	0.815344	0.78515	0.842053	0.836074	0.067357			985.924	1.00727	0.990217	1.01368	0.98738	1.00097	0.976797	0.988935	0.98413	0.93182	0.992075	0.987327	0.0223949			985.924	1.00364	0.976469	0.973985	0.988591
990.92	0.988756	0.990468	0.977462	0.991637	0.986333	0.983551	0.987381	0.990906	0.984059	0.984295	0.986485	0.00432874			990.92	0.987778	0.853482	0.909043	0.753482	0.780711	0.815405	0.838225	0.817551	0.787122	0.847695	0.839049	0.068106			990.92	1.0084	0.991585	1.01493	0.988376	1.00097	0.977245	0.989942	0.980227	0.931843	0.99261	0.987613	0.0227936			990.92	1.00484	0.978052	0.975393	0.989663
995.913	0.990553	0.99148	0.979036	0.993525	0.98784	0.984705	0.988941	0.989825	0.985262	0.987429	0.98786	0.00411275			995.913	0.988518	0.85815	0.909816	0.754746	0.78274	0.818466	0.83937	0.821219	0.789001	0.848236	0.841026	0.0677276			995.913	1.00957	0.992636	1.01668	0.98938	1.00097	0.977578	0.99043	0.981567	0.930727	0.993008	0.988255	0.0234289			995.913	1.00477	0.979756	0.976191	0.991189
1000.92	0.993184	0.994327	0.98216	0.995351	0.989365	0.987905	0.991458	0.988579	0.987146	0.989658	0.989913	0.00388846			1000.92	0.992608	0.861031	0.914715	0.75771	0.784497	0.819679	0.841488	0.822924	0.788916	0.854378	0.843795	0.0687549			1000.92	1.01054	0.993474	1.01748	0.9905	1.00097	0.977324	0.991129	0.982048	0.932255	0.994254	0.988998	0.0232804			1000.92	1.00539	0.980693	0.977191	0.991764
[truncated: 14 more columns]

## Sheet: Fig. 2c
<Line graph>
Parkin WT + siControl (n=167 cells)																				Parkin KO + siControl (n=158 cells)																				Parkin WT + siCISD1 (n=181 cells)
Time	s1	s2	s3	s4	s5	s6	s7	s8	s9	s10	s11	s12	s13	s14	s15	mean	SD			Time	s1	s2	s3	s4	s5	s6	s7	s8	s9	s10	s11	s12	s13	s14	s15	mean	SD			Time	s1	s2	s3	s4	s5	s6	s7	s8	s9
0	1.02295	1.01015	1.0078	1.0056	0.981027	0.995744	0.985741	1.0139	0.981298	0.987105	0.982788	0.995136	1.00282	1.0026	0.992227	0.997792	0.0129132			0	0.959033	1.00005	0.970591	0.976253	1.04816	1.03638	0.983457	0.989945	0.967243	0.974155	1.00898	1.04711	1.00494	0.996092	0.99011	0.996833	0.0282251			0	1.0052	0.991764	0.984672	0.980948	0.994002	0.997629	0.974015	0.996941	0.985992
10.24	1.00857	1.01233	1.01364	1.0056	0.999743	0.998961	0.98637	0.982898	0.983766	0.992766	0.992376	1.00336	0.991905	0.996797	0.988552	0.997175	0.00998015			10.24	0.959033	1.00206	1.00765	0.976253	1.04816	1.03278	0.983457	0.989945	0.974551	1.02558	1.00809	1.04711	1.00605	1.0002	0.990028	1.0034	0.0262183			10.24	1.00168	1.01778	1.01533	0.978438	0.992497	0.997629	1.00104	0.996941	1.00466
20.24	1.02613	1.02332	0.990132	1.00466	1.01524	1.0053	1.00068	1.00581	0.981298	0.995937	1.01138	1.01095	0.980913	0.995347	0.985431	1.00217	0.0141009			20.24	0.96385	0.997896	1.01706	0.972574	1.03748	0.997826	1.00509	0.989945	0.983502	1.03627	1.00194	1.02739	1.00727	1.01388	0.987866	1.00266	0.0215798			20.24	1.0052	0.991764	0.984672	0.976635	0.996505	1.00237	1.00388	0.996092	1.00935
30.24	1.02295	1.02231	0.987458	0.993866	0.981027	1.0053	1.00067	1.0139	0.983766	1.01523	1.02495	1.0064	0.991169	0.996995	0.999864	1.00306	0.0144098			30.24	1.00327	1.00206	1.02367	0.991555	1.04305	1.03638	1.00243	0.996774	1.00644	1.05156	1.00595	1.03601	0.999452	0.987696	0.999753	1.0124	0.0202068			30.24	1.0043	1.01778	1.01533	0.998446	0.998502	1.00065	0.974015	1.00083	1.00935
40.24	1.00857	1.03667	0.990688	1.0056	0.999743	0.995744	1.00591	0.982898	0.973206	1.01188	1.02161	0.995136	0.985697	0.995905	0.999308	1.00057	0.0156947			40.24	1.02351	0.997896	1.0096	1.01449	1.04816	1.03278	0.983457	1.01328	1.01776	1.0617	0.974471	1.04711	0.991639	0.996092	1.0055	1.0145	0.0248704			40.24	1.00168	0.991764	0.984672	1.02015	1.00862	0.979255	1.00104	0.996941	0.985992
50.25	1.02613	1.01866	0.997417	1.00466	1.01524	0.998961	1.01402	1.00581	1.00025	1.01079	1.01993	1.00336	0.988563	0.993815	1.00974	1.00716	0.0105012			50.25	1.01729	1.00005	0.994872	1.01628	1.03748	1.03638	1.00509	1.01328	1.01893	1.02955	0.991815	1.02739	0.996092	1.0002	1.01397	1.01324	0.0149988			50.25	1.0052	1.01778	1.01533	1.01916	1.01121	0.997629	1.00388	0.996092	1.00466
60.25	1.02362	1.00891	0.992655	0.993866	0.981027	1.0053	1.0066	1.0139	1.00831	1.01813	1.01292	1.01095	0.995884	1.00295	1.0218	1.00645	0.0116918			60.25	1.0227	1.00206	0.975803	1.01441	1.04305	1.03278	1.00243	0.989945	1.02073	1.01183	1.00875	1.03601	0.994559	1.01388	1.0206	1.01264	0.0180128			60.25	1.0043	0.991764	0.984672	1.02622	0.998668	1.00237	1.01199	1.00083	1.00935
70.25	0.995164	0.98615	0.976383	0.995883	0.999743	0.999913	0.975524	1.02659	1.03724	1.01897	1.01673	1.0064	0.995304	1.0069	1.01161	1.00323	0.0173429			70.25	1.01033	0.997896	0.94975	1.01444	1.03821	0.997826	1.00903	0.996774	1.0191	0.996833	1.01475	1.04351	0.971766	1.00213	1.0195	1.00546	0.0233341			70.25	0.976668	1.01778	1.01533	1.03354	0.963709	1.00065	1.00907	1.02214	1.01947
80.26	0.92357	0.947198	0.993246	0.99372	0.983914	0.96539	0.938382	0.970802	1.01594	1.01179	1.0002	0.984162	0.979999	0.95829	0.976746	0.976223	0.0262747			80.26	0.9321	0.927919	0.938643	0.990622	0.979045	0.988765	0.980615	1.01328	0.996278	0.986234	0.981642	0.985646	0.904907	0.979571	0.962739	0.969867	0.0301794			80.26	0.982156	1.03559	1.02008	0.986635	0.924877	0.979255	0.992383	1.00416	1.01341
90.26	0.828778	0.828469	0.989009	0.959783	0.941475	0.90421	0.892396	0.936361	0.96339	0.977705	0.956775	0.93763	0.92844	0.895242	0.919448	0.923941	0.0478926			90.26	0.755299	0.725055	0.816848	0.881613	0.854044	0.812843	0.837518	0.837754	0.898872	0.884528	0.6936	0.860329	0.802333	0.875122	0.805712	0.822765	0.0599209			90.26	0.938636	0.969307	0.984966	0.941778	0.885411	0.949597	0.941781	0.957743	0.955008
100.26	0.772969	0.791705	0.931314	0.922075	0.900427	0.858067	0.863827	0.909807	0.922314	0.93123	0.892856	0.857379	0.843884	0.819621	0.862718	0.872013	0.0500622			100.26	0.564114	0.52218	0.682108	0.709332	0.634466	0.543631	0.661543	0.659166	0.719679	0.745851	0.492485	0.646116	0.662101	0.697222	0.577465	0.634497	0.0769693			100.26	0.885104	0.917219	0.93164	0.924041	0.863938	0.91236	0.889607	0.919329	0.909171
110.26	0.73996	0.774597	0.888514	0.872297	0.850334	0.820822	0.84162	0.850628	0.87373	0.880688	0.837542	0.759962	0.760334	0.73977	0.773845	0.817643	0.0539506			110.26	0.443288	0.37686	0.549545	0.531228	0.401862	0.331104	0.495091	0.509125	0.501041	0.615355	0.348745	0.443188	0.496122	0.562922	0.431267	0.469116	0.0818879			110.26	0.855449	0.854704	0.890269	0.918498	0.850145	0.882422	0.854154	0.907054	0.886855
120.26	0.731664	0.783222	0.841636	0.826169	0.814196	0.82163	0.838707	0.814694	0.852343	0.833338	0.802145	0.672551	0.688679	0.664299	0.683163	0.777896	0.0691692			120.26	0.331402	0.28074	0.420421	0.400073	0.267922	0.255393	0.397934	0.393896	0.367099	0.486274	0.282629	0.331405	0.375834	0.443644	0.325385	0.357337	0.068402			120.26	0.823436	0.8316	0.854144	0.926662	0.848818	0.870237	0.837876	0.88864	0.888069
130.26	0.730985	0.783081	0.794793	0.781532	0.817053	0.829264	0.834442	0.806313	0.835769	0.801613	0.791726	0.601406	0.659066	0.625156	0.617677	0.753992	0.0847281			130.26	0.263306	0.242408	0.356014	0.324148	0.213317	0.244521	0.344446	0.337837	0.297192	0.395641	0.261619	0.285335	0.303469	0.366227	0.260668	0.299743	0.0528949			130.26	0.799359	0.835013	0.838186	0.931194	0.845596	0.872801	0.838298	0.881893	0.891909
140.26	0.754205	0.770208	0.771294	0.778558	0.830253	0.844787	0.830375	0.82409	0.825564	0.78303	0.782441	0.574651	0.646235	0.60667	0.609086	0.748763	0.0921236			140.26	0.229121	0.227972	0.316621	0.288647	0.204221	0.24971	0.328407	0.317297	0.269812	0.343863	0.254041	0.272185	0.269079	0.320093	0.23294	0.274934	0.0427445			140.26	0.802398	0.848245	0.835693	0.937982	0.83961	0.884252	0.843074	0.886671	0.899333
150.26	0.765317	0.766839	0.775526	0.789994	0.859831	0.860027	0.835835	0.842904	0.827185	0.765493	0.777952	0.579267	0.66086	0.6007	0.629375	0.755807	0.0938641			150.26	0.221439	0.226032	0.306048	0.284606	0.205623	0.265911	0.326228	0.321875	0.253357	0.315271	0.259788	0.271956	0.253639	0.299557	0.219045	0.268692	0.0396092			150.26	0.81746	0.886057	0.843452	0.948771	0.854052	0.893901	0.849806	0.881145	0.893959
160.26	0.788163	0.776268	0.793578	0.807737	0.87014	0.876438	0.854371	0.869565	0.821511	0.774181	0.773399	0.607119	0.686542	0.615892	0.659362	0.771618	0.0897881			160.26	0.224664	0.231338	0.308502	0.289908	0.215382	0.288967	0.336103	0.335068	0.258419	0.316904	0.26462	0.279065	0.24738	0.295721	0.217354	0.27396	0.0409965			160.26	0.855106	0.92119	0.856801	0.955575	0.872195	0.897895	0.856781	0.89032	0.907712
170.26	0.79759	0.75028	0.800748	0.802266	0.884135	0.865357	0.868245	0.881108	0.826003	0.772503	0.775338	0.622488	0.70454	0.628594	0.683486	0.777512	0.0858167			170.26	0.240522	0.23876	0.327667	0.298211	0.227586	0.312022	0.33644	0.35562	0.258512	0.332111	0.272606	0.294824	0.248478	0.29388	0.221525	0.283918	0.0433974			170.26	0.867334	0.939232	0.87217	0.971585	0.888285	0.905974	0.865422	0.899334	0.901536
180.26	0.812675	0.758873	0.822347	0.809214	0.893115	0.875394	0.874211	0.88264	0.817586	0.772352	0.774872	0.636196	0.733562	0.644545	0.717018	0.788307	0.0806579			180.26	0.252626	0.260292	0.34298	0.315311	0.243193	0.346753	0.346571	0.386813	0.269379	0.350923	0.291473	0.313374	0.256253	0.304081	0.227805	0.300522	0.0477657			180.26	0.909409	0.949084	0.887617	0.969775	0.884245	0.911703	0.875603	0.896334	0.915279
190.27	0.835446	0.773151	0.838728	0.821275	0.892852	0.880342	0.878207	0.878352	0.816934	0.772567	0.77708	0.653128	0.753474	0.644734	0.752846	0.797941	0.0769181			190.27	0.270292	0.2866	0.374324	0.328162	0.272888	0.388092	0.36829	0.423789	0.288692	0.365406	0.312581	0.350834	0.266453	0.320529	0.238288	0.323681	0.0534209			190.27	0.922696	0.956115	0.90358	0.967358	0.885288	0.922933	0.887588	0.8998	0.911486
200.27	0.85862	0.776408	0.845794	0.832813	0.901928	0.890088	0.868825	0.875192	0.831296	0.788953	0.789086	0.671008	0.785378	0.67044	0.771477	0.810487	0.0707539			200.27	0.299946	0.320307	0.403206	0.349624	0.310209	0.437098	0.392705	0.457255	0.313834	0.394574	0.35195	0.416208	0.283469	0.34819	0.249319	0.355193	0.0600944			200.27	0.949462	0.967947	0.917386	0.962966	0.876915	0.930492	0.894987	0.89209	0.911957
210.27	0.874785	0.765086	0.859458	0.852754	0.915911	0.892986	0.878767	0.877282	0.835865	0.792284	0.8037	0.691412	0.799011	0.694634	0.795952	0.821992	0.0678253			210.27	0.333695	0.372045	0.432502	0.3731	0.355931	0.494512	0.427477	0.507709	0.346813	0.419019	0.41324	0.488283	0.303704	0.379743	0.266572	0.39429	0.0698701			210.27	0.954517	0.977676	0.944168	0.98468	0.888086	0.93714	0.901681	0.916276	0.912732
220.27	0.881929	0.794792	0.882063	0.851169	0.921491	0.908091	0.898323	0.885435	0.841865	0.807858	0.816289	0.712472	0.804436	0.728062	0.80603	0.83602	0.0626854			220.27	0.373499	0.43914	0.47179	0.40144	0.40183	0.552036	0.464117	0.570023	0.393593	0.472438	0.459119	0.55932	0.330013	0.420634	0.286426	0.439695	0.0811883			220.27	0.978539	0.985215	0.952899	0.977158	0.907163	0.940335	0.909959	0.925695	0.92864
230.27	0.866882	0.812645	0.887803	0.851121	0.933456	0.924076	0.918452	0.892453	0.84297	0.812724	0.830456	0.738345	0.809965	0.747733	0.820117	0.845947	0.0591888			230.27	0.419082	0.50568	0.509259	0.420775	0.456812	0.600842	0.506413	0.642337	0.44146	0.515787	0.522139	0.615755	0.36832	0.453087	0.310474	0.485881	0.0907562			230.27	0.997068	1.00127	0.963701	0.978571	0.927844	0.945133	0.919376	0.930681	0.94145
240.27	0.867001	0.820304	0.905393	0.879183	0.934713	0.931252	0.928916	0.904345	0.851504	0.837632	0.843353	0.760387	0.81819	0.770345	0.857096	0.860641	0.054765			240.27	0.462758	0.597016	0.553817	0.457195	0.506942	0.645291	0.568876	0.70359	0.497852	0.561044	0.583531	0.656444	0.395541	0.499742	0.328178	0.534521	0.100221			240.27	1.01402	1.00697	0.986564	0.976598	0.937851	0.939114	0.920693	0.93803	0.947469
250.27	0.881882	0.833059	0.911136	0.884991	0.943479	0.928515	0.923195	0.900837	0.858728	0.852883	0.863823	0.77688	0.819439	0.780982	0.886789	0.869775	0.0506513			250.27	0.524131	0.670493	0.595237	0.498956	0.585824	0.602864	0.614921	0.75179	0.54635	0.61582	0.628749	0.691961	0.436248	0.537346	0.354771	0.577031	0.0999305			250.27	1.03674	1.01001	1.01255	0.980973	0.937976	0.940756	0.920149	0.94723	0.955633
260.27	0.882871	0.815605	0.926463	0.895682	0.94143	0.927209	0.929261	0.895502	0.86864	0.866157	0.865639	0.788295	0.83699	0.79946	0.913051	0.876817	0.048875			260.27	0.578399	0.744333	0.625568	0.543126	0.660602	0.640976	0.658068	0.778978	0.596559	0.655364	0.664963	0.741076	0.486452	0.585294	0.379629	0.622626	0.102517			260.27	1.03428	1.0081	1.02165	0.97363	0.943095	0.947438	0.926469	0.940256	0.954646
270.27	0.893471	0.834712	0.92865	0.903564	0.953208	0.944506	0.925703	0.913117	0.875465	0.882527	0.870699	0.795558	0.85025	0.823788	0.917821	0.887536	0.0460805			270.27	0.616019	0.803862	0.66159	0.576983	0.73317	0.676619	0.695884	0.809338	0.647561	0.692221	0.722541	0.765066	0.55843	0.62001	0.405859	0.665677	0.103823			270.27	1.04786	1.01368	1.03491	0.975629	0.939646	0.946631	0.935147	0.95019	0.971258
280.27	0.890404	0.83774	0.941786	0.905736	0.956899	0.949622	0.926457	0.916764	0.870634	0.890209	0.866431	0.808595	0.84485	0.83439	0.922899	0.890894	0.0458998			280.27	0.671661	0.849532	0.677012	0.614041	0.784774	0.711948	0.731111	0.845363	0.692683	0.721715	0.734592	0.798341	0.620468	0.642402	0.428635	0.701619	0.105269			280.27	1.04699	1.02451	1.04784	0.975644	0.937418	0.946728	0.938776	0.9607	0.967218
290.27	0.89458	0.863294	0.952143	0.919266	0.955509	0.962397	0.919287	0.910644	0.874598	0.896071	0.866616	0.833221	0.857478	0.845634	0.931588	0.898822	0.0413194			290.27	0.695759	0.873745	0.70867	0.647883	0.82168	0.752544	0.773531	0.868588	0.746033	0.746947	0.778898	0.836819	0.67677	0.676032	0.464397	0.737886	0.103078			290.27	1.05642	1.01047	1.05909	0.976618	0.921312	0.946012	0.941065	0.947945	0.973701
300.28	0.893344	0.858295	0.960141	0.92062	0.962163	0.955969	0.914487	0.906965	0.874251	0.901572	0.869045	0.851829	0.861498	0.849682	0.972374	0.903482	0.0431736			300.28	0.736083	0.899448	0.725111	0.691709	0.856401	0.720648	0.781536	0.896428	0.77465	0.768222	0.808344	0.853939	0.718018	0.707364	0.500803	0.76258	0.0995981			300.28	1.05715	1.01966	1.07261	0.979063	0.936019	0.951318	0.940551	0.953157	0.98274
310.28	0.904456	0.866789	0.962651	0.92806	0.964359	0.94327	0.92383	0.91909	0.865195	0.907568	0.881218	0.877505	0.884742	0.84837	0.986292	0.910893	0.040948			310.28	0.772493	0.933045	0.75491	0.720378	0.877111	0.781523	0.814472	0.914445	0.813458	0.779069	0.831691	0.875447	0.752316	0.738657	0.545492	0.793634	0.0940911			310.28	1.06293	1.02989	1.0682	0.982792	0.935197	0.960929	0.945243	0.964473	0.978535
320.28	0.913488	0.881855	0.967541	0.935113	0.972034	0.934473	0.932236	0.926875	0.873395	0.92028	0.883222	0.894097	0.895951	0.864057	0.996158	0.919385	0.0385431			320.28	0.781377	0.944249	0.765686	0.75677	0.908383	0.818924	0.841301	0.899723	0.841221	0.798256	0.850205	0.88972	0.791916	0.76498	0.58968	0.816159	0.0852886			320.28	1.06177	1.03234	1.07077	0.986186	0.950535	0.957746	0.945731	0.963087	0.972945
330.26	0.932573	0.891256	0.970484	0.928549	0.980127	0.955506	0.932761	0.939902	0.88368	0.928246	0.890743	0.8896	0.901679	0.873763	1.00102	0.926659	0.0383411			330.26	0.798651	0.954017	0.766271	0.783092	0.935179	0.870005	0.842966	0.901002	0.872104	0.813879	0.865871	0.916779	0.833441	0.786162	0.628594	0.837868	0.0814672			330.26	1.05682	1.03873	1.08364	0.991502	0.938676	0.958521	0.945423	0.96395	0.976868
340.27	0.926679	0.895194	0.98205	0.918522	0.983919	0.973609	0.941357	0.939619	0.901608	0.93072	0.903052	0.892096	0.91932	0.9103	0.997489	0.934369	0.0346761			340.27	0.84512	0.959666	0.787888	0.806001	0.949874	0.905301	0.838963	0.930337	0.89854	0.835319	0.892015	0.92906	0.863049	0.81156	0.658299	0.860733	0.0777863			340.27	1.05701	1.03794	1.08195	0.977001	0.961438	0.958569	0.947278	0.972924	0.977138
350.27	0.940356	0.893858	0.988136	0.920732	0.988302	0.976242	0.950518	0.94651	0.90632	0.933509	0.909162	0.901032	0.920978	0.949263	1.03152	0.943763	0.0386137			350.27	0.825177	0.977168	0.810137	0.820754	0.966479	0.934491	0.853523	0.956577	0.90779	0.850108	0.919176	0.951922	0.870346	0.829618	0.693454	0.877781	0.0772665			350.27	1.05744	1.02532	1.08626	0.990894	0.973124	0.958972	0.947199	0.975245	0.987359
360.27	0.952132	0.902507	0.995168	0.925487	0.988448	0.976564	0.953507	0.94843	0.911387	0.940558	0.913988	0.902447	0.92985	0.967461	1.03882	0.949783	0.0385792			360.27	0.825664	1.00296	0.839805	0.832336	0.980036	0.924979	0.867547	0.981108	0.922783	0.855756	0.941149	0.954847	0.888405	0.857914	0.731289	0.893772	0.0736566			360.27	1.05219	1.01385	1.07316	0.968705	0.97063	0.96394	0.946455	0.977469	0.988026
370.27	0.943371	0.925534	1.00155	0.932772	0.99389	0.991787	0.97084	0.963022	0.920864	0.953216	0.914715	0.919321	0.938113	0.975206	1.04559	0.95932	0.0373502			370.27	0.844738	1.00415	0.849441	0.850843	0.991739	0.908904	0.871336	0.982571	0.935855	0.874358	0.958239	0.957009	0.892076	0.872658	0.761439	0.90369	0.0672938			370.27	1.05493	1.00449	1.07824	0.978542	0.987306	0.963897	0.94685	0.979093	1.00228
380.27	0.949964	0.934664	1.00868	0.941082	0.987521	0.993363	0.965171	0.970991	0.930271	0.947553	0.921646	0.927309	0.937008	0.97122	1.03381	0.96135	0.0328876			380.27	0.85811	1.0208	0.868419	0.85913	0.993962	0.928091	0.900665	1.00381	0.944972	0.908741	0.948117	0.956911	0.90179	0.889992	0.793857	0.918491	0.0617042			380.27	1.05599	1.0071	1.08095	0.973487	0.979991	0.966961	0.950789	0.975312	0.999087
390.28	0.966367	0.947277	1.00688	0.958109	0.993761	0.996166	0.984747	0.98573	0.921918	0.953423	0.929047	0.937456	0.948854	0.98752	1.03971	0.970464	0.0323802			390.28	0.862442	1.01728	0.886271	0.871956	0.992075	0.949075	0.930425	1.01206	0.9528	0.924474	0.977313	0.971945	0.918401	0.900395	0.813437	0.932023	0.0582473			390.28	1.05228	1.01515	1.07477	0.988331	1.00024	0.968719	0.951781	0.966253	1.00576
400.27	0.968096	0.959214	1.01051	0.951825	0.996852	0.993121	0.982647	0.981548	0.924293	0.969842	0.935807	0.936713	0.949225	0.990104	1.03066	0.97203	0.0298328			400.27	0.880844	1.01501	0.89782	0.881278	0.999728	0.941581	0.924648	1.01257	0.954732	0.926412	0.972837	0.978881	0.93707	0.904788	0.841289	0.937966	0.0516495			400.27	1.05223	1.01486	1.08204	0.991114	0.989193	0.967686	0.953466	0.968742	0.999445
410.27	0.994459	0.959639	1.00946	0.945519	0.999917	0.992812	0.979006	0.985612	0.939276	0.97217	0.939385	0.936542	0.954305	1.01166	1.04117	0.977396	0.0314357			410.27	0.890154	1.01415	0.91591	0.900764	1.01254	0.94885	0.922078	1.01106	0.959199	0.928809	0.982956	0.98903	0.946222	0.918834	0.861317	0.946791	0.0474656			410.27	1.0465	1.02792	1.07189	0.974202	1.00097	0.97289	0.951969	0.980498	0.997489
420.28	0.997009	0.975794	1.00763	0.944746	0.99571	0.997929	0.977145	0.991446	0.941591	0.984837	0.940795	0.93052	0.951285	1.01868	1.05349	0.980574	0.0340392			420.28	0.908157	1.01884	0.913086	0.913562	1.03567	0.957393	0.923049	1.00256	0.967814	0.912726	0.995112	1.01238	0.944378	0.92626	0.881231	0.954148	0.0483755			420.28	1.04621	1.02785	1.06293	0.988286	0.995436	0.974743	0.95378	0.984735	0.997391
430.28	1.00326	0.978108	1.01181	0.949908	0.999153	1.00113	0.987204	0.987453	0.942701	0.982378	0.947939	0.92627	0.963787	1.01491	1.0717	0.984515	0.0361343			430.28	0.912819	1.01154	0.915654	0.920503	1.02781	0.967436	0.94048	1.01286	0.979453	0.899582	0.998672	1.01971	0.95572	0.935455	0.903785	0.960099	0.0455977			430.28	1.04448	1.01982	1.0654	1.00063	0.991679	0.975956	0.94961	0.98748	1.0078
440.28	1.00114	0.974246	1.00551	0.960754	0.99683	0.9866	0.987815	0.984594	0.950535	0.981555	0.945448	0.927183	0.946556	1.01546	1.05769	0.981461	0.0328886			440.28	0.919736	1.00777	0.920603	0.927298	1.03245	0.974706	0.953059	1.01431	0.986541	0.924912	0.96144	1.03237	0.973746	0.94049	0.925847	0.966353	0.0407915			440.28	1.03451	1.00833	1.07359	0.995655	1.00029	0.978294	0.953528	0.994064	1.01166
450.28	1.00707	0.97997	1.00225	0.961162	0.996145	0.998624	0.978591	0.976851	0.960436	0.986952	0.951782	0.931386	0.948095	1.0257	1.02802	0.982202	0.0281986			450.28	0.933804	1.01676	0.929784	0.937663	1.01901	0.97433	0.950099	1.01952	0.993475	0.930159	0.982345	1.02813	0.97135	0.937106	0.94245	0.971065	0.0367656			450.28	1.03755	1.01106	1.05457	1.0043	0.987883	0.984363	0.953194	0.98383	0.998946
460.28	1.01518	0.977416	1.00077	0.962387	0.995277	0.991997	0.980546	0.972251	0.965325	0.982231	0.954617	0.948276	0.950031	1.03133	1.04329	0.984728	0.0286577			460.28	0.93506	1.01751	0.922159	0.939721	1.03055	0.975381	0.956439	1.01165	0.987977	0.924644	1.00589	1.02649	0.94858	0.94803	0.950906	0.972067	0.0381725			460.28	1.03619	0.992698	1.05779	1.00063	0.981234	0.984064	0.956717	0.997206	1.00961
470.28	1.00493	0.98096	1.01083	0.964293	0.991466	0.998896	0.974612	0.975292	0.967007	0.988207	0.950785	0.953679	0.976239	1.02229	1.06234	0.988122	0.0289523			470.28	0.943127	1.01473	0.924045	0.941747	1.03295	0.984149	0.950303	1.00515	0.985204	0.95048	0.999741	1.02965	0.955248	0.963012	0.96011	0.975976	0.0341242			470.28	1.03894	0.994105	1.04987	0.995655	0.979384	0.986415	0.961695	0.988424	1.00874
480.28	1.01084	0.983298	1.0099	0.964633	0.998709	1.00196	0.97343	0.991611	0.979549	0.997648	0.95182	0.951522	0.988306	1.02687	1.05583	0.992394	0.0276845			480.28	0.945832	1.01866	0.921036	0.94935	1.03557	0.97688	0.955109	1.00894	0.983481	0.91364	0.989921	1.04392	0.956997	0.955053	0.969501	0.974926	0.0388294			480.28	1.03817	0.986319	1.049	1.0043	0.971035	0.988637	0.962335	0.996029	1.01352
490.28	1.01761	0.996962	1.00727	0.972164	0.991013	0.992812	0.971507	0.988223	0.99323	1.00133	0.960044	0.948615	0.991705	1.01232	1.04068	0.992365	0.0231688			490.28	0.942684	0.996538	0.92077	0.96313	1.03967	0.994116	0.961821	1.00244	0.981837	0.933728	1.00996	1.04809	0.966547	0.953673	0.967248	0.978817	0.0365936			490.28	1.02546	0.981203	1.02078	1.00063	0.970191	0.991959	0.966169	0.999476	1.00509
500.28	1.01771	0.998536	1.00358	0.988149	0.999165	0.999274	0.974648	0.991838	0.994297	1.0051	0.957813	0.941932	1.00255	1.01522	1.02296	0.994184	0.02179			500.28	0.950978	0.999384	0.918497	0.970455	1.03461	0.985498	0.992115	1.00589	0.992602	0.936657	1.0094	1.03833	0.971509	0.954986	0.968249	0.981944	0.0338105			500.28	1.0192	0.98121	1.02056	0.995655	0.970087	0.99399	0.970422	0.998958	1.01592
510.28	1.02191	0.98096	1.01551	0.990042	0.995417	0.985929	0.977538	0.997748	0.991012	1.00534	0.966288	0.934128	1.00671	1.00879	1.02249	0.993321	0.023076			510.28	0.953143	0.985642	0.923949	0.955886	1.03966	1.0121	0.968072	1.00836	0.983928	0.935621	1.0093	1.04068	0.994673	0.962664	0.97361	0.983153	0.0347913			510.28	1.01419	0.985433	1.00974	1.0043	0.971717	1.00144	0.973265	0.989454	0.998756
520.29	1.02497	0.983298	1.00956	0.983712	0.997699	0.994862	0.986106	1.0004	0.994297	1.00486	0.96734	0.940924	1.00983	1.00105	1.01745	0.994424	0.0207578			520.29	0.946627	0.995226	0.926103	0.955115	1.03422	1.00341	0.959619	1.00244	0.973954	0.919302	1.00589	1.05636	0.995366	0.965094	0.982673	0.981427	0.0377337			520.29	1.00977	0.986727	0.999827	0.995655	0.989665	0.999145	0.977969	0.994891	0.989946
530.29	1.0206	0.996962	1.00358	0.995643	0.992885	0.994862	0.993074	1.00337	0.991012	1.01111	0.980074	0.942093	1.02507	1.01472	1.0054	0.99803	0.0195891			530.29	0.93625	0.987771	0.928364	0.951478	1.03408	1.01143	0.963334	1.00589	0.981762	0.935504	0.999741	1.04924	0.999509	0.96424	0.991477	0.982671	0.0359907			530.29	1.00693	0.986727	0.999889	1.0043	0.997555	0.994733	0.977175	1.00277	1.01352
540.29	1.02175	0.998536	1.01551	0.989392	0.990305	0.994862	0.986106	0.997558	0.994297	1.0094	0.98286	0.962183	1.02189	1.00526	1.01745	0.999157	0.0164603			540.29	0.925381	0.983197	0.949392	0.944588	1.03989	1.0121	0.948526	1.00836	0.982703	0.939558	0.989921	1.051	0.99314	0.966007	0.988582	0.98149	0.0366328			540.29	1.00977	0.986727	0.999827	0.995655	0.989665	0.992212	0.978808	1.00326	1.00509
550.29	1.02726	0.998536	1.00358	0.991029	0.988226	0.994862	0.993074	0.992669	0.991012	1.01171	0.984156	0.97169	1.02517	0.998472	1.0054	0.998457	0.0146507			550.29	0.942097	0.998132	0.95239	0.95519	1.04157	1.00341	0.965151	1.00244	0.983106	0.957382	1.00996	1.07029	0.99384	0.969312	0.984391	0.988578	0.0348461			550.29	1.00693	0.986727	0.999889	1.0043	0.997555	0.998196	0.984731	0.979982	1.01592
560.29	1.03009	0.98096	1.01551	1.0068	0.995417	0.994862	0.986106	0.997748	0.994297	0.999909	0.990738	0.97486	1.0255	0.994207	1.0054	0.999494	0.0152598			560.29	0.960712	0.987771	0.973708	0.959914	1.05213	1.01143	0.980575	1.00589	0.981762	0.956536	1.0094	1.06323	0.995712	0.968768	0.984946	0.992832	0.0316335			560.29	1.00693	0.986727	0.999889	1.0043	0.997555	1.00039	0.982713	0.997419	1.01352
570.3	1.0169	0.983298	1.00956	0.995643	0.997699	0.994862	0.993074	1.0004	0.991012	0.991184	0.990738	0.989286	1.02189	1.00526	1.01745	0.999883	0.011725			570.3	0.965214	0.983197	0.973708	0.973608	1.03929	1.0121	0.980575	1.00836	0.982703	0.957382	1.0093	1.06202	0.99314	0.983907	0.992991	0.994499	0.0279882			570.3	1.00693	0.986727	0.999889	1.0043	0.997555	0.998196	0.984731	0.997861	1.00509
580.3	1.02445	0.996962	1.00358	0.989392	0.992885	0.994862	0.986106	1.00337	0.994297	0.999909	0.990738	0.989395	1.02517	0.998472	1.0054	0.999666	0.011674			580.3	0.965583	0.998132	0.973708	0.967233	1.05052	1.00341	0.980575	1.00589	0.983106	0.956536	1.0094	1.05313	0.99384	0.980727	0.984946	0.993782	0.02812			580.3	1.00693	0.986727	0.999889	1.0043	0.997555	1.00039	0.982713	0.997537	1.01592
590.3	1.02569	0.998536	1.01551	0.991029	0.990305	0.994862	0.993074	0.997558	0.991012	0.991184	0.990738	0.989286	1.0255	0.994207	1.0054	0.999593	0.012613			590.3	0.966083	0.998132	0.973708	0.977914	1.05133	1.01143	0.980575	1.00836	0.983106	0.956536	1.0093	1.0548	0.995712	0.981145	0.992991	0.996074	0.0280319			590.3	1.00693	0.986727	0.999889	1.0043	0.997555	0.998196	0.984731	0.999926	1.00509
600.3	1.02783	0.998536	1.01551	1.0068	0.988226	0.994862	0.993074	0.992669	0.991012	0.991184	0.990738	0.989395	1.0255	0.994207	1.0054	1.00033	0.0130881			600.3																				600.3	1.00693	0.986727	0.999889	1.0043	0.997555	1.00039	0.982713	0.995579	1.01592
[truncated: 32 more columns]

## Sheet: Fig. 2d
<Line graph>																														<Bar graph>
CISD1 WT (n=72 cells)															CISD1 KO (n=79 cells)
Time	s1	s2	s3	s4	s5	s6	s7	s8	s9	s10	mean	SD			Time	s1	s2	s3	s4	s5	s6	s7	s8	s9	s10	mean	SD				CISD1 WT (column A)	CISD1 KO (column B)
0.982	1.09751	1.01717	1.00054	0.9987	0.983385	1.03154	1.00516	0.982446	1.05487	1.01494	1.01863	0.035237			0.982	1.04197	1.0189	0.991751	1.01759	1.02403	1.00718	0.964797	0.960465	0.962295	1.0013	0.999028	0.0285613			s1	5.38159	3.41848
5.983	1.09751	1.01717	1.00054	0.9987	0.983385	1.03154	1.00516	0.982446	1.05487	1.01494	1.01863	0.035237			5.983	1.04197	1.0189	0.991751	1.01759	1.02403	1.00718	0.964797	0.960465	0.962295	1.0013	0.999028	0.0285613			s2	7.7323	3.22464
10.996	1.09751	1.01717	1.00054	0.9987	0.983385	1.03154	1.00516	0.982446	1.05487	1.01494	1.01863	0.035237			10.996	1.04197	1.0189	0.991751	1.01759	1.02403	1.00718	0.964797	0.960465	0.962295	1.0013	0.999028	0.0285613			s3	8.9948	4.24918
15.996	1.09751	1.01717	1.00054	0.9987	0.983385	1.03154	1.00516	0.982446	1.05487	1.01494	1.01863	0.035237			15.996	1.04197	1.0189	0.991751	1.01759	1.02403	1.00718	0.964797	0.960465	0.962295	1.0013	0.999028	0.0285613			s4	8.32523	2.80672
20.991	1.09751	1.01717	1.00054	0.9987	0.983385	1.03154	1.00516	0.982446	1.05487	1.01494	1.01863	0.035237			20.991	1.04197	1.0189	0.991751	1.01759	1.02403	1.00718	0.964797	0.960465	0.962295	1.0013	0.999028	0.0285613			s5	7.57478	2.16411
25.99	1.08823	1.00491	1.00075	0.988935	1.01177	1.0147	0.961528	0.980445	1.03833	1.02434	1.01139	0.0348195			25.99	1.04069	1.01053	1.00175	0.999922	1.0111	0.997411	0.950982	0.981805	0.999349	1.00862	1.00022	0.0228713			s6	5.9145	4.14912
30.985	1.04033	1.00975	1.00909	0.996875	1.00833	1.02169	0.982594	0.982446	1.00869	1.01962	1.00794	0.0176204			30.985	1.03353	1.00916	0.995571	1.03737	1.00707	1.0011	1.03967	0.975301	0.956873	0.916379	0.997202	0.0389199			s7	7.0678	4.1705
35.993	1.01638	0.997312	1.00995	0.995214	1.01291	0.991656	0.99398	0.980445	0.985945	1.00376	0.998756	0.0117789			35.993	1.00368	1.00533	0.984418	1.01909	0.987722	0.971669	1.05285	0.958299	0.968182	0.951218	0.990246	0.0308668			s8	6.53045	4.57092
40.983	0.995633	0.910059	0.997472	0.999205	0.996901	0.9458	0.972	0.982446	0.969032	1.04293	0.981148	0.0355945			40.983	1.00989	1.00304	0.993444	1.03205	1.01652	0.986192	1.02743	0.994415	0.99723	0.946956	1.00072	0.02413			s9	6.11985	4.04081
45.986	0.998886	0.988305	0.982456	0.997321	0.998632	0.983059	0.975982	0.980445	0.965167	0.983491	0.985374	0.0107905			45.986	0.974565	0.987974	0.998157	0.99102	0.960712	1.00463	1.00563	0.994927	1.08481	0.942566	0.994499	0.0375453			s10	7.4566	3.40425
50.985	0.990876	0.922041	0.99217	0.999364	0.998911	0.998235	1.02511	0.99051	0.960559	0.930445	0.980823	0.0327675			50.985	0.985339	0.975934	0.995239	0.97743	0.968393	1.01722	0.95822	0.981788	0.995163	0.974944	0.982967	0.0164953			mean	7.10979	3.61987
55.996	0.993466	0.895773	0.991137	0.993559	0.999709	0.989184	0.999975	0.983859	0.962417	0.949853	0.975893	0.0325225			55.996	0.934209	0.980036	0.990628	0.936517	0.999674	0.993328	0.959901	0.994627	0.938053	1.02869	0.975566	0.0320009			SD	1.12977	0.751645
60.986	0.999902	0.900886	0.999331	0.998123	0.996897	0.97479	0.919671	0.998046	0.958567	0.976859	0.972307	0.0357656			60.986	0.985104	0.973866	0.993027	1.01722	1.01537	1.02498	1.02233	0.972064	0.933626	0.953767	0.989136	0.0311847
65.996	0.99873	0.917883	0.992577	0.997809	0.992858	0.987398	1.00538	0.974457	0.953864	0.967176	0.978814	0.0266944			65.996	0.97488	0.985921	0.984306	0.992597	0.996985	1.00809	0.934038	0.9845	0.956541	0.985481	0.980334	0.0211553
70.991	0.995052	0.956596	0.995185	0.995391	0.984221	0.97801	1.00018	0.975115	0.952711	0.945877	0.977833	0.019879			70.991	0.964676	0.97951	1.00416	1.01674	1.03517	0.974312	0.97067	0.985414	0.936367	1.00613	0.987315	0.0286993			Two-tailed unpaired Student’s t-test	Mean Diff.	95.00% CI of diff.	Significant?	Summary	Adjusted P Value
75.988	0.993782	0.871825	0.993212	0.990015	0.992437	1.0093	1.00232	0.971509	0.981901	0.95396	0.976027	0.0398252			75.988	0.989731	0.996843	1.00221	0.968505	0.971984	0.984827	1.00172	1.04411	1.07342	1.0708	1.01042	0.038577			Column A vs. Column B	-3.48992	-4.391 to -2.588	Yes	****	<0.0001
80.986	0.999815	0.943058	0.990665	0.995493	0.997072	0.943119	0.978039	0.969545	1.0192	0.985533	0.982154	0.024488			80.986	1.02192	1.01535	1.02215	0.945537	1.02663	0.982755	1.00442	1.04482	1.07216	1.04282	1.01786	0.035055
85.985	0.99832	0.963537	0.997873	1.02758	1.02102	1.00997	1.05414	0.997619	1.06129	1.00137	1.01327	0.0290065			85.985	1.03981	1.04424	1.04319	1.04842	0.978631	1.04631	1.10734	1.05998	1.04639	1.09992	1.05142	0.0352225
90.992	1.01785	1.05765	1.02302	1.15558	1.06228	1.15203	1.04987	1.04489	1.16169	1.03245	1.07573	0.0574596			90.992	1.27483	1.18908	1.19532	1.30561	1.08817	1.29821	1.23981	1.13336	1.15308	1.1642	1.20417	0.0733178
95.992	1.13984	1.20215	1.18889	1.39318	1.17345	1.09021	1.11801	1.11431	1.27288	1.16741	1.18603	0.0896361			95.992	1.3575	1.24897	1.27509	1.43707	1.14482	1.39068	1.36356	1.38107	1.28474	1.25334	1.31368	0.0874148
100.986	1.2754	1.44109	1.34566	1.67766	1.40922	1.1694	1.28204	1.37973	1.37074	1.22561	1.35766	0.140707			100.986	1.6962	1.51555	1.54094	1.7081	1.3259	1.85525	1.67403	1.71176	1.58883	1.61873	1.62353	0.143276
105.993	1.42881	1.66918	1.61328	2.01769	1.66568	1.41965	1.4546	1.60104	1.49118	1.44859	1.58097	0.181919			105.993	1.84798	1.60491	1.66261	1.87593	1.47419	2.03851	1.85613	1.81655	1.77803	1.75673	1.77116	0.15829
110.987	1.63095	1.93533	1.86456	2.31213	1.91104	1.57079	1.60572	1.77767	1.60544	1.59169	1.78053	0.23426			110.987	1.95506	1.69945	1.77405	2.09751	1.49437	2.18153	2.08791	1.91651	1.86039	1.85098	1.89178	0.205697
115.987	1.80885	2.21939	2.24598	2.64605	2.14463	1.69941	1.81831	2.023	1.71873	1.78203	2.01064	0.304203			115.987	2.0707	1.79192	1.89078	2.26316	1.63417	2.33723	2.34151	2.04278	2.04162	2.08603	2.04999	0.230852
120.996	1.956	2.47887	2.51569	2.87043	2.40927	1.93072	1.97606	2.19392	1.8472	1.94317	2.21213	0.340242			120.996	2.16767	1.88696	2.0215	2.35375	1.74871	2.47667	2.4314	2.2086	2.21776	2.21194	2.1725	0.231243
125.988	2.09419	2.74288	2.8118	3.09777	2.63478	2.13781	2.19873	2.3796	1.96813	2.11282	2.41785	0.379785			125.988	2.24355	1.98381	2.12666	2.49234	1.82324	2.55829	2.60663	2.33476	2.41182	2.31227	2.28934	0.251873
130.983	2.31717	2.94096	2.99017	3.26251	2.81776	2.35499	2.40344	2.5364	2.08709	2.24578	2.59563	0.383824			130.983	2.41835	2.15537	2.3373	2.77781	2.03465	2.77462	2.81839	2.61761	2.75802	2.68219	2.53743	0.283239
135.992	2.4268	3.11403	3.37162	3.48219	3.0664	2.49261	2.55487	2.69392	2.18592	2.41126	2.77996	0.446098			135.992	2.49087	2.23086	2.44091	2.84411	2.16601	2.91985	3.03439	2.79774	2.8596	2.7532	2.65375	0.300645
140.985	2.51169	3.31153	3.49562	3.57733	3.15713	2.67563	2.7117	2.78746	2.29531	2.4719	2.89953	0.453037			140.985	2.62247	2.42455	2.63226	3.1016	2.34418	3.06133	3.23592	3.01151	3.15769	2.94105	2.85326	0.320048
145.982	2.67864	3.51257	3.71704	3.7877	3.29023	2.77159	2.90858	2.90182	2.40772	2.55725	3.05331	0.491418			145.982	2.73331	2.46225	2.75547	3.19603	2.42392	3.1102	3.29393	3.09535	3.20549	3.02675	2.93027	0.314879
150.985	2.78912	3.59628	3.90721	3.8339	3.4697	2.86065	3.06485	2.961	2.51313	2.66649	3.16623	0.498457			150.985	2.83313	2.51913	2.8559	3.43671	2.547	3.29528	3.6459	3.16945	3.37216	3.0761	3.07508	0.37959
155.994	2.86848	3.64784	4.05507	3.92105	3.56252	2.90262	3.07885	2.91093	2.59439	2.70386	3.22456	0.525622			155.994	2.8849	2.51067	2.94333	3.51423	2.63071	3.29991	3.60057	3.26724	3.42196	3.16966	3.12432	0.369841
160.984	2.8716	3.67357	4.10201	3.96731	3.61443	2.91999	3.11497	2.91854	2.60072	2.71372	3.24969	0.54181			160.984	2.90298	2.54238	2.99779	3.60034	2.74319	3.36728	3.69117	3.37663	3.581	3.32731	3.21301	0.393082
165.993	2.9185	3.74461	4.14929	3.91873	3.63503	2.83777	2.94686	2.96077	2.67133	2.73895	3.25218	0.547738			165.993	2.89088	2.59055	3.00469	3.58945	2.70819	3.37033	3.55851	3.43599	3.62353	3.35423	3.21264	0.382026
170.994	2.94451	3.69245	4.05319	3.89684	3.55807	2.87032	3.11245	3.01738	2.80053	2.84796	3.27937	0.473724			170.994	2.88874	2.63713	3.01064	3.65456	2.72516	3.43554	3.65183	3.53288	3.68027	3.41222	3.2629	0.406645
175.987	2.94845	3.67691	4.0195	3.88198	3.53447	2.93569	3.1562	2.99993	2.83907	2.91905	3.29113	0.444378			175.987	2.97595	2.66084	3.08347	3.69547	2.77628	3.47546	3.667	3.5844	3.80302	3.44902	3.31709	0.409576
180.981	2.9632	3.72069	4.19876	3.9222	3.61294	3.0061	3.27357	3.05969	2.90433	2.93273	3.35942	0.469541			180.981	2.96588	2.69169	3.12478	3.77055	2.82948	3.52127	3.7075	3.66285	3.74284	3.48715	3.3504	0.40928
185.987	3.04979	3.73305	4.24444	3.96885	3.61488	3.04797	3.30331	3.05838	2.91412	2.97994	3.39147	0.468828			185.987	2.99319	2.723	3.15504	3.77597	2.88896	3.53264	3.70892	3.69066	3.73361	3.51023	3.37122	0.394268
190.994	3.03913	3.80755	4.29776	3.95436	3.6209	3.06939	3.25323	3.05397	2.98737	2.99072	3.40744	0.47682			190.994	3.05547	2.72456	3.18289	3.85977	2.91736	3.54897	3.72038	3.79263	3.91704	3.58688	3.4306	0.426649
195.986	3.12223	3.80632	4.2269	3.95468	3.71579	3.19461	3.35632	2.98373	2.96783	3.04816	3.43766	0.453034			195.986	3.05727	2.74439	3.22297	3.8426	2.94544	3.60503	3.65267	3.90034	4.0246	3.67596	3.46713	0.442038
200.985	3.15654	3.8484	4.3381	4.05035	3.79676	3.04649	3.31821	3.03586	2.98359	2.96915	3.45434	0.507116			200.985	3.07014	2.77268	3.22596	3.90628	2.92711	3.5683	3.68913	3.88405	3.96809	3.73503	3.47468	0.439446
205.983	3.20138	3.84117	4.30415	4.00385	3.81947	3.0828	3.41496	3.08866	3.04935	3.10723	3.4913	0.461308			205.983	3.03349	2.80588	3.20344	3.87791	2.9319	3.54891	3.7727	3.89976	4.0171	3.70724	3.47983	0.44669
210.985	3.18983	3.78122	4.28064	3.96541	3.80512	3.07887	3.29335	3.06792	3.06195	3.09029	3.46146	0.452897			210.985	3.06064	2.80544	3.2116	3.83965	2.98768	3.54295	3.78481	3.91126	4.07559	3.74046	3.49601	0.444413
215.994	3.17705	3.76993	4.25489	3.93626	3.64517	2.96478	3.43749	3.16581	3.0937	3.14958	3.45947	0.425821			215.994	3.07576	2.77735	3.21138	3.98543	3.03072	3.59252	3.78859	3.94323	4.08219	3.81351	3.53007	0.46641
220.99	3.15823	3.74378	4.17163	3.89586	3.71602	3.04613	3.34656	3.1173	3.11475	3.16819	3.44785	0.399723			220.99	3.06103	2.77911	3.18685	3.97542	3.10883	3.58671	3.8139	3.96854	4.12078	3.84987	3.5451	0.471699
225.982	3.15232	3.73403	4.10428	3.89846	3.74634	3.0509	3.45785	3.09819	3.12408	3.17975	3.45462	0.387078			225.982	3.04038	2.78993	3.15406	3.88182	3.06942	3.54165	3.76126	3.96923	4.08549	3.84484	3.51381	0.461432
230.991	3.14319	3.66155	4.10597	3.83511	3.62811	3.02557	3.38868	3.14717	3.08869	3.1328	3.41568	0.371813			230.991	3.05503	2.78075	3.15109	3.9128	3.03754	3.58825	3.79975	3.97127	4.16488	3.83218	3.52936	0.481302
235.981	3.19874	3.75126	4.1353	3.81666	3.65527	3.07711	3.39401	3.11281	3.10616	3.15183	3.43991	0.374477			235.981	3.08693	2.77782	3.14671	3.90119	3.07928	3.53857	3.72743	3.97789	4.16373	3.87866	3.52782	0.4729
240.985	3.1955	3.70813	4.13072	3.78733	3.6243	2.99837	3.46385	3.18176	3.10243	3.1828	3.43752	0.366015			240.985	3.06703	2.77794	3.11588	3.93074	3.03344	3.56906	3.70548	3.93907	4.16125	3.79634	3.50962	0.474168
245.981	3.19613	3.71782	4.14513	3.83899	3.60934	3.00408	3.42315	3.12088	3.12435	3.16782	3.43477	0.3782			245.981	3.08115	2.78007	3.08367	3.92674	3.07435	3.5199	3.65525	3.94529	4.15325	3.78111	3.50008	0.466536
250.991	3.25778	3.7252	4.10322	3.79972	3.50688	2.99819	3.54082	3.15245	3.13095	3.1256	3.43408	0.360607			250.991	3.03043	2.79116	3.11149	3.93561	3.05585	3.52624	3.64794	3.91307	4.23121	3.77481	3.50178	0.478919
255.986	3.26476	3.71182	4.05837	3.77675	3.64644	3.03099	3.46178	3.07982	3.1365	3.11297	3.42802	0.355607			255.986	3.02097	2.78279	3.11183	3.97065	3.081	3.55442	3.73439	3.89189	4.22873	3.78151	3.51582	0.484296
260.988	3.34433	3.70867	4.06048	3.77863	3.49199	2.98011	3.37435	3.11235	2.95659	3.11603	3.39235	0.368602			260.988	3.01951	2.78081	3.09222	3.98822	3.07264	3.56686	3.71404	3.89969	4.18804	3.69288	3.50149	0.477959
265.994	3.3703	3.66409	4.12642	3.75799	3.33745	2.98184	3.36733	3.10445	2.939	3.10541	3.37543	0.378142			265.994	3.03605	2.77448	3.07242	3.94876	3.06339	3.49607	3.7344	3.89482	4.22785	3.65743	3.49057	0.480853
270.988	3.39845	3.67698	4.11327	3.74594	3.25589	3.04117	3.287	3.06334	2.90207	2.94166	3.34258	0.395225			270.988	3.01492	2.80776	3.06013	3.93458	3.13689	3.52864	3.6809	3.89137	4.15208	3.67266	3.48799	0.455703
275.99	3.40877	3.5997	4.13283	3.70209	3.22742	3.01728	3.20894	3.06954	2.8616	2.93958	3.31677	0.397608			275.99	2.99093	2.76161	3.01056	4.01496	3.05407	3.48854	3.70754	3.88035	4.18931	3.67359	3.47715	0.493951
280.992	3.37159	3.56129	4.03994	3.6032	3.17988	2.96294	3.3096	2.94147	2.7392	2.9072	3.26163	0.397714			280.992	2.97852	2.74146	3.01407	3.94003	3.09398	3.50997	3.66508	3.88175	4.14098	3.58449	3.45503	0.47291
285.984	3.39642	3.56639	4.09713	3.596	3.16482	2.99336	3.20734	2.90664	2.72386	2.91443	3.25664	0.41375			285.984	2.95589	2.71994	2.99425	4.02664	3.06178	3.42726	3.66233	3.86292	4.14967	3.55614	3.44168	0.492644
290.984	3.3683	3.58065	4.07285	3.58737	3.07135	2.93469	3.19674	2.88178	2.59034	2.79149	3.20756	0.448621			290.984	2.92402	2.66668	2.95391	3.85434	3.10763	3.38787	3.70666	3.81657	4.06311	3.58907	3.40699	0.471159
295.995	3.33732	3.50129	3.98332	3.5792	3.03017	2.9181	3.19842	2.80087	2.54599	2.69573	3.15904	0.447198			295.995	2.90205	2.63314	2.86748	3.90347	3.02115	3.37118	3.5979	3.8041	4.07718	3.57514	3.37528	0.494754
300.988	3.32344	3.464	4.02945	3.54013	2.9498	2.90413	3.0795	2.66918	2.48314	2.86156	3.13043	0.461287			300.988	2.9033	2.6025	2.81245	3.87	2.9818	3.3099	3.59313	3.76593	3.99799	3.5662	3.34032	0.489064
305.99	3.3332	3.40632	3.89234	3.5728	2.89057	2.91403	3.14407	2.57972	2.41727	2.61308	3.07634	0.477058			305.99	2.86457	2.57864	2.79772	3.90029	2.99408	3.2996	3.58863	3.73142	3.99214	3.46186	3.3209	0.492894
310.985	3.30058	3.43768	3.793	3.51532	2.83477	2.94045	3.1984	2.47402	2.31353	2.55507	3.03628	0.492073			310.985	2.82529	2.53887	2.7931	3.7771	2.95579	3.25487	3.47462	3.74253	3.99373	3.46767	3.28235	0.487892
315.993	3.30793	3.38172	3.79745	3.57207	2.78454	2.7754	3.04821	2.36433	2.24446	2.4754	2.97515	0.531964			315.993	2.78424	2.50427	2.79204	3.75873	2.98952	3.27467	3.59993	3.6635	3.9563	3.45114	3.27743	0.487085
320.988	3.28084	3.32397	3.53234	3.42822	2.74828	2.73432	2.9327	2.15758	2.1632	2.25316	2.85546	0.532063			320.988	2.75298	2.47202	2.77297	3.68753	2.94229	3.20145	3.49754	3.66878	3.94408	3.47912	3.24187	0.487459
325.987	3.25325	3.24357	3.45888	3.38655	2.72343	2.74247	2.81309	1.9444	2.01436	2.19455	2.77745	0.567693			325.987	2.68685	2.44325	2.75005	3.68888	2.84843	3.18497	3.49823	3.64104	3.86669	3.4428	3.20512	0.493054
330.989	3.22667	3.2462	3.47708	3.33389	2.72588	2.81187	2.81317	1.88394	1.97123	2.13417	2.76241	0.585534			330.989	2.65818	2.42791	2.71162	3.61516	2.90786	3.11378	3.34713	3.61727	3.94975	3.46014	3.18088	0.496122
335.99	3.17819	3.21821	3.30127	3.37325	2.69789	2.7314	2.7733	1.811	1.94378	2.08597	2.71143	0.582741			335.99	2.61251	2.40007	2.70199	3.55098	2.80785	3.112	3.30425	3.57874	3.79607	3.38388	3.12483	0.471957
340.988	3.11673	3.1931	3.12565	3.25548	2.67074	2.72947	2.70809	1.74859	1.91898	2.0062	2.6473	0.565401			340.988	2.58488	2.36546	2.66448	3.52609	2.80729	3.06269	3.28696	3.53829	3.70523	3.35204	3.08934	0.461754
345.984	3.03588	3.00025	2.92317	3.04198	2.6476	2.62259	2.47664	1.60811	1.84097	1.9005	2.50977	0.541173			345.984	2.53338	2.32659	2.66995	3.52408	2.78265	3.02372	3.38597	3.5203	3.7207	3.32453	3.08119	0.480868
350.989	2.9822	2.96107	2.91462	2.99956	2.65359	2.55173	2.4567	1.5781	1.81193	1.96742	2.48769	0.527066			350.989	2.54797	2.30585	2.63424	3.3702	2.73859	2.9701	3.24946	3.49443	3.78676	3.3336	3.04312	0.476633
355.984	2.86917	2.88178	2.93204	2.93727	2.60936	2.5954	2.47303	1.56851	1.79154	1.81592	2.4474	0.526158			355.984	2.51989	2.27827	2.60126	3.44889	2.70642	2.96999	3.29299	3.47701	3.77468	3.20635	3.02757	0.488475
360.985	2.87	2.69674	2.8454	2.6028	2.45256	2.33269	2.36076	1.51656	1.77658	1.87111	2.33252	0.466739			360.985	2.51353	2.24656	2.59247	3.27876	2.66165	2.93632	3.19091	3.45251	3.79983	3.26682	2.99394	0.485158
365.99	2.56872	2.45061	2.64937	2.45915	2.23089	2.19917	2.25327	1.41425	1.72338	1.84053	2.17893	0.400138			365.99	2.45835	2.24221	2.55211	3.27968	2.61564	2.88163	3.18434	3.44601	3.77792	3.28796	2.97259	0.496842
370.985	2.42852	2.42068	2.65708	2.4248	2.22924	2.17914	2.23825	1.3805	1.68609	1.85714	2.15014	0.393207			370.985	2.42355	2.20833	2.54652	3.3077	2.59979	2.87545	3.13546	3.43364	3.66695	3.22326	2.94207	0.483338
375.98	2.37195	2.31027	2.50933	2.30892	2.14386	2.11348	2.14768	1.36976	1.67422	1.82162	2.07711	0.352851			375.98	2.43485	2.20741	2.5365	3.27862	2.61196	2.83607	3.1404	3.438	3.66427	3.16826	2.93163	0.47748
380.993	2.30249	2.17346	2.38542	2.1816	2.13562	1.98459	2.07223	1.33993	1.65334	1.81793	2.00466	0.318984			380.993	2.42681	2.173	2.53952	3.28793	2.61564	2.79052	3.07441	3.38552	3.63223	3.16879	2.90944	0.471332
385.994	2.21547	2.09227	2.28396	2.09744	1.99824	1.98378	1.97263	1.28504	1.64353	1.81802	1.93904	0.294443			385.994	2.39284	2.13108	2.51648	3.21792	2.54302	2.79188	3.07772	3.36578	3.65133	3.17929	2.88673	0.485913
390.98	2.14825	2.02392	2.28889	1.93668	1.97088	1.82817	1.95861	1.28431	1.63746	1.77868	1.88558	0.279648			390.98	2.38574	2.1122	2.49745	3.16274	2.55397	2.74154	2.99345	3.37411	3.63766	3.16433	2.86232	0.482396
395.984	2.1032	1.93783	2.18632	1.86959	1.92891	1.8968	1.94836	1.25024	1.60604	1.80887	1.85362	0.263355			395.984	2.33885	2.10711	2.4847	3.1957	2.46554	2.70054	3.0189	3.35079	3.56527	3.1497	2.83771	0.484824
400.993	2.06004	1.89914	2.13508	1.83848	1.87334	1.82593	1.80653	1.28792	1.60456	1.85254	1.81836	0.235023			400.993	2.28499	2.0676	2.43367	3.0842	2.50409	2.6629	2.96824	3.36025	3.5591	3.09379	2.80188	0.486216
405.983	1.99521	1.82513	2.04443	1.74531	1.80569	1.7905	1.85352	1.25194	1.52772	1.78686	1.76263	0.227346			405.983	2.25705	2.03815	2.45002	3.09731	2.51465	2.66939	2.99745	3.31727	3.56752	3.08789	2.79967	0.490247
410.992	1.92744	1.73294	1.98332	1.62118	1.74971	1.74682	1.85203	1.2558	1.51012	1.77934	1.71587	0.211926			410.992	2.26101	2.01802	2.41225	3.10767	2.40346	2.57628	2.86829	3.28246	3.48529	3.05602	2.74708	0.482918
415.987	1.92849	1.74861	1.92423	1.60572	1.75147	1.76849	1.85257	1.25371	1.51094	1.77783	1.7122	0.206516			415.987	2.22622	2.00861	2.39803	3.07334	2.37383	2.53029	2.86409	3.28955	3.55717	3.06589	2.7387	0.505126
420.981	1.91343	1.7319	1.91104	1.5837	1.76812	1.73654	1.85223	1.22749	1.51764	1.66325	1.69053	0.208369			420.981	2.22527	2.02273	2.37723	3.04791	2.38952	2.55942	2.89668	3.22064	3.52046	3.0181	2.72779	0.483251
425.992	1.90213	1.70156	1.90362	1.58077	1.71284	1.6637	1.85221	1.17047	1.4939	1.69562	1.66768	0.219503			425.992	2.20557	2.0011	2.38239	2.9872	2.33861	2.51793	2.87995	3.20392	3.50729	3.0058	2.70297	0.484366
430.984	1.86791	1.65101	1.87256	1.61418	1.6939	1.65416	1.84529	1.17122	1.50816	1.62201	1.65004	0.207771			430.984	2.22189	1.99437	2.39415	3.00835	2.38578	2.50836	2.91243	3.19975	3.46238	2.92856	2.7016	0.468912
435.994	1.82827	1.65768	1.83432	1.57433	1.69855	1.68081	1.84495	1.1708	1.4974	1.62798	1.64151	0.201533			435.994	2.21971	1.9609	2.38909	3.04868	2.36467	2.51739	2.90387	3.17282	3.45177	2.93613	2.6965	0.474564
440.988	1.8386	1.60627	1.79011	1.56412	1.68977	1.71006	1.8178	1.16867	1.48273	1.61237	1.62805	0.198353			440.988	2.21183	1.93874	2.38822	3.00314	2.33275	2.51896	2.92512	3.14753	3.44498	2.95818	2.68695	0.476735
445.983	1.80372	1.58903	1.85264	1.50719	1.63563	1.63068	1.91665	1.12969	1.4579	1.55652	1.60797	0.225876			445.983	2.19603	1.93074	2.35789	2.97887	2.30713	2.4468	2.74988	3.14729	3.43517	2.91286	2.64627	0.473578
450.985	1.82728	1.5662	1.81246	1.50503	1.6193	1.55441	1.85085	1.15092	1.43072	1.52931	1.58465	0.212211			450.985	2.14551	1.90349	2.3536	2.88201	2.30644	2.41958	2.78296	3.12248	3.49033	2.89005	2.62965	0.485929
455.993	1.77657	1.60272	1.68534	1.47874	1.57939	1.56485	1.86341	1.14689	1.41142	1.51125	1.56206	0.199601			455.993	2.15799	1.87395	2.34397	2.92264	2.31443	2.40699	2.84925	3.1119	3.32298	2.88052	2.61846	0.463456
460.995	1.79206	1.52573	1.64606	1.47852	1.56466	1.53735	1.79691	1.1636	1.39138	1.47189	1.53682	0.186691			460.995	2.13511	1.83946	2.31617	2.86373	2.2532	2.33675	2.79026	3.06521	3.34424	2.84912	2.57933	0.47123
465.988	1.71719	1.50166	1.57532	1.46972	1.49189	1.52616	1.80051	1.18664	1.35833	1.50259	1.513	0.170425			465.988	2.09806	1.82344	2.2924	2.90873	2.229	2.32558	2.65139	3.04991	3.33604	2.81091	2.55254	0.474534
470.994	1.68664	1.48104	1.55432	1.50418	1.52625	1.60447	1.7798	1.14924	1.30847	1.48772	1.50821	0.178649			470.994	2.08193	1.81336	2.24116	2.82818	2.19798	2.315	2.65716	3.04991	3.30828	2.81091	2.53039	0.47308
475.988	1.66466	1.47303	1.55336	1.41427	1.49812	1.54012	1.68121	1.13211	1.28402	1.4717	1.47126	0.165669			475.988	2.04546	1.81336	2.24046	2.831	2.17342	2.28395	2.68036	3.04991	2.9178	2.81091	2.48466	0.423234
480.981	1.64981	1.47078	1.59064	1.39832	1.49716	1.51494	1.81251	1.15415	1.25713	1.462	1.48074	0.187404			480.981	2.05631	1.81336	2.22533	2.75052	2.19552	2.25272	2.54998	3.04991	2.67036	2.81091	2.43749	0.387572
485.993	1.64744	1.38568	1.47813	1.37386	1.44495	1.43016	1.76424	1.12421	1.22985	1.46315	1.43417	0.182922			485.993	2.02949	1.81336	2.20427	2.74553	2.17342	2.22366	2.54787	3.01386	2.63744	2.81091	2.41998	0.386075
490.988	1.55394	1.4241	1.50884	1.35474	1.48432	1.48508	1.81749	1.14279	1.22698	1.3984	1.43967	0.184746			490.988	2.02949	1.81336	2.17725	2.71076	2.19552	2.26789	2.42767	2.836	2.61344	2.81091	2.38823	0.34813
495.988	1.53762	1.31915	1.47154	1.33764	1.36079	1.51949	1.61365	1.13782	1.23445	1.35572	1.38879	0.14636			495.988	2.02949	1.81336	2.10316	2.63583	2.17342	2.22948	2.38955	2.93433	2.56279	2.81091	2.36823	0.361546
500.982	1.51068	1.3378	1.49807	1.32412	1.42692	1.45067	1.67756	1.08342	1.1683	1.3387	1.38163	0.171954			500.982	2.02949	1.81336	2.19569	2.69594	2.19552	2.2436	2.4656	2.97152	2.43411	2.81091	2.38557	0.361461
505.991	1.5036	1.31705	1.43577	1.33383	1.44624	1.47011	1.59687	1.05377	1.06961	1.30003	1.35269	0.178178			505.991	2.02949	1.81336	2.09296	2.63796	2.17342	2.24488	2.36185	2.89614	2.40029	2.81091	2.34613	0.348832
510.985	1.50872	1.30186	1.40753	1.33754	1.35567	1.46921	1.85433	1.02683	1.02955	1.29685	1.35881	0.237752			510.985	2.02949	1.81336	2.14085	2.62788	2.19552	2.28013	2.36185	2.9454	2.35325	2.81091	2.35586	0.350739
515.991	1.45872	1.25186	1.35753	1.28754	1.30567	1.41921	1.80432	0.976831	0.979555	1.24685	1.30881	0.237752			515.991	2.02949	1.81336	2.19893	2.5999	2.17342	2.23284	2.36246	2.94679	2.31786	2.81091	2.34859	0.348115
520.985	1.41872	1.21186	1.31753	1.24754	1.26567	1.37922	1.76432	0.936831	0.939555	1.20685	1.26881	0.237752			520.985	2.02949	1.81336	2.09393	2.62527	2.19552	2.1583	2.33737	2.91573	2.40819	2.81091	2.33881	0.353937
525.981	1.38618	1.17932	1.28499	1.215	1.23313	1.34668	1.73178	0.904291	0.907015	1.17431	1.23627	0.237752			525.981	2.02949	1.81336	2.04912	2.6183	2.17342	2.13905	2.33035	2.87833	2.41308	2.81091	2.32554	0.352588
530.994	1.38618	1.17932	1.28499	1.215	1.23313	1.34668	1.73178	0.904291	0.907015	1.17431	1.23627	0.237752			530.994	2.02949	1.81336	2.15104	2.59743	2.19552	2.22109	2.39175	2.85677	2.41889	2.81091	2.34863	0.334617
535.989	1.35829	1.15143	1.2571	1.18711	1.20524	1.31879	1.70389	0.876401	0.879125	1.14642	1.20838	0.237752			535.989	2.02949	1.81336	1.99751	2.59783	2.17342	2.25041	2.41302	2.88051	2.42246	2.81091	2.33889	0.352663
540.985	1.35829	1.15143	1.2571	1.18711	1.20524	1.31879	1.70389	0.876401	0.879125	1.14642	1.20838	0.237752			540.985	2.02949	1.81336	2.00253	2.5475	2.19552	2.17034	2.41162	2.88269	2.39445	2.81091	2.32584	0.350035
545.991	1.35829	1.15143	1.2571	1.18711	1.20524	1.31879	1.70389	0.876401	0.879125	1.14642	1.20838	0.237752			545.991	2.02949	1.81336	1.9087	2.53962	2.19552	2.19285	2.42848	2.75903	2.38677	2.81091	2.30647	0.339653
550.981	1.35829	1.15143	1.2571	1.18711	1.20524	1.31879	1.70389	0.876401	0.879125	1.14642	1.20838	0.237752			550.981	2.02949	1.81336	1.87634	2.48478	2.19552	2.3371	2.42848	2.75903	2.41149	2.81091	2.31465	0.339026
											0.771938	0
