# Supplementary material for: PINK1 and Parkin regulate IP3R-mediated ER calcium release
Source: Nat Commun. 2023 Aug 25;14:5202. doi: 10.1038/s41467-023-40929-z (PMC10457342; doi:10.1038/s41467-023-40929-z)
Supplement: Supplementary file 3 — Source Data [file 41467_2023_40929_MOESM3_ESM.zip › Figure 3.xlsx]

## Sheet: Fig. 3a
								Relative cytosolic calcium levels
								Exp. 1	Exp. 2	Exp. 3	Mean	SD
							PINK1 WT + Control siRNA (Column A)	1	1	1	1	0
							PINK1 WT + CISD1 siRNA (Column B)	0.887729	0.982063	0.93018	0.933324	0.0472457
							PINK1 KO + Control siRNA (Column C)	1.31071	1.39462	1.33108	1.34547	0.043768
							PINK1 KO + CISD1 siRNA (Column D)	1.12533	1.22197	1.18018	1.17583	0.0484704
							Tukey's multiple comparisons test	Mean Diff.	95.00% CI of diff.	Below threshold?	Summary	Adjusted P Value
							Column B vs. Column A	-0.06668	-0.1721 to 0.03870	No	ns	0.2552
							Column C vs. Column A	0.3455	0.2401 to 0.4508	Yes	****	<0.0001
							Column D vs. Column A	0.1758	0.07045 to 0.2812	Yes	**	0.0031
							Column C vs. Column B	0.4121	0.3068 to 0.5175	Yes	****	<0.0001
							Column D vs. Column B	0.2425	0.1371 to 0.3479	Yes	***	0.0004
							Column D vs. Column C	-0.1696	-0.2750 to -0.06426	Yes	**	0.0038

## Sheet: Fig. 3b
							Relative cytosolic calcium levels
							Exp. 1	Exp. 2	Exp. 3	Mean	SD
						Parkin WT + Control siRNA (Column A)	1	1	1	1	0
						Parkin WT + CISD1 siRNA (Column B)	0.884354	0.942857	0.955556	0.927589	0.0379772
						Parkin KO + Control siRNA (Column C)	1.26576	1.33429	1.30278	1.30094	0.0342999
						Parkin KO + CISD1 siRNA (Column D)	0.914785	1.17143	1.12778	1.07133	0.137318
						Tukey's multiple comparisons test	Mean Diff.	95.00% CI of diff.	Below threshold?	Summary	Adjusted P Value
						Column B vs. Column A	-0.07241	-0.2640 to 0.1192	No	ns	0.6378
						Column C vs. Column A	0.3009	0.1094 to 0.4925	Yes	**	0.0045
						Column D vs. Column A	0.07133	-0.1203 to 0.2629	No	ns	0.648
						Column C vs. Column B	0.3734	0.1818 to 0.5649	Yes	**	0.0011
						Column D vs. Column B	0.1437	-0.04784 to 0.3353	No	ns	0.1538
						Column D vs. Column C	-0.2296	-0.4212 to -0.03803	Yes	*	0.0207

## Sheet: Fig. 3c
							Band intensity (p-CaMKI T177)											Band intensity (p-CaMKII T286)
						lane		Exp. 1	Exp. 2	Exp. 3	Mean	SD					lane		Exp. 1	Exp. 2	Exp. 3	Mean	SD
						1	PINK1 WT + Control siRNA (Column A)	1	1	1	1	0					1	PINK1 WT + Control siRNA (Column A)	1	1	1	1	0
						2	PINK1 WT + CISD1 siRNA (Column B)	0.671008	0.57124	0.666129	0.636126	0.0562456					2	PINK1 WT + CISD1 siRNA (Column B)	0.296257	0.54985	0.43225	0.426119	0.126908
						3	PINK1 KO + Control siRNA (Column C)	2.20695	1.96258	2.11199	2.09384	0.123192					3	PINK1 KO + Control siRNA (Column C)	1.37187	1.48632	1.57224	1.47681	0.100523
						4	PINK1 KO + CISD1 siRNA (Column D)	0.562325	0.67524	0.596203	0.611256	0.057943					4	PINK1 KO + CISD1 siRNA (Column D)	0.573384	0.389645	0.356211	0.356211	0.116934
						5	Parkin WT + Control siRNA (Column E)	1	1	1	1	0					5	Parkin WT + Control siRNA (Column E)	1	1	1	1	0
						6	Parkin WT + CISD1 siRNA (Column F)	0.600205	0.567782	0.334253	0.500747	0.145096					6	Parkin WT + CISD1 siRNA (Column F)	0.231405	0.388612	0.498522	0.498522	0.134255
						7	Parkin KO + Control siRNA (Column G)	1.16711	1.67799	1.59752	1.48087	0.274692					7	Parkin KO + Control siRNA (Column G)	1.81784	2.01982	1.95321	1.95321	0.102922
						8	Parkin KO + CISD1 siRNA (Column H)	0.392731	0.598771	0.419331	0.470278	0.11207					8	Parkin KO + CISD1 siRNA (Column H)	0.156598	0.579852	0.364421	0.364421	0.211638
							Tukey's multiple comparisons test	Mean Diff.	95.00% CI of diff.	Below threshold?	Summary	Adjusted P Value						Tukey's multiple comparisons test	Mean Diff.	95.00% CI of diff.	Below threshold?	Summary	Adjusted P Value
							Column B vs. Column A	-0.3639	-0.7253 to -0.002463	Yes	*	0.0478						Column B vs. Column A	-0.5739	-0.9103 to -0.2375	Yes	***	0.0005
							Column C vs. Column A	1.094	0.7324 to 1.455	Yes	****	<0.0001						Column C vs. Column A	0.4768	0.1404 to 0.8132	Yes	**	0.0031
							Column D vs. Column A	-0.3887	-0.7502 to -0.02733	Yes	*	0.0304						Column D vs. Column A	-0.5603	-0.8967 to -0.2239	Yes	***	0.0006
							Column E vs. Column A	0	-0.3614 to 0.3614	No	ns	>0.9999						Column E vs. Column A	0	-0.3364 to 0.3364	No	ns	>0.9999
							Column F vs. Column A	-0.4993	-0.8607 to -0.1378	Yes	**	0.0039						Column F vs. Column A	-0.6272	-0.9636 to -0.2908	Yes	***	0.0002
							Column G vs. Column A	0.4809	0.1195 to 0.8423	Yes	**	0.0055						Column G vs. Column A	0.9303	0.5939 to 1.267	Yes	****	<0.0001
							Column H vs. Column A	-0.5297	-0.8911 to -0.1683	Yes	**	0.0022						Column H vs. Column A	-0.633	-0.9694 to -0.2966	Yes	***	0.0002
							Column C vs. Column B	1.458	1.096 to 1.819	Yes	****	<0.0001						Column C vs. Column B	1.051	0.7143 to 1.387	Yes	****	<0.0001
							Column D vs. Column B	-0.02487	-0.3863 to 0.3365	No	ns	>0.9999						Column D vs. Column B	0.01363	-0.3228 to 0.3500	No	ns	>0.9999
							Column E vs. Column B	0.3639	0.002463 to 0.7253	Yes	*	0.0478						Column E vs. Column B	0.5739	0.2375 to 0.9103	Yes	***	0.0005
							Column F vs. Column B	-0.1354	-0.4968 to 0.2260	No	ns	0.8873						Column F vs. Column B	-0.05327	-0.3897 to 0.2831	No	ns	0.9991
							Column G vs. Column B	0.8447	0.4833 to 1.206	Yes	****	<0.0001						Column G vs. Column B	1.504	1.168 to 1.841	Yes	****	<0.0001
							Column H vs. Column B	-0.1658	-0.5273 to 0.1956	No	ns	0.7503						Column H vs. Column B	-0.05916	-0.3956 to 0.2772	No	ns	0.9982
							Column D vs. Column C	-1.483	-1.844 to -1.121	Yes	****	<0.0001						Column D vs. Column C	-1.037	-1.373 to -0.7007	Yes	****	<0.0001
							Column E vs. Column C	-1.094	-1.455 to -0.7324	Yes	****	<0.0001						Column E vs. Column C	-0.4768	-0.8132 to -0.1404	Yes	**	0.0031
							Column F vs. Column C	-1.593	-1.955 to -1.232	Yes	****	<0.0001						Column F vs. Column C	-1.104	-1.440 to -0.7676	Yes	****	<0.0001
							Column G vs. Column C	-0.613	-0.9744 to -0.2516	Yes	***	0.0005						Column G vs. Column C	0.4535	0.1171 to 0.7899	Yes	**	0.0049
							Column H vs. Column C	-1.624	-1.985 to -1.262	Yes	****	<0.0001						Column H vs. Column C	-1.11	-1.446 to -0.7735	Yes	****	<0.0001
							Column E vs. Column D	0.3887	0.02733 to 0.7502	Yes	*	0.0304						Column E vs. Column D	0.5603	0.2239 to 0.8967	Yes	***	0.0006
							Column F vs. Column D	-0.1105	-0.4719 to 0.2509	No	ns	0.9568						Column F vs. Column D	-0.0669	-0.4033 to 0.2695	No	ns	0.9962
							Column G vs. Column D	0.8696	0.5082 to 1.231	Yes	****	<0.0001						Column G vs. Column D	1.491	1.154 to 1.827	Yes	****	<0.0001
							Column H vs. Column D	-0.141	-0.5024 to 0.2204	No	ns	0.8661						Column H vs. Column D	-0.07279	-0.4092 to 0.2636	No	ns	0.9936
							Column F vs. Column E	-0.4993	-0.8607 to -0.1378	Yes	**	0.0039						Column F vs. Column E	-0.6272	-0.9636 to -0.2908	Yes	***	0.0002
							Column G vs. Column E	0.4809	0.1195 to 0.8423	Yes	**	0.0055						Column G vs. Column E	0.9303	0.5939 to 1.267	Yes	****	<0.0001
							Column H vs. Column E	-0.5297	-0.8911 to -0.1683	Yes	**	0.0022						Column H vs. Column E	-0.633	-0.9694 to -0.2966	Yes	***	0.0002
							Column G vs. Column F	0.9801	0.6187 to 1.342	Yes	****	<0.0001						Column G vs. Column F	1.557	1.221 to 1.894	Yes	****	<0.0001
							Column H vs. Column F	-0.03047	-0.3919 to 0.3309	No	ns	>0.9999						Column H vs. Column F	-0.005889	-0.3423 to 0.3305	No	ns	>0.9999
							Column H vs. Column G	-1.011	-1.372 to -0.6492	Yes	****	<0.0001						Column H vs. Column G	-1.563	-1.900 to -1.227	Yes	****	<0.0001

## Sheet: Fig. 3d
	Cytosolic calcium levels
								CISD1 WT MEF vs. CISD1 KO MEF
		Exp. 1	Exp. 2	Exp. 3	Mean	SD		Unpaired t test
	CISD1 WT MEF	1	1	1	1	0		P value	<0.0001
	CISD1 KO MEF	0.625	0.638249	0.656682	0.639977	0.0159115		P value summary	****
								Significantly different (P < 0.05)?	Yes

## Sheet: Fig. 3e
							Band intensity (p-CamKI T177)								Band intensity (p-CaMKII T286)
							Exp. 1	Exp. 2	Exp. 3	Mean	SD				Exp. 1	Exp. 2	Exp. 3	Mean	SD
						CISD1 WT	1	1	1	1	0			CISD1 WT	1	1	1	1	0
						CISD1 KO	0.286697	0.342731	0.379343	0.336257	0.0466611			CISD1 KO	0.442034	0.632658	0.640987	0.571893	0.112538
							CISD1 WT vs. CISD1 KO (p-CamKI T177)								CISD1 WT vs. CISD1 KO (p-CaMKII T286)
							Unpaired t test								Unpaired t test
							P value	<0.0001							P value	0.0027
							P value summary	****							P value summary	**
							Significantly different (P < 0.05)?	Yes							Significantly different (P < 0.05)?	Yes
