# Supplementary material for: PINK1 and Parkin regulate IP3R-mediated ER calcium release
Source: Nat Commun. 2023 Aug 25;14:5202. doi: 10.1038/s41467-023-40929-z (PMC10457342; doi:10.1038/s41467-023-40929-z)
Supplement: Supplementary file 3 — Source Data [file 41467_2023_40929_MOESM3_ESM.zip › Figure 4.xlsx]

## Sheet: Fig. 4a
												Band intensity (HA blot of IP samples)
												Lane 1 (Column A)	Lane 2 (Column B)	Lane 3 (Column C)	Lane 4 (Column D)	Lane 5 (Column E)
											Exp. 1	1	1.11332	2.02077	8.0851	1.2602
											Exp. 2	1	1.4778	4.81873	10.3663	4.75661
											Exp. 3	1	1.15865	3.83238	6.33118	3.36646
											Mean	1	1.24992	3.55729	8.26085	3.12776
											SD	0	0.198647	1.41912	2.02327	1.76038
												Tukey's multiple comparisons test	Mean Diff.	95.00% CI of diff.	Below threshold?	Summary	Adjusted P Value
												Column A vs. Column B	-0.2499	-3.904 to 3.404	No	ns	0.9993
												Column A vs. Column C	-2.557	-6.211 to 1.097	No	ns	0.2206
												Column A vs. Column D	-7.261	-10.91 to -3.607	Yes	***	0.0005
												Column A vs. Column E	-2.128	-5.782 to 1.526	No	ns	0.3684
												Column B vs. Column C	-2.307	-5.961 to 1.347	No	ns	0.2997
												Column B vs. Column D	-7.011	-10.67 to -3.357	Yes	***	0.0006
												Column B vs. Column E	-1.878	-5.532 to 1.776	No	ns	0.4796
												Column C vs. Column D	-4.704	-8.358 to -1.049	Yes	*	0.0117
												Column C vs. Column E	0.4295	-3.225 to 4.084	No	ns	0.9945
												Column D vs. Column E	5.133	1.479 to 8.787	Yes	**	0.0066

## Sheet: Fig. 4b
	Band intensity (HA blot of IP samples)
	Lane 1 (Column A)	Lane 2 (Column B)	Lane 3 (Column C)	Lane 4 (Column D)	Lane 5 (Column E)
Exp. 1	1	1	8.47941	62.0254	29.6767
Exp. 2	1	1	9.36516	52.4158	20.8206
Exp. 3	1	1	5.13145	43.0771	14.8823
Mean	1	1	7.65867	52.5061	21.7932
SD	0	0	2.233	9.47447	7.44497
Tukey's multiple comparisons test	Mean Diff.	95.00% CI of diff.	Below threshold?	Summary	Adjusted P Value
Column A vs. Column B	0	-14.73 to 14.73	No	ns	>0.9999
Column A vs. Column C	-6.659	-21.39 to 8.068	No	ns	0.5913
Column A vs. Column D	-51.51	-66.23 to -36.78	Yes	****	<0.0001
Column A vs. Column E	-20.79	-35.52 to -6.066	Yes	**	0.0063
Column B vs. Column C	-6.659	-21.39 to 8.068	No	ns	0.5913
Column B vs. Column D	-51.51	-66.23 to -36.78	Yes	****	<0.0001
Column B vs. Column E	-20.79	-35.52 to -6.066	Yes	**	0.0063
Column C vs. Column D	-44.85	-59.57 to -30.12	Yes	****	<0.0001
Column C vs. Column E	-14.13	-28.86 to 0.5924	No	ns	0.0614
Column D vs. Column E	30.71	15.99 to 45.44	Yes	***	0.0003

## Sheet: Fig. 4d
	Band intensity (CISD1-Myc blot)
	Lane 1 (Column A)	Lane 2 (Column B)	Lane 3 (Column C)	Lane 4 (Column D)	Lane 5 (Column E)	Lane 6 (Column F)
Exp. 1	1	0.42753	0.370075	1.51096	1.21676	1.29469
Exp. 2	1	0.412242	0.234885	1.08596	0.77262	0.903634
Exp. 3	1	0.591773	0.278267	1.37875	1.13713	0.891338
Mean	1	0.477182	0.294409	1.32522	1.04217	1.02989
SD	0	0.099533	0.0690254	0.217499	0.23681	0.229407
Tukey's multiple comparisons test	Mean Diff.	95.00% CI of diff.	Below threshold?	Summary	Adjusted P Value
Column A vs. Column B	0.5228	0.06025 to 0.9854	Yes	*	0.0239
Column A vs. Column C	0.7056	0.2430 to 1.168	Yes	**	0.0027
Column A vs. Column D	-0.3252	-0.7878 to 0.1373	No	ns	0.2431
Column A vs. Column E	-0.04217	-0.5047 to 0.4204	No	ns	0.9995
Column A vs. Column F	-0.02989	-0.4925 to 0.4327	No	ns	>0.9999
Column B vs. Column C	0.1828	-0.2798 to 0.6453	No	ns	0.7658
Column B vs. Column D	-0.848	-1.311 to -0.3855	Yes	***	0.0005
Column B vs. Column E	-0.565	-1.028 to -0.1024	Yes	*	0.0143
Column B vs. Column F	-0.5527	-1.015 to -0.09014	Yes	*	0.0166
Column C vs. Column D	-1.031	-1.493 to -0.5682	Yes	****	<0.0001
Column C vs. Column E	-0.7478	-1.210 to -0.2852	Yes	**	0.0016
Column C vs. Column F	-0.7355	-1.198 to -0.2729	Yes	**	0.0019
Column D vs. Column E	0.2831	-0.1795 to 0.7456	No	ns	0.3689
Column D vs. Column F	0.2953	-0.1672 to 0.7579	No	ns	0.3284
Column E vs. Column F	0.01228	-0.4503 to 0.4749	No	ns	>0.9999
