# Supplementary material for: PINK1 and Parkin regulate IP3R-mediated ER calcium release
Source: Nat Commun. 2023 Aug 25;14:5202. doi: 10.1038/s41467-023-40929-z (PMC10457342; doi:10.1038/s41467-023-40929-z)
Supplement: Supplementary file 3 — Source Data [file 41467_2023_40929_MOESM3_ESM.zip › Figure 5.xlsx]

## Sheet: Fig. 5b
Thorax abnormality (% out of 100 flies)											Wing abnormality (% out of 100 flies)
WT			PINK1B9			park1					WT			PINK1B9			park1
hs>DsRed (column A)	CISDKO, hs>DsRed (column B)	hs>IP3R (column C)	hs>DsRed (column D)	CISDKO, hs>DsRed (column E)	CISDKO, hs>IP3R (column F)	hs>DsRed (column G)	CISDKO, hs>DsRed (column H)	CISDKO, hs>IP3R (column I)			hs>DsRed (column A)	CISDKO, hs>DsRed (column B)	hs>IP3R (column C)	hs>DsRed (column D)	CISDKO, hs>DsRed (column E)	CISDKO, hs>IP3R (column F)	hs>DsRed (column G)	CISDKO, hs>DsRed (column H)	CISDKO, hs>IP3R (column I)
0	0	0	81	7	42	84	6	49			0	0	0	86	8	47	89	11	49
Chi-square test	Significant?	Summary	Adjusted P Value								Chi-square test	Significant?	Summary	Adjusted P Value
Column A vs. Column B	No	ns	>0.9999								Column A vs. Column B	No	ns	>0.9999
Column A vs. Column C	No	ns	>0.9999								Column A vs. Column C	No	ns	>0.9999
Column A vs. Column D	Yes	****	<0.0001								Column A vs. Column D	Yes	****	<0.0001
Column A vs. Column G	Yes	****	<0.0001								Column A vs. Column G	Yes	****	<0.0001
Column B vs. Column C	No	ns	>0.9999								Column B vs. Column C	No	ns	>0.9999
Column B vs. Column E	Yes	*	0.014								Column B vs. Column E	Yes	**	0.0068
Column B vs. Column H	Yes	*	0.0289								Column B vs. Column H	Yes	***	0.0007
Column C vs. Column F	Yes	****	<0.0001								Column C vs. Column F	Yes	****	<0.0001
Column C vs. Column I	Yes	****	<0.0001								Column C vs. Column I	Yes	****	<0.0001
Column D vs. Column E	Yes	****	<0.0001								Column D vs. Column E	Yes	****	<0.0001
Column D vs. Column F	Yes	****	<0.0001								Column D vs. Column F	Yes	****	<0.0001
Column E vs. Column F	Yes	****	<0.0001								Column E vs. Column F	Yes	****	<0.0001
Column E vs. Column H	No	ns	>0.9999								Column E vs. Column H	No	ns	0.6306
Column F vs. Column I	No	ns	0.3943								Column F vs. Column I	No	ns	0.8875
Column G vs. Column H	Yes	****	<0.0001								Column G vs. Column H	Yes	****	<0.0001
Column G vs. Column I	Yes	****	<0.0001								Column G vs. Column I	Yes	****	<0.0001
Column H vs. Column I	Yes	****	<0.0001								Column H vs. Column I	Yes	****	<0.0001

## Sheet: Fig. 5d
Climbing index
	WT			PINK1B9			park1
	hs>DsRed (column A)	CISDKO, hs>DsRed (column B)	hs>IP3R (column C)	hs>DsRed (column D)	CISDKO, hs>DsRed (column E)	CISDKO, hs>IP3R (column F)	hs>DsRed (column G)	CISDKO, hs>DsRed (column H)	CISDKO, hs>IP3R (column I)
1	4.6	6.7	6.1	22.7	7.9	16.7	27.7	11.7	17.3
2	4.6	6.3	5	26.1	11.3	15	28	8.7	19.1
3	4.3	5.7	5.7	27.7	8.7	19.1	26.1	9.2	20
4	5	4.3	6.3	24.9	8.1	21	25	10.9	21.7
5	5.3	6.3	5.7	25.1	9	18.1	22.7	10.7	16.3
6	6	5.3	5.7	25.3	10.1	17.1	24.9	9.3	15.9
7	4.6	5.7	5.3	22.1	9.7	15.3	25.9	12.3	17.1
8	6.3	6.1	5.3	21	8.3	16	27.9	11.3	18.3
9	5.3	7.3	5.1	23.7	10.5	16.7	28.3	10	16.7
10	5	6.7	6	24.3	8.8	18.1	26.1	11.7	18.1
mean	5.1	6.04	5.62	24.29	9.24	17.31	26.26	10.58	18.05
SD	0.644636	0.843538	0.436654	1.98464	1.12071	1.82419	1.7715	1.22547	1.80324
Tukey's multiple comparisons test	Mean Diff.	95.00% CI of diff.	Significant?	Summary	Adjusted P Value
Column A vs. Column B	-0.94	-2.941 to 1.061	No	ns	0.8535
Column A vs. Column C	-0.52	-2.521 to 1.481	No	ns	0.9957
Column A vs. Column D	-19.19	-21.19 to -17.19	Yes	****	<0.0001
Column A vs. Column E	-4.14	-6.141 to -2.139	Yes	****	<0.0001
Column A vs. Column F	-12.21	-14.21 to -10.21	Yes	****	<0.0001
Column A vs. Column G	-21.16	-23.16 to -19.16	Yes	****	<0.0001
Column A vs. Column H	-5.48	-7.481 to -3.479	Yes	****	<0.0001
Column A vs. Column I	-12.95	-14.95 to -10.95	Yes	****	<0.0001
Column B vs. Column C	0.42	-1.581 to 2.421	No	ns	0.999
Column B vs. Column D	-18.25	-20.25 to -16.25	Yes	****	<0.0001
Column B vs. Column E	-3.2	-5.201 to -1.199	Yes	****	<0.0001
Column B vs. Column F	-11.27	-13.27 to -9.269	Yes	****	<0.0001
Column B vs. Column G	-20.22	-22.22 to -18.22	Yes	****	<0.0001
Column B vs. Column H	-4.54	-6.541 to -2.539	Yes	****	<0.0001
Column B vs. Column I	-12.01	-14.01 to -10.01	Yes	****	<0.0001
Column C vs. Column D	-18.67	-20.67 to -16.67	Yes	****	<0.0001
Column C vs. Column E	-3.62	-5.621 to -1.619	Yes	****	<0.0001
Column C vs. Column F	-11.69	-13.69 to -9.689	Yes	****	<0.0001
Column C vs. Column G	-20.64	-22.64 to -18.64	Yes	****	<0.0001
Column C vs. Column H	-4.96	-6.961 to -2.959	Yes	****	<0.0001
Column C vs. Column I	-12.43	-14.43 to -10.43	Yes	****	<0.0001
Column D vs. Column E	15.05	13.05 to 17.05	Yes	****	<0.0001
Column D vs. Column F	6.98	4.979 to 8.981	Yes	****	<0.0001
Column D vs. Column G	-1.97	-3.971 to 0.03070	No	ns	0.057
Column D vs. Column H	13.71	11.71 to 15.71	Yes	****	<0.0001
Column D vs. Column I	6.24	4.239 to 8.241	Yes	****	<0.0001
Column E vs. Column F	-8.07	-10.07 to -6.069	Yes	****	<0.0001
Column E vs. Column G	-17.02	-19.02 to -15.02	Yes	****	<0.0001
Column E vs. Column H	-1.34	-3.341 to 0.6607	No	ns	0.4578
Column E vs. Column I	-8.81	-10.81 to -6.809	Yes	****	<0.0001
Column F vs. Column G	-8.95	-10.95 to -6.949	Yes	****	<0.0001
Column F vs. Column H	6.73	4.729 to 8.731	Yes	****	<0.0001
Column F vs. Column I	-0.74	-2.741 to 1.261	No	ns	0.9587
Column G vs. Column H	15.68	13.68 to 17.68	Yes	****	<0.0001
Column G vs. Column I	8.21	6.209 to 10.21	Yes	****	<0.0001
Column H vs. Column I	-7.47	-9.471 to -5.469	Yes	****	<0.0001

## Sheet: Fig. 5f
PPM1/2												PPL1
	WT			PINK1B9			park1						WT			PINK1B9			park1
	hs>DsRed (column A)	CISDKO, hs>DsRed (column B)	hs>IP3R (column C)	hs>DsRed (column D)	CISDKO, hs>DsRed (column E)	CISDKO, hs>IP3R (column F)	hs>DsRed (column G)	CISDKO, hs>DsRed (column H)	CISDKO, hs>IP3R (column I)				hs>DsRed (column A)	CISDKO, hs>DsRed (column B)	hs>IP3R (column C)	hs>DsRed (column D)	CISDKO, hs>DsRed (column E)	CISDKO, hs>IP3R (column F)	hs>DsRed (column G)	CISDKO, hs>DsRed (column H)	CISDKO, hs>IP3R (column I)
1	15	16	14	10	14	12	11	14	11			1	28	27	25	18	24	22	20	23	22
2	15	15	15	10	15	12	11	14	11			2	27	25	26	19	23	21	21	25	21
3	16	15	16	10	15	13	9	13	12			3	27	26	26	21	22	21	19	24	22
4	16	16	16	11	14	11	9	14	10			4	26	26	27	19	24	23	19	24	21
5	16	14	15	11	14	12	10	15	10			5	26	27	25	20	25	23	21	23	20
6	14	14	16	12	14	11	10	15	13			6	27	25	27	18	25	20	20	25	20
7	15	14	14	10	13	11	9	15	13			7	26	26	27	21	23	21	18	25	22
8	15	16	15	9	13	13	10	14	12			8	26	26	26	19	24	21	18	25	21
9	14	16	15	10	16	13	11	13	11			9	27	26	26	20	23	22	20	24	21
10	16	16	15	11	14	13	10	15	13			10	26	27	27	21	24	21	20	23	23
mean	15.2	15.2	15.1	10.4	14.2	12.1	10	14.2	11.6			mean	26.6	26.1	26.2	19.6	23.7	21.5	19.6	24.1	21.3
SD	0.788811	0.918937	0.737865	0.843274	0.918937	0.875595	0.816497	0.788811	1.17379			SD	0.699206	0.737865	0.788811	1.17379	0.948683	0.971825	1.07497	0.875595	0.948683
Tukey's multiple comparisons test	Mean Diff.	95.00% CI of diff.	Significant?	Summary	Adjusted P Value							Tukey's multiple comparisons test	Mean Diff.	95.00% CI of diff.	Significant?	Summary	Adjusted P Value
Column A vs. Column B	0	-1.257 to 1.257	No	ns	>0.9999							Column A vs. Column B	0.5	-0.8184 to 1.818	No	ns	0.9523
Column A vs. Column C	0.1	-1.157 to 1.357	No	ns	>0.9999							Column A vs. Column C	0.4	-0.9184 to 1.718	No	ns	0.9878
Column A vs. Column D	4.8	3.543 to 6.057	Yes	****	<0.0001							Column A vs. Column D	7	5.682 to 8.318	Yes	****	<0.0001
Column A vs. Column E	1	-0.2571 to 2.257	No	ns	0.2311							Column A vs. Column E	2.9	1.582 to 4.218	Yes	****	<0.0001
Column A vs. Column F	3.1	1.843 to 4.357	Yes	****	<0.0001							Column A vs. Column F	5.1	3.782 to 6.418	Yes	****	<0.0001
Column A vs. Column G	5.2	3.943 to 6.457	Yes	****	<0.0001							Column A vs. Column G	7	5.682 to 8.318	Yes	****	<0.0001
Column A vs. Column H	1	-0.2571 to 2.257	No	ns	0.2311							Column A vs. Column H	2.5	1.182 to 3.818	Yes	****	<0.0001
Column A vs. Column I	3.6	2.343 to 4.857	Yes	****	<0.0001							Column A vs. Column I	5.3	3.982 to 6.618	Yes	****	<0.0001
Column B vs. Column C	0.1	-1.157 to 1.357	No	ns	>0.9999							Column B vs. Column C	-0.1	-1.418 to 1.218	No	ns	>0.9999
Column B vs. Column D	4.8	3.543 to 6.057	Yes	****	<0.0001							Column B vs. Column D	6.5	5.182 to 7.818	Yes	****	<0.0001
Column B vs. Column E	1	-0.2571 to 2.257	No	ns	0.2311							Column B vs. Column E	2.4	1.082 to 3.718	Yes	****	<0.0001
Column B vs. Column F	3.1	1.843 to 4.357	Yes	****	<0.0001							Column B vs. Column F	4.6	3.282 to 5.918	Yes	****	<0.0001
Column B vs. Column G	5.2	3.943 to 6.457	Yes	****	<0.0001							Column B vs. Column G	6.5	5.182 to 7.818	Yes	****	<0.0001
Column B vs. Column H	1	-0.2571 to 2.257	No	ns	0.2311							Column B vs. Column H	2	0.6816 to 3.318	Yes	***	0.0002
Column B vs. Column I	3.6	2.343 to 4.857	Yes	****	<0.0001							Column B vs. Column I	4.8	3.482 to 6.118	Yes	****	<0.0001
Column C vs. Column D	4.7	3.443 to 5.957	Yes	****	<0.0001							Column C vs. Column D	6.6	5.282 to 7.918	Yes	****	<0.0001
Column C vs. Column E	0.9	-0.3571 to 2.157	No	ns	0.3652							Column C vs. Column E	2.5	1.182 to 3.818	Yes	****	<0.0001
Column C vs. Column F	3	1.743 to 4.257	Yes	****	<0.0001							Column C vs. Column F	4.7	3.382 to 6.018	Yes	****	<0.0001
Column C vs. Column G	5.1	3.843 to 6.357	Yes	****	<0.0001							Column C vs. Column G	6.6	5.282 to 7.918	Yes	****	<0.0001
Column C vs. Column H	0.9	-0.3571 to 2.157	No	ns	0.3652							Column C vs. Column H	2.1	0.7816 to 3.418	Yes	****	<0.0001
Column C vs. Column I	3.5	2.243 to 4.757	Yes	****	<0.0001							Column C vs. Column I	4.9	3.582 to 6.218	Yes	****	<0.0001
Column D vs. Column E	-3.8	-5.057 to -2.543	Yes	****	<0.0001							Column D vs. Column E	-4.1	-5.418 to -2.782	Yes	****	<0.0001
Column D vs. Column F	-1.7	-2.957 to -0.4429	Yes	**	0.0014							Column D vs. Column F	-1.9	-3.218 to -0.5816	Yes	***	0.0005
Column D vs. Column G	0.4	-0.8571 to 1.657	No	ns	0.9835							Column D vs. Column G	0	-1.318 to 1.318	No	ns	>0.9999
Column D vs. Column H	-3.8	-5.057 to -2.543	Yes	****	<0.0001							Column D vs. Column H	-4.5	-5.818 to -3.182	Yes	****	<0.0001
Column D vs. Column I	-1.2	-2.457 to 0.05705	No	ns	0.0731							Column D vs. Column I	-1.7	-3.018 to -0.3816	Yes	**	0.0029
Column E vs. Column F	2.1	0.8429 to 3.357	Yes	****	<0.0001							Column E vs. Column F	2.2	0.8816 to 3.518	Yes	****	<0.0001
Column E vs. Column G	4.2	2.943 to 5.457	Yes	****	<0.0001							Column E vs. Column G	4.1	2.782 to 5.418	Yes	****	<0.0001
Column E vs. Column H	0	-1.257 to 1.257	No	ns	>0.9999							Column E vs. Column H	-0.4	-1.718 to 0.9184	No	ns	0.9878
Column E vs. Column I	2.6	1.343 to 3.857	Yes	****	<0.0001							Column E vs. Column I	2.4	1.082 to 3.718	Yes	****	<0.0001
Column F vs. Column G	2.1	0.8429 to 3.357	Yes	****	<0.0001							Column F vs. Column G	1.9	0.5816 to 3.218	Yes	***	0.0005
Column F vs. Column H	-2.1	-3.357 to -0.8429	Yes	****	<0.0001							Column F vs. Column H	-2.6	-3.918 to -1.282	Yes	****	<0.0001
Column F vs. Column I	0.5	-0.7571 to 1.757	No	ns	0.9377							Column F vs. Column I	0.2	-1.118 to 1.518	No	ns	>0.9999
Column G vs. Column H	-4.2	-5.457 to -2.943	Yes	****	<0.0001							Column G vs. Column H	-4.5	-5.818 to -3.182	Yes	****	<0.0001
Column G vs. Column I	-1.6	-2.857 to -0.3429	Yes	**	0.0035							Column G vs. Column I	-1.7	-3.018 to -0.3816	Yes	**	0.0029
Column H vs. Column I	2.6	1.343 to 3.857	Yes	****	<0.0001							Column H vs. Column I	2.8	1.482 to 4.118	Yes	****	<0.0001
