# Supplementary material for: PINK1 and Parkin regulate IP3R-mediated ER calcium release
Source: Nat Commun. 2023 Aug 25;14:5202. doi: 10.1038/s41467-023-40929-z (PMC10457342; doi:10.1038/s41467-023-40929-z)
Supplement: Supplementary file 3 — Source Data [file 41467_2023_40929_MOESM3_ESM.zip › Figure 6.xlsx]

## Sheet: Fig. 6b
	Band intensity (GFP blot of IP samples)
	lane 1 (Column A)	lane 2 (Column B)	lane 3 (Column C)	lane 4 (Column D)
Exp. 1	1	3.91394	20.6898	4.80869
Exp. 2	1	2.8369	17.3648	0.852183
Exp. 3	1	1.10833	16.3007	7.14755
Mean	1	2.61972	18.1184	4.26947
SD	0	1.41536	2.28955	3.18213
Tukey's multiple comparisons test	Mean Diff.	95.00% CI of diff.	Below threshold?	Summary	Adjusted P Value
Column A vs. Column B	-1.62	-7.069 to 3.829	No	ns	0.7791
Column A vs. Column C	-17.12	-22.57 to -11.67	Yes	****	<0.0001
Column A vs. Column D	-3.269	-8.718 to 2.179	No	ns	0.292
Column B vs. Column C	-15.5	-20.95 to -10.05	Yes	****	<0.0001
Column B vs. Column D	-1.65	-7.099 to 3.799	No	ns	0.7699
Column C vs. Column D	13.85	8.400 to 19.30	Yes	***	0.0002

## Sheet: Fig. 6c
	Band intensity (GFP blot of IP samples)
	lane 1 (Column A)	lane 2 (Column B)	lane 3 (Column C)	lane 4 (Column D)
Exp. 1	1	0.978905	15.0969	0.054583
Exp. 2	1	3.34027	17.0145	3.31833
Exp. 3	1	1.41967	20.1739	2.70136
Mean	1	1.91295	17.4284	2.02476
SD	0	1.25559	2.56371	1.73388
Tukey's multiple comparisons test	Mean Diff.	95.00% CI of diff.	Below threshold?	Summary	Adjusted P Value
Column A vs. Column B	-0.9129	-5.279 to 3.454	No	ns	0.9057
Column A vs. Column C	-16.43	-20.79 to -12.06	Yes	****	<0.0001
Column A vs. Column D	-1.025	-5.391 to 3.342	No	ns	0.8736
Column B vs. Column C	-15.52	-19.88 to -11.15	Yes	****	<0.0001
Column B vs. Column D	-0.1118	-4.478 to 4.255	No	ns	0.9998
Column C vs. Column D	15.4	11.04 to 19.77	Yes	****	<0.0001

## Sheet: Fig. 6d
<Line graph>
CISD1 WT + vector (n=63 cells)																CISD1 KO + vector (n=68 cells)																CISD1 KO + CISD1 WT (n=70 cells)																CISD1 KO + CISD1 C74A (n=74 cells)
Time	s1	s2	s3	s4	s5	s6	s7	s8	s9	s10	s11	mean	SD			Time	s1	s2	s3	s4	s5	s6	s7	s8	s9	s10	s11	mean	SD			Time	s1	s2	s3	s4	s5	s6	s7	s8	s9	s10	s11	mean	SD			Time	s1
0.982	1.00216	1.00887	0.990017	1.02316	1.00809	1.00342	1.00418	1.00572	1.08413	1.18099	1.06468	1.03413	0.0566151			0.982	1.10948	1.13222	1.06557	1.09551	1.03227	1.05814	0.943322	0.993298	0.966057	0.939319	1.03399	1.03356	0.0664582			0.982	1.01277	1.01586	0.998246	0.995073	1.0043	1.03101	0.999512	1.12519	1.02453	0.979256	0.996246	1.01654	0.0388957			0.982	1.17018
5.983	1.00216	1.00887	0.990017	1.02316	1.00809	1.00433	1.00756	1.00725	1.08413	0.990039	1.00216	1.01162	0.0257123			5.983	1.09325	1.11006	1.06314	1.06295	1.0009	1.04716	0.974958	0.998967	0.93953	0.939319	1.03399	1.02402	0.0581012			5.983	0.992614	0.989541	0.992177	1.00933	1.00525	1.01924	1.00616	1.02101	1.0206	0.983933	1.00119	1.00373	0.013116			5.983	1.10315
10.996	1.00216	1.00887	0.990017	1.02316	1.00809	1.00342	1.00418	1.00572	1.08413	0.919009	0.977353	1.00237	0.0386462			10.996	1.05662	1.05737	1.05004	1.07062	1.00353	1.01756	0.935721	0.96843	0.989991	0.939319	1.03399	1.0112	0.0479526			10.996	1.01277	1.01586	0.998246	0.995073	1.0043	1.03101	0.979512	1.12519	1.02453	0.979256	0.996246	1.01473	0.0402165			10.996	1.09576
15.996	1.00216	1.00887	0.990017	0.993746	1.00288	1.00433	1.00756	1.00725	1.05783	0.940712	0.985714	1.0001	0.0272433			15.996	1.0334	1.05019	1.01163	0.97537	0.999817	0.985501	0.960288	0.994494	0.97588	0.965872	0.976449	0.993536	0.0283472			15.996	0.992614	0.989541	0.992177	1.00933	1.00525	1.01924	1.00616	1.02101	1.0206	0.983933	1.00119	1.00373	0.013116			15.996	1.02516
20.991	1.00216	1.00887	0.990017	0.997809	1.00371	1.00404	1.00588	1.00333	1.03831	1.00158	1.00544	1.00556	0.0119307			20.991	1.00556	1.02334	1.01009	0.96443	1.0033	0.957095	0.923225	0.934431	0.999535	0.96306	0.954692	0.976251	0.0334682			20.991	0.961734	0.965859	0.984967	0.992224	1.0043	1.003	1.00776	1.10709	1.00078	0.973113	1.00114	1.00018	0.038982			20.991	1.03811
25.99	1.00216	1.00887	0.990017	0.99895	1.00297	1.00459	1.00725	1.00474	1.02534	1.00056	1.00556	1.00464	0.00851974			25.99	0.973192	0.996985	0.971495	0.971981	1.00958	0.970357	1.03164	0.946289	0.974198	0.927664	0.99596	0.979031	0.0287392			25.99	0.966739	0.950585	0.999944	0.994058	1.00525	1.04444	1.00325	1.03489	0.965032	0.965815	0.996687	0.993336	0.0295427			25.99	0.99457
30.985	1.00991	1.00884	0.998762	0.998579	0.995506	1.00303	1.00865	0.980798	0.993733	0.951674	0.98972	0.994472	0.0167241			30.985	0.957376	0.971071	0.97066	0.994386	0.970185	0.960653	1.02239	0.965364	0.966509	0.953339	0.980941	0.973898	0.0196258			30.985	0.935695	0.926032	0.998728	1.00071	1.0093	0.995371	0.992675	1.05316	0.964408	0.962295	0.957406	0.981435	0.0364798			30.985	0.959908
35.993	1.00107	0.999558	0.985904	0.994407	0.991584	1.00573	1.00419	0.99404	0.985268	0.89029	0.964679	0.983338	0.0329169			35.993	0.941519	0.964494	0.983401	0.968232	0.988363	0.948531	0.99047	0.971972	0.974167	0.920426	0.991658	0.967567	0.0226365			35.993	0.944528	0.922456	0.993284	0.990145	1.00456	0.961799	0.995239	0.911894	0.957934	0.964866	0.939319	0.962366	0.0309912			35.993	0.955776
40.983	1.01545	0.993877	0.99836	0.990521	0.99377	0.990506	0.990953	0.990834	0.964618	0.903223	0.962684	0.981345	0.0297414			40.983	0.9362	0.932948	0.968111	1.00407	0.990138	0.964236	1.00981	1.00827	0.982865	0.934322	0.99048	0.974677	0.0296395			40.983	0.934187	0.91511	0.994568	0.991792	0.991933	0.940832	0.990435	0.986027	0.97164	0.988325	0.967372	0.970202	0.0277942			40.983	0.958726
45.986	0.995989	0.992981	0.990845	0.996681	0.99683	0.995204	0.99894	0.998133	0.957991	0.876259	0.95606	0.97781	0.0371335			45.986	0.928959	0.926623	0.963468	0.961155	0.984418	0.964678	1.02982	0.979781	1.02499	0.941565	1.02708	0.975686	0.037859			45.986	0.938999	0.90586	0.99996	1.00584	0.987533	0.932752	0.992483	0.910094	0.978577	0.986842	0.954456	0.963036	0.0362103			45.986	0.92074
50.985	0.999421	0.996235	0.987833	0.990357	0.994633	0.991912	0.991263	0.990675	0.944251	0.991134	0.992877	0.988236	0.0149262			50.985	0.919881	0.924654	0.950651	0.921957	0.976787	0.969782	0.988373	1.0557	1.09203	0.928097	1.00457	0.97568	0.0569785			50.985	0.943088	0.91317	0.980607	0.993373	0.999005	0.929	0.994156	0.940789	0.996515	0.988924	0.956808	0.966858	0.0311422			50.985	0.929823
55.996	0.996503	0.998311	0.996552	0.994323	0.991051	0.999317	0.999201	0.993413	0.945916	0.984559	0.994024	0.990288	0.015315			55.996	0.923888	0.916066	0.946923	0.966851	0.938498	0.971318	1.01763	0.992867	1.03912	0.987297	0.999205	0.972696	0.0390037			55.996	0.958735	0.927443	1.03967	0.997147	0.992519	0.948893	0.996971	0.925933	1.01635	1.00243	0.963256	0.979031	0.0367405			55.996	0.99138
60.986	0.994433	0.996988	0.988113	0.997803	0.994316	0.997633	0.993706	0.994809	0.970912	0.979517	0.99007	0.990755	0.00845381			60.986	0.955043	0.906975	0.990356	1.0408	0.939865	0.978114	1.07244	1.02418	1.09138	0.998242	1.04497	1.00385	0.0570724			60.986	0.963625	0.956352	1.08261	0.993278	0.994461	0.952237	0.993525	0.939261	1.032	1.0413	1.00557	0.995838	0.0432564			60.986	0.937297
65.996	0.991509	1.01404	0.994345	0.990358	0.990148	0.997874	0.993858	0.993655	0.98918	1.04945	1.01912	1.00214	0.0185774			65.996	0.958911	0.912585	0.989108	0.939093	0.936271	0.99953	1.13396	1.01029	1.11884	1.03618	1.07208	1.00971	0.074067			65.996	1.00337	0.98761	1.12379	1.00639	0.994544	0.986355	0.990492	0.973919	1.08578	1.09515	1.02568	1.02483	0.0517757			65.996	0.9499
70.991	0.997601	0.992835	0.993658	1.00539	1.00748	0.993154	0.997422	1.00573	1.00513	1.06874	1.01967	1.00789	0.0217302			70.991	0.935784	0.971629	0.936482	0.906139	0.961903	1.0584	1.10272	1.08554	1.17386	1.05759	1.14376	1.03035	0.0919691			70.991	1.04327	1.03744	1.12237	0.997251	0.996881	0.997824	0.991507	0.980678	1.09784	1.12195	1.05284	1.03999	0.0532577			70.991	0.933661
75.988	1.00595	1.05746	0.99014	1.00341	1.02284	0.99391	0.995903	1.03204	1.0374	1.02227	1.02521	1.01696	0.0210123			75.988	0.946227	0.988787	0.933774	0.915233	1.00224	1.10339	1.13703	1.14841	1.18606	1.10444	1.16978	1.05776	0.101852			75.988	1.07375	1.1042	1.11629	0.996556	1.01936	1.02242	1.03198	0.990916	1.12772	1.13085	1.04686	1.06008	0.052664			75.988	1.07617
80.986	1.07952	1.09384	0.930866	1.11739	1.05481	1.01093	0.994763	0.990737	1.09531	1.05055	1.04638	1.04228	0.0557247			80.986	0.994257	0.999524	0.979079	0.974504	1.05289	1.13096	1.21804	1.18204	1.15634	1.14268	1.2035	1.09398	0.0952892			80.986	1.13735	1.19388	1.20331	1.13588	1.07766	1.0803	1.08329	0.971831	1.18343	1.17359	1.10944	1.12272	0.0682247			80.986	1.17621
85.985	1.19154	1.19387	1.04229	1.16712	1.09939	1.19442	0.996302	1.07409	1.21478	1.2404	1.14352	1.14161	0.0781676			85.985	1.03696	1.06132	1.01879	1.03188	1.12624	1.19862	1.27898	1.22192	1.22465	1.19991	1.28154	1.1528	0.100911			85.985	1.18954	1.28861	1.24949	1.26095	1.07544	1.15452	1.29056	1.12732	1.23819	1.23212	1.17914	1.20781	0.0688827			85.985	1.20172
90.992	1.39301	1.44264	1.26486	1.25565	1.16266	1.42788	1.12896	1.19377	1.39047	1.43266	1.33475	1.31157	0.115529			90.992	1.22199	1.34787	1.1845	1.35834	1.38263	1.38601	1.55713	1.512	1.4214	1.41606	1.58681	1.3977	0.124847			90.992	1.27839	1.40748	1.328	1.47064	1.29842	1.36501	1.65762	1.28083	1.31404	1.27861	1.28737	1.36058	0.116125			90.992	1.40429
95.992	1.61464	1.75199	1.3887	1.33847	1.24487	1.69842	1.21514	1.38126	1.61655	1.56968	1.51227	1.48473	0.181894			95.992	1.29466	1.4874	1.24888	1.50417	1.457	1.46544	1.67154	1.64225	1.57963	1.59259	1.731	1.51587	0.149538			95.992	1.36813	1.51416	1.41274	1.73725	1.41795	1.61421	1.79993	1.4224	1.40677	1.36252	1.47046	1.50241	0.150218			95.992	1.47016
100.986	1.83535	2.07705	1.68877	1.45184	1.34996	2.0346	1.42574	1.60883	1.86766	1.59971	1.70084	1.69458	0.240428			100.986	1.4969	1.84646	1.39032	1.87915	1.61701	1.63251	2.14439	2.0596	1.92542	2.07768	2.13865	1.8371	0.266092			100.986	1.46286	1.65426	1.52556	1.97405	1.83518	2.00204	2.26319	1.76877	1.50929	1.48158	1.63227	1.73719	0.258598			100.986	1.73313
105.993	2.0537	2.45576	2.01792	1.5668	1.45148	2.41839	1.68502	1.88961	2.13816	1.87024	2.00367	1.95916	0.316779			105.993	1.5869	1.95966	1.50533	2.13003	1.6786	1.68639	2.34145	2.24175	2.04524	2.26293	2.2834	1.9747	0.309033			105.993	1.53698	1.77811	1.60791	2.25291	2.14492	2.3384	2.42495	2.00825	1.58994	1.59862	1.87036	1.92285	0.328339			105.993	1.97273
110.987	2.2306	2.66697	2.31751	1.67825	1.57698	2.69652	1.87937	2.1571	2.37119	2.18769	2.24468	2.18244	0.35671			110.987	1.77871	2.33431	1.7646	2.40516	1.83214	1.84953	2.76932	2.60142	2.52769	2.69908	2.73702	2.29991	0.412998			110.987	1.62945	1.87479	1.75481	2.36913	2.51894	2.63087	2.66611	2.24693	1.69311	1.75138	2.10478	2.11275	0.393505			110.987	2.15446
115.987	2.37915	2.86167	2.56918	1.78168	1.69947	2.90513	2.14896	2.40922	2.5758	2.29949	2.43671	2.36968	0.382855			115.987	1.85285	2.38261	1.78865	2.51344	1.89181	1.88023	2.87223	2.67917	2.71241	2.83429	2.89281	2.39096	0.452085			115.987	1.69363	1.99435	1.82708	2.68077	2.77194	2.8717	2.84648	2.56797	1.78221	1.8731	2.35293	2.29656	0.469341			115.987	2.2137
120.996	2.51369	3.02586	2.87481	1.88131	1.81678	3.15886	2.40863	2.6188	2.75332	2.36132	2.59861	2.54655	0.423394			120.996	1.9072	2.48473	1.88751	2.64197	1.98737	1.94663	2.97957	2.72743	2.78628	2.83212	2.98401	2.46953	0.448774			120.996	1.7474	2.105	1.89979	2.76912	3.13775	3.06025	2.92502	2.70221	1.87412	2.05124	2.58162	2.44123	0.515656			120.996	2.26988
125.988	2.64236	3.15226	3.0943	1.9595	1.87866	3.34843	2.58458	2.80776	2.88108	2.41832	2.71838	2.68051	0.462596			125.988	2.05376	2.7027	2.10481	2.74064	2.18048	2.04367	3.34747	3.03209	3.12056	3.12179	3.33013	2.7071	0.52488			125.988	1.79981	2.19911	1.96981	2.93308	3.40289	3.19342	3.0143	2.9555	1.9896	2.13013	2.71887	2.57332	0.566001			125.988	2.43365
130.983	2.69471	3.15771	3.16581	2.05277	1.98188	3.49973	2.83653	2.98585	2.98382	2.72019	2.90481	2.81671	0.455424			130.983	2.19239	2.84672	2.24394	2.83103	2.36157	2.16128	3.50345	3.2311	3.31364	3.30757	3.52583	2.86532	0.544404			130.983	1.86967	2.28808	2.04686	2.93883	3.70962	3.3419	3.16304	3.19197	2.08403	2.29079	2.8515	2.70694	0.61643			130.983	2.51526
135.992	2.67901	3.14596	3.2004	2.12858	2.0979	3.62615	2.98461	3.13457	3.0637	2.81227	2.98095	2.89583	0.454792			135.992	2.22747	2.89915	2.31628	2.86982	2.36731	2.19593	3.65714	3.32739	3.44608	3.35678	3.57329	2.9306	0.572644			135.992	1.93994	2.38158	2.1147	3.17433	3.78962	3.43255	3.2237	3.19099	2.22411	2.41167	2.98262	2.80598	0.61252			135.992	2.5919
140.985	2.76148	3.244	3.3606	2.18963	2.18522	3.71624	3.18003	3.26825	3.1219	3.08653	3.17019	3.02582	0.472054			140.985	2.27882	2.92759	2.40394	2.96203	2.41462	2.23212	3.7273	3.42983	3.54365	3.46348	3.64967	3.00301	0.588255			140.985	1.99219	2.46632	2.20295	3.2475	3.93018	3.50273	3.43364	3.38366	2.32982	2.49616	3.05695	2.91292	0.638207			140.985	2.62427
145.982	2.81457	3.29482	3.4563	2.24904	2.26092	3.77712	3.29563	3.35177	3.16354	3.08543	3.2253	3.08859	0.474684			145.982	2.33398	2.99759	2.5016	3.03775	2.49612	2.2956	3.79538	3.44503	3.65512	3.53257	3.67705	3.0698	0.582389			145.982	2.04606	2.52976	2.25471	3.25366	4.16505	3.59401	3.47869	3.37792	2.42519	2.62829	3.16362	2.99245	0.657861			145.982	2.70559
150.985	2.89701	3.32987	3.48659	2.29492	2.32551	3.87643	3.40225	3.44749	3.18263	3.12599	3.28604	3.15043	0.481724			150.985	2.3618	3.0183	2.53478	3.11375	2.48746	2.34979	3.82856	3.52823	3.71146	3.53261	3.75431	3.11101	0.592563			150.985	2.11369	2.61864	2.32398	3.27187	4.21788	3.6211	3.50184	3.41581	2.5	2.71131	3.22262	3.04716	0.641411			150.985	2.82712
155.994	2.92466	3.38965	3.45779	2.3576	2.41027	3.94027	3.45782	3.55894	3.20944	3.14177	3.32975	3.198	0.476983			155.994	2.38716	3.06114	2.55291	3.11741	2.50903	2.39476	3.89087	3.52988	3.74059	3.59549	3.77335	3.14115	0.596387			155.994	2.19276	2.69792	2.3749	3.38553	4.27236	3.64287	3.46417	3.48579	2.57757	2.75067	3.28956	3.1031	0.630351			155.994	2.89075
160.984	2.98465	3.46028	3.4573	2.41425	2.48659	3.97333	3.47349	3.61323	3.21422	3.30313	3.4123	3.25389	0.466286			160.984	2.4328	3.06557	2.58829	3.11994	2.56375	2.43616	3.92018	3.63262	3.83335	3.5995	3.83054	3.18388	0.603059			160.984	2.28571	2.75446	2.47322	3.45656	4.33204	3.68795	3.57065	3.54814	2.6137	2.81	3.3085	3.16736	0.624704			160.984	2.98022
165.993	3.03117	3.48009	3.52307	2.43002	2.52971	3.97457	3.52322	3.64819	3.2151	3.32351	3.44227	3.28372	0.464313			165.993	2.4508	3.09038	2.64483	3.21829	2.60703	2.47629	4.00071	3.70387	3.91985	3.67264	3.83884	3.2385	0.615273			165.993	2.34238	2.79249	2.50235	3.41602	4.2388	3.71781	3.53894	3.64702	2.68825	2.90338	3.36132	3.19534	0.589283			165.993	3.07932
170.994	3.02778	3.5364	3.57156	2.45759	2.54714	3.9888	3.50236	3.64155	3.25356	3.41734	3.48537	3.31177	0.464865			170.994	2.51116	3.17209	2.7248	3.32881	2.68261	2.55453	4.11414	3.89208	4.04965	3.72071	3.9278	3.3344	0.635664			170.994	2.51258	2.87926	2.62569	3.60095	4.35953	3.81146	3.51553	3.56204	2.84252	3.10564	3.49946	3.30133	0.559326			170.994	3.17309
175.987	3.07175	3.55328	3.64902	2.46961	2.57032	4.01936	3.58712	3.65388	3.29828	3.61355	3.58465	3.37008	0.480681			175.987	2.51195	3.1407	2.78787	3.34128	2.71323	2.59099	4.17153	3.90278	4.08981	3.70343	3.95962	3.35575	0.637792			175.987	2.57044	2.89066	2.65195	3.50907	4.47018	3.81789	3.63371	3.69502	2.89908	3.1346	3.54644	3.34719	0.573826			175.987	3.28767
180.981	3.10637	3.55995	3.65146	2.52562	2.6876	4.09527	3.61027	3.73982	3.24435	3.38051	3.51691	3.37438	0.460569			180.981	2.51195	3.1407	2.78787	3.34128	2.71323	2.59099	4.17153	3.90278	4.08981	3.70343	3.95962	3.35575	0.637792			180.981	2.67028	2.99476	2.78272	3.66875	4.34159	3.83614	3.5179	3.65315	2.98802	3.24222	3.55848	3.38673	0.502251			180.981	3.31888
185.987	3.11946	3.57619	3.6748	2.51096	2.63884	4.06231	3.58541	3.71702	3.24031	3.51578	3.55913	3.38184	0.467883			185.987	2.53841	3.14614	2.78448	3.36971	2.81326	2.6118	4.26336	4.04249	4.11491	3.71959	4.03556	3.40361	0.657822			185.987	2.66725	2.97355	2.73815	3.49147	4.28395	3.79755	3.55129	3.56309	2.93452	3.21335	3.51683	3.33918	0.487705			185.987	3.3375
190.994	3.16895	3.62326	3.69281	2.51226	2.65169	4.10135	3.58542	3.78392	3.24249	3.56883	3.59251	3.41123	0.479548			190.994	2.53841	3.14614	2.78448	3.36971	2.81326	2.6118	4.26336	4.04249	4.11491	3.71959	4.03556	3.40361	0.657822			190.994	2.68891	2.96093	2.71871	3.5583	4.36784	3.80802	3.45734	3.65256	2.91091	3.2259	3.52836	3.35252	0.511774			190.994	3.3375
195.986	3.17667	3.60928	3.75856	2.53902	2.6872	4.12499	3.59026	3.86917	3.23292	3.52696	3.5755	3.42641	0.481738			195.986	2.51841	3.12614	2.76448	3.34971	2.79326	2.5918	4.24336	4.02249	4.09491	3.69959	4.01556	3.38361	0.657822			195.986	2.69888	2.98362	2.744	3.92839	4.26597	3.81469	3.615	3.7471	2.94079	3.30369	3.59851	3.42188	0.521281			195.986	3.36403
200.985	3.18903	3.60977	3.73028	2.56852	2.71785	4.1396	3.55161	3.86705	3.21884	3.49495	3.55211	3.42178	0.469273			200.985	2.51841	3.12614	2.76448	3.34971	2.79326	2.5918	4.24336	4.02249	4.09491	3.69959	4.01556	3.38361	0.657822			200.985	2.73599	3.0242	2.76681	3.87968	4.274	3.80425	3.48767	3.69597	2.9572	3.31016	3.60325	3.41265	0.497939			200.985	3.34056
205.983	3.17734	3.62764	3.60845	2.59753	2.73283	4.17873	3.62965	3.92977	3.19187	3.48421	3.5805	3.43077	0.473953			205.983	2.55259	3.20775	2.83696	3.52266	2.86249	2.63407	4.20026	4.04171	4.10896	3.74259	4.02592	3.43054	0.633752			205.983	2.76942	3.0329	2.79863	3.93993	4.35039	3.79909	3.58271	3.70609	2.99569	3.3349	3.62488	3.4486	0.506699			205.983	3.3374
210.985	3.19882	3.60234	3.61339	2.6162	2.75893	4.21805	3.58771	3.97976	3.16825	3.44475	3.54493	3.43028	0.475337			210.985	2.55259	3.20775	2.83696	3.52266	2.86249	2.63407	4.20026	4.04171	4.10896	3.74259	4.02592	3.43054	0.633752			210.985	2.71531	2.97269	2.74996	3.72322	4.2077	3.70323	3.49565	3.66626	2.86397	3.28	3.53573	3.35579	0.479733			210.985	3.38151
215.994	3.21542	3.60514	3.55605	2.64602	2.7527	4.2129	3.59694	3.97569	3.11366	3.37766	3.52658	3.41625	0.470595			215.994	2.5524	3.23452	2.86043	3.51135	2.91911	2.70243	4.23396	4.14776	4.20206	3.7388	4.00219	3.46409	0.640107			215.994	2.7564	2.98982	2.7945	3.87115	4.25225	3.73341	3.55486	3.6847	2.93745	3.33857	3.57033	3.40758	0.485768			215.994	3.36861
220.99	3.17858	3.61937	3.56222	2.67815	2.77924	4.21992	3.62153	4.06602	3.05474	3.34982	3.53024	3.42362	0.482426			220.99	2.5224	3.20452	2.83043	3.48135	2.8891	2.67243	4.20396	4.11776	4.17206	3.7088	3.97219	3.43409	0.640107			220.99	2.75411	2.98809	2.82978	3.71179	4.25468	3.72275	3.51538	3.6548	2.97708	3.33938	3.54175	3.38996	0.460826			220.99	3.39354
225.982	3.20122	3.54285	3.55908	2.67543	2.79028	4.28069	3.60984	4.05959	2.99709	3.33491	3.49587	3.41335	0.490967			225.982	2.52491	3.24779	2.79182	3.40724	2.96041	2.81935	4.23271	4.15724	4.25803	3.73504	4.02231	3.46881	0.643409			225.982	2.75663	2.98439	2.82065	3.67178	4.31428	3.71849	3.58674	3.63003	3.03034	3.4152	3.58474	3.4103	0.468094			225.982	3.40333
230.991	3.18347	3.52256	3.61535	2.70396	2.8146	4.30357	3.63071	4.05521	2.93275	3.47237	3.54188	3.43422	0.496509			230.991	2.60273	3.21411	2.82594	3.45934	2.8892	2.79915	4.2427	4.24391	4.28782	3.77018	4.0173	3.48658	0.65356			230.991	2.75845	2.99212	2.82075	3.72763	4.27136	3.71478	3.50493	3.69247	3.08326	3.44841	3.62898	3.4221	0.461026			230.991	3.38726
235.981	3.19032	3.52521	3.54543	2.72121	2.78476	4.39327	3.5075	4.04069	2.87118	3.27813	3.43695	3.39042	0.512207			235.981	2.55064	3.09278	2.75118	3.42401	2.78916	2.70372	4.21555	4.23931	4.17087	3.68577	3.8882	3.41011	0.661661			235.981	2.75573	2.98123	2.84035	3.69781	4.3068	3.71632	3.55909	3.689	3.08764	3.42567	3.643	3.42751	0.466099			235.981	3.36002
240.985	3.24847	3.56971	3.56535	2.71308	2.79864	4.42805	3.6202	4.0766	2.8327	3.49583	3.56191	3.44641	0.530029			240.985	2.5935	3.13625	2.80759	3.44878	2.81666	2.72509	4.15364	4.18563	4.19685	3.75819	3.96595	3.43528	0.642198			240.985	2.75428	2.97578	2.83703	3.75659	4.28852	3.73539	3.56908	3.76765	3.08382	3.44544	3.64933	3.44208	0.474493			240.985	3.43314
245.981	3.25705	3.63074	3.59	2.69923	2.78672	4.39235	3.51834	4.16081	2.79762	3.48772	3.5456	3.44238	0.540975			245.981	2.60355	3.22267	2.87108	3.50116	2.80956	2.78009	4.16365	4.18091	4.18996	3.71568	3.93658	3.45226	0.621549			245.981	2.73111	2.94995	2.81757	3.61473	4.17071	3.71375	3.61722	3.8461	3.07789	3.45111	3.64529	3.4214	0.462105			245.981	3.43871
250.991	3.26442	3.60084	3.60838	2.72636	2.7933	4.39621	3.54471	4.14813	2.77191	3.58089	3.57548	3.45551	0.540481			250.991	2.59376	3.2451	2.91893	3.56144	2.70906	2.6946	4.11845	4.17832	4.1587	3.75891	3.89656	3.43944	0.629474			250.991	2.76989	2.98011	2.84536	3.60775	4.37143	3.70628	3.68161	3.74863	3.04562	3.44271	3.62588	3.43866	0.482127			250.991	3.39762
255.986	3.22706	3.61353	3.62931	2.75728	2.76932	4.39017	3.51669	4.16524	2.79248	3.40748	3.51257	3.43465	0.537325			255.986	2.57883	3.21379	2.89348	3.43902	2.75134	2.74344	3.82077	4.14503	4.14344	3.8258	3.9652	3.41092	0.600264			255.986	2.7782	2.99035	2.80285	3.53104	4.26853	3.68233	3.51049	3.70924	3.01418	3.4489	3.643	3.3981	0.45611			255.986	3.35739
260.988	3.09992	3.46227	3.55562	2.77841	2.74371	4.36801	3.51377	4.21461	2.6979	3.18079	3.38561	3.3637	0.554572			260.988	2.56197	3.14871	2.88291	3.45578	2.82185	2.78266	3.69078	4.18466	4.1565	3.8571	3.93417	3.40701	0.593094			260.988	2.76378	3.00529	2.80106	3.41121	4.12914	3.68424	3.51936	3.70871	2.97291	3.44684	3.6077	3.3682	0.431048			260.988	3.36919
265.994	2.87602	3.31748	3.58046	2.78731	2.70384	4.2738	3.47949	4.2211	2.66361	3.39739	3.39812	3.33624	0.558171			265.994	2.5205	3.06942	2.87612	3.44174	2.85988	2.81133	3.58875	4.13915	4.13591	3.81585	3.90248	3.37829	0.578017			265.994	2.7011	2.93087	2.77671	3.47291	4.23745	3.60795	3.37303	3.72364	2.88421	3.40412	3.69606	3.34619	0.47689			265.994	3.33668
270.988	2.65976	2.98521	3.65465	2.74966	2.63795	4.21915	3.42062	4.0187	2.59854	3.32921	3.24501	3.22895	0.565003			270.988	2.44935	2.99922	2.79955	3.29988	2.93214	2.8292	3.52824	4.09714	4.11958	3.82641	3.94855	3.34811	0.587623			270.988	2.56537	2.85231	2.72653	3.34374	4.15168	3.55858	3.32412	3.60048	2.86024	3.38091	3.65443	3.2744	0.47669			270.988	3.34782
275.99	2.41631	2.63117	3.55461	2.70671	2.57781	4.15511	3.37023	4.05246	2.55453	3.25928	3.08689	3.1241	0.610854			275.99	2.41661	2.8927	2.71342	3.25431	2.91388	2.84407	3.52309	4.06724	4.15387	3.82004	3.9563	3.32323	0.609274			275.99	2.45316	2.76108	2.66824	3.28984	3.91719	3.50527	3.36406	3.59497	2.77449	3.36695	3.64354	3.21262	0.472826			275.99	3.32836
280.992	2.29829	2.4371	3.65444	2.68379	2.54916	4.13943	3.30821	3.94025	2.41459	3.26739	3.00423	3.06335	0.647166			280.992	2.41048	2.80603	2.70353	3.25289	2.90723	2.82826	3.43907	3.99083	4.12936	3.83766	3.93775	3.29482	0.60415			280.992	2.4229	2.72919	2.64059	3.21401	3.95179	3.39878	3.21412	3.46135	2.71514	3.32899	3.63302	3.15544	0.472154			280.992	3.30448
285.984	2.2162	2.39565	3.62493	2.67893	2.55525	4.02767	3.33967	3.86735	2.38466	3.02953	2.92162	3.00377	0.630894			285.984	2.40321	2.75785	2.71958	3.25216	2.85124	2.77367	3.34479	3.97008	4.12322	3.80938	3.92881	3.26672	0.607218			285.984	2.37839	2.71699	2.63263	3.15451	3.83737	3.2765	3.07995	3.4132	2.66513	3.3454	3.59637	3.09968	0.45364			285.984	3.24595
290.984	2.08443	2.27648	3.48978	2.67002	2.54046	3.993	3.33628	3.7082	2.39388	3.47829	3.03035	3.00011	0.641829			290.984	2.45275	2.71602	2.7449	3.296	2.84325	2.77011	3.33081	3.90663	4.07709	3.77913	3.94557	3.26021	0.588058			290.984	2.32589	2.69112	2.60284	3.06873	3.86591	3.14999	3.14425	3.36828	2.64111	3.2977	3.57429	3.06637	0.46258			290.984	3.20532
295.995	1.94868	2.10923	3.40146	2.63348	2.54296	3.88691	3.30191	3.68712	2.37556	3.23341	2.88152	2.90929	0.641948			295.995	2.42992	2.68526	2.67239	3.24573	2.78722	2.75556	3.30798	3.89292	4.05529	3.76044	3.90942	3.22747	0.594874			295.995	2.29678	2.6183	2.63486	2.9969	3.89296	3.07659	2.93596	3.29877	2.57637	3.27798	3.49681	3.0093	0.466128			295.995	3.19684
300.988	1.84853	1.96646	3.22593	2.577	2.54213	3.84838	3.32343	3.59231	2.32665	3.13235	2.80741	2.83551	0.649559			300.988	2.41652	2.69685	2.64717	3.22272	2.80702	2.76802	3.29845	3.95585	4.05708	3.75785	3.96228	3.23544	0.608952			300.988	2.25443	2.55689	2.58184	2.85658	3.70817	3.01803	2.77502	3.2005	2.55215	3.24042	3.44042	2.92586	0.439564			300.988	3.12765
305.99	1.71801	1.81043	2.85416	2.51748	2.51633	3.77886	3.31046	3.53533	2.2935	3.17685	2.76592	2.75248	0.666897			305.99	2.381	2.65631	2.58003	3.20304	2.77982	2.73551	3.35959	3.91773	4.03893	3.74619	3.90956	3.20979	0.615483			305.99	2.25935	2.54729	2.55413	2.83113	3.7259	2.90437	2.98979	3.15817	2.52847	3.16081	3.31037	2.90634	0.423092			305.99	3.08317
310.985	1.62443	1.70681	2.49655	2.45044	2.50221	3.69438	3.27659	3.44077	2.21755	3.07644	2.68661	2.65207	0.671225			310.985	2.35773	2.60103	2.57249	3.13596	2.73653	2.69985	3.25596	3.92337	3.97697	3.71886	3.87289	3.16833	0.61417			310.985	2.24735	2.47085	2.51808	2.74869	3.72424	2.74739	2.53818	3.11336	2.50427	3.1014	3.20722	2.811	0.431554			310.985	3.04561
315.993	1.56726	1.60192	2.24217	2.38171	2.46671	3.64109	3.18195	3.36151	2.13111	2.86839	2.55076	2.54496	0.672278			315.993	2.34409	2.53708	2.53594	3.11452	2.67939	2.65459	3.18315	3.89781	3.99208	3.68203	3.86555	3.13511	0.627092			315.993	2.23489	2.40644	2.49251	2.74008	3.50892	2.59641	2.53352	2.99482	2.47009	3.01756	3.1127	2.73709	0.378918			315.993	3.01631
320.988	1.51395	1.58909	2.05961	2.33826	2.43626	3.47913	3.15537	3.21507	2.03692	2.80219	2.51555	2.4674	0.649619			320.988	2.30665	2.49339	2.51015	3.05561	2.63014	2.60045	3.22604	3.87429	3.93274	3.65337	3.79381	3.09788	0.625621			320.988	2.2105	2.31377	2.45709	2.56925	3.3422	2.42891	2.50712	2.86843	2.41762	2.90408	2.97026	2.63538	0.341299			320.988	3.02069
325.987	1.4577	1.52798	1.95311	2.27281	2.38273	3.29398	3.0621	3.06009	1.97344	2.41349	2.33452	2.33927	0.606935			325.987	2.30814	2.48024	2.46596	2.98464	2.5967	2.59924	3.16948	3.87891	3.92077	3.67613	3.7996	3.07998	0.635034			325.987	2.16997	2.22849	2.40252	2.58121	3.25858	2.46504	2.46979	2.78661	2.38284	2.79675	2.74412	2.57145	0.310434			325.987	2.96608
330.989	1.42179	1.49633	1.82373	2.21751	2.34327	3.07226	2.9386	2.88531	1.87036	2.49132	2.30875	2.26084	0.566025			330.989	2.25896	2.45361	2.45368	2.96592	2.55919	2.51956	3.16622	3.89367	3.91972	3.66246	3.76145	3.05586	0.650303			330.989	2.12186	2.15434	2.33227	2.46342	3.09486	2.35899	2.4291	2.65662	2.32279	2.6469	2.48975	2.46099	0.270479			330.989	2.95572
335.99	1.38212	1.47527	1.75021	2.15323	2.276	2.87675	2.886	2.82912	1.77257	2.27077	2.21068	2.17116	0.539211			335.99	2.26083	2.42648	2.41132	2.96654	2.54014	2.52015	3.13014	3.82774	3.8525	3.63268	3.75009	3.02896	0.636178			335.99	2.0519	2.08389	2.25198	2.33888	2.9529	2.38314	2.39113	2.55309	2.28632	2.53535	2.30472	2.37575	0.247002			335.99	2.94062
340.988	1.3467	1.43877	1.63037	2.09999	2.21107	2.75121	2.80598	2.73015	1.65724	2.25894	2.1679	2.09985	0.527547			340.988	2.24113	2.37384	2.40446	2.93596	2.51807	2.48111	3.16207	3.87388	3.85071	3.5688	3.65538	3.00595	0.639885			340.988	1.99343	2.03951	2.1487	2.30412	2.78428	2.39832	2.34478	2.44921	2.23354	2.46686	2.23507	2.30889	0.221091			340.988	2.87626
345.984	1.35471	1.45296	1.40669	2.05582	2.15916	2.6794	2.65891	2.59894	1.56247	2.13748	2.08312	2.01361	0.506536			345.984	2.24829	2.35541	2.44822	2.92289	2.52154	2.47563	3.08287	3.78186	3.79587	3.52343	3.71199	2.988	0.618529			345.984	1.95769	1.98586	2.06689	2.18278	2.7349	2.38513	2.32483	2.53792	2.18134	2.33364	2.0211	2.24655	0.244771			345.984	2.82053
350.989	1.31968	1.43653	1.34287	1.99318	2.13453	2.57782	2.67888	2.48735	1.47053	2.20062	2.10534	1.97703	0.508769			350.989	2.23362	2.32612	2.39366	2.83338	2.51066	2.47711	3.01231	3.82142	3.81147	3.50508	3.67682	2.96379	0.631019			350.989	1.90855	1.93869	1.98986	2.1949	2.62014	2.39331	2.26477	2.33797	2.19182	2.31843	1.94812	2.19151	0.226111			350.989	2.66294
355.984	1.3161	1.4378	1.30348	1.92149	2.0504	2.42149	2.48011	2.32965	1.4027	2.15305	2.02365	1.89454	0.453085			355.984	2.21155	2.31275	2.4121	2.75338	2.47672	2.4689	3.06849	3.78386	3.74931	3.47601	3.65492	2.94255	0.620974			355.984	1.84913	1.85517	1.89457	2.13302	2.28707	2.38617	2.27302	2.16793	2.2885	2.33017	1.78801	2.11389	0.223905			355.984	2.67555
360.985	1.2804	1.44238	1.16606	1.84974	2.00211	2.33146	2.41223	2.27623	1.33212	2.30191	2.05217	1.8588	0.471543			360.985	2.206	2.27999	2.38893	2.77014	2.4654	2.46466	3.03134	3.75244	3.71129	3.40474	3.65463	2.92087	0.611885			360.985	1.77971	1.75098	1.82365	2.14028	2.25552	2.38873	2.26784	2.06409	2.19361	2.18187	1.64817	2.04495	0.250136			360.985	2.64099
365.99	1.29215	1.41788	1.19516	1.77211	1.91759	2.32211	2.37529	2.20454	1.29621	2.06667	1.95328	1.80118	0.435889			365.99	2.19571	2.286	2.40479	2.80032	2.48682	2.44168	2.98298	3.76172	3.6697	3.38386	3.64893	2.91477	0.60361			365.99	1.7255	1.6628	1.72872	2.13696	2.16509	2.35001	2.23456	2.04135	2.19229	2.16106	1.74343	2.01289	0.247954			365.99	2.57369
370.985	1.28466	1.40296	1.25327	1.7095	1.86438	2.2885	2.31581	2.18106	1.26396	2.02414	1.9143	1.77296	0.415567			370.985	2.18435	2.24291	2.36221	2.7185	2.41731	2.39621	2.97573	3.73036	3.66988	3.34149	3.68134	2.88366	0.619943			370.985	1.65826	1.55912	1.65708	2.0475	2.14483	2.33932	2.21811	1.90405	2.16949	2.13467	1.78762	1.96546	0.265095			370.985	2.57506
375.98	1.23359	1.38675	1.10971	1.65524	1.80574	2.22708	2.23307	2.10344	1.23752	2.11074	1.91018	1.72846	0.426602			375.98	2.15225	2.24072	2.3514	2.72055	2.41845	2.37795	2.96894	3.67835	3.66285	3.32563	3.63738	2.86677	0.611279			375.98	1.62021	1.48835	1.58276	2.00462	1.91406	2.32228	2.17896	1.87506	2.19561	2.1425	1.78205	1.91877	0.277942			375.98	2.55503
380.993	1.19279	1.32849	1.14024	1.59847	1.76853	2.20249	2.16844	2.05511	1.22174	2.12937	1.87543	1.69828	0.420178			380.993	2.13721	2.21001	2.33213	2.64689	2.41597	2.38393	2.84173	3.59154	3.59908	3.28106	3.59603	2.82142	0.589675			380.993	1.56887	1.42611	1.52458	1.99623	1.89639	2.29911	2.10503	1.83928	2.1981	2.11053	1.77478	1.88536	0.28913			380.993	2.48296
385.994	1.16977	1.3127	1.01929	1.56033	1.70293	2.18981	2.15678	2.10462	1.2109	2.07961	1.84969	1.66877	0.438326			385.994	2.11501	2.18346	2.30036	2.59234	2.35716	2.35506	2.75036	3.51134	3.61957	3.22936	3.64839	2.78749	0.601556			385.994	1.53812	1.35806	1.49477	1.9664	1.82177	2.27257	2.09578	1.91038	2.1732	2.0304	1.67789	1.84903	0.298168			385.994	2.52675
390.98	1.15341	1.27822	1.04004	1.52256	1.69262	2.14718	2.13886	2.09148	1.20447	2.05374	1.82361	1.64965	0.429842			390.98	2.07584	2.14779	2.25597	2.56901	2.33678	2.31263	2.7574	3.4874	3.57281	3.23699	3.60135	2.75945	0.603142			390.98	1.5126	1.31242	1.43429	2.00074	1.86007	2.24778	2.09106	1.89394	2.12098	1.98103	1.78778	1.84024	0.30169			390.98	2.55265
395.984	1.12422	1.28564	0.973028	1.49432	1.65367	2.23862	2.05439	2.0493	1.19439	2.01976	1.7866	1.6249	0.43786			395.984	2.05947	2.12998	2.27659	2.53172	2.31982	2.29301	2.75782	3.4961	3.53978	3.20914	3.63327	2.7497	0.608143			395.984	1.5	1.28123	1.38823	1.94066	1.75531	2.24405	2.09562	1.79733	2.10024	1.93223	1.78987	1.80225	0.307036			395.984	2.49053
400.993	1.1216	1.27477	1.08654	1.48504	1.6539	2.05412	1.98959	1.98734	1.19484	1.97262	1.74566	1.59691	0.380337			400.993	2.04082	2.08813	2.25475	2.44753	2.27239	2.28783	2.73819	3.4603	3.54509	3.14983	3.57832	2.71484	0.607346			400.993	1.48827	1.24454	1.40019	1.99688	1.69335	2.21112	2.09156	1.74926	2.07332	1.9172	1.84636	1.792	0.31019			400.993	2.45843
405.983	1.08922	1.29418	1.05402	1.46816	1.62796	2.0085	1.95751	1.94182	1.18036	2.02831	1.76	1.58273	0.382632			405.983	2.03792	2.05551	2.23479	2.4491	2.29299	2.25955	2.73487	3.44061	3.51532	3.19545	3.53525	2.70467	0.604157			405.983	1.47861	1.21027	1.37434	1.91573	1.6646	2.18559	2.0654	1.85808	2.03628	1.91882	1.84798	1.77779	0.308754			405.983	2.4499
410.992	1.11004	1.27899	1.12343	1.44188	1.61008	1.96779	1.86076	1.97167	1.18376	1.83999	1.65992	1.54985	0.338157			410.992	2.02716	2.05193	2.19386	2.41163	2.2703	2.26843	2.63388	3.47137	3.5106	3.14758	3.51038	2.68156	0.607676			410.992	1.48417	1.19539	1.33784	1.94214	1.56176	2.16703	2.07422	1.91347	2.02867	1.90069	1.83011	1.76686	0.32092			410.992	2.40592
415.987	1.07682	1.2894	1.02806	1.42656	1.60465	1.9628	1.9055	2.00758	1.17439	1.85249	1.68246	1.54643	0.365869			415.987	2.00578	2.03566	2.21958	2.41813	2.25387	2.24665	2.61302	3.37351	3.50177	3.124	3.4608	2.65934	0.590129			415.987	1.47295	1.19123	1.34222	1.86507	1.56887	2.14457	2.04529	1.87154	1.99607	1.9064	1.84543	1.74997	0.308722			415.987	2.38814
420.981	1.0772	1.26248	1.12031	1.4227	1.60092	1.96058	1.87634	1.95841	1.16374	1.90028	1.6797	1.54751	0.352159			420.981	1.98312	2.02354	2.20153	2.41544	2.24519	2.21528	2.63744	3.3559	3.4712	3.04223	3.44982	2.64006	0.584079			420.981	1.49627	1.18018	1.3198	1.85733	1.57475	2.12872	2.03681	1.87096	2.0044	1.90908	1.8873	1.75142	0.310735			420.981	2.30332
425.992	1.04566	1.26241	1.1547	1.4035	1.57648	1.91633	1.86916	1.96122	1.16355	1.8834	1.67165	1.5371	0.345561			425.992	1.96558	2.02633	2.18602	2.32261	2.22651	2.23655	2.68111	3.42415	3.51411	2.9935	3.47831	2.64134	0.606662			425.992	1.47407	1.14385	1.3014	1.94311	1.59641	2.10398	2.0585	1.91214	1.97826	1.90068	1.97412	1.76241	0.327991			425.992	2.33606
430.984	1.07527	1.26301	1.11054	1.38599	1.55456	1.94465	1.84699	1.97917	1.16435	1.82793	1.64598	1.52713	0.344289			430.984	1.95401	2.00917	2.15733	2.32241	2.17628	2.20828	2.60373	3.35744	3.48154	2.98916	3.43704	2.60876	0.597867			430.984	1.46796	1.12467	1.29624	1.85862	1.59082	2.08986	2.02013	1.94499	1.99751	1.92129	1.98202	1.75401	0.329297			430.984	2.3308
435.994	1.07126	1.27429	1.18668	1.36346	1.54753	1.93917	1.9084	1.98229	1.17165	1.73739	1.64003	1.52929	0.33473			435.994	1.9344	1.98349	2.10399	2.2646	2.1381	2.11194	2.59004	3.29499	3.38431	2.99771	3.37702	2.56187	0.589693			435.994	1.45818	1.10676	1.2703	1.82524	1.55249	2.05692	1.97686	1.8978	1.96338	1.86558	2.0789	1.73204	0.332374			435.994	2.30963
440.988	1.06167	1.28183	1.13284	1.35317	1.51755	1.87473	1.8412	1.9687	1.16031	1.71496	1.61266	1.50178	0.323601			440.988	1.90325	1.96012	2.12163	2.29345	2.05723	2.09017	2.54616	3.28874	3.39897	2.90099	3.38918	2.5409	0.596894			440.988	1.45255	1.06745	1.25906	1.94839	1.49324	2.05851	1.9088	1.84289	1.92711	1.86238	2.03642	1.71426	0.337884			440.988	2.30352
445.983	1.04594	1.25595	1.13572	1.32016	1.50296	1.88867	1.77299	1.95303	1.17107	1.72312	1.58402	1.4867	0.320109			445.983	1.90983	1.94474	2.12388	2.21778	2.04794	2.07646	2.47836	3.25875	3.36287	2.92826	3.40698	2.52326	0.59852			445.983	1.43942	1.04475	1.24159	1.88273	1.50116	2.01708	1.84917	1.8649	1.87757	1.8311	2.06815	1.69251	0.333757			445.983	2.27195
450.985	1.04826	1.25307	1.11227	1.28869	1.46466	1.86886	1.74747	1.91707	1.15644	1.69621	1.56558	1.46533	0.313072			450.985	1.90427	1.92785	2.11742	2.18305	2.01017	2.02755	2.41118	3.23267	3.37434	2.90776	3.32955	2.49326	0.596264			450.985	1.43062	1.0142	1.22591	1.854	1.48318	2.00718	1.80998	1.82852	1.79675	1.78253	2.03263	1.6605	0.327262			450.985	2.22166
455.993	1.05191	1.26378	1.1035	1.26653	1.42686	1.88428	1.78676	1.95861	1.17546	1.68986	1.58014	1.47161	0.324468			455.993	1.87962	1.92793	2.10611	2.1814	2.00149	1.99906	2.36967	3.17092	3.26743	2.84569	3.35099	2.46366	0.579094			455.993	1.42117	1.00358	1.21207	1.89471	1.57153	1.97532	1.65374	1.79253	1.78399	1.79821	1.98681	1.64488	0.317376			455.993	2.29667
460.995	1.01511	1.24011	1.0718	1.22924	1.39504	1.83748	1.83045	1.91786	1.17217	1.70256	1.59104	1.4548	0.332019			460.995	1.86501	1.93697	2.10816	2.17179	1.97653	2.00878	2.41591	3.19007	3.35957	2.82043	3.32856	2.47107	0.591515			460.995	1.40359	0.993012	1.17991	1.91857	1.53008	1.95578	1.58401	1.69494	1.77694	1.78591	2.00779	1.62096	0.324506			460.995	2.27253
465.988	1.01462	1.25891	1.04694	1.20529	1.3536	1.83051	1.72581	1.97761	1.13384	1.66907	1.55126	1.43341	0.333484			465.988	1.86213	1.90003	2.09316	2.06686	1.98467	1.97167	2.35165	3.13883	3.34001	2.81872	3.27132	2.43628	0.587558			465.988	1.38424	0.955907	1.15684	1.90524	1.56646	1.92807	1.32729	1.8024	1.75658	1.79964	2.07534	1.60527	0.35568			465.988	2.21446
470.994	1.03477	1.24581	1.02494	1.17271	1.33973	1.8161	1.75859	1.93266	1.10416	1.65132	1.55191	1.42115	0.332776			470.994	1.8407	1.90187	2.0611	2.12108	1.95807	1.9516	2.43399	3.17496	3.29972	2.80023	3.31223	2.44141	0.594528			470.994	1.34084	0.940488	1.13533	1.79098	1.50719	1.91495	1.4328	1.70806	1.69737	1.73103	2.00655	1.56415	0.328594			470.994	2.21812
475.988	1.01805	1.21939	1.00991	1.15335	1.29104	1.82624	1.71956	1.92874	1.09247	1.66097	1.53331	1.40482	0.338666			475.988	1.82924	1.86587	2.0634	2.03192	1.9426	1.94207	2.35889	3.10166	3.24029	2.76895	3.27671	2.40196	0.581682			475.988	1.31466	0.894876	1.10221	1.86659	1.56474	1.88081	1.20365	1.7434	1.69531	1.71998	2.13795	1.55675	0.380463			475.988	2.24566
480.981	0.992072	1.21167	0.982949	1.13126	1.27459	1.84763	1.75769	1.94352	1.08999	1.62672	1.53203	1.3991	0.353893			480.981	1.80935	1.86902	2.04699	2.00016	1.94441	1.92077	2.34012	3.11058	3.24029	2.72663	3.30346	2.39198	0.590706			480.981	1.27561	0.882109	1.08018	1.93379	1.52537	1.84565	1.32287	1.74637	1.65911	1.6989	2.17386	1.55853	0.386009			480.981	2.19277
485.993	0.992072	1.21167	0.953215	1.12448	1.26344	1.82729	1.77471	1.91012	1.08332	1.64064	1.54234	1.39303	0.354566			485.993	1.81034	1.8488	2.04187	2.04578	1.9009	1.90135	2.30556	3.08575	3.24029	2.70067	3.22848	2.37362	0.57943			485.993	1.25995	0.876746	1.08407	1.77525	1.50269	1.83657	1.22219	1.63709	1.63438	1.72099	2.15196	1.51835	0.373139			485.993	2.1479
490.988	0.992072	1.21167	0.940237	1.1118	1.23574	1.82118	1.74357	1.91717	1.07995	1.65525	1.53683	1.38595	0.356415			490.988	1.79392	1.83147	2.03538	2.00133	1.9009	1.90135	2.30895	3.05342	3.23305	2.71234	3.22848	2.36369	0.581278			490.988	1.25899	0.870533	1.06062	1.87292	1.61515	1.81698	1.15906	1.75441	1.60325	1.68416	2.16829	1.53312	0.395001			490.988	2.12249
495.988	0.992072	1.21167	0.916914	1.11495	1.24049	1.8505	1.75196	1.96465	1.08552	1.62969	1.53111	1.38996	0.36815			495.988	1.7828	1.84237	2.00519	1.941	1.9009	1.90135	2.42924	3.07778	3.23852	2.65705	3.22848	2.36406	0.588031			495.988	1.24734	0.866746	1.09599	1.82731	1.59435	1.79568	1.22531	1.73674	1.5712	1.65354	2.14399	1.52347	0.37421			495.988	2.10593
500.982	0.992072	1.21167	0.8909	1.1061	1.24472	1.82972	1.66318	1.84922	1.07407	1.57772	1.48419	1.35669	0.339342			500.982	1.77269	1.8281	2.01202	1.94573	1.9009	1.90135	2.36397	3.05	3.20748	2.60259	3.22848	2.34666	0.578548			500.982	1.23917	0.868103	1.1077	1.82346	1.43621	1.77438	1.25651	1.64553	1.53982	1.63418	2.14879	1.49762	0.36416			500.982	2.10237
505.991	0.992072	1.21167	0.86919	1.09972	1.22269	1.83901	1.71054	1.59111	1.08	1.61025	1.51082	1.33973	0.324017			505.991	1.75521	1.816	1.9914	1.93788	1.9009	1.90135	2.31191	2.98336	3.20172	2.64143	3.22848	2.3336	0.576374			505.991	1.22409	0.855058	1.07287	1.83425	1.52527	1.7504	1.30237	1.7113	1.50056	1.58723	2.06203	1.49322	0.354438			505.991	2.06007
510.985	0.992072	1.21167	0.943679	1.0944	1.22071	1.72078	1.68205	1.57119	1.07217	1.45091	1.44821	1.3098	0.277541			510.985	1.7371	1.81101	1.99878	1.88727	1.9009	1.90135	2.26711	2.98119	3.18588	2.60142	3.22848	2.31823	0.577444			510.985	1.23914	0.844145	1.06362	1.86241	1.55963	1.69101	1.11073	1.43627	1.51101	1.5902	2.10437	1.45568	0.369798			510.985	2.07076
515.991	0.992072	1.21167	1.00417	1.09057	1.22763	1.61649	1.68918	1.63707	1.06566	1.54377	1.48154	1.32362	0.273064			515.991	1.73954	1.80521	1.96986	1.95896	1.9009	1.90135	2.2286	2.98032	3.14303	2.62809	3.22848	2.31676	0.569886			515.991	1.24058	0.847015	1.09477	1.83964	1.5963	1.67348	1.23853	1.55507	1.48924	1.5863	2.10437	1.47866	0.353812			515.991	2.04181
520.985	0.992072	1.21167	1.01011	1.09057	1.22763	1.47312	1.66677	1.60778	1.08552	1.50615	1.46153	1.30299	0.246874			520.985	1.72715	1.78869	1.95306	1.91707	1.9009	1.90135	2.18377	2.91839	3.12732	2.56356	3.22848	2.29179	0.564444			520.985	1.24058	0.847015	1.09477	1.86292	1.50659	1.68319	1.12394	1.55178	1.48924	1.5863	2.10437	1.46279	0.363992			520.985	2.02226
525.981	0.992072	1.21167	0.989684	1.09057	1.22763	1.44921	1.62373	1.63049	1.07407	1.50793	1.44778	1.29499	0.24498			525.981	1.7075	1.78462	1.94489	1.89056	1.9009	1.90135	2.10276	2.84571	3.09221	2.54468	3.22848	2.26761	0.557076			525.981	1.24058	0.847015	1.09477	1.80195	1.50932	1.67854	1.12394	1.52673	1.48924	1.5863	2.10437	1.4548	0.356863			525.981	1.97958
530.994	0.992072	1.21167	0.96785	1.09057	1.22763	1.26359	1.64812	1.64498	1.08	1.57931	1.4797	1.28959	0.257116			530.994	1.72182	1.76644	1.93044	1.88011	1.9009	1.90135	2.13292	2.80478	3.07771	2.51847	3.22848	2.26031	0.550462			530.994	1.24058	0.847015	1.09477	1.86828	1.47791	1.68624	1.12394	1.62735	1.48924	1.5863	2.10437	1.46782	0.36712			530.994	1.98507
535.989	0.992072	1.21167	0.956514	1.09057	1.22763	1.26925	1.63927	1.64052	1.07217	1.48628	1.44574	1.27561	0.245563			535.989	1.70684	1.77408	1.94751	1.86661	1.9009	1.90135	2.14865	2.84077	3.05253	2.51024	3.22848	2.26163	0.550494			535.989	1.24058	0.847015	1.09477	1.79651	1.55582	1.67706	1.12394	1.64178	1.48924	1.5863	2.10437	1.46885	0.361103			535.989	2.00703
540.985	0.992072	1.21167	0.948031	1.09057	1.22763	1.26265	1.57454	1.62879	1.06566	1.5317	1.43931	1.27024	0.240571			540.985	1.70348	1.78294	1.94493	1.86728	1.9009	1.90135	2.14865	2.84077	2.98924	2.49954	3.22848	2.25523	0.540829			540.985	1.24058	0.847015	1.09477	1.66826	1.58889	1.66305	1.12394	1.50874	1.48924	1.5863	2.10437	1.44683	0.346975			540.985	1.98718
545.991	0.992072	1.21167	0.950218	1.09057	1.22763	1.17807	1.58834	1.6355	1.07217	1.5082	1.43607	1.26277	0.241487			545.991	1.68554	1.7645	1.92358	1.87516	1.9009	1.90135	2.14865	2.84077	2.97096	2.51024	3.22848	2.25001	0.543048			545.991	1.24058	0.847015	1.09477	1.70605	1.5176	1.67759	1.12394	1.45759	1.48924	1.5863	2.10437	1.44046	0.347741			545.991	1.95599
550.981	0.992072	1.21167	0.950218	1.09057	1.22763	0.997762	1.61679	1.61295	1.06566	1.49193	1.44013	1.24522	0.253395			550.981	1.67293	1.78162	1.90128	1.85448	1.9009	1.90135	2.14865	2.84077	2.96331	2.49954	3.22848	2.24485	0.544185			550.981	1.24058	0.847015	1.09477	1.70605	1.57984	1.64179	1.12394	1.5599	1.48924	1.5863	2.10437	1.45216	0.349212			550.981	1.95605
[truncated: 18 more columns]

## Sheet: Fig. 6e
<Line graph>
CISD1 WT + vector (n=117 cells)																										CISD1 KO + vector (n=144 cells)
Time	s1	s2	s3	s4	s5	s6	s7	s8	s9	s10	s11	s12	s13	s14	s15	s16	s17	s18	s19	s20	s21	mean	SD			Time	s1	s2	s3	s4	s5	s6	s7	s8	s9	s10	s11	s12	s13	s14	s15	s16	s17	s18	s19	s20	s21	s22	s23
0	1.0119	0.989106	0.995632	0.974419	0.996145	0.997143	0.992986	0.999409	0.992959	0.992909	0.998964	1.01353	0.996811	0.999221	0.985167	1.00512	0.999072	0.985894	0.990482	0.999993	0.996766	0.995887	0.00863977			0	1.01097	0.999447	0.997047	0.997285	0.994731	1.00585	1.02348	0.996828	1.00302	0.986075	0.993669	0.986883	0.993392	0.991577	1.00488	0.999419	0.996373	0.987517	0.989614	0.996267	0.990492	0.996229	0.996609
10.24	1.00886	0.983582	0.99188	0.977601	0.994775	1.00099	0.990623	0.999409	0.992959	0.992909	0.998964	1.01353	0.996811	0.999221	0.985167	1.00512	0.999072	0.985894	0.990482	0.999993	0.996766	0.995458	0.00848784			10.24	1.01097	0.999447	0.997047	0.997285	0.994731	1.00585	1.02348	0.996828	1.00302	0.986075	0.993669	0.986883	0.993392	0.991577	1.00488	0.999419	0.996373	0.987517	0.989614	0.996267	0.990492	0.996229	0.996609
20.24	1.00836	0.986494	0.993746	0.976	0.992299	1.01042	1.01007	0.994954	0.999577	0.997105	1.03387	1.0167	0.990435	0.99516	1.00586	1.00391	0.997496	0.989901	0.998343	0.997148	1.00564	1.00017	0.0120655			20.24	1.00665	1.0011	0.987572	0.990838	0.998553	1.00506	1.02013	1.00246	1.01489	0.967641	0.995112	0.989793	0.989878	0.996137	0.974138	0.992022	0.993785	0.987517	0.991908	0.99251	0.997222	0.994732	0.996609
30.24	1.00649	1.01483	0.997994	0.982098	0.990975	1.00546	1.01086	0.993602	0.992959	1.00031	1.00171	1.01083	0.999047	0.992567	0.99619	0.999822	0.993568	1.00128	0.991081	0.999266	1.0076	0.999453	0.00797427			30.24	1.00775	1.00845	1.00671	0.988557	0.985715	1.01036	1.00393	1.00617	1.01873	0.996951	1.00979	0.998178	0.993538	1.00512	1.00288	1.00003	0.996373	0.99855	0.995181	0.986018	1.00096	0.991275	0.997614
40.24	1.00517	0.99509	1.00687	1.00582	0.988499	1.01708	1.00449	0.992193	0.999577	0.992909	0.969773	1.00563	1.00954	1.01532	1.01565	1.00049	0.990799	1.00776	0.991886	0.994489	0.996766	1.00028	0.011077			40.24	1.01097	0.969447	0.995047	1.00044	0.998705	1.01036	1.00393	1.00832	1.00908	1.00333	1.00962	1.00471	0.996644	1.01948	1.00434	1.0134	0.982177	0.987517	0.996647	1.00489	0.999879	0.990063	1.00279
50.25	1.00326	0.980853	1.01151	1.01763	0.987174	1.02358	1.00677	1.00827	0.987132	0.997105	0.990199	0.997451	1.04192	1.0225	1.03471	0.994638	0.983229	1.01168	0.994723	0.998814	1.00564	1.0047	0.0164973			50.25	1.01097	1.0011	0.987572	1.01476	1.00118	1.00585	1.00348	1.00757	1.00962	1.00983	1.00875	1.00145	0.989544	1.00688	0.996122	1.00018	0.993785	0.99855	0.997921	1.00095	0.989611	1.00527	0.998329
60.25	1.00073	1.00446	1.00668	1.00112	0.988744	1.0153	1.00509	1.00685	1.02462	1.00031	0.995744	1.00324	1.00957	1.02401	1.00361	0.998011	1.02027	1.01978	1.01338	1.00177	1.0076	1.00718	0.00942826			60.25	1.00665	1.00845	1.00671	1.00143	1.00502	1.00506	1.00013	1.00213	1.00827	1.00618	1.0051	1.00079	0.998153	1.00831	1.00836	1.01607	0.995373	1.00525	1.0013	1.00518	1.00537	1.00788	0.98663
70.25	0.989461	0.997267	1.00295	1.00869	0.987986	1.00545	1.01109	1.03785	1.02117	1.00309	1.00975	0.996072	1.00572	1.08208	0.989865	0.99984	1.00178	1.01942	1.00968	1.00921	0.996766	1.00882	0.0203827			70.25	1.00775	1.0091	1.00131	1.00669	1.0061	1.01036	1.00393	1.00531	1.0046	1.00884	1.00687	1.03006	1.00321	1.00013	1.00762	1.01888	0.996146	1.01433	1.00743	1.00419	1.00744	1.00455	0.992325
80.26	0.987423	0.99503	1.0111	1.00237	0.960362	1.01972	1.00709	1.01643	1.02454	1.00659	1.00739	0.994473	1.00348	1.06914	0.968944	0.99817	1.00379	1.01381	1.00939	1.00045	1.00564	1.00502	0.0210714			80.26	0.997995	1.0119	1.00436	1.00397	1.00443	0.997595	0.982743	1.00898	1.00012	1.0093	1.00497	1.0044	1.00564	1.00399	1.00978	1.02499	1.00332	1.00802	1.00075	1.00375	1.00418	1.00074	0.996189
90.26	0.920512	1.07123	0.979504	1.00338	0.909984	0.98325	0.965558	1.02575	1.00335	0.988803	1.00388	1.00034	1.00088	1.06504	0.979004	1.0239	1.00643	1.01609	1.00782	1.00887	1.0076	0.998628	0.0373561			90.26	0.976638	1.00114	1.01228	1.00065	0.992785	0.981132	0.969721	1.00055	1.02348	0.992962	0.988677	1.00021	1.01347	1.02607	1.01134	0.992966	0.994118	1.00397	1.00852	1.0095	1.01328	1.00838	0.999388
100.26	0.843621	0.955893	0.845956	0.916353	0.793223	0.926669	0.867424	0.902121	0.904661	0.929234	1.00378	0.975605	0.993249	0.950885	0.95519	0.96569	0.969663	0.935011	0.953333	0.847257	0.937587	0.922496	0.0553031			100.26	0.932209	0.972817	0.975859	0.949996	0.922211	0.950564	0.904283	0.92535	0.966344	0.952127	0.937752	0.959349	0.973694	0.981105	0.966508	0.939946	0.941581	0.971787	1.00194	0.993418	0.952919	1.00446	0.966877
110.26	0.748103	0.754962	0.688158	0.809407	0.681658	0.865955	0.756948	0.826356	0.84802	0.818909	0.909559	0.904777	0.895873	0.846368	0.773738	0.83001	0.757429	0.731049	0.797669	0.681353	0.569238	0.785502	0.0855233			110.26	0.871557	0.934043	0.931733	0.909364	0.862517	0.901723	0.854914	0.852961	0.825796	0.902744	0.870326	0.917443	0.918868	0.947451	0.886904	0.868782	0.874824	0.911156	0.939199	0.917686	0.901141	0.959198	0.919601
120.26	0.62245	0.526483	0.531884	0.715677	0.597131	0.779558	0.633493	0.699065	0.784332	0.71976	0.826143	0.824773	0.802204	0.597685	0.635059	0.658328	0.576433	0.628125	0.675163	0.542006	0.443818	0.658075	0.10643			120.26	0.814227	0.888879	0.893119	0.871452	0.828708	0.859396	0.805609	0.807023	0.774713	0.86775	0.833041	0.850908	0.864894	0.910104	0.825289	0.805053	0.827033	0.848746	0.891922	0.885653	0.880631	0.921022	0.881194
130.26	0.496367	0.390261	0.44056	0.635844	0.490502	0.719666	0.527831	0.631385	0.698411	0.637036	0.755993	0.738666	0.700583	0.43025	0.533711	0.505521	0.437552	0.531043	0.56306	0.458879	0.396538	0.558079	0.11784			130.26	0.776328	0.882131	0.875723	0.84171	0.793485	0.820323	0.788958	0.776629	0.734337	0.863154	0.802327	0.845887	0.844506	0.892243	0.805732	0.763702	0.761187	0.806205	0.874462	0.876111	0.886491	0.911341	0.863028
140.26	0.411379	0.332099	0.41099	0.578929	0.443671	0.667013	0.465935	0.566164	0.635668	0.582176	0.720456	0.649721	0.603863	0.383096	0.444837	0.396713	0.371078	0.458145	0.482675	0.415047	0.388427	0.495623	0.113815			140.26	0.745237	0.876212	0.861224	0.817665	0.761811	0.806868	0.768356	0.747205	0.719294	0.867445	0.795328	0.858846	0.845782	0.89053	0.790332	0.75057	0.740833	0.83812	0.867253	0.883585	0.89199	0.907024	0.846975
150.26	0.342608	0.28561	0.401375	0.542516	0.405825	0.622438	0.425288	0.5271	0.595773	0.54181	0.670316	0.584767	0.523866	0.376738	0.376316	0.331127	0.326609	0.413162	0.407856	0.385472	0.383877	0.450974	0.109855			150.26	0.725877	0.873284	0.841298	0.796461	0.742194	0.794969	0.752417	0.744542	0.736957	0.875214	0.784902	0.874308	0.873619	0.90112	0.808819	0.789007	0.723721	0.863117	0.873893	0.899278	0.895962	0.909021	0.83841
160.26	0.321729	0.259762	0.435536	0.514089	0.392529	0.586408	0.408984	0.508664	0.561202	0.503201	0.633439	0.54104	0.467615	0.380487	0.327885	0.300146	0.308063	0.394338	0.35752	0.368728	0.371814	0.425866	0.103904			160.26	0.7264	0.863768	0.840231	0.801488	0.732992	0.786575	0.742374	0.745051	0.74813	0.895486	0.815244	0.895203	0.875682	0.918489	0.827052	0.807544	0.723109	0.883782	0.88873	0.923068	0.896224	0.929134	0.845392
170.26	0.333908	0.245171	0.49377	0.505931	0.391755	0.566778	0.407295	0.510593	0.544013	0.491327	0.608392	0.521624	0.425513	0.380051	0.292804	0.293472	0.307762	0.383487	0.318109	0.36092	0.387046	0.417606	0.102563			170.26	0.732396	0.869136	0.843897	0.810922	0.738225	0.770908	0.761617	0.751617	0.758883	0.918917	0.829767	0.886982	0.872671	0.942709	0.845613	0.824782	0.727235	0.891495	0.906724	0.934831	0.903701	0.925519	0.845529
180.26	0.363712	0.255817	0.576616	0.505727	0.403169	0.550151	0.420661	0.538591	0.549827	0.495817	0.59707	0.533548	0.393536	0.379869	0.271845	0.305372	0.30484	0.394004	0.304515	0.362122	0.39219	0.423762	0.106921			180.26	0.740542	0.879339	0.845406	0.815538	0.739639	0.776621	0.743346	0.761435	0.791457	0.941517	0.848236	0.868244	0.874789	0.950102	0.869118	0.856418	0.735994	0.919271	0.912232	0.952265	0.917632	0.943917	0.849179
190.27	0.403269	0.263183	0.654281	0.528135	0.421604	0.545834	0.437077	0.591261	0.554189	0.499232	0.631637	0.549797	0.370757	0.384833	0.254487	0.342102	0.315039	0.414628	0.30299	0.368039	0.404257	0.43984	0.11819			190.27	0.744234	0.887264	0.844394	0.821638	0.739361	0.790839	0.772372	0.77647	0.828952	0.943339	0.851547	0.89191	0.897129	0.945512	0.888688	0.891141	0.763588	0.927637	0.919404	0.964456	0.915903	0.944007	0.890678
200.27	0.440494	0.301591	0.704375	0.548188	0.484167	0.54455	0.472446	0.630947	0.59261	0.514379	0.632003	0.582686	0.358299	0.378236	0.255981	0.38879	0.348765	0.471287	0.304573	0.370087	0.423842	0.464205	0.123422			200.27	0.757196	0.888223	0.848072	0.833636	0.748703	0.817172	0.764273	0.792081	0.85364	0.959997	0.858039	0.901218	0.912573	0.959148	0.899821	0.919189	0.78148	0.939865	0.926624	0.982887	0.908894	0.945516	0.919013
210.27	0.47846	0.334315	0.752743	0.572506	0.514024	0.545358	0.476547	0.665876	0.619434	0.546075	0.690412	0.617344	0.345788	0.390662	0.26523	0.444186	0.373015	0.5238	0.307904	0.378965	0.423644	0.488871	0.134019			210.27	0.765707	0.886122	0.852897	0.86107	0.778388	0.826171	0.790124	0.820858	0.877122	0.955254	0.859874	0.895263	0.938315	0.964744	0.9088	0.930285	0.792266	0.958099	0.931788	0.993936	0.896441	0.96503	0.932322
220.27	0.522276	0.378375	0.801304	0.602334	0.585195	0.554196	0.499403	0.720113	0.659366	0.584258	0.728259	0.640024	0.346816	0.400962	0.272483	0.501216	0.416523	0.579641	0.32888	0.386028	0.442437	0.521433	0.14382			220.27	0.792661	0.88164	0.845634	0.882107	0.788298	0.817198	0.821547	0.84171	0.905282	0.956205	0.847647	0.903594	0.949142	0.975626	0.911604	0.944766	0.816097	0.967346	0.930473	0.983748	0.887372	0.967872	0.95907
230.27	0.576292	0.441039	0.811122	0.621028	0.645482	0.569015	0.521926	0.756112	0.675149	0.62917	0.739535	0.665592	0.356148	0.405987	0.282679	0.558721	0.471672	0.623117	0.353257	0.395048	0.468946	0.550811	0.144977			230.27	0.80964	0.870827	0.84499	0.895672	0.804266	0.823313	0.816623	0.850335	0.929829	0.957243	0.856779	0.926629	0.951764	0.977061	0.923192	0.962779	0.830655	0.985498	0.942189	0.994568	0.902633	0.962757	0.958616
240.27	0.625603	0.496148	0.848834	0.644932	0.681318	0.595026	0.535636	0.785882	0.680029	0.672338	0.773507	0.701659	0.368073	0.411667	0.297271	0.614485	0.496636	0.671428	0.384272	0.40577	0.471905	0.579163	0.151862			240.27	0.813607	0.871716	0.837043	0.90016	0.821937	0.850613	0.840725	0.85348	0.936395	0.96813	0.858183	0.952001	0.95794	0.990027	0.935596	0.960503	0.8395	0.989708	0.944112	1.01147	0.892047	0.964892	0.964528
250.27	0.714094	0.55566	0.866236	0.668672	0.709295	0.621656	0.551131	0.786255	0.711291	0.696443	0.777201	0.727711	0.394437	0.424729	0.328566	0.658707	0.547242	0.709412	0.421311	0.414603	0.496835	0.608642	0.14995			250.27	0.82778	0.869255	0.838794	0.912954	0.830298	0.846674	0.841049	0.856678	0.934688	0.971256	0.858684	0.962561	0.966359	0.990195	0.954455	0.984448	0.860283	0.983653	0.94145	1.02169	0.885898	0.977978	0.969356
260.27	0.74828	0.617274	0.887681	0.682742	0.731011	0.630601	0.571501	0.794622	0.725313	0.72889	0.793006	0.757176	0.417883	0.433045	0.351287	0.716155	0.567668	0.761395	0.471273	0.425297	0.514045	0.634578	0.150965			260.27	0.836615	0.879264	0.84805	0.927355	0.857572	0.850717	0.849342	0.867886	0.942492	0.980285	0.876388	0.978804	0.95302	1.00644	0.954273	0.999737	0.873243	0.986976	0.933107	1.02991	0.90124	0.987068	0.976842
270.27	0.794006	0.673751	0.893988	0.702976	0.778296	0.62943	0.588721	0.816988	0.741057	0.750699	0.791712	0.788254	0.453831	0.43707	0.384496	0.750231	0.591347	0.792986	0.51962	0.430814	0.5455	0.659799	0.15033			270.27	0.842378	0.885604	0.849212	0.937066	0.861336	0.853573	0.869103	0.878998	0.940431	0.967374	0.861799	0.973661	0.973082	1.00894	0.953844	0.99168	0.894343	1.00133	0.930234	1.0346	0.909957	0.984903	0.98077
280.27	0.80772	0.720033	0.905312	0.727717	0.7823	0.647791	0.604447	0.813007	0.763996	0.772632	0.79527	0.810115	0.500123	0.452869	0.436758	0.786706	0.638923	0.825516	0.560565	0.438175	0.563699	0.683508	0.144063			280.27	0.837815	0.883005	0.844258	0.943812	0.881659	0.864238	0.884587	0.894452	0.944147	0.984522	0.854357	0.995711	0.983093	1.01248	0.963915	0.988134	0.886625	0.996099	0.946673	1.03066	0.925296	0.980369	0.998864
290.27	0.791327	0.772986	0.915165	0.749472	0.787491	0.657474	0.610351	0.816485	0.795295	0.806391	0.803311	0.81945	0.536299	0.477459	0.492304	0.824369	0.689791	0.85209	0.576223	0.456933	0.559153	0.704277	0.139793			290.27	0.849676	0.886595	0.855591	0.944882	0.879484	0.857406	0.887568	0.91067	0.949814	0.987494	0.856157	1.00303	0.984439	1.00771	0.980292	0.996549	0.893069	0.994708	0.931536	1.02862	0.919541	0.976481	1.00353
300.28	0.78122	0.791784	0.898012	0.760001	0.79783	0.685071	0.631667	0.840865	0.788915	0.829709	0.805899	0.812617	0.567208	0.475053	0.540955	0.843021	0.705229	0.855984	0.599532	0.467431	0.56726	0.716441	0.133273			300.28	0.841889	0.905103	0.871439	0.948246	0.897587	0.877348	0.893982	0.915543	0.948788	0.991935	0.863308	0.975585	0.996823	1.01628	0.988903	0.988175	0.890714	0.99562	0.947674	1.03103	0.950413	0.983083	1.0027
310.28	0.800815	0.83115	0.900099	0.763495	0.819178	0.697215	0.633983	0.860973	0.80445	0.860323	0.820267	0.837692	0.602625	0.474671	0.591818	0.870219	0.728855	0.880599	0.624756	0.468285	0.613753	0.737391	0.133747			310.28	0.851057	0.913001	0.87622	0.958265	0.920116	0.902592	0.910633	0.923065	0.9415	0.977788	0.881154	0.940131	0.999483	1.02758	0.999099	0.977225	0.907958	1.00054	0.955057	1.0319	0.952118	0.985098	1.00485
320.28	0.820371	0.826499	0.910394	0.773708	0.818222	0.69337	0.661727	0.903374	0.81774	0.869963	0.85114	0.852516	0.640984	0.51091	0.631207	0.884419	0.761789	0.889042	0.666126	0.485539	0.647778	0.757944	0.127041			320.28	0.864017	0.917045	0.877875	0.955212	0.921001	0.916339	0.911152	0.926867	0.943771	0.974371	0.9071	0.915842	0.995154	1.02127	1.00526	0.978815	0.91661	1.01556	0.95364	1.03319	0.970824	0.984861	1.01303
330.26	0.846072	0.857839	0.913361	0.788387	0.817945	0.711648	0.689383	0.887644	0.82711	0.892521	0.831035	0.847737	0.683751	0.523781	0.645858	0.897278	0.799022	0.899341	0.690337	0.489813	0.640459	0.770492	0.123966			330.26	0.863952	0.918131	0.887849	0.959391	0.924218	0.91974	0.906422	0.909083	0.967756	0.971295	0.913235	0.916406	1.00295	1.02684	1.00088	0.970771	0.922037	1.01836	0.974382	1.02517	0.980502	0.992236	1.01024
340.27	0.881896	0.827954	0.910648	0.797916	0.830938	0.718916	0.711013	0.86841	0.844592	0.890137	0.822578	0.84676	0.717606	0.575243	0.681725	0.909509	0.791989	0.905943	0.712427	0.502714	0.680419	0.782349	0.112039			340.27	0.875394	0.921635	0.882002	0.957716	0.920288	0.934084	0.914974	0.917741	0.979224	0.976851	0.942294	0.949745	1.00978	1.03492	0.99484	0.947817	0.940523	1.02441	0.983472	1.02194	0.978075	0.987296	1.02457
350.27	0.865639	0.862779	0.910385	0.810152	0.828798	0.740422	0.714087	0.852939	0.827932	0.898863	0.928496	0.888974	0.743731	0.59971	0.696078	0.929351	0.830413	0.909565	0.735414	0.506835	0.705147	0.79932	0.112457			350.27	0.874812	0.917277	0.874485	0.96436	0.927383	0.962248	0.921647	0.923611	0.97249	0.987046	0.933018	0.936063	1.00432	1.02175	0.985592	0.953131	0.930215	1.03729	0.975639	1.01666	0.994401	0.985809	1.02153
360.27	0.922349	0.8789	0.911542	0.820716	0.880475	0.773502	0.727184	0.874901	0.810536	0.910146	0.976276	0.895122	0.78245	0.631257	0.715134	0.940731	0.837499	0.915363	0.740527	0.516349	0.688332	0.816633	0.115256			360.27	0.889473	0.921158	0.887477	0.969291	0.942045	0.948525	0.955079	0.927424	0.98014	1.00355	0.934288	0.942978	0.995457	1.02175	0.982591	0.980107	0.937103	1.03334	0.98102	1.02631	0.997896	0.980804	1.01629
370.27	0.901189	0.896977	0.933224	0.819843	0.863816	0.798543	0.75568	0.884582	0.809193	0.906175	0.966895	0.895169	0.809794	0.655284	0.736303	0.943533	0.835036	0.929457	0.773794	0.525543	0.716621	0.826507	0.107504			370.27	0.898517	0.921722	0.893814	0.974894	0.946162	0.96684	0.93467	0.93112	0.994255	0.998698	0.945795	0.964988	0.999721	1.01772	0.980315	0.964714	0.930608	1.02571	0.965811	1.03424	0.998426	0.986354	1.02478
380.27	0.892884	0.903467	0.936335	0.829569	0.872321	0.799124	0.772659	0.881576	0.805321	0.911494	0.943188	0.908949	0.838683	0.652105	0.753179	0.956765	0.857793	0.938546	0.777753	0.534142	0.741943	0.833705	0.104791			380.27	0.900212	0.921908	0.896629	0.977872	0.949326	0.940106	0.947693	0.929732	0.996403	0.981047	0.947142	0.964334	1.01814	0.99738	0.992612	0.965886	0.921357	1.01206	0.974356	1.00926	1.00043	0.979805	1.0114
390.28	0.900854	0.917177	0.947699	0.831801	0.878252	0.820481	0.800352	0.887787	0.819437	0.919656	0.943835	0.920889	0.871451	0.689238	0.764955	0.966227	0.885706	0.938528	0.805694	0.548462	0.756586	0.848337	0.099967			390.28	0.896339	0.936433	0.908528	0.979867	0.943026	0.945606	0.952034	0.93031	1.00533	0.988318	0.964726	0.975316	1.02302	0.991658	0.993735	0.9605	0.931241	1.00432	0.980028	0.992011	1.01532	0.979616	1.00877
400.27	0.912101	0.915995	0.938754	0.842215	0.884671	0.846863	0.820866	0.892671	0.841035	0.940407	0.94439	0.928618	0.889389	0.729921	0.788226	0.966388	0.897397	0.955148	0.83003	0.562763	0.735814	0.860174	0.095859			400.27	0.906445	0.936106	0.913922	0.981264	0.949098	0.936487	0.953265	0.933289	1.00918	0.993846	0.961776	0.972642	1.03258	1.00679	0.987515	0.963471	0.935473	0.997899	0.988665	1.0072	1.0131	0.983722	1.0265
410.27	0.914077	0.938084	0.947791	0.84783	0.906909	0.858262	0.847231	0.902853	0.851954	0.952543	0.941521	0.926409	0.900045	0.772404	0.814997	0.969712	0.926406	0.965505	0.838866	0.573951	0.772605	0.87476	0.0908234			410.27	0.913155	0.939518	0.914327	0.978687	0.949871	0.930868	0.965835	0.937218	1.01574	1.00168	0.96306	0.958128	1.03705	0.999398	0.985439	0.975472	0.948944	1.00816	0.977615	1.01399	1.00399	0.983809	1.01788
420.28	0.935328	0.948446	0.947267	0.875939	0.922069	0.882191	0.863108	0.911275	0.852889	0.946438	0.947113	0.922207	0.906156	0.799755	0.833722	0.968676	0.93163	0.979514	0.853622	0.596692	0.769246	0.885394	0.0863342			420.28	0.914759	0.928795	0.911913	0.981718	0.968849	0.939662	0.954043	0.936145	1.01023	1.00605	0.973888	0.983314	1.02714	1.00011	0.989575	0.983067	0.964603	1.00961	0.991232	1.02254	1.0174	0.97941	0.997542
430.28	0.943766	0.967472	0.965777	0.9102	0.930452	0.883617	0.893715	0.908071	0.856315	0.956988	0.96971	0.934353	0.92277	0.821631	0.842675	0.971741	0.930046	0.972638	0.86732	0.611	0.778148	0.897067	0.0848301			430.28	0.931604	0.930596	0.911938	0.982455	0.960135	0.939925	0.967713	0.94631	1.00901	0.999185	0.973168	0.966909	1.03461	0.982052	0.979934	1.01305	0.969137	1.00016	0.985644	1.01677	1.01109	0.983904	0.993871
440.28	0.954571	0.963189	0.97117	0.914137	0.950807	0.902204	0.901168	0.923451	0.854924	0.954513	0.951272	0.929371	0.939423	0.84226	0.850097	0.972851	0.949048	0.974317	0.891976	0.626248	0.806042	0.905859	0.0798732			440.28	0.955729	0.935096	0.9188	0.983576	0.960363	0.949414	0.972378	0.942095	1.00931	1.01397	0.986018	0.965012	1.03423	0.971996	0.977225	1.01189	0.96563	1.00126	0.99447	1.00518	1.01426	0.977355	0.986181
450.28	0.960567	0.933395	0.981739	0.937533	0.947441	0.910431	0.921939	0.944236	0.869817	0.936453	0.970958	0.928627	0.951066	0.870081	0.845667	0.966134	0.940508	0.979614	0.900166	0.652359	0.82523	0.913046	0.0734562			450.28	0.960517	0.935182	0.91882	0.986384	0.972958	0.967779	0.978469	0.939968	1.00893	1.00338	0.97433	0.958168	1.0245	0.96925	0.979604	0.997534	0.96523	0.984419	0.987996	1.00219	1.00645	0.980555	0.985018
460.28	0.980828	0.954133	0.985561	0.959259	0.973188	0.909524	0.938002	0.921051	0.884017	0.962714	0.957141	0.921866	0.944299	0.877381	0.841768	0.973241	0.945847	0.971645	0.906931	0.670987	0.824637	0.919239	0.0722592			460.28	0.975787	0.933256	0.924194	0.988641	0.989959	0.991503	0.983846	0.940048	0.992174	0.995659	0.988125	0.94047	1.03458	0.999479	0.996109	1.00813	0.976989	0.983074	0.993504	0.993761	1.00421	0.98279	0.997331
470.28	0.987574	0.96047	0.989228	0.974333	0.98538	0.927709	0.926627	0.941266	0.905247	0.969016	0.949377	0.946359	0.95994	0.872206	0.851165	0.977441	0.965141	0.966729	0.932349	0.702112	0.840859	0.930025	0.0674076			470.28	0.988369	0.933585	0.92196	0.981055	0.977755	0.991429	0.976071	0.942446	0.991668	1.00425	0.991803	0.946825	1.02087	0.967387	0.996353	0.997936	0.969854	0.977311	0.992706	1.0072	1.0089	0.9813	0.993696
480.28	0.982294	0.966093	0.991726	0.959259	0.983481	0.936849	0.931222	0.941266	0.910149	0.966298	0.997022	0.978213	0.964851	0.866773	0.863308	0.973274	0.946421	0.969427	0.926626	0.726187	0.855102	0.93504	0.0633448			480.28	0.992118	0.951335	0.935149	0.981471	0.982596	0.991275	0.99525	0.936989	1.03452	1.0308	0.988125	0.932905	1.04154	0.989434	1.00448	0.999391	0.981319	0.971375	0.985672	1.01399	0.993736	0.971916	0.997489
490.28	0.977852	0.984621	0.98984	0.974333	0.981943	0.954204	0.934223	0.941266	0.933834	0.973686	0.991107	0.997784	0.966245	0.908569	0.881326	0.977019	0.970539	0.974918	0.950559	0.752682	0.903371	0.948568	0.0547026			490.28	0.996039	0.957994	0.948714	0.987444	0.987233	1.00061	1.02531	0.932685	1.03713	1.00678	0.991803	0.956633	1.02233	0.992925	0.996109	1.00514	0.977647	0.980504	0.991252	1.02254	0.997034	0.975179	1.00168
500.28	1.00062	0.989603	0.990413	0.959259	1.01083	0.972391	0.941489	0.941266	0.940327	0.971379	0.990367	1.01079	0.97379	0.910924	0.897837	0.970619	0.957921	0.966349	0.966267	0.770993	0.894864	0.953728	0.0532447			500.28	1.0025	0.966205	0.949992	0.982604	0.980821	0.991503	1.00367	0.941709	1.03452	1.0205	0.988125	0.953425	1.02342	1.00303	0.996353	0.990869	0.984027	0.983582	0.991232	1.01677	1.00585	0.977646	1.00084
510.28	0.988001	0.994155	0.992302	0.974333	1.00893	0.975874	0.971876	0.941266	0.946678	0.966359	0.991107	0.997784	0.975176	0.92076	0.908672	0.971574	0.971737	0.976095	0.952481	0.803997	0.92711	0.959822	0.0443625			510.28	1.00882	0.961017	0.965124	0.987511	0.980307	0.991429	1.02376	0.932726	1.03713	1.00701	0.991803	0.965879	1.01669	0.995479	1.00448	0.997936	1.00184	0.981284	0.985644	1.00518	1.01866	0.972025	1.00168
520.29	0.988611	0.988302	0.981698	0.959259	1.00703	0.992488	0.990738	0.941266	0.956744	0.978727	0.990367	1.01079	0.974607	0.921204	0.922867	0.970559	0.965927	0.988977	0.971588	0.823448	0.920388	0.964075	0.0415941			520.29	1.00244	0.973358	0.963447	0.984492	0.978388	0.991275	1.02175	0.922244	1.01061	1.01652	0.991803	0.946825	0.9928	0.967387	0.996353	0.999391	1.0101	0.985851	0.99447	1.00219	1.0148	0.970462	1.00084
530.29	1.01696	0.992854	0.971718	0.974333	1.00513	0.986128	0.991088	0.941266	0.973864	0.973686	0.991107	0.997784	0.975365	0.94317	0.929002	0.985513	0.958918	0.987878	0.962094	0.865223	0.924146	0.968916	0.0339051			530.29	1.00783	0.975123	0.9668	0.986712	0.981655	1.00061	0.997907	0.936989	1.03452	1.00815	0.988125	0.932905	1.00493	0.989434	1.00448	1.00514	0.989991	0.976421	0.987996	0.993761	1.01416	0.970907	0.989336
540.29	1.01556	0.987002	0.978753	0.959259	1.00323	0.97892	0.991438	0.941266	0.973261	0.971379	0.990367	1.01079	0.967932	0.944071	0.940035	0.979687	0.973117	0.998496	0.957704	0.88222	0.913068	0.969407	0.0321693			540.29	1.01775	0.973176	0.961282	0.987265	0.978808	0.991503	0.976396	0.932685	1.03713	1.04249	0.991803	0.956633	1.01371	0.992925	0.996109	0.990869	0.987414	0.986497	0.993504	1.0072	1.01556	0.977646	0.990129
550.29	1.01416	0.991554	0.995297	0.974333	1.00133	0.999238	0.991788	0.941266	0.96298	0.966359	0.991107	0.997784	0.965604	0.958635	0.942978	0.978037	0.960627	0.990765	0.978327	0.908926	0.932851	0.973521	0.0263359			550.29	1.01181	0.976427	0.967242	0.980199	0.968974	0.991429	1.01184	0.941709	1.03452	1.03679	0.988125	0.953425	0.992347	1.00303	0.996353	0.997936	1.00585	0.985851	0.992706	1.01399	1.01331	0.972025	0.997489
560.29	1.01276	0.985702	1.00201	0.959259	0.999427	0.997355	0.992138	0.941266	0.959592	0.978727	0.990367	1.01079	0.980622	0.958635	0.945119	0.988421	0.944578	1.04298	0.976008	0.929572	0.940961	0.977918	0.0289634			560.29	1.01181	0.975525	0.969309	0.984318	0.972455	0.991275	1.00523	0.932726	1.03713	1.04249	0.991803	0.965879	0.999415	0.995479	1.00448	0.999391	1.00358	0.976421	0.985672	1.02254	1.01416	0.970462	1.00168
570.3	1.01136	0.990254	1.00043	0.974333	0.997525	0.999339	0.992489	0.941266	0.964696	0.973686	0.991107	0.997784	0.972753	0.958635	0.950936	0.986917	0.945841	1.05009	0.981307	0.955819	0.991011	0.982266	0.0251699			570.3	1.01775	0.973176	0.961282	0.987416	0.978768	1.00061	1.01799	0.922244	1.01061	1.03679	0.991803	0.956633	1.01371	0.992925	0.996109	1.00514	0.999709	0.986497	0.991252	1.01677	1.01556	0.970907	1.00084
580.3	1.00996	0.989604	0.995246	0.959259	0.995625	0.997456	0.992839	0.941266	0.959592	0.971379	0.990367	1.01079	0.966032	0.958635	0.945201	0.988421	0.944578	1.02714	0.993331	0.955935	0.9556	0.978489	0.0246248			580.3	1.01181	0.976427	0.967242	0.982724	0.982793	0.991275	1.00523	0.932726	1.03713	1.04249	0.988125	0.953425	0.992347	1.00303	0.996353	0.990869	0.999709	0.986497	0.985672	1.00518	1.01331	0.993761	1.00168
590.3	1.00996	0.989604	0.995246	0.974333	0.995625	0.997456	0.992839	0.941266	0.964696	0.966359	0.991107	0.997784	0.966032	0.958635	0.962683	0.986917	0.945841	1.02714	1.03207	0.973047	0.964305	0.982521	0.0240722			590.3	1.01181	0.975525	0.969309	0.982724	0.982793	1.00061	1.01799	0.922244	1.01061	1.03679	0.991803	0.965879	0.999415	0.995479	1.00448	1.00514	0.999709	0.986497	0.991252	1.00219	1.01331	0.993761	1.00084
600.3																										600.3
[truncated: 73 more columns]

## Sheet: Fig. 6f
<Line graph>
CISD1 WT + vector (n=114 cells)																	CISD1 KO + vector (n=130 cells)																		CISD1 KO + CISD1 WT (n=121 cells)
Time	s1	s2	s3	s4	s5	s6	s7	s8	s9	s10	s11	s12	mean	SD			Time	s1	s2	s3	s4	s5	s6	s7	s8	s9	s10	s11	s12	s13	mean	SD			Time	s1	s2	s3	s4	s5	s6	s7	s8	s9	s10	s11	s12	mean	SD
0	1.00016	0.983959	0.944642	0.969378	0.995934	0.984965	0.966931	1.00221	0.996138	0.991081	1.03341	0.987105	0.987992	0.0218409			0	1.00196	0.984932	1.00328	1.00277	1.02179	1.01209	1.00038	1.00396	1.00964	0.999579	0.975346	1.00163	1.01824	1.00274	0.0123319			0	1.00789	0.99363	1.03067	1.02726	1.01085	0.994243	0.984647	0.994858	0.997444	0.979158	0.978967	1.0547	1.00453	0.0230206
10.24	1.00326	0.996278	0.986549	1.00231	1.00092	0.998125	0.966931	0.992683	0.994757	0.991081	1.03341	0.987105	0.996117	0.0152873			10.24	1.00583	1.00408	1.00451	0.988257	1.00497	1.01209	0.999777	1.00073	1.00964	1.00008	0.995739	1.01422	0.992215	1.00247	0.00749826			10.24	1.00789	0.99363	1.03067	1.00743	1.01085	0.994243	0.984647	0.994858	0.997444	0.979158	0.978967	1.01404	0.999486	0.0153418
20.24	1.00016	0.979959	0.944642	0.969378	0.995864	1.04046	0.975572	0.995921	0.977952	0.959059	0.997083	0.98008	0.984677	0.0241608			20.24	1.01278	1.00946	1.01471	1.01535	1.0124	1.0111	0.999533	0.993515	1.00006	0.995501	0.980757	1.01025	1.01284	1.00525	0.0105128			20.24	0.998516	0.994906	1.00693	0.969995	1.00266	0.994891	0.99704	1.00894	1.00853	1.00043	1.02191	1.0547	1.00495	0.019884
30.24	1.00326	0.996278	0.986549	1.00231	1.0028	1.01431	0.987221	1.00063	0.991527	0.982396	0.983445	1.02228	0.99775	0.0123519			30.24	1.01992	1.00946	1.0112	1.01632	0.987011	1.00245	0.993627	0.992968	0.999988	0.998346	0.995269	1.00689	1.01519	1.00374	0.0102642			30.24	0.993373	1.00335	1.00646	1.02726	0.996798	0.994243	0.984647	0.994858	0.997444	0.979158	0.978967	1.01404	0.99755	0.0139937
40.24	1.00016	0.979959	0.944642	0.969378	1.00303	0.982968	0.980538	1.01402	1.02556	0.988976	1.00077	0.99214	0.990178	0.0212304			40.24	1.00736	1.01532	1.00897	1.00417	0.986589	1.00371	0.995851	1.0056	1.00578	1.01171	0.993352	1.00358	0.973428	1.00119	0.0113446			40.24	0.986194	0.98878	0.999375	1.00743	0.990055	0.993409	1.00078	1.00894	1.00853	1.00043	1.02191	0.986876	0.999392	0.0109375
50.25	1.00326	0.996278	0.986549	1.00231	1.00392	0.958508	0.961547	1.03016	1.01291	1.00376	1.00795	0.999852	0.99725	0.0202014			50.25	0.999645	1.00364	1.00344	1.00549	0.99859	0.992295	1.00293	1.00329	0.998431	0.995204	1.01573	1.01284	0.98932	1.0016	0.00738411			50.25	0.997873	0.990723	0.997534	0.969995	0.99333	0.994199	0.986199	1.00412	0.993138	0.997905	1.00339	0.979569	0.992331	0.00980357
60.25	1.00326	0.996278	0.986549	1.00928	1.00145	1.00548	0.969053	0.994823	1.00595	1.01039	1.01187	1.01276	1.00059	0.0126166			60.25	0.983908	0.991446	0.993478	1.00448	1.00597	0.997944	1.00673	1.00458	0.988261	1.00724	1.01118	1.01649	1.01095	1.00174	0.00986803			60.25	1.00254	1.00988	0.979348	0.988069	1.0035	1.00107	1.01796	1.00829	1.00591	1.01587	1.00425	0.983858	1.00171	0.0120899
70.25	0.990157	0.979959	0.944642	0.969378	0.999303	1.01519	0.961345	0.988803	0.992156	1.03174	0.999308	1.00862	0.99005	0.0239461			70.25	0.990632	0.988869	0.986986	0.980754	0.989107	0.995556	0.999417	0.99537	0.993943	0.994789	1.0155	1.01999	1.00538	0.996638	0.0111709			70.25	1.03506	1.0093	0.988112	1.04057	1.0046	0.998308	0.999731	0.978662	1.00169	1.01035	0.994556	1.00212	1.00526	0.0175681
80.26	1.00326	0.996278	0.986549	1.00231	1.00127	1.01358	0.981392	0.990907	0.98518	1.03259	0.966174	0.990012	0.995791	0.0168918			80.26	0.98812	1.01062	1.0027	1.00879	0.979042	0.988781	0.991213	0.985322	0.988587	0.999292	0.999156	1.02917	0.998512	0.997639	0.0132548			80.26	0.999588	1.02672	1.00135	0.979892	1.00472	1.00941	0.989695	0.989223	1.00318	0.995541	1.0065	0.983064	0.999072	0.012799
90.26	1.01658	1.02976	1.06881	1.03052	0.994008	1.04212	0.961449	0.999515	1.01258	1.01322	0.97083	0.977807	1.00977	0.0311229			90.26	0.972422	0.986389	0.972844	0.976555	0.988037	0.971525	0.991396	0.993214	0.995353	1.00174	1.01061	1.01744	1.01931	0.992065	0.0165898			90.26	0.988563	0.988257	0.983509	0.986776	1.03869	1.01994	1.01834	1.01591	0.9901	1.00075	0.990437	0.995771	1.00142	0.0175377
100.26	1.05063	1.03267	1.58896	1.37858	1.00157	1.01166	1.25495	0.99033	1.00529	1.01974	1.00541	1.02935	1.11409	0.19168			100.26	1.08433	1.19507	1.17486	1.20936	1.09262	1.03632	1.06029	1.03822	1.01122	1.00407	1.01866	1.075	1.02304	1.0787	0.0711209			100.26	0.990404	0.994451	1.00671	1.03498	1.02576	1.19148	1.02688	1.07669	1.01625	0.985918	1.01264	0.996883	1.02992	0.0565781
110.26	3.78117	3.36569	4.31262	4.50067	3.77493	3.74124	3.26419	3.69233	4.18104	3.41203	3.27849	3.99045	3.77457	0.409173			110.26	2.00282	2.39686	1.78723	2.60584	2.04823	1.94168	1.95716	1.45395	2.38371	2.33401	2.58458	2.03954	2.29676	2.14095	0.330079			110.26	3.80751	4.19917	3.44358	4.2562	2.9755	3.50636	3.82661	4.53897	3.16333	3.56206	3.59439	4.03788	3.74263	0.460107
120.26	3.76182	4.0125	4.68679	4.66333	3.9765	3.43156	3.8013	3.85203	3.5675	3.97563	4.04914	3.88581	3.97199	0.375055			120.26	1.94836	1.92015	1.75677	2.11767	1.56608	1.68068	1.74131	1.41077	1.47484	2.40914	2.07639	1.09245	1.77732	1.76707	0.341973			120.26	3.76884	3.83951	3.61086	4.88452	3.61155	3.41891	3.19132	4.28894	3.6869	2.92449	3.52422	4.0023	3.72936	0.508224
130.26	3.31155	3.65618	4.4548	3.90252	3.8856	3.60147	3.97151	3.17835	2.81753	3.12222	3.66056	3.74021	3.60854	0.444042			130.26	1.66944	1.61174	1.63658	1.80338	1.41877	1.60341	1.54789	1.28986	1.20981	2.20787	1.64302	0.981144	1.39633	1.53994	0.300082			130.26	3.18261	2.8717	3.13719	4.74939	2.83593	2.96475	3.0123	3.97708	2.67609	2.13669	2.89366	3.79565	3.18609	0.686958
140.26	2.85908	3.28443	3.65568	2.882	3.64362	2.55603	3.47474	2.70433	1.96601	2.71763	2.74437	3.39891	2.99057	0.508208			140.26	1.43369	1.21378	1.46716	1.49068	1.28847	1.34942	1.12724	1.19418	1.08708	1.9706	1.52719	0.993501	1.27063	1.33951	0.250732			140.26	2.69256	2.10799	1.8915	4.34873	2.59154	2.37501	2.2285	2.79442	2.30296	1.95548	2.0271	3.70495	2.58506	0.7439
150.26	2.37119	2.44714	3.19234	2.15506	3.2372	2.33555	3.12104	1.88811	1.45682	1.66347	2.14326	2.8947	2.40882	0.59693			150.26	1.29659	1.07115	1.42549	1.37475	1.12515	1.23689	0.998861	1.12051	1.03937	1.59715	1.41261	1.01003	1.14075	1.21918	0.188107			150.26	1.99446	1.37126	1.31943	2.68023	1.84826	1.5864	1.78056	1.69023	1.43925	1.76595	1.98278	3.45764	1.9097	0.607217
160.26	2.08056	1.87994	2.40725	1.77089	2.77234	1.88775	2.72299	1.34963	1.17186	1.11015	1.66224	2.46643	1.94017	0.568921			160.26	1.1305	0.988341	1.26904	1.22489	1.03464	1.14599	0.977164	1.03581	1.01698	1.44786	1.33768	1.00251	1.13436	1.13429	0.148031			160.26	1.28522	1.06143	1.15006	1.51095	1.44792	1.13025	1.5307	1.17955	1.09584	1.25793	1.53676	3.21223	1.4499	0.582239
170.26	1.6819	1.51414	1.73619	1.53523	2.17971	1.418	2.32221	1.0542	1.08333	1.04832	1.25198	1.7976	1.5519	0.418786			170.26	1.0439	0.986313	1.15776	1.27529	1.00624	1.04461	0.971056	1.00809	1.00873	1.26641	1.21782	1.02423	1.14555	1.08892	0.109237			170.26	1.02404	1.02981	1.04815	1.20282	1.21325	1.01891	1.40016	1.09075	0.990738	0.962817	1.25478	2.767	1.25027	0.495083
180.26	1.42135	1.24827	1.48048	1.31824	1.85938	1.22396	1.80034	1.04879	1.06198	1.0449	1.16726	1.2999	1.33124	0.271375			180.26	1.02081	0.973358	1.06282	1.06825	1.00012	1.02422	0.978648	1.07262	1.01069	1.10942	1.14543	1.0301	1.12956	1.04816	0.0554104			180.26	0.987666	0.993388	1.11437	1.14128	1.20852	1.00564	1.20677	1.05129	1.00493	0.982339	1.24438	2.104	1.17038	0.309347
190.27	1.25556	1.13285	1.43571	1.22965	1.42477	1.1081	1.39451	1.04493	1.00681	1.01303	1.08933	1.17981	1.19292	0.156442			190.27	1.00939	0.979628	1.01094	1.00307	1.00463	0.988851	0.977861	1.00631	1.00984	1.06029	1.07709	1.02386	1.11503	1.02052	0.0401129			190.27	0.977994	1.37312	1.01484	1.11416	1.10944	1.13987	1.06495	1.15631	1.00996	0.964886	1.03075	1.6143	1.13088	0.187623
200.27	1.14612	1.06443	1.25523	1.17095	1.25692	1.11846	1.16965	1.06937	1.02311	1.0228	1.01707	1.08527	1.11662	0.0847078			200.27	1.01118	0.981078	0.99775	0.98438	0.992708	0.981923	0.974826	0.99308	1.00883	1.06116	1.0533	1.02967	1.0055	1.0058	0.0272733			200.27	0.952784	1.00019	1.03858	1.14343	1.08137	1.02138	1.03119	1.16905	0.997153	1.00598	1.00021	1.2361	1.05645	0.084457
210.27	1.10599	1.04202	1.20199	1.14594	1.15798	1.06923	1.07615	1.05899	1.03999	1.05688	1.07539	1.02807	1.08822	0.0539733			210.27	1.01222	0.988894	0.999201	0.959296	1.01536	0.980517	0.958791	1.00358	1.02021	1.04679	1.05413	1.01281	1.01006	1.00476	0.0285115			210.27	0.944588	1.00096	1.06661	1.09178	1.1232	1.05025	0.999643	1.09059	1.03678	0.973665	0.969652	1.05105	1.03323	0.0557306
220.27	1.09962	1.03182	1.17519	1.08977	1.1358	1.0925	1.06196	1.0645	1.06704	0.981531	1.00434	1.07009	1.07285	0.0528887			220.27	1.01752	0.982767	1.00323	0.999584	1.0256	0.980201	0.970205	1.01128	1.00951	1.04753	1.04474	1.01852	1.01689	1.00981	0.0231011			220.27	0.939836	0.988541	1.01703	1.1417	1.19559	1.09632	1.00607	1.11961	1.05096	0.985053	0.970385	1.05534	1.0472	0.077472
230.27	1.05398	1.02462	1.14009	1.05875	1.09078	1.10479	1.03879	1.02478	1.03914	1.00068	1.44397	1.08365	1.092	0.117553			230.27	1.03173	0.991807	1.0093	1.00091	1.00923	0.996791	0.975675	1.01598	1.0072	1.04163	1.02945	1.0189	0.991605	1.00925	0.018422			230.27	0.947437	1.00382	1.0096	1.19163	1.43587	1.02201	1.25443	1.0985	0.982271	0.985036	0.960623	1.07662	1.08065	0.145975
240.27	1.05364	1.02354	1.11476	1.03049	1.08196	1.0372	0.984892	1.04657	1.17371	0.977689	1.07193	1.09829	1.05789	0.0550404			240.27	1.03	0.99029	1.00683	0.965861	0.996999	0.994978	0.984047	1.03285	1.01509	1.04523	1.04989	1.03478	0.986558	1.01026	0.0263911			240.27	0.946134	1.00827	1.02744	1.11416	1.11093	1.09028	1.09793	1.06353	1.00282	1.34835	0.93874	1.09108	1.06997	0.10681
250.27	1.03522	0.987945	1.05445	1.01137	1.05258	1.01525	0.998838	1.06308	1.02489	1.00861	1.01353	1.08945	1.0296	0.0298807			250.27	1.02468	0.99014	1.00913	0.970094	1.01786	0.998461	0.990483	1.0375	0.999851	1.03937	1.03545	1.0225	1.01605	1.01166	0.0210268			250.27	0.953791	1.00338	1.05068	1.11158	1.31978	0.993018	1.00107	1.07181	1.00138	1.19252	0.967064	1.08218	1.06235	0.105691
260.27	1.0378	0.990685	1.02515	1.01444	1.05744	1.08258	0.988434	1.02572	1.22237	0.996882	1.05079	1.08741	1.04831	0.0639217			260.27	1.01498	0.988925	0.994626	0.975181	1.01403	1.01324	0.990239	1.02664	1.00142	1.0351	1.0339	1.0173	1.00191	1.00827	0.0181801			260.27	0.954422	0.991401	0.998609	1.16064	1.08122	0.991781	0.99803	1.11945	1.00242	1.00333	0.994686	1.11268	1.03405	0.0658643
270.27	1.00401	0.985679	1.00111	0.991902	1.06292	1.07103	1.01066	1.03463	1.00579	1.03799	1.11569	1.05905	1.03171	0.0391866			270.27	1.01072	0.98807	1.01037	0.986096	1.01436	1.0031	0.982839	1.02224	0.99988	1.0398	1.025	1.01379	1.00029	1.00743	0.0164447			270.27	0.967653	1.00813	1.08823	1.10125	1.03845	0.987272	0.99515	1.22037	0.999371	1.01593	1.00033	1.06503	1.0406	0.0701168
280.27	0.981811	0.985169	0.995635	0.995276	1.05148	1.05828	0.982256	1.19598	1.04434	1.0224	1.04629	1.09907	1.03817	0.0620175			280.27	1.01417	0.985487	1.0097	1.00833	1.0126	0.995228	1.00337	1.03565	1.01277	1.04039	1.02735	1.01069	1.03598	1.01475	0.0162345			280.27	0.981154	1.1147	0.995219	1.13611	1.14013	1.15152	0.996833	1.13438	1.00473	0.979969	0.985037	1.10013	1.05999	0.0739815
290.27	1.00401	0.985679	1.00111	0.986917	1.03059	1.02232	1.01035	1.00447	1.03073	0.975204	1.0931	1.11084	1.02128	0.0415978			290.27	1.02394	0.990049	1.01096	0.976877	1.02615	1.00265	0.983278	1.02788	1.01705	1.04293	1.02803	0.991628	1.02477	1.01125	0.0204813			290.27	0.956374	1.00714	0.981385	1.11631	1.10174	0.996265	0.992447	1.04384	0.992192	1.00622	0.994244	1.10251	1.02422	0.0537456
300.28	0.981811	0.985169	0.995635	0.986917	1.03539	1.03135	1.00743	1.03313	1.26618	1.00537	1.01804	1.08917	1.0363	0.0783207			300.28	1.0313	0.998915	1.01122	0.98065	1.00338	0.989921	0.967738	1.01976	1.00166	1.03374	1.00725	0.99955	1.03707	1.00632	0.0205642			300.28	0.977685	0.977599	0.989876	1.09566	1.10423	0.98797	0.990575	1.0313	0.98663	0.981637	0.971518	1.0825	1.01476	0.0503133
310.28	1.00401	0.985679	1.00111	0.991902	1.02138	1.013	1.00151	1.03949	1.01748	0.999766	1.02477	1.05673	1.01307	0.0203681			310.28	1.04916	0.994854	1.01248	0.97988	1.00187	0.982865	0.966285	1.01504	0.993643	1.03464	1.02033	0.988723	1.01131	1.00393	0.023043			310.28	0.960517	0.984486	0.989996	1.09695	1.04681	0.98436	1.01058	1.04829	0.963051	0.962801	0.989466	1.0979	1.01127	0.0496351
320.28	0.981811	0.985169	0.995635	0.995276	1.03339	1.01533	0.988334	1.02512	1.00243	0.999468	1.02597	1.06592	1.00949	0.0245972			320.28	1.0241	0.990839	1.00402	0.969665	1.01118	0.982327	0.972595	1.01907	0.984472	1.0292	1.00454	0.991803	1.01603	0.999988	0.0195614			320.28	0.963949	0.985614	1.00616	1.10254	1.04189	0.970311	0.997134	1.02181	0.990251	0.967985	0.991265	1.10744	1.0122	0.0487415
330.26	1.00401	0.985679	1.00111	0.986917	1.00916	1.02818	1.0084	1.04375	1.06208	0.989973	1.05036	1.05304	1.01856	0.027681			330.26	1.01361	0.992739	1.00379	0.989106	0.992267	0.990206	0.978938	1.03728	1.01513	1.01832	1.0093	0.988573	1.04753	1.00591	0.0203047			330.26	0.972747	0.987674	1.00813	1.1077	1.05354	0.982263	1.00021	1.04868	0.993428	0.979422	0.989159	1.09012	1.01776	0.0457604
340.27	0.981811	0.985169	0.995635	0.986917	1.01269	1.00377	0.998464	1.02536	1.05828	1.01584	1.03145	1.04754	1.01191	0.0247824			340.27	1.011	1.00127	1.00488	0.987845	1.01959	0.988304	0.978942	1.03313	0.991118	1.00693	1.00578	0.982713	1.00101	1.00096	0.0152856			340.27	0.98476	1.00591	1.02074	1.15461	1.06849	0.972433	0.985125	1.02145	0.975995	0.997457	1.00025	1.07265	1.02166	0.0530589
350.27	1.00401	0.985679	1.00111	0.991902	0.998995	1.00785	0.995709	1.02837	1.06547	1.01689	1.01735	1.07078	1.01534	0.0273546			350.27	1.00355	0.98741	1.00468	1.00571	1.02458	0.995423	0.984912	1.03096	1.0007	1.02652	1.00916	0.978736	1.03733	1.0069	0.0183762			350.27	0.986153	1.00709	1.00896	1.10426	1.12566	0.971516	0.982059	1.03509	0.984557	0.98759	0.975624	1.09235	1.02174	0.0549285
360.27	0.981811	0.985169	0.995635	0.995276	0.982734	0.95868	0.986341	1.03382	1.02775	1.0075	0.996744	1.04903	1.00004	0.025529			360.27	1.00761	0.987416	1.00244	1.01135	1.02366	0.989285	0.987203	1.0313	1.00523	1.01663	1.00012	0.980556	0.990144	1.00253	0.0154514			360.27	0.980061	0.984049	0.99772	1.10555	1.03696	0.975136	0.988849	1.01053	0.986539	1.00359	1.0265	1.07646	1.01433	0.0407843
370.27	1.00401	0.985679	1.00111	0.986917	0.990851	1.02078	0.983654	1.03724	1.03596	1.01987	0.993467	1.01106	1.00588	0.0190715			370.27	1.01561	1.00823	1.00583	1.02376	1.02133	0.99186	0.984787	1.02702	1.02018	1.01721	0.998902	1.00441	1.01714	1.01048	0.0128531			370.27	0.982963	1.0107	1.03557	1.08446	1.0171	0.97784	1.0125	1.02393	0.971723	0.998176	1.00442	1.03739	1.01306	0.0308791
380.27	0.981811	0.985169	0.995635	0.986917	0.997537	0.988844	1.00861	1.02311	1.05652	1.00155	1.01404	1.05135	1.00759	0.0248981			380.27	1.03552	1.02174	1.01758	0.994875	1.01374	0.982216	0.971113	1.02946	1.00152	1.01455	1.00986	1.00044	0.98825	1.00622	0.0187599			380.27	0.964655	0.989452	1.02737	1.07456	1.02405	0.976298	1.025	1.01614	0.990935	0.966107	1.01534	1.04104	1.00925	0.0327802
390.28	1.00401	0.985679	1.00111	0.991902	1.00283	0.992243	0.977229	1.0219	1.06859	1.02689	1.0148	1.02496	1.00934	0.024449			390.28	1.02038	1.01455	1.0165	1.00554	1.01639	0.982947	0.979263	1.02415	0.991866	1.00794	0.996021	0.999343	0.988203	1.00331	0.0148455			390.28	0.989694	0.99452	1.0194	1.02163	1.02356	0.967924	0.985806	0.997179	0.987414	0.970691	0.993333	1.06645	1.00147	0.0273463
400.27	0.981811	0.985169	0.995635	0.995276	1.00984	0.992243	1.0033	1.04959	1.06945	1.00198	1.00847	1.00682	1.0083	0.0258287			400.27	1.02029	1.0173	1.00801	1.00169	1.02392	0.978294	0.974757	1.02486	0.99643	1.01466	0.994311	0.990386	1.0062	1.00393	0.0164985			400.27	0.982521	1.02702	1.02693	1.01259	1.01252	0.96438	0.990104	1.00528	0.988431	0.980585	1.00115	1.03278	1.00203	0.0213386
