# Supplementary material for: PINK1 and Parkin regulate IP3R-mediated ER calcium release
Source: Nat Commun. 2023 Aug 25;14:5202. doi: 10.1038/s41467-023-40929-z (PMC10457342; doi:10.1038/s41467-023-40929-z)
Supplement: Supplementary file 3 — Source Data [file 41467_2023_40929_MOESM3_ESM.zip › Figure 7.xlsx]

## Sheet: Fig. 7a
	Band intensity (GFP blot of IP samples/GFP blot of WCL samples)
	Lane 1 (Column A)	Lane 2 (Column B)	Lane 3 (Column C)	Lane 4 (Column D)	Lane 5 (Column E)	Lane 6 (Column F)
Exp. 1	0	0	7.31772	3.88057	1.86647	1.08349
Exp. 2	0	0	5.00177	2.95298	2.07522	0.441786
Exp. 3	0	0	7.14859	3.81505	1.47403	2.05394
Mean	0	0	6.48936	3.54953	1.80524	1.19307
SD	0	0	1.29106	0.517669	0.305233	0.811643
	Tukey's multiple comparisons test	Mean Diff.	95.00% CI of diff.	Below threshold?	Summary	Adjusted P Value
	Column A vs. Column B	0	-1.835 to 1.835	No	ns	>0.9999
	Column A vs. Column C	-6.489	-8.325 to -4.654	Yes	****	<0.0001
	Column A vs. Column D	-3.55	-5.385 to -1.714	Yes	***	0.0003
	Column A vs. Column E	-1.805	-3.640 to 0.03000	No	ns	0.0548
	Column A vs. Column F	-1.193	-3.028 to 0.6422	No	ns	0.3117
	Column B vs. Column C	-6.489	-8.325 to -4.654	Yes	****	<0.0001
	Column B vs. Column D	-3.55	-5.385 to -1.714	Yes	***	0.0003
	Column B vs. Column E	-1.805	-3.640 to 0.03000	No	ns	0.0548
	Column B vs. Column F	-1.193	-3.028 to 0.6422	No	ns	0.3117
	Column C vs. Column D	2.94	1.105 to 4.775	Yes	**	0.0018
	Column C vs. Column E	4.684	2.849 to 6.519	Yes	****	<0.0001
	Column C vs. Column F	5.296	3.461 to 7.132	Yes	****	<0.0001
	Column D vs. Column E	1.744	-0.09095 to 3.580	No	ns	0.066
	Column D vs. Column F	2.356	0.5212 to 4.192	Yes	*	0.01
	Column E vs. Column F	0.6122	-1.223 to 2.447	No	ns	0.8639

## Sheet: Fig. 7b
<Line graph>																														<Bar graph>
DMSO (n=75 cells)															Pioglitazone (n=81 cells)
Time	s1	s2	s3	s4	s5	s6	s7	s8	s9	s10	mean	SD			Time	s1	s2	s3	s4	s5	s6	s7	s8	s9	s10	mean	SD				DMSO (column A)	Pioglitazone (column B)
0.982	0.998409	0.983676	0.992857	1.01423	1.01018	1.00974	1.0007	1.00929	1.00079	1.00908	1.0029	0.00946959			0.982	1.00204	0.999422	0.952747	0.947616	0.993933	1.01104	0.980752	1.0244	1.02909	1.02633	0.996737	0.0289425			s1	7.75142	5.93391
5.983	0.998409	0.983676	0.992857	1.01423	1.01018	1.00974	1.00017	1.00972	1.00627	1.00399	1.00292	0.0093409			5.983	1.00304	1.00042	0.953748	0.948617	0.994934	1.01204	0.981753	1.0254	1.03009	1.02733	0.997738	0.0289425			s2	7.81107	4.21151
10.996	0.998409	0.983676	0.995933	1.01423	1.01018	1.00974	1.00019	1.00696	1.00542	1.00744	1.00322	0.0089207			10.996	1.00404	1.00143	0.95475	0.949619	0.995936	1.01304	0.982755	1.0264	1.0311	1.02833	0.99874	0.0289425			s3	8.35934	5.18614
15.996	0.998409	0.983676	0.992857	1.0019	1.00415	1.01312	1.00245	1.00318	1.01574	1.00965	1.00251	0.0094682			15.996	1.00504	1.00242	0.95575	0.950619	0.996936	1.01404	0.983755	1.0274	1.0321	1.02933	0.99974	0.0289425			s4	6.52171	3.5026
20.991	0.998409	0.983676	0.992857	1.00311	1.00535	1.00347	1.02964	1.00278	1.00556	1.00708	1.00319	0.0117189			20.991	1.00604	1.00342	0.956749	0.951618	0.997935	1.01504	0.984754	1.0284	1.0331	1.03033	1.00074	0.0289425			s5	6.32376	4.72058
25.99	0.998409	0.983676	0.995933	1.0092	1.0047	1.00565	1.01067	1.00936	1.00034	1.00691	1.00249	0.00824526			25.99	0.99675	1.02933	1.0011	0.989152	0.980294	1.00056	0.97764	1.02398	1.02512	1.02731	1.00512	0.0199102			s6	5.23266	3.692
30.985	0.998409	0.983676	0.992857	0.9994	0.993389	1.00183	0.999328	0.997112	0.995993	1.00973	0.997172	0.00672459			30.985	0.946938	0.994191	0.949515	0.955924	0.978478	0.995614	0.977443	1.02122	1.02851	1.02598	0.987381	0.0310505			s7	6.13964	3.97088
35.993	0.998409	0.983676	0.992857	0.999648	0.995624	0.999519	0.994103	0.998713	0.983676	1.00182	0.994805	0.00646235			35.993	0.963886	0.9972	0.964165	0.971695	0.976212	0.99285	0.972828	1.02318	1.03004	1.03801	0.993007	0.0281824			s8	5.42544	5.53063
40.983	1.01425	0.991868	0.995933	0.991171	0.995317	1.00008	0.992754	0.996164	0.986475	0.988253	0.995227	0.00778929	`		40.983	0.986933	1.01325	0.961827	0.991494	0.959368	0.985905	0.958773	1.00591	1.00941	1.00428	0.987715	0.0212328			s9	6.53003	5.45329
45.986	0.996877	0.992511	0.9916	0.996445	0.997641	1.00101	0.990479	0.994159	0.985732	0.970968	0.991742	0.00846489			45.986	0.982891	1.00782	0.966902	0.990746	0.954197	0.967628	0.947012	1.00142	1.00021	0.99723	0.981606	0.021382			s10	5.70235	6.04386
50.985	0.998362	0.99505	0.997783	1.00389	0.991156	0.992597	0.993964	0.999467	0.987394	0.971764	0.993143	0.00883746			50.985	0.994799	1.01021	0.981254	1.00446	0.946488	0.963529	0.953513	1.00182	1.00216	0.998304	0.985654	0.0231182			mean	6.57974	4.82454
55.996	0.998807	0.995414	0.994663	0.994167	0.999347	0.99149	0.994425	0.993468	0.984018	0.959337	0.990514	0.0117404			55.996	1.00802	1.01413	1.00815	1.0034	0.946977	0.962634	0.95387	0.999394	1.00002	0.992811	0.98894	0.0247348			SD	1.06656	0.936162
60.986	0.995029	0.994451	0.992023	0.995628	0.999382	0.991064	0.997892	0.9993	0.984203	0.96302	0.991199	0.0108829			60.986	1.01475	1.01947	1.00523	1.02413	0.939821	0.954343	0.947722	1.00135	0.994899	0.997813	0.989954	0.0310356
65.996	0.997965	0.990028	0.995011	0.991216	1.00375	0.990426	0.991862	0.997581	0.986429	0.964219	0.990849	0.0105964			65.996	1.02592	1.02211	1.03144	1.03129	0.945486	0.961403	0.961583	0.998377	0.998098	0.98679	0.996249	0.031807
70.991	0.990746	0.993303	0.997499	1.01854	1.02968	1.00216	0.991361	0.992738	1.00196	0.986737	1.00047	0.0136253			70.991	1.02964	1.02252	1.03926	1.04179	0.95752	0.9701	0.982119	0.998975	0.994494	0.996639	1.0033	0.0291058			Two-tailed unpaired Student’s t-test	Mean Diff.	95.00% CI of diff.	Significant?	Summary	Adjusted P Value
75.988	0.994491	0.993228	0.992617	1.02731	1.05439	1.01121	0.969222	0.996327	1.02792	1.01053	1.00773	0.0240725			75.988	1.03511	1.0063	1.04227	1.04144	0.983537	0.986791	0.992648	1.00431	1.00101	1.0042	1.00976	0.0220111			Column A vs. Column B	-1.7552	-2.698 to -0.8124	Yes	**	0.001
80.986	1.00721	1.01923	1.02388	1.05041	1.10094	1.03873	0.993792	1.00445	1.06576	1.03224	1.03366	0.0321642			80.986	1.03301	1.01046	1.05441	1.03178	1.03403	1.02176	1.0401	1.02424	1.01551	1.03286	1.02981	0.0125926
85.985	1.06037	1.10594	1.129	1.10047	1.182	1.08293	1.03044	1.04064	1.12932	1.0721	1.09332	0.0459669			85.985	1.04081	1.00759	1.06235	1.0487	1.10075	1.06771	1.09027	1.09347	1.06726	1.11793	1.06968	0.0324475
90.992	1.14748	1.2553	1.29713	1.15952	1.27498	1.14615	1.08404	1.07988	1.19981	1.10798	1.17523	0.0786116			90.992	1.04909	1.00638	1.0764	1.05347	1.18837	1.13461	1.16959	1.24885	1.19415	1.34477	1.14657	0.103909
95.992	1.27172	1.44584	1.51011	1.23522	1.41585	1.23316	1.14724	1.1284	1.29184	1.15961	1.2839	0.132609			95.992	1.07257	1.0228	1.08614	1.05608	1.2977	1.20669	1.2773	1.5344	1.39922	1.69798	1.26509	0.224601
100.986	1.41656	1.64994	1.7324	1.35737	1.56467	1.34891	1.22104	1.20076	1.38761	1.22188	1.41011	0.184799			100.986	1.10269	1.04441	1.13304	1.07932	1.41833	1.28168	1.38972	1.87864	1.66123	2.07184	1.40609	0.357727
105.993	1.5837	1.86954	1.95443	1.47847	1.73505	1.48185	1.29453	1.26422	1.48627	1.28593	1.5434	0.242923			105.993	1.14976	1.08851	1.16859	1.0924	1.55138	1.37575	1.52201	2.1892	1.90992	2.35383	1.54013	0.464576
110.987	1.75141	2.03875	2.1401	1.63204	1.91072	1.60125	1.38058	1.35489	1.59193	1.35166	1.67533	0.282434			110.987	1.21082	1.1338	1.22842	1.12737	1.66843	1.46257	1.63504	2.42587	2.12658	2.57457	1.65935	0.54047
115.987	1.89756	2.1753	2.24681	1.78111	2.05285	1.71843	1.46305	1.43593	1.67929	1.41759	1.78679	0.302967			115.987	1.29627	1.20829	1.29232	1.15843	1.78542	1.54568	1.73006	2.60305	2.29919	2.73653	1.76553	0.58711
120.996	2.02441	2.27121	2.3305	1.92543	2.19074	1.81288	1.55174	1.5177	1.77989	1.49617	1.89007	0.311865			120.996	1.38818	1.27367	1.36393	1.19554	1.8879	1.61835	1.83696	2.734	2.44124	2.85021	1.859	0.614267
125.988	2.12174	2.34567	2.39702	2.0332	2.28307	1.88872	1.63226	1.59587	1.859	1.55804	1.97146	0.314671			125.988	1.49656	1.35546	1.44577	1.23704	1.96895	1.684	1.90246	2.82574	2.55565	2.93579	1.94074	0.62358
130.983	2.20489	2.38807	2.45029	2.13863	2.35966	1.95128	1.71172	1.67495	1.95256	1.6216	2.04536	0.309105			130.983	1.58911	1.41836	1.48514	1.2698	2.04309	1.75216	1.96765	2.87447	2.62036	2.95605	1.99762	0.617635
135.992	2.25271	2.39129	2.45155	2.21437	2.43525	1.99628	1.77178	1.74358	2.02408	1.67997	2.09609	0.295293			135.992	1.68715	1.48675	1.56637	1.30651	2.11597	1.81955	2.02942	2.91635	2.68284	2.99131	2.06022	0.608234
140.985	2.26881	2.37764	2.45041	2.28921	2.48807	2.03885	1.83784	1.80315	2.0859	1.7165	2.13564	0.280857			140.985	1.7972	1.56631	1.64058	1.36216	2.16575	1.87173	2.07748	2.93481	2.71099	3.01238	2.11394	0.585913
145.982	2.2746	2.37426	2.45212	2.34275	2.52914	2.06677	1.89683	1.86226	2.1519	1.77523	2.17258	0.26398			145.982	1.8842	1.63939	1.70635	1.40841	2.21476	1.90978	2.12813	2.95039	2.74351	3.03756	2.16225	0.56957
150.985	2.30586	2.3922	2.49723	2.39307	2.57624	2.10226	1.94211	1.90975	2.20938	1.82795	2.2156	0.260706			150.985	1.94788	1.69809	1.75331	1.44775	2.24595	1.95855	2.1607	2.96075	2.76872	3.04765	2.19893	0.55413
155.994	2.32669	2.40006	2.51757	2.47912	2.66101	2.15245	1.98571	1.97144	2.26349	1.86552	2.2623	0.263496			155.994	2.02231	1.74846	1.81082	1.48162	2.28942	1.98778	2.18705	2.96694	2.78116	3.06012	2.23357	0.538585
160.984	2.33783	2.40286	2.53265	2.47676	2.63957	2.13537	2.01716	2.02367	2.3217	1.9112	2.27988	0.245795			160.984	2.11522	1.81004	1.87429	1.52825	2.32088	2.02107	2.23022	2.96815	2.79643	3.04297	2.27075	0.513209
165.993	2.37486	2.41949	2.57876	2.52313	2.67179	2.16672	2.04222	2.0418	2.34959	1.93082	2.30992	0.252599			165.993	2.18504	1.86848	1.92888	1.56463	2.34025	2.04868	2.23929	2.96986	2.80986	3.0426	2.29976	0.495147
170.994	2.39907	2.43702	2.62469	2.56935	2.69423	2.1754	2.04681	2.05189	2.36995	1.94438	2.33128	0.263469			170.994	2.23268	1.90494	1.96732	1.58739	2.3544	2.06848	2.26412	2.96314	2.81089	3.03001	2.31834	0.479266
175.987	2.38249	2.42046	2.59067	2.59322	2.70845	2.19119	2.06317	2.0599	2.3734	1.94945	2.33324	0.258503			175.987	2.29051	1.94289	2.00123	1.61015	2.37642	2.09634	2.27207	2.94838	2.8046	3.0275	2.33701	0.463253
180.981	2.4046	2.43492	2.61658	2.59205	2.70698	2.17775	2.06971	2.04983	2.37876	1.94855	2.33797	0.263768			180.981	2.3431	1.97763	2.04391	1.65681	2.40405	2.11611	2.27149	2.91498	2.78881	2.98686	2.35037	0.433852
185.987	2.40666	2.4348	2.63449	2.61535	2.71835	2.17785	2.07827	2.04643	2.38389	1.94434	2.34404	0.270475			185.987	2.38257	2.00938	2.08053	1.69788	2.41733	2.1286	2.28532	2.89699	2.7824	2.97978	2.36608	0.415385
190.994	2.43151	2.44973	2.65727	2.61575	2.71699	2.17631	2.08437	2.05067	2.38644	1.95398	2.3523	0.271772			190.994	2.43058	2.02056	2.17787	1.79025	2.40781	2.17646	2.28481	2.75073	2.66979	2.8749	2.35838	0.338846
195.986	2.44056	2.46269	2.67809	2.62128	2.72384	2.16499	2.10337	2.05639	2.41527	1.97387	2.36403	0.272217			195.986	2.44404	2.02161	2.18175	1.80587	2.41567	2.19491	2.28589	2.73755	2.66636	2.86201	2.36157	0.330764
200.985	2.47908	2.49428	2.73942	2.62335	2.72646	2.1654	2.11675	2.05438	2.41042	1.953	2.37625	0.285932			200.985	2.43331	2.02733	2.18444	1.80838	2.45225	2.23544	2.32775	2.70465	2.62838	2.82999	2.36319	0.314079
205.983	2.45169	2.45268	2.67522	2.63846	2.73521	2.16799	2.12764	2.05432	2.41451	1.95206	2.36698	0.276461			205.983	2.44317	2.03202	2.20478	1.81285	2.44153	2.2242	2.31431	2.68328	2.60996	2.81197	2.35781	0.304839
210.985	2.45169	2.45268	2.67522	2.63846	2.73521	2.16799	2.12764	2.05432	2.41451	1.95206	2.36698	0.276461			210.985	2.47185	2.04467	2.23249	1.85252	2.41453	2.16825	2.2427	2.66581	2.59129	2.80064	2.34848	0.294218
215.994	2.45263	2.44706	2.68813	2.63338	2.72634	2.15867	2.12553	2.06682	2.41483	1.95251	2.36659	0.275451			215.994	2.49696	2.06111	2.26584	1.88387	2.39665	2.16732	2.2172	2.64181	2.58292	2.78399	2.34977	0.280941
220.99	2.46182	2.45077	2.68526	2.62765	2.73088	2.1494	2.12747	2.06925	2.41555	1.95039	2.36684	0.276274			220.99	2.51874	2.08654	2.32167	1.91486	2.40391	2.17465	2.20072	2.61585	2.55061	2.75787	2.35454	0.262689
225.982	2.44507	2.44708	2.69874	2.61499	2.70822	2.13507	2.13557	2.07207	2.411	1.94317	2.3611	0.274072			225.982	2.52646	2.10241	2.37533	1.94111	2.38237	2.16001	2.17451	2.57865	2.51672	2.69761	2.34552	0.242423
230.991	2.4362	2.43605	2.68108	2.58786	2.69516	2.11933	2.12946	2.07845	2.40903	1.93107	2.35037	0.269719			230.991	2.50593	2.07335	2.40224	1.95548	2.3862	2.17105	2.16715	2.56131	2.50367	2.68729	2.34137	0.237413
235.981	2.4362	2.43605	2.68108	2.58786	2.69516	2.11933	2.12946	2.07845	2.40903	1.93107	2.35037	0.269719			235.981	2.43576	2.02272	2.3584	1.90842	2.35202	2.14656	2.14333	2.52609	2.47327	2.64652	2.30131	0.236655
240.985	2.44804	2.44125	2.68151	2.54655	2.63128	2.08193	2.13595	2.07696	2.39457	1.93211	2.33701	0.260927			240.985	2.47006	2.05035	2.46857	1.94956	2.31495	2.12478	2.10789	2.51104	2.45852	2.63364	2.30894	0.233449
245.981	2.44547	2.43411	2.68389	2.46415	2.56468	2.0214	2.13221	2.07694	2.3819	1.93298	2.31377	0.253543			245.981	2.43151	2.01148	2.44586	1.91215	2.27161	2.07623	2.07055	2.4867	2.44528	2.60493	2.27563	0.240087
250.991	2.451	2.41991	2.68587	2.39377	2.49124	1.95665	2.12683	2.08231	2.36516	1.9246	2.28974	0.251842			250.991	2.47595	2.0347	2.50378	1.93809	2.22842	2.04107	2.02286	2.47574	2.44008	2.59558	2.27563	0.248274
255.986	2.44814	2.39905	2.68085	2.32017	2.41656	1.8954	2.12155	2.08252	2.34992	1.92423	2.26384	0.25039			255.986	2.47849	2.02968	2.48884	1.91812	2.16463	1.96863	1.96766	2.45039	2.41903	2.57986	2.24653	0.260665
260.988	2.44814	2.39905	2.68085	2.32017	2.41656	1.8954	2.12155	2.08252	2.34992	1.92423	2.26384	0.25039			260.988	2.51806	2.07149	2.53324	1.95563	2.08943	1.90354	1.92282	2.42812	2.39609	2.56124	2.23797	0.273243
265.994	2.46089	2.4031	2.69333	2.26314	2.33618	1.83542	2.11242	2.06875	2.32188	1.90833	2.24034	0.261763			265.994	2.50284	2.05105	2.51111	1.94821	2.02882	1.84221	1.87414	2.41585	2.39847	2.56824	2.21409	0.290054
270.988	2.46207	2.39615	2.69377	2.16612	2.25203	1.76963	2.08134	2.05779	2.30274	1.89193	2.20736	0.274726			270.988	2.48076	2.04944	2.49238	1.94549	1.97105	1.78076	1.81358	2.38055	2.36419	2.53105	2.18092	0.297165
275.99	2.45169	2.38073	2.67953	2.10246	2.21065	1.71396	2.09098	2.03987	2.27239	1.88295	2.18252	0.281276			275.99	2.49467	2.02645	2.46686	1.93574	1.94633	1.76873	1.79174	2.39989	2.39574	2.57414	2.18003	0.314338
280.992	2.43908	2.36555	2.65892	2.04189	2.14755	1.68241	2.07219	2.02144	2.23334	1.86866	2.1531	0.284399			280.992	2.47775	2.08847	2.45342	1.93829	1.86303	1.71298	1.74856	2.39925	2.3949	2.57175	2.16484	0.330044
285.984	2.40081	2.32295	2.62291	2.01586	2.14588	1.67271	2.04124	1.99249	2.18296	1.84361	2.12414	0.276322			285.984	2.46741	2.01837	2.44918	1.94389	1.82273	1.693	1.71042	2.40973	2.40655	2.58236	2.15036	0.346326
290.984	2.36322	2.26473	2.57919	1.95592	2.08999	1.62682	2.00338	1.93995	2.12844	1.83949	2.07911	0.272858			290.984	2.37814	1.98003	2.39219	1.903	1.76648	1.66274	1.67593	2.45572	2.46189	2.56928	2.12454	0.360542
295.995	2.30991	2.2014	2.52537	1.86975	1.99676	1.55115	1.93908	1.89588	2.06251	1.80743	2.01592	0.275696			295.995	2.28879	1.95462	2.34899	1.87158	1.70175	1.61221	1.63267	2.43796	2.4356	2.50976	2.07939	0.361539
300.988	2.25902	2.13718	2.46781	1.75681	1.85977	1.46378	1.88251	1.84229	1.99915	1.77545	1.94438	0.284655			300.988	2.22237	1.93825	2.28948	1.83938	1.63701	1.57211	1.57447	2.36106	2.36115	2.49345	2.02887	0.358197
305.99	2.2193	2.07741	2.41117	1.6989	1.80853	1.42491	1.81747	1.77689	1.92926	1.74028	1.89041	0.282185			305.99	2.14818	1.89604	2.24278	1.79587	1.58935	1.53879	1.54968	2.3275	2.3195	2.48134	1.9889	0.358595
310.985	2.15393	2.00007	2.33055	1.64179	1.75605	1.37284	1.75575	1.72529	1.87385	1.70363	1.83137	0.272568			310.985	2.14107	1.88978	2.29089	1.80251	1.55692	1.54003	1.54983	2.31952	2.30923	2.47153	1.98713	0.362801
315.993	2.09389	1.92837	2.25458	1.57612	1.69562	1.33638	1.69388	1.67047	1.80546	1.6734	1.77282	0.262924			315.993	2.03905	1.80414	2.16385	1.71298	1.51256	1.51636	1.5149	2.31844	2.30153	2.45822	1.9342	0.367412
320.988	2.01554	1.84488	2.16018	1.54844	1.66257	1.30702	1.63995	1.63248	1.75583	1.62952	1.71964	0.241181			320.988	1.98117	1.75837	2.14545	1.69067	1.46753	1.47805	1.48279	2.31493	2.2946	2.43728	1.90508	0.378025
325.987	1.9128	1.76964	2.07922	1.51749	1.63748	1.28423	1.59574	1.59137	1.71129	1.61604	1.67153	0.217501			325.987	1.93786	1.71891	2.0964	1.66741	1.40342	1.4152	1.38915	2.29754	2.28748	2.40581	1.86192	0.397075
330.989	1.80908	1.6857	1.97197	1.47611	1.59338	1.25146	1.55751	1.55564	1.66652	1.59485	1.61622	0.192031			330.989	1.82912	1.63281	1.97879	1.5935	1.36624	1.39112	1.36948	2.29195	2.27251	2.37722	1.81027	0.400206
335.99	1.72856	1.61267	1.88944	1.43808	1.55635	1.21688	1.51904	1.52646	1.62412	1.57132	1.56829	0.175968			335.99	1.77932	1.59535	1.96086	1.57692	1.34153	1.35063	1.35098	2.28123	2.2545	2.36251	1.78539	0.406083
340.988	1.65106	1.52508	1.78464	1.40924	1.51915	1.19727	1.47977	1.48737	1.58695	1.55244	1.5193	0.153431			340.988	1.74777	1.57598	1.94889	1.5666	1.31011	1.34013	1.32049	2.26326	2.23281	2.33295	1.7639	0.406052
345.984	1.57745	1.43543	1.68814	1.382	1.49804	1.16941	1.44243	1.45521	1.55094	1.52222	1.47213	0.137203			345.984	1.7189	1.5415	1.89832	1.55494	1.28709	1.31687	1.2918	2.24861	2.20628	2.31088	1.73752	0.40636
350.989	1.52343	1.37238	1.62026	1.35351	1.48714	1.16216	1.40581	1.42656	1.51677	1.50018	1.43682	0.125472			350.989	1.69136	1.52255	1.89488	1.54505	1.2619	1.29775	1.26721	2.22277	2.18499	2.28998	1.71784	0.406611
355.984	1.46735	1.31065	1.54508	1.33461	1.46915	1.14468	1.37811	1.39499	1.49597	1.4827	1.40233	0.117527			355.984	1.6312	1.48187	1.83391	1.50594	1.24404	1.29227	1.2563	2.19316	2.16186	2.27497	1.68755	0.403383
360.985	1.4155	1.25718	1.48806	1.31783	1.45108	1.13424	1.34781	1.38132	1.47165	1.46942	1.37341	0.112712			360.985	1.58193	1.441	1.76676	1.45356	1.2323	1.2701	1.23955	2.16155	2.13458	2.2319	1.65132	0.397618
365.99	1.37809	1.22045	1.44836	1.3014	1.43099	1.11824	1.30891	1.33761	1.4352	1.42303	1.34023	0.107165			365.99	1.55725	1.42132	1.74163	1.43656	1.21364	1.24379	1.2308	2.12384	2.1025	2.18855	1.62599	0.388665
370.985	1.34322	1.19162	1.41695	1.28691	1.41103	1.12039	1.28179	1.32307	1.4115	1.42501	1.32115	0.103549			370.985	1.56139	1.42862	1.75548	1.4476	1.22147	1.23722	1.20574	2.09161	2.07111	2.15549	1.61757	0.376784
375.98	1.2951	1.14314	1.37781	1.26198	1.40786	1.10518	1.2601	1.3024	1.39503	1.40655	1.29551	0.107237			375.98	1.54465	1.41528	1.73331	1.44228	1.20307	1.22911	1.18937	2.05988	2.03851	2.10445	1.59599	0.365402
380.993	1.27453	1.13082	1.3645	1.26514	1.40071	1.09209	1.23879	1.28552	1.36999	1.39452	1.28166	0.106689			380.993	1.49955	1.38802	1.6688	1.39364	1.18239	1.21301	1.17819	2.02319	1.99392	2.04563	1.55863	0.352794
385.994	1.22376	1.07784	1.28381	1.23692	1.38627	1.08855	1.22164	1.27065	1.36291	1.38491	1.25373	0.109707			385.994	1.49436	1.37937	1.67102	1.38426	1.17183	1.19753	1.17488	1.98484	1.95566	2.00547	1.54192	0.340381
390.98	1.19845	1.04929	1.26838	1.23289	1.36666	1.08236	1.214	1.27177	1.35105	1.3794	1.24143	0.11219			390.98	1.49592	1.37641	1.66338	1.38636	1.14454	1.18322	1.15277	1.9485	1.91297	1.96873	1.52328	0.331352
395.984	1.18379	1.03683	1.25164	1.21091	1.35221	1.07097	1.19326	1.25426	1.32829	1.37871	1.22609	0.112582			395.984	1.4601	1.35194	1.6042	1.34044	1.12473	1.18036	1.15297	1.91822	1.87137	1.93356	1.49379	0.320359
400.993	1.16357	1.01927	1.23256	1.20005	1.34428	1.0533	1.17618	1.24021	1.30659	1.35691	1.20929	0.112887			400.993	1.43974	1.33446	1.59148	1.33245	1.10644	1.17402	1.13529	1.88126	1.83616	1.89271	1.4724	0.310306
405.983	1.14243	0.999851	1.21802	1.20334	1.33059	1.05708	1.15477	1.22504	1.2817	1.34101	1.19538	0.110659			405.983	1.43799	1.32891	1.56256	1.32713	1.08843	1.15076	1.12534	1.84176	1.80012	1.87085	1.45339	0.302087
410.992	1.12203	0.989014	1.19613	1.18433	1.31993	1.04277	1.13371	1.20393	1.26291	1.31262	1.17674	0.108321			410.992	1.43016	1.32818	1.5741	1.31151	1.20826	1.1455	1.11557	1.80382	1.76226	1.84049	1.45199	0.276476
415.987	1.10717	0.972136	1.17534	1.18269	1.30213	1.04329	1.12507	1.18988	1.24976	1.31489	1.16623	0.108743			415.987	1.42759	1.32477	1.56454	1.30398	1.19092	1.14172	1.10371	1.76631	1.7328	1.81062	1.4367	0.266876
420.981	1.09378	0.961029	1.16248	1.16694	1.29952	1.03259	1.10552	1.17714	1.22673	1.29655	1.15223	0.108262			420.981	1.42405	1.32481	1.56056	1.3183	1.1732	1.12785	1.10202	1.73605	1.70897	1.8271	1.43029	0.265541
425.992	1.08307	0.95439	1.14913	1.15919	1.29032	1.03535	1.08599	1.14922	1.21036	1.27517	1.13922	0.104303			425.992	1.40361	1.30508	1.54887	1.30045	1.16533	1.1277	1.09873	1.70038	1.66418	1.74596	1.40603	0.245045
430.984	1.07143	0.939726	1.13813	1.14734	1.27446	1.02399	1.06793	1.1427	1.19199	1.25664	1.12543	0.103169			430.984	1.39586	1.30079	1.52775	1.29135	1.14972	1.11039	1.08739	1.68046	1.65432	1.71892	1.3917	0.241886
435.994	1.05449	0.938689	1.13291	1.13707	1.27228	1.02375	1.05484	1.12742	1.17878	1.23858	1.11588	0.100954			435.994	1.38584	1.29258	1.53002	1.28829	1.13153	1.10047	1.07559	1.63207	1.60426	1.68794	1.37286	0.230766
440.988	1.04329	0.923006	1.11662	1.13378	1.25773	1.01152	1.04052	1.11213	1.15873	1.23062	1.10279	0.101535			440.988	1.38393	1.28909	1.5356	1.29559	1.12275	1.09824	1.06871	1.59297	1.57269	1.65145	1.3611	0.219769
445.983	1.02502	0.904415	1.096	1.12129	1.24304	1.0111	1.02782	1.10905	1.1448	1.22859	1.09111	0.103146			445.983	1.3813	1.27849	1.53107	1.29018	1.11541	1.08764	1.05109	1.5589	1.54748	1.61687	1.34584	0.213269
450.985	1.01225	0.897078	1.08855	1.11306	1.24611	0.997838	1.0148	1.09557	1.13826	1.20086	1.08044	0.103308			450.985	1.3724	1.27153	1.51907	1.28718	1.1039	1.07656	1.0434	1.53346	1.51971	1.58194	1.33091	0.205791
455.993	1.00345	0.884752	1.06705	1.09954	1.2341	0.99216	1.00485	1.08732	1.12609	1.18848	1.06878	0.102376			455.993	1.37081	1.25987	1.51204	1.27978	1.09781	1.07944	1.04354	1.50334	1.48632	1.54979	1.31827	0.195053
460.995	0.989086	0.87467	1.05973	1.08929	1.21813	0.98644	0.993166	1.07705	1.12075	1.17347	1.05818	0.101073			460.995	1.36703	1.26665	1.51406	1.29266	1.08525	1.07933	1.0562	1.47456	1.45916	1.51278	1.31077	0.184286
465.988	0.983007	0.872639	1.05664	1.08175	1.22124	0.98364	0.979688	1.06295	1.10592	1.16393	1.05114	0.101067			465.988	1.35052	1.25493	1.49952	1.2734	1.08172	1.06414	1.04736	1.44568	1.4334	1.47911	1.29298	0.177265
470.994	0.975862	0.86961	1.04925	1.06771	1.20833	0.988884	0.972628	1.06478	1.10479	1.16294	1.04648	0.0994389			470.994	1.34748	1.24981	1.49182	1.269	1.06991	1.06658	1.03329	1.41585	1.40106	1.44373	1.27885	0.170264
475.988	0.963443	0.862405	1.05014	1.04052	1.18379	0.988884	0.958796	1.04534	1.09714	1.15126	1.03417	0.0958685			475.988	1.34017	1.244	1.50057	1.26709	1.05723	1.05556	1.0245	1.38558	1.37306	1.4154	1.26632	0.168419
480.981	0.956401	0.860438	1.03711	1.02782	1.16357	0.988884	0.947634	1.03564	1.08107	1.13171	1.02303	0.0900849			480.981	1.33482	1.24004	1.4843	1.26531	1.04865	1.04912	1.01803	1.35189	1.34101	1.39627	1.25294	0.16231
485.993	0.949568	0.855382	1.03469	1.0148	1.14243	0.988884	0.938417	1.02752	1.07717	1.13084	1.01597	0.0884215			485.993	1.32203	1.22874	1.47451	1.26158	1.04119	1.04052	1.02469	1.32344	1.31538	1.36524	1.23973	0.155035
490.988	0.94204	0.855004	1.02912	1.00485	1.12203	0.988884	0.928985	1.01686	1.06768	1.12258	1.0078	0.0847169			490.988	1.30259	1.21432	1.46656	1.24996	1.03489	1.04085	1.02053	1.30168	1.29491	1.3366	1.22629	0.149138
495.988	0.936084	0.854006	1.02713	0.993166	1.10717	0.988884	0.916178	1.00768	1.05196	1.10482	0.998709	0.0806555			495.988	1.29397	1.20714	1.45515	1.24497	1.02693	1.04236	1.0194	1.27442	1.27353	1.32228	1.21601	0.144051
500.982															500.982

## Sheet: Fig. 7c
<Line graph>
Parkin WT (n=85 cells)																						Parkin KO (n=91 cells)																											Parkin KO + Pio 100 µM (n=107 cells)
Time	s1	s2	s3	s4	s5	s6	s7	s8	s9	s10	s11	s12	s13	s14	s15	s16	s17	mean	SD			Time	s1	s2	s3	s4	s5	s6	s7	s8	s9	s10	s11	s12	s13	s14	s15	s16	s17	s18	s19	s20	s21	s22	mean	SD			Time
0	1.00285	0.993023	0.994946	0.980294	0.98362	0.998575	0.989302	1.00149	1.00782	1.00718	1.00436	0.990101	0.994296	1.03185	0.987094	0.957554	0.967443	0.993635	0.0167217			0	0.9676	0.978657	0.992846	1.03757	0.998766	1.03195	0.995292	1.00145	0.964751	0.944093	0.968716	0.971881	0.977686	0.978164	1.02357	0.995316	0.99408	0.989238	1.03459	0.996359	0.991859	0.98941	0.991993	0.0237384			0
10.24	1.00129	0.991046	0.994946	0.985299	0.989303	0.984063	0.989302	0.997416	0.989487	1.01122	1.00144	0.998404	0.992386	1.03406	0.997184	0.98063	0.978468	0.995056	0.0129981			10.24	0.982471	0.991113	0.981784	1.01515	1.00595	0.999173	0.992961	1.00714	0.981949	0.971368	0.97412	0.975415	0.985709	1.00054	1.01815	0.995316	0.99408	0.98391	1.03459	0.993173	1.01603	1.01659	0.996213	0.0166391			10.24
20.24	0.994779	0.997087	1.00425	0.991392	0.98362	0.998575	1.00185	0.994136	0.979663	1.00815	1.00186	0.992614	0.990678	1.03094	0.987094	0.988028	0.981499	0.99566	0.0121197			20.24	0.984925	1.00012	0.992846	1.01845	1.00301	1.03195	1.00541	1.00666	0.964751	0.96964	0.988048	0.977724	0.99069	0.978164	1.02357	0.979544	0.999554	0.989238	1.02939	0.992421	1.01687	1.00762	0.997755	0.0186861			20.24
30.24	0.991482	1.00053	0.998264	1.00297	0.989303	0.984063	1.00046	0.991044	0.982587	0.997542	0.996723	0.997562	0.990943	1.01191	0.987094	0.998468	0.991894	0.994873	0.00737845			30.24	1.00031	0.978657	0.986302	0.979487	1.00066	0.999173	0.992961	1.00714	0.981949	0.98844	0.991903	0.985174	0.988686	1.00054	1.01815	0.995896	0.993436	0.98391	1.0131	0.998064	0.996833	0.999387	0.994553	0.010282			30.24
40.24	0.999314	0.995569	0.994946	1.00929	0.996624	0.998575	0.989302	1.00766	0.998758	0.990728	0.992149	0.993508	0.996451	0.990529	0.997184	1.01279	1.01579	0.998775	0.00793594			40.24	1.00386	0.991113	1.00044	0.967941	0.989152	0.990715	1.00541	1.00666	1.00916	0.999524	1.01274	0.999042	1.00265	1.00189	1.0192	0.989918	0.99	0.982589	0.999191	1.01388	0.998404	0.996921	0.998656	0.0113323			40.24
50.25	0.995287	1.01254	1.00425	1.01615	1.00614	0.989621	1.00185	1.00785	1.00866	0.992984	1.00259	1.00697	1.00662	0.962536	0.987094	1.01617	1.01793	1.00207	0.0136287			50.25	1.00621	1.00012	1.01039	1.00189	0.996272	0.988174	0.995292	1.00145	1.00893	1.0204	1.02695	1.01873	1.00665	1.00791	1.01576	0.992343	0.989715	0.991373	0.986507	1.02732	1.00082	1.00294	1.00437	0.011978			50.25
60.25	0.996759	1.01021	0.998264	1.01572	1.00852	1.00542	1.00046	1.00383	1.01917	0.992188	1.00087	1.00927	1.00038	0.951862	0.997184	1.02255	1.01662	1.0029	0.0157394			60.25	1.01981	1.0136	1.0223	0.993471	0.989549	0.983535	0.992961	1.00714	1.02863	1.05007	1.02775	1.02358	1.02938	1.01447	1.00294	1.01341	1.00649	1.00443	0.982162	1.00413	0.993018	0.988827	1.00871	0.0174755			60.25
70.25	0.997154	1.0107	1.00254	1.02959	1.0158	1.00459	1.00838	1.01364	1.02315	0.984086	1.0045	1.00372	1.00992	0.94632	1.01004	1.02381	1.03036	1.00696	0.0195266			70.25	1.0462	1.02328	1.0409	0.98603	1.00419	1.02186	1.00541	1.00666	1.00658	1.05646	1.02797	1.02577	1.0243	1.01738	1.0274	1.02791	1.00176	1.01862	0.997049	1.00709	0.998401	1.00839	1.01726	0.0171051			70.25
80.26	0.991724	1.00213	0.998643	1.02539	1.00699	1.01122	1.0026	1.00653	1.02182	0.977572	1.00031	1.00492	1.00833	0.94237	1.00569	1.01136	0.998896	1.00097	0.0185139			80.26	1.04361	1.01722	1.02347	0.987801	0.992009	1.0368	1.01744	0.984754	0.992229	1.00878	1.02066	1.03597	1.00771	1.00759	1.02766	1.02977	1.00551	1.02984	0.998008	1.00997	1.01595	0.979039	1.01235	0.0180475			80.26
90.26	0.988096	0.994869	0.96818	1.008	0.980969	1.00652	0.98197	1.00018	0.988336	0.964433	0.992971	0.965542	0.885449	0.892813	0.97285	0.96012	0.949149	0.970615	0.0348721			90.26	0.952001	0.925455	0.846319	0.912636	0.92174	0.947787	1.00224	0.898814	0.960486	0.933074	0.966467	0.990257	0.903477	0.972062	0.865307	0.924605	0.875105	0.788822	0.820066	0.820314	0.872119	0.875753	0.90795	0.0575819			90.26
100.26	0.961557	0.948917	0.925467	0.960828	0.963698	0.950412	0.944911	0.957551	0.943877	0.937	0.95407	0.863105	0.787719	0.830451	0.909752	0.911856	0.908948	0.921183	0.0501055			100.26	0.741092	0.757853	0.647837	0.744663	0.769359	0.758802	0.790091	0.773791	0.854493	0.777028	0.859984	0.750209	0.763836	0.7818	0.646018	0.63257	0.635022	0.508429	0.642432	0.637521	0.594135	0.695135	0.716459	0.0875965			100.26
110.26	0.910793	0.881184	0.884336	0.906648	0.931742	0.90781	0.880869	0.91056	0.903528	0.90449	0.848552	0.816559	0.743197	0.772238	0.866968	0.849038	0.856445	0.869115	0.0513735			110.26	0.520572	0.571779	0.527117	0.546461	0.609311	0.586763	0.566976	0.629405	0.658249	0.603679	0.678987	0.605962	0.582435	0.644251	0.507247	0.454915	0.491807	0.392496	0.524445	0.463991	0.324747	0.485029	0.544392	0.0870208			110.26
120.26	0.831153	0.807288	0.841379	0.885527	0.906602	0.877644	0.8326	0.86454	0.863609	0.862871	0.806971	0.811632	0.715443	0.744374	0.811111	0.791005	0.803221	0.826881	0.0493897			120.26	0.390585	0.40286	0.437637	0.398146	0.453108	0.4358	0.381048	0.484351	0.488661	0.471014	0.498204	0.498385	0.464581	0.503703	0.419852	0.401263	0.456711	0.353974	0.44377	0.363293	0.229756	0.327726	0.422929	0.0661455			120.26
130.26	0.753771	0.757036	0.805018	0.866216	0.880395	0.835844	0.779707	0.827492	0.81725	0.821211	0.766114	0.829434	0.721382	0.726995	0.776437	0.768293	0.789528	0.795419	0.0453422			130.26	0.319744	0.300906	0.370655	0.32268	0.336987	0.36326	0.261301	0.365453	0.349801	0.366145	0.368421	0.425154	0.371609	0.411219	0.356433	0.388831	0.457121	0.35366	0.393673	0.306673	0.21504	0.273404	0.349008	0.0553322			130.26
140.26	0.706831	0.749774	0.79044	0.846828	0.847516	0.833433	0.736835	0.80762	0.782473	0.798495	0.749662	0.85962	0.743784	0.730584	0.74688	0.77037	0.799227	0.782375	0.0458985			140.26	0.27675	0.24839	0.316702	0.289712	0.275407	0.313766	0.220418	0.291522	0.263409	0.29877	0.28828	0.366334	0.313338	0.347217	0.312025	0.392848	0.479186	0.36942	0.365914	0.27691	0.220907	0.266982	0.308828	0.059871			140.26
150.26	0.696333	0.756322	0.775603	0.850068	0.841255	0.820849	0.708414	0.798783	0.756517	0.787294	0.732429	0.897851	0.761228	0.743426	0.734933	0.798655	0.83427	0.782014	0.0542504			150.26	0.255217	0.226228	0.295746	0.278073	0.243688	0.294778	0.196452	0.255514	0.211819	0.249944	0.245216	0.341885	0.281204	0.305059	0.291678	0.420682	0.519398	0.378827	0.355414	0.260269	0.222042	0.262103	0.290511	0.0750957			150.26
160.26	0.702042	0.772784	0.778133	0.864938	0.836688	0.828286	0.711269	0.789926	0.739237	0.776591	0.729429	0.922144	0.786737	0.757829	0.753219	0.817516	0.852788	0.789386	0.0584234			160.26	0.253079	0.223988	0.278701	0.287719	0.23737	0.287514	0.197474	0.233795	0.182099	0.227656	0.22213	0.311354	0.259895	0.281553	0.289625	0.456503	0.539828	0.386962	0.356128	0.26468	0.231796	0.269173	0.28541	0.0844676			160.26
170.26	0.711068	0.785095	0.786899	0.882275	0.848237	0.830041	0.726544	0.782436	0.747209	0.78322	0.728501	0.944209	0.818299	0.772018	0.779647	0.843628	0.87539	0.80263	0.0622413			170.26	0.261644	0.223564	0.271094	0.29168	0.239157	0.279837	0.198607	0.233308	0.163896	0.215054	0.205437	0.303877	0.246653	0.26616	0.285817	0.490664	0.588548	0.403683	0.357917	0.269625	0.237147	0.269974	0.286516	0.0979398			170.26
180.26	0.733592	0.794535	0.793443	0.891724	0.860158	0.830785	0.743912	0.80099	0.766359	0.781276	0.7262	0.963882	0.85954	0.788529	0.816194	0.854865	0.894094	0.817652	0.0636895			180.26	0.274519	0.225342	0.277581	0.287956	0.24594	0.285202	0.201363	0.237467	0.159392	0.209491	0.207618	0.301973	0.251519	0.269666	0.289044	0.53169	0.631125	0.415155	0.37906	0.272451	0.244702	0.287851	0.294823	0.109055			180.26
190.27	0.757946	0.810494	0.812568	0.908444	0.876672	0.846671	0.765105	0.822699	0.799872	0.789202	0.745201	0.9939	0.89041	0.810148	0.857273	0.873863	0.906612	0.83924	0.0644719			190.27	0.297698	0.236976	0.281545	0.296438	0.266008	0.295823	0.204859	0.24892	0.16248	0.217902	0.214388	0.306969	0.263295	0.281941	0.295362	0.572143	0.679274	0.449349	0.393718	0.289305	0.260747	0.300951	0.309822	0.119607			190.27
200.27	0.786578	0.825871	0.827973	0.910021	0.894548	0.849051	0.793322	0.842825	0.82166	0.806127	0.764924	1.00785	0.92917	0.834744	0.888641	0.88052	0.908288	0.857183	0.0613744			200.27	0.326893	0.254061	0.283469	0.317048	0.292386	0.296194	0.221042	0.272191	0.171038	0.224608	0.226873	0.318142	0.276523	0.307478	0.297559	0.614218	0.723711	0.475501	0.409575	0.307494	0.276639	0.316704	0.327698	0.128017			200.27
210.27	0.815017	0.843045	0.847828	0.910841	0.904085	0.863121	0.815659	0.859826	0.845515	0.817753	0.794074	1.00557	0.951091	0.856104	0.90866	0.883159	0.901589	0.871938	0.0542097			210.27	0.360709	0.28622	0.308894	0.351013	0.322476	0.296966	0.241601	0.300175	0.179462	0.233228	0.235044	0.347493	0.303202	0.343975	0.298741	0.647965	0.79043	0.499744	0.4262	0.343345	0.289587	0.336744	0.351964	0.137883			210.27
220.27	0.840837	0.870012	0.862491	0.914679	0.920143	0.876896	0.841757	0.874549	0.873441	0.826654	0.810945	1.00173	0.965716	0.865479	0.938768	0.889662	0.916705	0.887674	0.0501141			220.27	0.40177	0.331184	0.333846	0.382852	0.34909	0.311155	0.260233	0.342504	0.19073	0.249985	0.249122	0.371706	0.346941	0.387814	0.306268	0.686378	0.82486	0.520317	0.45137	0.394914	0.299804	0.347955	0.379127	0.142623			220.27
230.27	0.861434	0.87837	0.875799	0.92085	0.937288	0.886564	0.85235	0.88057	0.888901	0.841484	0.827635	1.00766	0.978442	0.876031	0.945074	0.898982	0.923322	0.898868	0.0479919			230.27	0.461331	0.389848	0.373611	0.425936	0.373478	0.318637	0.28033	0.391409	0.208454	0.259538	0.269196	0.400368	0.397061	0.437639	0.312824	0.710978	0.844421	0.541461	0.476808	0.451904	0.314696	0.387913	0.410356	0.14432			230.27
240.27	0.885657	0.890308	0.889662	0.932059	0.949813	0.902123	0.880468	0.894853	0.895614	0.85116	0.850891	1.00142	0.988244	0.859879	0.944124	0.911135	0.931891	0.909371	0.0436054			240.27	0.532744	0.454679	0.396743	0.475098	0.409814	0.344873	0.315489	0.437387	0.232977	0.279306	0.289442	0.428707	0.452972	0.481441	0.330356	0.722492	0.893706	0.563988	0.523353	0.492	0.346041	0.42334	0.446679	0.148256			240.27
250.27	0.902803	0.903784	0.896529	0.921329	0.962395	0.918635	0.887414	0.906162	0.896615	0.86387	0.8657	1.00926	0.990611	0.873074	0.967825	0.918354	0.940069	0.919084	0.0423105			250.27	0.614141	0.520814	0.435577	0.52362	0.435119	0.368991	0.358062	0.485296	0.271251	0.303626	0.312221	0.452928	0.490984	0.52765	0.353798	0.750362	0.923641	0.59288	0.562228	0.536218	0.364858	0.439935	0.482918	0.151486			250.27
260.27	0.907867	0.917449	0.905489	0.928605	0.961897	0.940292	0.89844	0.910731	0.88802	0.874477	0.874237	1.00973	0.99776	0.879335	0.95511	0.935286	0.95511	0.925873	0.040474			260.27	0.685837	0.582929	0.480238	0.573527	0.472459	0.401744	0.414808	0.529673	0.316977	0.331485	0.3353	0.475005	0.531713	0.56393	0.37547	0.768175	0.930013	0.624644	0.576688	0.576302	0.400778	0.475633	0.519242	0.148383			260.27
270.27	0.923912	0.920953	0.926374	0.937459	0.966124	0.949515	0.902965	0.907326	0.890336	0.89091	0.896743	1.00691	0.988878	0.901032	0.989121	0.941395	0.972808	0.936045	0.0374025			270.27	0.749525	0.626003	0.519266	0.608691	0.50611	0.42873	0.476066	0.581475	0.349946	0.365354	0.365518	0.506632	0.579909	0.604359	0.405731	0.778813	0.949426	0.644875	0.600357	0.59165	0.428248	0.517749	0.553838	0.146135			270.27
280.27	0.921803	0.941604	0.931495	0.940166	0.959244	0.958678	0.910758	0.905318	0.88306	0.908378	0.9199	1.00117	0.987843	0.914508	0.989976	0.961813	0.979299	0.942059	0.0344193			280.27	0.813287	0.670029	0.547624	0.640213	0.544231	0.455755	0.538683	0.620522	0.389525	0.409326	0.390365	0.539561	0.621057	0.640097	0.436507	0.783101	0.949497	0.667473	0.601328	0.628924	0.443405	0.548595	0.585414	0.141999			280.27
290.27	0.926644	0.953008	0.945117	0.947866	0.954328	0.958648	0.922288	0.905152	0.886025	0.920202	0.928718	1.00153	0.986519	0.921805	0.992708	0.974149	0.995421	0.948243	0.0336258			290.27	0.850732	0.693743	0.57401	0.668352	0.582491	0.495498	0.608116	0.66135	0.443179	0.457437	0.416747	0.579209	0.64314	0.669095	0.471153	0.80707	0.966351	0.698497	0.619286	0.650164	0.467304	0.586893	0.618628	0.136983			290.27
300.28	0.926974	0.95413	0.948967	0.946293	0.947736	0.96076	0.924526	0.907765	0.890877	0.923151	0.935592	1.00234	0.989782	0.916519	0.998094	0.96975	0.97758	0.948284	0.0320119			300.28	0.883571	0.730763	0.579039	0.69298	0.613757	0.538683	0.645279	0.695644	0.491941	0.497552	0.451393	0.621161	0.668452	0.696854	0.50783	0.808376	0.984652	0.734388	0.6396	0.672459	0.507298	0.629624	0.649604	0.13104			300.28
310.28	0.93273	0.962685	0.955495	0.947898	0.952369	0.961653	0.942431	0.909392	0.885861	0.928426	0.936851	1.00053	0.987955	0.929916	1.01586	0.953449	0.97549	0.951705	0.0320544			310.28	0.909726	0.744684	0.58423	0.718346	0.646234	0.599034	0.689593	0.733405	0.541706	0.532319	0.490063	0.660708	0.705338	0.719434	0.553009	0.817002	0.974053	0.749941	0.668702	0.709814	0.550796	0.661619	0.679989	0.119945			310.28
320.28	0.935424	0.963836	0.956998	0.951279	0.961404	0.965193	0.946922	0.906832	0.900946	0.940836	0.942348	1.00164	0.980206	0.940186	1.02067	0.963043	0.975238	0.956059	0.0296751			320.28	0.923394	0.763322	0.585511	0.745104	0.670319	0.650798	0.722488	0.762422	0.586295	0.550408	0.528459	0.66812	0.757845	0.750839	0.596231	0.816571	0.980139	0.755849	0.660888	0.736509	0.59032	0.688662	0.704113	0.113188			320.28
330.26	0.939255	0.96338	0.96901	0.956146	0.969717	0.967601	0.952692	0.901253	0.908399	0.939908	0.939531	1.00796	0.991213	0.952017	1.00635	0.966089	0.983767	0.959664	0.029333			330.26	0.934319	0.787699	0.605939	0.751951	0.704161	0.712114	0.751365	0.788182	0.628026	0.580704	0.57056	0.710622	0.799752	0.775604	0.638514	0.827391	0.955809	0.780244	0.66336	0.759377	0.623492	0.713047	0.730101	0.102239			330.26
340.27	0.954997	0.962018	0.970623	0.956081	0.967857	0.974862	0.952915	0.918225	0.918277	0.945271	0.964535	1.00697	0.995528	0.961263	1.02039	0.97623	1.00829	0.967901	0.0283544			340.27	0.945267	0.810676	0.640433	0.787655	0.736144	0.763842	0.806519	0.811144	0.664371	0.609223	0.611907	0.750255	0.827947	0.807854	0.678194	0.827172	0.95409	0.796804	0.69218	0.787209	0.636219	0.730449	0.75798	0.0950697			340.27
350.27	0.964329	0.977133	0.976383	0.958894	0.978332	0.966352	0.96358	0.915751	0.93709	0.957974	0.97349	1.00787	1.00641	0.961864	1.01527	0.988705	1.00846	0.973993	0.0262048			350.27	0.958292	0.825302	0.681764	0.809464	0.788732	0.792724	0.839888	0.831943	0.706797	0.612434	0.646219	0.789237	0.854365	0.832718	0.698006	0.823452	0.946516	0.804374	0.728031	0.808039	0.662355	0.755358	0.781637	0.088753			350.27
360.27	0.973432	0.990557	0.981202	0.961619	0.991467	0.975455	0.970123	0.919606	0.950464	0.971405	0.972937	1.00357	0.995724	0.963843	1.02096	0.975215	0.991482	0.977003	0.0225418			360.27	0.967677	0.84955	0.664906	0.824328	0.815847	0.796505	0.869577	0.867098	0.733681	0.629795	0.705212	0.81806	0.873952	0.853422	0.696138	0.83325	0.952299	0.826557	0.751501	0.827064	0.705548	0.798178	0.802734	0.0866462			360.27
370.27	0.985338	0.989295	0.978837	0.963953	0.994479	0.979709	0.973594	0.930547	0.963916	0.980393	0.98748	1.00154	0.997687	0.9543	1.02442	0.960528	0.981035	0.979238	0.0211627			370.27	0.978952	0.875795	0.659981	0.847626	0.829174	0.791431	0.896378	0.886433	0.758129	0.661268	0.745812	0.844036	0.889806	0.872401	0.72892	0.833962	0.931154	0.823048	0.735231	0.833845	0.737218	0.809949	0.816843	0.0826889			370.27
380.27	0.99544	0.991927	0.976083	0.965473	1.00354	0.976705	0.967401	0.932093	0.974605	0.993852	0.993339	1.00909	1.00409	0.955161	1.01661	0.961391	0.994536	0.98302	0.022095			380.27	0.977782	0.882868	0.656306	0.866869	0.853196	0.807557	0.922991	0.903094	0.792796	0.677605	0.794085	0.873173	0.907004	0.887808	0.750116	0.841289	0.92179	0.800933	0.735672	0.851992	0.769991	0.819706	0.831574	0.0807825			380.27
390.28	0.996054	1.00543	0.979371	0.965543	1.00829	0.976377	0.970282	0.941767	0.978644	0.996227	0.997831	1.00666	1.00214	0.95338	1.03895	0.955597	0.993963	0.986265	0.0244621			390.28	0.976196	0.908185	0.680975	0.88099	0.880681	0.841218	0.935243	0.929262	0.816618	0.703547	0.828368	0.892134	0.929303	0.896586	0.784749	0.853183	0.938526	0.812927	0.764419	0.859888	0.789969	0.837599	0.851844	0.0759878			390.28
400.27	1.00908	1.00975	0.976771	0.969316	1.01349	0.983696	0.979461	0.946293	0.976624	1.00151	1.00063	1.00362	1.00988	0.958307	1.05704	0.95639	0.990436	0.990723	0.0269193			400.27	0.98074	0.923107	0.719102	0.885228	0.895174	0.869627	0.950615	0.945753	0.846625	0.693967	0.873614	0.908935	0.953432	0.904954	0.77055	0.86677	0.930365	0.828126	0.797725	0.883358	0.818126	0.858281	0.868372	0.0742174			400.27
410.27	1.00524	1.02811	0.981022	0.970764	1.01238	0.988071	0.976386	0.957541	0.984096	1.01785	1.02106	1.00257	1.00864	0.963452	1.05163	0.972633	1.01288	0.997314	0.025713			410.27	0.989447	0.929501	0.762147	0.896393	0.909508	0.889053	0.965509	0.953455	0.864832	0.683359	0.895972	0.925476	0.964826	0.913809	0.795951	0.877219	0.9423	0.824334	0.822299	0.892196	0.818131	0.858276	0.880636	0.0735584			410.27
420.28	1.01305	1.03998	0.976648	0.971713	1.01935	0.987178	0.974973	0.95983	0.978516	1.02255	1.01934	1.00891	1.00308	0.976467	1.0634	0.983994	1.01349	1.00073	0.027758			420.28	0.989526	0.945445	0.831748	0.912613	0.912125	0.913419	0.961587	0.959325	0.878325	0.724376	0.925114	0.943921	0.975697	0.922588	0.819744	0.909895	0.936374	0.824989	0.834767	0.901204	0.838013	0.876175	0.897135	0.0634806			420.28
430.28	1.01858	1.04199	0.982429	0.968673	1.02008	0.993426	0.978044	0.959572	0.975254	1.0193	1.02122	1.00927	1.00378	0.981155	1.08643	0.974637	1.00728	1.00242	0.0315427			430.28	0.986307	0.956562	0.872174	0.920075	0.918591	0.935414	0.974342	0.973649	0.888768	0.77365	0.938328	0.953261	0.981514	0.927375	0.851245	0.906557	0.925302	0.806149	0.848436	0.908178	0.870288	0.895752	0.909633	0.0558995			430.28
440.28	1.01737	1.03742	0.979907	0.970368	1.01101	0.983162	0.974498	0.955945	0.980087	1.0313	1.01955	1.00521	1.00879	1.00294	1.06925	0.974798	1.00659	1.00166	0.0288078			440.28	0.988272	0.957824	0.914754	0.927624	0.929942	0.947392	0.996606	0.979548	0.900462	0.805533	0.947738	0.962001	0.993919	0.929573	0.87006	0.91149	0.931411	0.821031	0.870696	0.913239	0.90315	0.920275	0.923752	0.0502171			440.28
450.28	1.01339	1.03466	0.985097	0.973665	1.00408	0.984767	0.981842	0.954855	0.983934	1.02573	1.02227	1.01638	1.00506	1.01623	1.06724	0.983191	1.01406	1.00391	0.0269581			450.28	0.991389	0.952702	0.933366	0.927115	0.941162	0.952457	0.99169	0.98362	0.915328	0.818866	0.955248	0.971296	0.999526	0.935862	0.891466	0.927229	0.916959	0.83017	0.887027	0.916406	0.918245	0.934405	0.931433	0.0463747			450.28
460.28	1.01312	1.03372	0.983414	0.970502	0.993712	0.981079	0.985894	0.959723	0.980683	1.02744	1.01542	0.9985	1.00004	1.02468	1.06273	0.981155	1.00711	1.00111	0.0261828			460.28	0.987382	0.950671	0.948326	0.934161	0.940599	0.955682	1.00133	0.986916	0.935012	0.848967	0.953583	0.97371	1.00555	0.945247	0.894074	0.959996	0.923654	0.836271	0.897448	0.930187	0.919368	0.92909	0.938965	0.042869			460.28
470.28	1.01182	1.02068	0.991545	0.966913	0.991324	0.979769	0.986059	0.961266	0.985783	1.02124	1.012	0.994144	1.00473	1.02652	1.05447	0.981054	1.01568	1.00029	0.0237704			470.28	0.983738	0.94748	0.953851	0.936005	0.941416	0.951615	0.99923	0.995257	0.947931	0.849193	0.955574	0.97627	1.00899	0.945986	0.894685	0.957804	0.916624	0.839775	0.91395	0.928808	0.955376	0.95913	0.943577	0.0423277			470.28
480.28	1.01571	1.01612	0.989702	0.963613	0.983762	0.980275	0.982808	0.962504	0.989969	1.01687	1.01787	0.996369	1.01701	1.03671	1.06698	0.985723	1.02513	1.00277	0.0271985			480.28	0.981021	0.936109	0.954109	0.948261	0.945174	0.942016	0.973633	0.992026	0.958213	0.887861	0.95297	0.980942	1.01523	0.949601	0.893124	0.979373	0.933328	0.835209	0.923197	0.932942	0.955025	0.947112	0.946203	0.0384308			480.28
490.28	1.01799	1.02226	0.990696	0.966906	0.973044	0.981911	0.982578	0.971461	1.00271	1.02122	1.01691	0.994246	0.999496	1.03541	1.06609	0.976547	1.00968	1.00172	0.0264167			490.28	0.980891	0.927576	0.961444	0.96038	0.956281	0.9622	0.961429	0.997936	0.966033	0.902988	0.950684	0.981828	1.01986	0.960742	0.918725	0.967689	0.932066	0.855928	0.942156	0.929748	0.968688	0.961296	0.953026	0.0338051			490.28
500.28	1.01649	0.996697	0.998732	0.959716	0.971068	0.973997	0.999568	0.977179	0.994745	1.01526	1.00528	0.996269	1.00119	1.03018	1.05812	0.971798	0.995667	0.997763	0.0240618			500.28	0.978354	0.925079	0.970129	0.974088	0.964514	0.960399	0.96181	0.99394	0.954142	0.911952	0.96016	0.988281	1.0221	0.960284	0.920862	0.96964	0.915913	0.871115	0.945757	0.929959	0.971167	0.970861	0.955478	0.0326596			500.28
510.28	1.02731	0.991993	1.00344	0.959321	0.975227	0.972183	1.00063	0.977317	0.99527	1.0054	1.00953	0.996269	0.988075	1.03017	1.06858	0.974481	1.00608	0.998899	0.0261704			510.28	0.977067	0.926403	0.954524	0.974544	0.980401	0.975381	0.957435	0.992764	0.955463	0.923311	0.97153	0.988865	1.01992	0.96254	0.940387	0.97931	0.920208	0.891742	0.95497	0.935193	0.975122	0.972209	0.960422	0.0287338			510.28
520.29	1.01543	0.991542	1.00544	0.966739	0.97043	0.973432	0.999945	0.982809	0.976862	1.00981	1.00953	0.996269	0.992719	1.02311	1.05644	0.979131	1.00506	0.997336	0.0225987			520.29	0.971511	0.937353	0.959197	0.98745	0.978204	0.986851	0.944804	0.991455	0.970077	0.933533	0.957186	0.987758	1.00736	0.969545	0.957577	0.974495	0.927729	0.908823	0.967259	0.941556	0.983208	0.976103	0.964501	0.0241108			520.29
530.29	1.02101	1.02068	0.999145	0.973665	0.961599	0.975366	1.00152	0.98534	0.994451	1.02124	1.012	0.994144	0.999105	1.02692	1.05897	0.959043	0.982436	0.999214	0.0258613			530.29	0.988272	0.931572	0.971875	0.987773	0.959147	1.00082	0.95562	0.99291	0.972519	0.918275	0.977399	0.978641	0.998551	0.964623	0.976208	0.988975	0.932086	0.908918	0.978221	0.942439	0.991227	0.979014	0.967959	0.0262036			530.29
540.29	1.01111	1.01612	0.999305	0.970502	0.973132	0.977121	0.999452	0.989406	0.990142	1.01687	1.01787	0.996369	0.999173	1.02851	1.03577	0.958795	0.971643	0.997135	0.0220535			540.29	0.991389	0.93973	0.967906	0.991786	0.96143	0.994975	0.954973	0.99345	0.974107	0.936382	0.97153	0.97374	1.01087	0.966489	0.981866	0.984295	0.924852	0.925056	0.98194	0.935053	0.999615	0.992752	0.970645	0.0251892			540.29
550.29	1.01556	1.02226	0.991545	0.966913	0.985478	0.981762	0.999452	0.99277	1.00307	1.02122	1.01691	0.994246	0.992054	1.02946	1.03596	0.970039	0.986316	1.00029	0.0202887			550.29	0.987382	0.947039	0.959197	1.00443	0.964514	1.00225	0.944357	0.998791	0.977675	0.937738	0.957186	0.969587	1.01087	0.981709	0.986517	0.982298	0.918454	0.94531	0.999207	0.938179	0.995785	0.993427	0.972814	0.0261459			550.29
560.29	1.01495	0.996697	0.989702	0.963613	0.993318	0.973997	0.999568	0.99739	0.999393	1.01526	1.00528	0.996269	0.997898	1.03729	1.01921	0.968759	0.972946	0.996561	0.0192649			560.29	0.983738	0.947652	0.971875	1.01449	0.980401	0.990205	0.948779	0.988789	0.979539	0.951625	0.977399	0.978641	0.998551	0.993301	0.982728	0.977125	0.919009	0.954082	1.01406	0.984092	1.00473	0.993427	0.978829	0.0230458			560.29
570.3	1.01876	0.991993	0.990696	0.966906	0.991478	0.972183	1.00063	1.00047	1.01415	1.0054	1.00953	0.996269	0.997147	1.04397	1.00351	0.968759	0.972946	0.996753	0.0197823			570.3	0.981021	0.958512	0.967906	1.01783	0.978204	0.997642	0.93815	0.993201	0.979539	0.958565	0.957186	0.97374	1.01087	0.993301	0.988893	0.982414	0.908293	0.962509	1.02943	0.984092	1.00473	0.993427	0.979975	0.0269163			570.3
580.3	1.00633	0.991542	0.998732	0.959716	0.994318	0.973432	0.999945	1.00047	1.01415	1.00981	1.00953	0.996269	0.997898	1.03729	1.01921	0.968759	0.972946	0.997079	0.0196889			580.3	0.980891	0.947652	0.971875	1.04592	0.959147	0.990205	0.937678	0.993201	0.979539	0.963555	0.977399	0.969587	1.01087	0.993301	0.988893	0.975815	0.91256	0.969297	1.01406	0.984092	1.00473	0.993427	0.980168	0.02778			580.3
590.3	1.00256	0.991542	1.00344	0.959321	0.994318	0.975366	1.00152	1.00047	1.01415	1.00981	1.00953	0.996269	0.997147	1.04397	1.00351	0.968759	0.972946	0.996744	0.0197942			590.3	0.978354	0.958512	0.967906	1.04592	0.96143	0.997642	0.937678	0.993201	0.979539	0.963555	0.977399	0.969587	1.01087	0.993301	0.988893	0.972665	0.91256	0.980269	1.02943	0.984092	1.00473	0.993427	0.981862	0.0284104			590.3
600.3																						600.3																											600.3
[truncated: 71 more columns]

## Sheet: Fig. 7d
<Line graph>
Parkin WT (n=87 cells)																	Parkin KO (n=90 cells)																			Parkin KO + Pio 100 µM (n=124 cells)
Time	s1	s2	s3	s4	s5	s6	s7	s8	s9	s10	s11	s12	mean	SD			Time	s1	s2	s3	s4	s5	s6	s7	s8	s9	s10	s11	s12	s13	s14	mean	SD			Time	s1	s2	s3	s4	s5	s6	s7	s8	s9	s10	s11	s12	s13
0	1.00836	0.987243	0.991093	0.962872	0.988382	1.01532	1.01892	1.01336	0.973645	0.985079	1.01089	0.988309	0.995289	0.0178443			0	0.977003	0.985343	1.02517	0.99151	0.99334	1.01299	0.99099	0.995559	0.990202	0.994475	1.01976	0.99813	0.995457	1.00635	0.998306	0.0133144			0	0.9862	0.9789	1.00425	0.987632	0.989194	1.00568	1.01655	1.02986	1.01018	1.01671	0.990552	0.980835	1.00025
10.24	1.01462	1.00903	0.987921	0.974823	0.987257	1.00091	1.01976	1.01757	0.960893	0.965545	1.01301	1.04235	0.999473	0.0245191			10.24	1.0233	0.997211	1.00803	0.964315	0.990274	0.992369	1.01457	0.995081	1.00451	0.994475	0.997177	0.968808	0.992604	1.02039	0.997365	0.0168317			10.24	1.00189	0.992608	0.992539	0.992875	1.00376	1.00568	1.00554	0.993357	0.974098	1.00625	0.99387	0.992839	0.98051
20.24	0.990935	1.01571	1.00162	0.987945	0.997977	1.01331	1.01892	1.01336	1.01092	1.03744	0.999586	1.01083	1.00821	0.0135634			20.24	0.977003	1.00955	0.982725	0.994305	0.994342	0.982744	0.990587	1.02322	1.00817	0.994475	0.983924	0.975391	0.988642	0.995439	0.992894	0.0133375			20.24	0.995465	1.01399	0.982756	0.99069	1.00508	0.973515	0.967213	1.01664	0.948638	1.00543	0.999035	1.00455	1.00025
30.24	1.01776	1.00625	1.01415	0.989728	1.00306	1.01786	1.01976	1.01757	0.997604	1.02822	0.982278	0.985537	1.00665	0.0150229			30.24	1.0233	0.991309	0.973745	0.969873	0.982749	1.01299	1.01317	0.989661	0.997111	0.988379	0.998313	1.00352	1.00623	0.990998	0.995811	0.0151784			30.24	0.998698	1.01234	0.971574	1.00508	1.01396	1.01438	1.012	1.01637	0.984282	0.979009	1.00673	1.0098	1.0047
40.24	1.00723	0.996119	1.01143	1.02622	1.00116	1.03415	0.986521	0.976652	1.0145	0.976126	0.994545	1.00909	1.00281	0.0180334			40.24	0.981728	0.997211	1.02517	1.00256	1.00454	0.992369	0.992919	0.990524	1.00741	1.01353	1.00664	1.01279	1.00829	0.989169	1.00178	0.0117279			40.24	0.986966	1.01622	1.00279	1.01145	1.01553	0.982596	1.00308	0.999442	1.00155	0.998821	0.999643	1.00049	1.00509
50.25	1.01056	1.0227	1.02778	0.998747	1.01129	1.02608	0.990927	1.00398	1.04244	1.0076	1.00055	0.957478	1.00834	0.0216114			50.25	0.990043	0.99936	1.00803	0.999427	1.00093	1.00028	1.00309	1.01102	0.990384	0.992951	0.988089	1.00322	1.00877	0.99766	0.999517	0.00717767			50.25	1.00045	1.01485	0.986656	1.00383	0.995101	1.02384	1.00308	0.988331	1.03587	0.978184	0.998123	0.997859	1.00945
60.25	1.01862	1.0096	1.02093	1.02815	1.03272	1.02989	0.983877	0.988436	1.00768	1.03039	0.999141	1.03819	1.01563	0.017927			60.25	1.02792	1.02002	1.01033	1.04792	1.00143	1.01162	1.01048	1.00606	0.985263	0.995237	1.00456	1.0077	0.992604	0.964089	1.00609	0.0196352			60.25	1.01609	1.03363	1.01245	1.00245	0.993601	0.992054	1.0082	1.00844	1.02856	1.01561	0.993465	1.01363	1.00906
70.25	1.11945	1.01956	1.09656	1.08811	1.15485	1.09319	0.979348	1.01855	1.01352	0.992132	0.992875	0.968217	1.0447	0.062161			70.25	1.00067	1.03102	1.04956	1.04876	1.09749	1.07005	1.1743	1.01201	1.02348	1.02648	1.00153	1.03044	1.56474	4.00142	1.29514	0.792312			70.25	1.00441	1.17092	1.05246	1.28068	1.2553	1.04275	1.00687	0.954205	0.995794	1.00763	1.01858	1.13955	1.8741
80.26	2.03341	2.03112	1.99637	2.11786	2.11578	1.67807	2.05933	2.25596	2.12881	2.16956	1.01204	1.08773	1.8905	0.416899			80.26	4.037	3.68953	4.44114	2.94759	4.10241	4.87763	3.95776	3.54617	3.65327	4.22709	3.68764	3.76154	3.71272	3.80012	3.88869	0.452653			80.26	3.1715	2.73505	2.99909	3.3849	3.30802	3.10518	3.23961	3.08113	3.15851	3.10955	3.31444	3.20061	3.34274
90.26	1.72472	1.67504	1.95336	1.98229	1.92186	1.51516	2.22552	1.95664	2.01673	1.7637	2.10222	2.18412	1.91845	0.212866			90.26	3.90351	3.44151	4.30795	3.67865	3.81636	4.60917	3.79005	3.74144	3.92366	3.42008	4.04112	3.74239	3.67183	3.61959	3.83624	0.318918			90.26	2.71406	2.41208	2.90982	2.90263	3.0467	2.70904	3.71192	2.47585	2.81866	2.85503	3.18866	3.16716	3.10221
100.26	1.64737	1.63624	1.69722	1.87193	1.67976	1.39878	2.12329	1.80427	1.93746	1.45551	1.71978	1.67004	1.72014	0.197756			100.26	3.65406	2.60225	4.14675	3.33672	3.5015	4.30771	3.64787	3.24012	3.60136	3.75614	4.20093	3.29449	4.06519	3.57923	3.63817	0.454408			100.26	2.56403	2.16969	2.6265	2.50998	2.61583	2.46879	3.08419	1.86582	2.33296	2.92877	2.87897	2.82477	2.75804
110.26	1.5191	1.48177	1.51094	1.74626	1.57204	1.36646	2.10037	1.72212	1.74059	1.3478	1.31262	1.42756	1.57064	0.224784			110.26	3.91644	2.49845	3.87313	2.73995	2.9107	3.62746	3.08702	3.03977	3.12402	3.82625	3.29325	3.29389	3.87469	3.45553	3.32575	0.454858			110.26	2.22276	1.83022	2.38563	2.20016	2.27574	2.4563	2.62895	2.424	2.15408	2.63738	2.65394	2.40472	2.43527
120.26	1.42269	1.37204	1.34836	1.70828	1.41217	1.26632	2.06914	1.60035	1.71103	1.14596	1.18432	1.38772	1.46903	0.262102			120.26	3.30251	2.4043	2.19976	2.25859	2.52037	2.98398	2.537	2.46744	2.5879	3.35835	3.05848	2.93425	3.6788	3.29486	2.82761	0.464294			120.26	1.83584	1.69511	2.37036	2.05878	1.65625	1.70602	2.31831	1.81053	1.72415	2.65252	2.43488	1.63176	2.27873
130.26	1.38948	1.32234	1.26817	1.61253	1.3439	1.22424	1.94375	1.45257	1.67139	1.13131	1.13972	1.28033	1.39831	0.239133			130.26	2.67012	1.58633	2.93425	1.82699	2.24772	2.87639	1.9551	1.89963	1.96111	2.65651	2.64326	2.69429	3.39542	2.89462	2.44584	0.530423			130.26	1.40212	1.50917	1.90402	1.82451	1.34967	1.6625	2.1202	1.66688	1.61479	2.06616	2.11354	1.3295	2.09487
140.26	1.31448	1.2765	1.19596	1.44068	1.27427	1.18289	1.8429	1.3403	1.57815	1.02849	1.05937	1.2831	1.31809	0.223092			140.26	2.00678	1.51443	2.40415	1.43027	1.9767	2.31404	1.71	1.56089	1.46353	1.99581	2.18829	2.00883	2.97876	2.7022	2.01819	0.469829			140.26	1.19547	1.44464	1.76935	1.6772	1.22339	1.32728	1.74163	1.77349	1.56276	1.88098	1.68546	1.22222	1.88195
150.26	1.26558	1.22326	1.13509	1.38671	1.21896	1.13315	1.62459	1.21969	1.45145	1.03961	1.03314	1.2308	1.24684	0.170782			150.26	1.51019	1.15764	1.66801	1.21427	1.68792	1.75959	1.4591	1.36447	1.312	1.69556	1.79997	1.92744	2.66005	2.53056	1.6962	0.444198			150.26	1.11623	1.34583	1.63049	1.50024	1.11637	1.20583	1.61942	1.66662	1.36639	1.67736	1.47724	1.14767	1.70846
160.26	1.23256	1.21404	1.09624	1.30768	1.16062	1.12441	1.49605	1.21053	1.33482	1.01546	1.02299	1.19546	1.20091	0.135584			160.26	1.28523	1.07528	1.40791	1.15124	1.47928	1.45882	1.31504	1.2238	1.19615	1.39989	1.55818	1.6076	2.34862	2.17683	1.47742	0.367703			160.26	1.0872	1.24668	1.5045	1.33187	1.07256	1.16004	1.46268	1.54943	1.26101	1.39285	1.27105	1.12569	1.57449
170.26	1.16779	1.13498	1.07974	1.2426	1.13786	1.07484	1.35051	1.13312	1.32735	1.03228	0.996675	1.17121	1.15408	0.108463			170.26	1.1448	1.04684	1.25626	1.10241	1.34144	1.2182	1.22406	1.14541	1.08003	1.1987	1.33288	1.41491	2.07	1.87821	1.31815	0.299069			170.26	1.05564	1.24201	1.42727	1.29877	1.04798	1.19599	1.25698	1.48567	1.15187	1.25802	1.12552	1.09487	1.46086
180.26	1.1507	1.14268	1.06857	1.17648	1.10941	1.07254	1.23166	1.07224	1.23054	1.0095	1.00118	1.15909	1.11871	0.0765514			180.26	1.02839	1.01519	1.19329	1.10601	1.28648	1.15942	1.1691	1.09259	1.09	1.11869	1.14827	1.28028	1.79756	1.63028	1.22254	0.224814			180.26	1.02893	1.17217	1.39277	1.23688	1.01524	1.15588	1.12339	1.42641	1.13969	1.15539	1.04704	1.05736	1.37155
190.27	1.10576	1.07925	1.05529	1.13184	1.09992	1.04235	1.14844	1.03852	1.23249	1.02984	0.992172	1.13726	1.0911	0.0656882			190.27	1.04595	1.03048	1.13527	1.13568	1.25534	1.12093	1.12632	1.07129	1.07187	1.08211	1.09052	1.17825	1.57108	1.47523	1.17074	0.160849			190.27	1.04212	1.12087	1.36656	1.19454	1.02864	1.13016	1.0619	1.47086	1.07881	1.12347	1.0121	1.01913	1.31749
200.27	1.09973	1.0821	1.03861	1.11158	1.08622	1.02947	1.08071	1.03018	1.17141	0.995931	0.999766	1.11059	1.06969	0.051961			200.27	0.941554	1.00795	1.12571	1.12435	1.24984	1.1003	1.09538	1.07443	1.05685	1.02572	1.09886	1.14264	1.41608	1.35336	1.1295	0.129813			200.27	1.01916	1.08811	1.27985	1.16516	1.01655	1.17102	1.01181	1.33329	1.06287	1.07394	1.00511	1.03562	1.22741
210.27	1.0684	1.06288	1.02814	1.07812	1.07176	0.996083	1.05879	1.02625	1.13827	1.01981	0.989964	1.12514	1.0553	0.046134			210.27	0.954945	1.01519	1.08484	1.08396	1.20423	1.09033	1.10889	1.06773	1.08583	1.02496	1.06364	1.11691	1.30784	1.28974	1.10707	0.098736			210.27	1.05363	1.04838	1.2121	1.12502	1.00355	1.13356	1.0027	1.34308	1.02391	1.06238	0.999134	1.02845	1.19631
220.27	1.05178	1.02498	1.02081	1.03889	1.05163	1.01228	1.05162	0.995651	1.18115	0.985079	0.991465	1.05898	1.03869	0.0516767			220.27	0.955874	1.04873	1.03836	1.08009	1.17064	1.08965	1.07875	1.05816	1.02505	0.979234	1.09886	1.12708	1.22083	1.22077	1.08515	0.0793868			220.27	1.01369	1.02711	1.21276	1.09823	1.02554	1.21264	0.972717	1.24679	1.0062	1.0566	1.00167	1.03203	1.16047
230.27	1.03567	1.03268	1.00703	1.02556	1.04574	0.989086	1.03324	0.999579	1.06095	0.981552	1.00754	1.09362	1.02602	0.0317825			230.27	0.971118	1.02968	1.06868	1.04304	1.14025	1.08002	1.09589	1.04238	1.02991	1.02953	1.02957	1.10794	1.18707	1.17191	1.07336	0.0613017			230.27	1.03947	1.02007	1.17485	1.07883	1.01501	1.2168	0.992831	1.1833	1.04228	1.04807	1.00946	1.01292	1.14332
240.27	1.01578	1.04601	1.02046	1.01181	1.0333	0.998618	1.03198	1.00562	1.05348	0.996202	1.00577	1.08288	1.02516	0.0257075			240.27	0.949859	1.03263	1.07297	1.06828	1.11941	1.09446	1.05572	1.04468	1.02044	1.01877	0.999655	1.10345	1.13651	1.14696	1.0617	0.0556477			240.27	1.06001	1.01118	1.15228	1.05659	1.01334	1.09648	0.982205	1.08753	1.00155	1.03927	1.01949	1.00432	1.1038
250.27	1.01586	1.01073	1.02583	0.9745	1.01521	0.98195	1.0204	1.00907	1.0093	1.00814	1.01566	1.08738	1.0145	0.0273852			250.27	0.950788	1.03263	1.0489	1.06537	1.10936	1.08037	1.05511	1.04292	1.03375	1.02782	1.02048	1.11512	1.1037	1.13064	1.05835	0.0473775			250.27	1.04697	0.981702	1.11889	1.03465	1.01426	1.08551	0.981825	1.11002	1.01173	1.02166	1.02222	1.02008	1.08501
260.27	1.0211	1.03144	1.01708	0.980803	1.01692	1.00222	1.02027	1.01267	1.01904	1.01953	1.00568	1.08184	1.01905	0.0235023			260.27	0.974347	1.04819	1.05582	1.04402	1.10444	1.05424	1.05754	1.04824	1.02849	1.00401	0.983373	1.09597	1.098	1.10908	1.05041	0.0427518			260.27	1.03086	0.972722	1.09354	1.03094	1.03293	1.16496	1.02509	1.05235	1.0197	1.02358	1.01513	1.02582	1.06437
270.27	1.01638	1.00484	1.00652	0.992702	1.01817	0.997268	1.0277	0.996465	1.03236	1.00868	1.02246	1.03958	1.01359	0.0150176			270.27	1.00299	1.00929	1.01923	1.05829	1.06995	1.0374	1.03888	1.08252	1.03567	1.01321	0.988863	1.05618	1.06503	1.10059	1.04129	0.0324384			270.27	1.07	0.973813	1.0861	1.00443	1.00021	1.20885	0.999852	1.02801	1.01461	1.03156	1.01999	1.05043	1.03841
280.27	1.03886	0.99101	1.01149	0.965754	1.0165	0.963478	1.01209	0.994501	1.01255	0.943842	1.02926	1.05794	1.0031	0.0331474			280.27	0.9203	1.02431	1.03703	1.00136	1.09146	1.04084	1.03349	1.0692	1.0375	1.00757	0.965954	1.06724	1.06139	1.08936	1.03193	0.0471376			280.27	1.03402	0.974744	1.04492	1.00083	1.03121	1.1468	1.01674	1.03092	0.985167	1.02056	1.01524	1.04565	1.03086
290.27	1.02031	1.00592	1.01089	0.97827	1.00902	0.975583	1.02115	1.00923	1.03139	0.987792	1.03368	1.08634	1.01413	0.0295045			290.27	0.941549	1.05302	1.01495	1.01256	1.07378	1.05252	1.03323	1.03161	1.0332	1.02782	0.965391	1.08699	1.0392	1.08047	1.03188	0.0405176			290.27	1.04555	0.955749	1.01496	0.994056	1.00964	1.03784	1.00991	1.05632	1.03587	1.0489	1.01128	1.03681	0.993659
300.28	1.00599	0.985069	1.00944	0.959019	1.01868	0.966105	1.02782	1.01643	1.01449	1.01601	1.0229	1.08669	1.01072	0.0326078			300.28	0.935544	1.00071	1.07297	1.02782	1.04682	1.04015	1.04174	1.07498	1.06093	1.00401	0.96293	1.06126	1.04522	1.08896	1.03315	0.0437261			300.28	1.04058	0.974802	0.972538	1.00226	0.995304	1.05562	1.01712	1.05129	0.982511	1.02193	0.990423	1.02248	1.02248
310.28	1.02443	0.971265	0.998495	0.968151	1.00476	0.962706	0.998867	0.998592	0.980054	1.00434	1.01399	1.06764	0.99944	0.0286663			310.28	0.968803	0.998024	1.0489	1.01028	1.05028	1.00784	1.03183	1.02644	1.0645	1.01321	0.947967	1.05857	1.06218	1.05892	1.02484	0.0361072			310.28	1.01811	0.963337	0.969807	0.996709	1.029	1.04994	0.988277	1.02801	0.998672	1.01423	1.01483	1.03466	1.03466
320.28	1.00532	0.9617	1.00682	0.983021	0.999344	0.9618	0.994712	1.00383	1.01319	1.04829	1.00577	1.03784	1.0018	0.025699			320.28	0.949402	1.05168	1.05582	1.03576	1.04947	1.01265	1.03647	1.06799	1.05126	1.00757	0.956871	1.06665	1.04142	1.05291	1.03114	0.0373283			320.28	1.02975	0.979132	0.975264	0.991748	1.02049	1.05259	1.02016	1.03092	1.01284	1.04257	1.00055	1.02104	1.02104
330.26	1.00913	0.980158	1.01824	0.975342	1.00454	0.961869	1.00869	1.0238	0.993699	1.00678	1.01566	1.03646	1.00286	0.0215241			330.26	0.978971	1.0219	1.01923	0.999515	1.03044	1.01265	1.03535	1.04736	1.05458	1.00757	0.958007	1.06724	1.04316	1.0452	1.02294	0.0300386			330.26	0.999717	0.988735	0.981208	0.982608	1.04117	1.04465	0.968352	1.03277	0.988267	1.03156	0.994068	1.04828	1.04828
340.27	1.01018	0.978689	1.00994	0.972415	0.999651	0.957848	0.995849	1.04033	0.956988	1.04992	1.00568	1.10609	1.00696	0.0425173			340.27	0.964189	1.06858	1.03703	1.02371	1.02977	1.05424	0.994993	1.05105	1.03777	1.01877	0.955546	1.04989	1.05029	1.0469	1.02734	0.0338422			340.27	1.01052	0.967441	0.988723	0.996141	1.04944	1.03178	0.988656	1.00129	1.00753	1.02056	1.0204	1.03634	1.03634
350.27	0.997748	0.974537	0.997541	0.966102	0.99547	0.942648	0.989428	1.03722	0.95861	1.03717	1.02246	1.01983	0.994897	0.0305933			350.27	1.01916	1.03049	1.01495	0.993581	1.00529	1.0374	1.02887	1.03427	1.07877	1.02782	0.938316	1.07682	1.03856	1.06088	1.02751	0.0353852			350.27	0.96491	0.967059	0.980717	0.99192	1.03387	1.0314	0.995867	1.02008	0.996236	1.0489	1.00177	1.05593	1.05593
360.27	1.00696	0.952236	1.0217	0.956454	1.00405	0.96755	1.00768	1.04704	0.967706	1.01167	1.02926	1.0614	1.00281	0.0353537			360.27	1.01269	1.00178	1.07297	1.00515	1.01671	1.04084	0.996873	1.04756	1.03536	1.00401	0.969935	1.03553	1.05219	1.04181	1.02381	0.0273133			360.27	0.986347	0.964062	0.974452	0.993086	1.03529	0.982217	1.01314	1.04177	1.00531	1.02193	0.9966	1.02367	1.02367
370.27	0.964984	0.996627	1.02204	0.985986	1.00155	0.962767	0.988043	1.01513	0.973229	1.00516	1.03368	1.05621	1.00045	0.0281462			370.27	0.990519	1.02914	1.0489	1.0126	1.00639	1.05252	1.00265	1.03858	1.07548	1.01321	0.960847	1.046	1.05632	1.05879	1.028	0.0315736			370.27	0.987789	0.985037	0.956616	1.00534	1.0386	1.04578	0.998334	1.01002	0.97122	1.01423	1.00177	1.0091	1.0091
380.27	0.989884	0.976347	1.04363	0.996184	1.00782	0.967392	1.00642	1.02184	0.990122	0.995117	1.0229	1.04997	1.00564	0.0251984			380.27	0.925848	1.01868	1.05582	0.996312	1.01275	1.04015	1.00284	1.05367	1.06469	1.00757	0.989058	1.06395	1.0533	1.04533	1.02357	0.0384416			380.27	1.01811	0.984112	0.973034	0.988713	1.02398	0.962543	1.01238	0.987802	0.984503	1.04257	0.990726	1.02224	1.02224
390.28	0.964984	0.996627	1.08289	0.964598	1.01059	0.962767	0.994338	1.02478	0.903381	0.978568	1.01399	1.05239	0.995825	0.0467406			390.28	0.954488	1.00178	1.01923	1.02064	1.01043	1.00784	1.00872	1.02719	1.07674	1.02782	1.01992	1.0475	1.04237	1.03815	1.02163	0.0275578			390.28	1.02975	0.949107	0.963143	1.00104	1.03273	1.04162	0.996437	0.989124	0.966571	1.01423	1.00298	1.0091	1.0091
400.27	0.989884	0.976347	1.02811	0.982365	1.00394	0.967392	0.982881	1.03378	0.955036	1.02849	1.01399	1.05239	1.00122	0.0301999			400.27	0.95495	1.02914	1.03703	0.987606	1.02136	1.01265	0.989387	1.04984	1.05036	1.00401	1.01292	1.0475	1.02668	1.0162	1.01712	0.0269818			400.27	0.999717	1.04393	0.962324	1.0024	1.02964	0.982974	1.01238	0.976426	1.01793	1.04257	0.99822	1.02224	1.02224
[truncated: 36 more columns]

## Sheet: Fig. 7e
<Line graph>
mef2>+																	park1, mef2>+																	mef2>+, + Pio 1 mM
Time	1	2	3	4	5	6	7	8	9	10	11	12	mean	SD			Time	1	2	3	4	5	6	7	8	9	10	11	12	mean	SD			Time	1	2	3	4	5	6	7	8	9	10	11	12	mean	SD
0.915	1.00856	0.996745	1.00677	1.00789	0.99998	1.00077	1.00914	1.00499	1.00021	1.00051	1.00263	1.00113	1.00328	0.00405128			0.915	0.968342	0.994903	0.967586	0.964282	1.00976	1.00359	0.973538	1.01259	0.998714	1.01571	1.00911	1.05801	0.998011	0.0269187			0.915	0.996742	1.00096	0.99664	1.00309	1.00839	1.00534	1.00267	1.00245	1.00188	1.00201	1.00007	1.00297	1.00193	0.00324629
5.929	1.00856	0.996745	1.00677	1.00789	0.99998	1.00077	1.00914	1.00499	1.00021	1.00051	1.00263	1.00113	1.00328	0.00405128			5.929	0.978044	0.994674	0.976645	0.964842	1.00072	1.00606	0.972389	1.0152	0.993213	1.01168	1.00767	1.03575	0.996408	0.0206427			5.929	0.99881	1.0061	0.998533	1.00661	1.00387	1.00074	1.00019	1.00443	1.00666	1.00537	1.00915	1.0013	1.00348	0.00347751
10.925	1.00563	0.996747	1.00675	1.00794	0.99973	1.00072	1.00904	1.00484	1.00008	1.00036	1.00238	1.00088	1.00292	0.0038193			10.925	0.97986	1.00145	0.984549	0.984925	0.996613	1.00094	0.99643	1.01295	0.994274	1.00935	1.01031	1.01538	0.998919	0.0117377			10.925	0.996742	1.00096	0.99664	1.00309	1.00996	1.00655	1.00664	0.995589	1.00141	1.00056	1.00135	1.00408	1.00196	0.00439559
15.923	1.00101	0.993725	1.00891	1.00378	1.00836	1.00504	1.00025	1.00154	1.01656	1.00547	0.999786	1.00344	1.00399	0.00569442			15.923	0.969152	0.994903	0.988543	0.988241	1.00047	1.00359	0.995951	1.00369	0.990541	1.00633	1.00963	1.02074	0.997649	0.0130604			15.923	0.999883	1.00318	1.00112	0.993938	1.00516	1.00917	1.00167	0.994	1.00492	1.0077	0.99799	1.00055	1.00161	0.00480907
20.92	1.00951	0.980921	1.00822	0.997883	1.00465	1.00605	1.00058	1.01264	1.01018	1.00743	1.00253	1.00872	1.00411	0.00843914			20.92	0.978217	0.994674	0.987272	0.99589	0.993004	1.00606	0.988774	1.00346	0.996357	1.00717	1.00974	1.04358	1.00035	0.0164104			20.92	0.998285	1.00242	0.998968	1.01368	1.00839	1.00534	1.00267	0.996577	1.00188	1.00201	1.00007	1.00297	1.00277	0.00466088
25.915	1.00675	0.979242	1.00632	1.00056	1.01006	1.00982	1.00913	1.0061	1.00522	1.00914	1.00806	0.999617	1.00417	0.00854099			25.915	0.981659	1.00145	0.994578	1.01026	0.990783	1.00094	1.0032	0.999559	0.995384	0.99599	1.01151	1.04109	1.0022	0.0146766			25.915	0.995688	1.00683	1.0019	1.00416	1.00387	1.00074	1.00019	1.00409	1.00666	1.00537	1.00915	1.0013	1.00333	0.00362017
30.924	1.00532	0.988925	1.00632	1.00318	1.00823	1.00052	1.00864	1.00424	0.999584	0.999756	1.00138	0.999876	1.00216	0.00528799			30.924	1.01569	1.00308	0.993694	1.02797	0.984934	1.00365	1.00341	0.991905	0.99473	0.998356	1.00281	1.03187	1.00434	0.0142157			30.924	0.99881	1.0061	0.998533	1.00661	1.00996	1.00655	1.00664	0.992261	1.00141	1.00056	1.00135	1.00408	1.00274	0.00487442
35.929	1.00448	0.991622	1.00316	1.00018	1.00402	1.00484	0.999853	1.00094	1.01605	1.00487	0.998786	1.00244	1.0026	0.00562703			35.929	1.01684	1.00065	1.00082	1.03717	0.992684	1.00528	1.0031	0.99041	0.992624	0.996671	1.00157	1.0449	1.00689	0.0174868			35.929	0.996742	1.00096	0.99664	1.00309	1.00929	1.00409	1.00831	0.99742	1.00492	1.0077	0.99799	1.00055	1.00231	0.00462321
40.919	1.00059	0.996022	1.00028	0.999234	1.00356	1.00585	1.00018	1.01204	1.00968	1.00683	1.00153	1.00772	1.00363	0.00479794			40.919	1.0264	1.00178	1.00631	1.04165	0.999678	1.00979	1.01799	0.989814	1.0013	0.993218	1.00305	1.0519	1.01191	0.0191817			40.919	0.999883	1.00318	1.00112	0.993938	1.00516	1.00917	1.00167	1.00063	0.999121	1.00328	1.00092	0.998756	1.0014	0.00372009
45.923	0.996001	0.989288	0.997879	0.99714	0.99364	1.00962	1.00873	1.0055	1.00472	1.00854	1.00706	0.998617	1.0014	0.00678664			45.923	1.02238	1.00548	1.01094	1.05715	0.999847	1.00157	1.01416	0.99299	0.994029	0.997801	0.989594	1.0202	1.00885	0.0185555			45.923	0.998285	1.00242	0.998968	1.01368	1.00839	1.00534	1.00267	1.00181	0.997113	1.00007	0.999569	0.999856	1.00235	0.0047553
50.925	0.987517	0.986533	0.987647	0.989219	0.991423	1.00798	1.01032	1.00849	1.00907	1.0089	1.0042	1.00616	0.999787	0.0101721			50.925	1.02843	1.00784	1.01308	1.05966	0.997558	1.00816	1.01153	0.994651	0.999128	0.997449	0.988691	0.986723	1.00774	0.0200587			50.925	0.995688	1.00683	1.0019	1.00416	1.00387	1.00074	1.00019	0.998359	0.99478	0.995542	0.998057	1	1.00001	0.00375757
55.93	0.98546	0.991536	0.983421	0.990276	0.982191	1.0015	0.992486	1.00668	1.00441	1.0047	1.00048	0.998683	0.995152	0.00870987			55.93	1.02502	1.00255	1.01727	1.06072	1.00271	0.971034	1.01032	0.995128	1.00497	0.992618	0.989981	0.935011	1.00061	0.0301402			55.93	1.00294	1.0028	1.00561	0.997333	1.00996	1.00655	1.00664	1.00261	0.993778	0.990562	0.995501	0.995842	1.00084	0.00606692
60.92	0.98041	0.986397	0.978763	0.986239	0.978422	0.993852	0.987202	0.991268	0.998625	1.00103	0.995594	0.991962	0.989147	0.00754404			60.92	1.00998	0.999037	1.02177	1.05771	1.0086	0.972029	1.00268	0.995507	1.01823	0.990031	0.985716	0.9406	1.00016	0.0285283			60.92	1.00856	0.998592	1.00405	1.01473	1.00929	1.00409	1.00831	1.00923	0.994253	0.993261	0.997399	0.996985	1.00323	0.00697438
65.925	0.987684	0.998045	0.989386	0.991799	0.978891	0.995178	0.996536	0.996055	0.998459	0.999309	0.993024	0.991027	0.992949	0.00577869			65.925	1.00442	0.996036	1.01921	1.06917	1.01094	0.969605	1.00655	1.00215	1.0265	0.987624	0.980634	0.940087	1.00108	0.0317457			65.925	1.017	0.999209	1.00386	1.00953	1.01662	1.0088	1.01109	1.00761	0.991722	0.988759	0.996264	0.997145	1.00397	0.00933115
70.916	0.993814	1.00609	0.998299	0.99606	0.989589	0.995734	0.995798	0.996909	1.00556	1.00157	0.994276	0.991933	0.997136	0.00504904			70.916	1.0051	0.997461	1.01774	1.06479	1.01169	0.934834	1.00365	0.996004	1.02422	0.975937	0.976042	0.927119	0.99455	0.0377218			70.916	1.01396	0.998923	1.00764	1.01735	1.00544	1.00387	1.00372	1.00708	0.988347	0.987832	0.996157	0.99355	1.00199	0.00932627
75.923	0.988365	1.01528	0.990034	0.99029	0.984582	0.992509	0.993755	0.993178	1.00024	0.998812	0.992252	0.985964	0.993772	0.00817408			75.923	0.989304	0.99505	1.01147	1.05676	1.01359	0.956772	0.990299	0.994414	1.02453	0.963553	0.968908	0.943119	0.992315	0.0317593			75.923	1.00506	0.996948	1.0044	0.996318	1.01202	0.997709	1.0033	1.00409	0.985199	0.983355	0.996709	0.990928	0.998002	0.0084554
80.929	0.989888	1.03394	0.992142	0.997783	0.983604	0.992648	0.992148	0.997018	1.0068	1.00094	0.990841	0.98945	0.997267	0.0130267			80.929	0.991774	0.990767	1.00383	1.04741	1.00128	0.93805	0.97593	0.984776	1.02286	0.936794	0.960274	0.963921	0.984806	0.0326032			80.929	1.0063	0.993075	0.999399	0.996299	0.998588	0.993658	0.990381	1.00162	0.981795	0.982949	0.993708	0.9876	0.993781	0.00732645
85.918	0.961408	1.04389	0.970494	0.991964	0.974305	0.988603	0.990253	0.987329	0.990918	0.990205	0.986389	0.986054	0.988485	0.0199177			85.918	0.967776	0.98067	0.99521	1.03346	0.99435	0.915131	0.964939	0.986643	1.03336	0.919379	0.952961	0.969184	0.976089	0.0370644			85.918	0.998024	0.987426	0.996379	0.978517	0.99451	0.994016	0.987618	0.997144	0.978234	0.977536	0.99324	0.985081	0.988977	0.00770282
90.928	0.947871	1.01257	0.954201	0.981153	0.975941	0.978282	0.979046	0.976011	0.966236	0.969024	0.977027	0.975031	0.974366	0.0158373			90.928	0.976846	0.960678	0.983915	1.01759	0.99225	0.913732	0.950227	0.977307	1.0254	0.908147	0.944361	0.972625	0.96859	0.0359713			90.928	0.993593	0.983875	0.991543	0.991575	0.985538	0.993007	0.989597	1.00019	0.97513	0.970866	0.994054	0.980117	0.987424	0.00858132
95.923	0.928875	0.981198	0.943232	0.952719	0.964954	0.964707	0.956694	0.959811	0.949197	0.950968	0.969257	0.964189	0.95715	0.0135312			95.923	0.948402	0.93357	0.971739	0.996121	0.988549	0.870075	0.93704	0.968106	1.0049	0.896582	0.930654	0.977199	0.951911	0.0406532			95.923	0.995176	0.97967	0.98994	0.966865	0.979519	0.986804	0.987773	0.987053	0.971001	0.965509	0.98731	0.974807	0.980952	0.00962447
100.917	0.918677	0.976543	0.937861	0.963428	0.961774	0.951103	0.942443	0.951342	0.932609	0.931435	0.960259	0.952257	0.948311	0.0163354			100.917	0.931567	0.903294	0.954385	0.975614	0.976966	0.870349	0.922654	0.959585	1.00102	0.884977	0.919871	0.929791	0.935839	0.0391366			100.917	0.985906	0.970096	0.980916	0.96398	0.971102	0.981061	0.977046	0.980586	0.965532	0.959415	0.988479	0.971334	0.974621	0.00910886
105.923	0.907844	0.97691	0.934249	0.961748	0.95956	0.935947	0.924512	0.929529	0.914581	0.910537	0.950546	0.936347	0.936859	0.0216823			105.923	0.932103	0.878803	0.945185	0.955686	0.968059	0.842061	0.900703	0.951771	0.972512	0.871748	0.91279	0.862413	0.916153	0.0445113			105.923	0.981734	0.958699	0.967883	0.953899	0.958631	0.966244	0.963962	0.975598	0.960958	0.954966	0.980511	0.961013	0.965341	0.00943344
110.915	0.900991	0.96715	0.936	0.953307	0.944658	0.917573	0.905134	0.912865	0.896006	0.889347	0.934433	0.914251	0.922643	0.0243245			110.915	0.917988	0.844428	0.922802	0.937266	0.947212	0.833968	0.873717	0.940508	0.946597	0.853474	0.89619	0.832618	0.895564	0.045623			110.915	0.979646	0.942484	0.956753	0.951195	0.942164	0.95537	0.950527	0.964523	0.950126	0.94333	0.976987	0.954305	0.955618	0.0124188
115.925	0.894415	0.956871	0.947027	0.941132	0.936689	0.902328	0.889938	0.892604	0.882028	0.870408	0.918848	0.901287	0.911131	0.0281958			115.925	0.904582	0.806247	0.907709	0.927333	0.926498	0.790707	0.850337	0.930892	0.907542	0.837963	0.880951	0.780816	0.870965	0.0556299			115.925	0.960083	0.924738	0.939977	0.932817	0.921356	0.94232	0.931198	0.958277	0.943856	0.936463	0.972661	0.947662	0.942617	0.0151447
120.925	0.884261	0.939573	0.941149	0.925288	0.938068	0.888259	0.878093	0.873617	0.864642	0.846251	0.905003	0.881524	0.897144	0.0320754			120.925	0.889695	0.782439	0.890413	0.911283	0.900833	0.778709	0.825214	0.910417	0.877183	0.820583	0.856462	0.722521	0.847146	0.061244			120.925	0.95151	0.912933	0.925606	0.931619	0.91955	0.930828	0.920815	0.948832	0.933756	0.92308	0.963839	0.938247	0.933385	0.0149618
125.919	0.899137	0.916285	0.929008	0.900167	0.94548	0.874673	0.856932	0.85514	0.852354	0.830271	0.894913	0.868374	0.885228	0.0346729			125.919	0.871991	0.751583	0.870504	0.895625	0.881266	0.779848	0.799316	0.894803	0.850971	0.807855	0.828025	0.689202	0.826749	0.0638004			125.919	0.94945	0.907538	0.920881	0.922572	0.915402	0.920971	0.915148	0.939929	0.928111	0.918104	0.958751	0.9308	0.927305	0.0151362
130.925	0.857462	0.884509	0.902114	0.87051	0.931479	0.856239	0.840038	0.828462	0.837382	0.807634	0.878767	0.848102	0.861892	0.0339951			130.925	0.854734	0.731076	0.866438	0.887643	0.871426	0.749906	0.770703	0.874921	0.819379	0.785252	0.803063	0.677685	0.807685	0.0665915			130.925	0.943771	0.903097	0.917865	0.913043	0.8995	0.915414	0.901657	0.937149	0.916267	0.904636	0.951121	0.918848	0.918531	0.0169746
135.919	0.824522	0.8495	0.871258	0.843203	0.909614	0.847919	0.830619	0.822325	0.829671	0.797054	0.870931	0.839491	0.844676	0.029033			135.919	0.851059	0.704891	0.854178	0.888963	0.855398	0.720897	0.747295	0.860978	0.790588	0.766283	0.778333	0.654596	0.789455	0.0737487			135.919	0.951043	0.902186	0.913964	0.913809	0.910885	0.911832	0.904252	0.927517	0.907351	0.893711	0.94158	0.909606	0.915645	0.0165345
140.93	0.796254	0.807069	0.846107	0.820914	0.891111	0.837466	0.825379	0.8065	0.818905	0.780737	0.859936	0.823559	0.826161	0.0296668			140.93	0.817966	0.690476	0.841195	0.883959	0.843366	0.706237	0.724488	0.848562	0.772319	0.752892	0.754388	0.62324	0.771591	0.0777068			140.93	0.945291	0.898304	0.90996	0.903958	0.908731	0.91354	0.904399	0.916582	0.900545	0.887063	0.938505	0.898904	0.910482	0.0166678
145.928	0.762731	0.77478	0.813585	0.792684	0.855122	0.827957	0.81657	0.794782	0.809701	0.780599	0.850037	0.812466	0.807584	0.0283232			145.928	0.803485	0.674129	0.831048	0.798528	0.835355	0.733849	0.702149	0.829943	0.754968	0.737804	0.732796	0.606787	0.753403	0.0704583			145.928	0.933333	0.894169	0.90619	0.895838	0.920217	0.909304	0.900396	0.911693	0.891456	0.879989	0.925994	0.890137	0.904893	0.0159317
150.92	0.746048	0.744225	0.789154	0.774323	0.817027	0.81962	0.802683	0.78532	0.802691	0.771831	0.843673	0.805196	0.791816	0.0295843			150.92	0.774322	0.66358	0.823476	0.787363	0.827884	0.731231	0.686055	0.813316	0.735432	0.722451	0.714227	0.561625	0.736747	0.07687			150.92	0.930004	0.891483	0.899204	0.869815	0.920502	0.905858	0.897377	0.899635	0.884979	0.871222	0.922508	0.883254	0.897987	0.0193964
155.922	0.730942	0.720913	0.763471	0.759567	0.784368	0.817407	0.807709	0.777378	0.800133	0.767259	0.84021	0.801912	0.780939	0.0349599			155.922	0.776752	0.649018	0.760045	0.774126	0.765811	0.711813	0.67512	0.79659	0.71838	0.713281	0.699826	0.540366	0.715094	0.0708857			155.922	0.930291	0.886571	0.893433	0.875144	0.913401	0.902296	0.895312	0.88605	0.88006	0.867333	0.917456	0.874597	0.893495	0.019229
160.918	0.71471	0.704358	0.741549	0.736891	0.759787	0.805491	0.792191	0.765322	0.792685	0.756677	0.830202	0.79155	0.765951	0.03782			160.918	0.755032	0.639038	0.756427	0.770177	0.754925	0.699593	0.667935	0.785888	0.708627	0.705237	0.687365	0.490509	0.701729	0.079993			160.918	0.915335	0.885209	0.889267	0.875043	0.918783	0.897967	0.897141	0.875496	0.871727	0.857541	0.90773	0.866236	0.888123	0.0196946
165.923	0.697342	0.693322	0.723906	0.718359	0.73811	0.794571	0.778666	0.749118	0.77873	0.745743	0.819273	0.780066	0.751434	0.0394731			165.923	0.746989	0.62933	0.749717	0.750162	0.738611	0.693734	0.658544	0.763665	0.697978	0.695479	0.67507	0.393064	0.682695	0.100342			165.923	0.919721	0.879992	0.88344	0.867293	0.918862	0.895997	0.894999	0.872115	0.865155	0.848334	0.896781	0.858613	0.883442	0.022612
170.927	0.68484	0.689344	0.706249	0.703664	0.722572	0.791868	0.780019	0.748568	0.777257	0.741188	0.815938	0.774467	0.744664	0.0435055			170.927	0.728723	0.624179	0.74671	0.742968	0.729299	0.670648	0.655803	0.748239	0.687606	0.689655	0.668083	0.37291	0.672069	0.102473			170.927	0.914303	0.880351	0.882327	0.858752	0.920774	0.897398	0.892491	0.855491	0.864013	0.847752	0.893994	0.854668	0.880193	0.0242866
175.927	0.67344	0.689992	0.693667	0.690836	0.710103	0.784027	0.774304	0.73907	0.770826	0.73133	0.808895	0.767134	0.736135	0.044552			175.927	0.711381	0.616055	0.736893	0.725972	0.719062	0.663404	0.647986	0.736023	0.679121	0.680357	0.655378	0.34849	0.66001	0.105356			175.927	0.911522	0.876514	0.879401	0.845151	0.924483	0.891788	0.892238	0.833004	0.858307	0.839437	0.882797	0.845892	0.873378	0.029322
180.926	0.66995	0.674579	0.690674	0.684675	0.707621	0.778969	0.771618	0.734438	0.766117	0.72647	0.800698	0.761795	0.730634	0.0449749			180.926	0.708204	0.602444	0.726438	0.720234	0.707187	0.647279	0.645449	0.724187	0.666627	0.677324	0.650272	0.365433	0.653423	0.0986675			180.926	0.901522	0.876368	0.876021	0.836525	0.910832	0.88758	0.886829	0.789778	0.852312	0.831042	0.878536	0.840752	0.864008	0.0346596
185.918	0.666536	0.673462	0.685858	0.677165	0.702946	0.773085	0.765261	0.728965	0.761491	0.720511	0.79704	0.753065	0.725449	0.0443708			185.918	0.693888	0.597125	0.717438	0.708058	0.69646	0.631393	0.644652	0.707109	0.662738	0.667358	0.64379	0.332004	0.641834	0.104124			185.918	0.906378	0.874685	0.876521	0.839604	0.911435	0.88311	0.886643	0.811477	0.856714	0.836423	0.870016	0.8376	0.865884	0.0302306
190.924	0.650593	0.672918	0.66904	0.663051	0.689543	0.767579	0.752554	0.72576	0.759109	0.719379	0.792492	0.750192	0.717684	0.0474731			190.924	0.68318	0.584428	0.711245	0.689746	0.686157	0.627658	0.644101	0.694387	0.651664	0.660851	0.637471	0.336576	0.633955	0.0999844			190.924	0.910908	0.873746	0.877229	0.84235	0.9182	0.879234	0.886526	0.80591	0.853275	0.834229	0.862449	0.832005	0.864672	0.0330463
195.923	0.645041	0.669845	0.661327	0.653712	0.683786	0.762692	0.761747	0.717542	0.748835	0.710155	0.784083	0.742253	0.711751	0.0482114			195.923	0.666562	0.578516	0.69821	0.687075	0.677316	0.613434	0.643292	0.684887	0.640347	0.656127	0.630732	0.30858	0.623757	0.104982			195.923	0.908089	0.868214	0.871115	0.841962	0.912892	0.87909	0.888605	0.769535	0.847626	0.824104	0.851912	0.824133	0.857273	0.0401105
200.93	0.643365	0.667416	0.659801	0.64846	0.68106	0.758323	0.732561	0.697102	0.725964	0.687932	0.76172	0.722643	0.698862	0.0410064			200.93	0.660533	0.569488	0.692897	0.675444	0.672839	0.618299	0.644841	0.676458	0.627467	0.650103	0.627955	0.284905	0.616769	0.109698			200.93	0.906865	0.869431	0.875395	0.847422	0.914274	0.873387	0.884371	0.770451	0.878382	0.840367	0.842332	0.821208	0.860324	0.039263
205.92	0.640752	0.643373	0.653143	0.644515	0.67851	0.719967	0.704962	0.660883	0.698398	0.689916	0.754942	0.71553	0.683741	0.0364295			205.92	0.643371	0.570751	0.67798	0.674459	0.659818	0.600678	0.649771	0.665314	0.614555	0.646863	0.625775	0.26783	0.608097	0.111724			205.92	0.911853	0.868017	0.873102	0.838182	0.906262	0.871877	0.886706	0.767865	0.852573	0.851381	0.837377	0.816877	0.856839	0.0396174
210.924	0.645119	0.638121	0.656653	0.649913	0.678683	0.716073	0.698949	0.662281	0.691992	0.671988	0.748099	0.697423	0.679608	0.0323954			210.924	0.656843	0.559829	0.672573	0.66998	0.65359	0.578492	0.64963	0.650898	0.606042	0.640372	0.624451	0.231737	0.599536	0.121085			210.924	0.902228	0.867465	0.868258	0.832576	0.909873	0.867311	0.882239	0.762535	0.853437	0.845792	0.830045	0.817406	0.853264	0.0400067
215.925	0.645238	0.636174	0.635878	0.649205	0.655758	0.717353	0.702134	0.662365	0.688144	0.670538	0.746202	0.695523	0.675376	0.0348125			215.925	0.640669	0.557144	0.662732	0.661225	0.646196	0.557082	0.649431	0.645092	0.593506	0.636976	0.62103	0.242089	0.592764	0.116366			215.925	0.901563	0.865647	0.865945	0.835131	0.915044	0.865406	0.884518	0.752368	0.847175	0.832255	0.813268	0.808637	0.848913	0.0446596
220.915	0.644764	0.626852	0.636562	0.652505	0.62156	0.716204	0.706389	0.653728	0.68592	0.66575	0.742727	0.688603	0.67013	0.0380186			220.915	0.631899	0.552143	0.649664	0.652813	0.641452	0.565985	0.645892	0.635944	0.584267	0.627639	0.618157	0.213491	0.584946	0.121673			220.915	0.902919	0.867774	0.869015	0.83805	0.915053	0.865146	0.886456	0.748826	0.84703	0.831263	0.808753	0.808569	0.849071	0.0461368
225.924	0.641682	0.62594	0.634565	0.646229	0.606998	0.692741	0.686567	0.656664	0.686132	0.66285	0.738292	0.676086	0.662896	0.0355593			225.924	0.641965	0.549991	0.644002	0.64611	0.6337	0.557406	0.644008	0.624804	0.576775	0.6214	0.614664	0.246479	0.583442	0.111488			225.924	0.901835	0.867778	0.869227	0.830085	0.915956	0.866405	0.885942	0.756405	0.844607	0.826485	0.803477	0.803246	0.847621	0.0460285
230.916	0.635679	0.617792	0.628378	0.638871	0.60137	0.700931	0.683689	0.646003	0.682543	0.664318	0.735445	0.671818	0.658903	0.0381782			230.916	0.635679	0.547616	0.631534	0.641107	0.628773	0.521085	0.640446	0.614263	0.56823	0.614762	0.610329	0.229334	0.573596	0.115191			230.916	0.904913	0.868771	0.874016	0.81971	0.916882	0.861407	0.887239	0.756142	0.838652	0.817774	0.79531	0.797643	0.844872	0.0488461
235.926	0.633997	0.617891	0.626314	0.634243	0.59636	0.697786	0.676311	0.649042	0.682384	0.664917	0.725037	0.659913	0.65535	0.0364404			235.926	0.630593	0.542994	0.628962	0.632413	0.62524	0.534493	0.636449	0.607058	0.561465	0.608833	0.605184	0.206729	0.568368	0.119326			235.926	0.911148	0.869411	0.872656	0.8287	0.928143	0.860319	0.892943	0.754858	0.838474	0.811672	0.788216	0.792983	0.845794	0.0527856
240.92	0.629355	0.616553	0.620942	0.628286	0.59169	0.688692	0.680342	0.640131	0.676369	0.654131	0.728369	0.661723	0.651382	0.0378328			240.92	0.620124	0.543399	0.623949	0.628226	0.621675	0.494671	0.636422	0.602303	0.550358	0.604293	0.604591	0.214756	0.562064	0.117366			240.92	0.903289	0.868329	0.868725	0.823772	0.919051	0.857617	0.888432	0.763661	0.833557	0.80606	0.784214	0.789887	0.842216	0.0498973
245.93	0.630021	0.615823	0.619457	0.624622	0.589945	0.689958	0.678307	0.638494	0.67461	0.651633	0.730238	0.661941	0.650421	0.0386922			245.93	0.59866	0.541549	0.614941	0.625869	0.615523	0.512559	0.635067	0.594552	0.543145	0.59715	0.602376	0.159803	0.553433	0.129494			245.93	0.915808	0.869622	0.873747	0.850908	0.937458	0.866892	0.897326	0.770234	0.831999	0.809795	0.779706	0.788819	0.84936	0.054303
250.921	0.628127	0.6214	0.619311	0.622488	0.586988	0.68984	0.683414	0.637079	0.673626	0.649907	0.726637	0.658697	0.649793	0.038545			250.921	0.592894	0.538567	0.607583	0.625044	0.610506	0.494462	0.633627	0.591708	0.534779	0.594922	0.603022	0.170633	0.549812	0.126267			250.921	0.915721	0.872897	0.874144	0.827513	0.92471	0.855034	0.89069	0.775049	0.827278	0.804041	0.778847	0.785702	0.844302	0.052439
255.924	0.632389	0.620572	0.62271	0.625294	0.5918	0.688036	0.678043	0.632806	0.670295	0.646638	0.723056	0.655091	0.648894	0.0359532			255.924	0.591157	0.530706	0.601361	0.614732	0.608366	0.464081	0.628004	0.588233	0.525599	0.589429	0.597066	0.156667	0.541283	0.129823			255.924	0.916702	0.871309	0.866885	0.829769	0.93251	0.850909	0.898224	0.775786	0.822709	0.795864	0.772295	0.779817	0.842732	0.0557958
260.914	0.63445	0.618097	0.624222	0.626557	0.592516	0.684907	0.680337	0.631441	0.669811	0.642522	0.717982	0.653	0.647987	0.0347611			260.914	0.58703	0.523682	0.596172	0.610134	0.60661	0.452143	0.623446	0.581828	0.52153	0.58504	0.596052	0.166982	0.537554	0.126492			260.914	0.918263	0.872232	0.872941	0.847925	0.930027	0.847168	0.893548	0.780881	0.818551	0.795171	0.771468	0.779028	0.843934	0.0552094
265.925	0.63404	0.623958	0.622836	0.626187	0.59223	0.681775	0.672585	0.627372	0.669667	0.642005	0.716811	0.650379	0.646654	0.0335575			265.925	0.585258	0.520142	0.590883	0.605848	0.608178	0.444324	0.622438	0.576662	0.513813	0.582957	0.592515	0.141552	0.532048	0.133007			265.925	0.8992	0.86678	0.863723	0.816291	0.944527	0.852784	0.906363	0.786543	0.81462	0.790396	0.774212	0.780338	0.841315	0.0561405
270.924	0.633352	0.61713	0.621754	0.623625	0.591467	0.679332	0.669456	0.632525	0.671079	0.642271	0.717285	0.651649	0.64591	0.0339181			270.924	0.562651	0.515984	0.585484	0.608087	0.605759	0.42694	0.617838	0.575354	0.508595	0.577719	0.588832	0.116842	0.524174	0.139173			270.924	0.911472	0.87155	0.870493	0.828259	0.94506	0.852108	0.911467	0.785271	0.81374	0.789859	0.773847	0.779794	0.84441	0.0583326
275.918	0.636918	0.621757	0.626793	0.625572	0.593084	0.679164	0.661894	0.628335	0.669957	0.640798	0.712887	0.64848	0.64547	0.0316209			275.918	0.567054	0.516384	0.584585	0.604944	0.607225	0.393954	0.618321	0.575503	0.5034	0.579578	0.589229	0.096504	0.519723	0.147038			275.918	0.922478	0.8742	0.872611	0.842734	0.944761	0.851162	0.91249	0.79033	0.81027	0.789049	0.775175	0.780387	0.847137	0.0591525
280.925	0.633958	0.629439	0.62168	0.623826	0.593509	0.674345	0.66264	0.627588	0.668619	0.639724	0.710805	0.648194	0.644527	0.0307579			280.925	0.561241	0.509397	0.581675	0.603059	0.602883	0.388378	0.614235	0.572098	0.499434	0.572814	0.584389	0.097543	0.515595	0.14582			280.925	0.912222	0.874738	0.871692	0.829119	0.94454	0.854973	0.91303	0.791567	0.80765	0.785441	0.775687	0.779583	0.84502	0.0586861
285.926	0.638296	0.631509	0.629069	0.627853	0.596194	0.673171	0.664205	0.626252	0.668087	0.637433	0.706994	0.645302	0.645364	0.0287667			285.926	0.55485	0.500928	0.572993	0.604104	0.599845	0.355633	0.608431	0.566699	0.494675	0.570639	0.581094	0.118705	0.510716	0.141997			285.926	0.905102	0.874958	0.874685	0.819371	0.937618	0.853925	0.907433	0.797148	0.805935	0.780876	0.774342	0.776654	0.842337	0.057295
290.922	0.64298	0.632181	0.63199	0.63146	0.599114	0.671988	0.668474	0.625914	0.666419	0.635557	0.702543	0.641745	0.645864	0.0271878			290.922	0.535808	0.497128	0.572851	0.599727	0.602227	0.369973	0.607515	0.564663	0.494041	0.565731	0.580868	0.134801	0.510444	0.135713			290.922	0.913848	0.875553	0.873151	0.833594	0.93084	0.855002	0.905799	0.799126	0.804532	0.777691	0.774396	0.775827	0.84328	0.0570232
295.915	0.646396	0.632856	0.634602	0.63308	0.603297	0.669146	0.659301	0.62421	0.663982	0.633142	0.699102	0.640023	0.644928	0.0248837			295.915	0.544934	0.494785	0.572223	0.602567	0.601005	0.374841	0.604331	0.562428	0.486593	0.561125	0.57703	0.138861	0.51006	0.13399			295.915	0.916571	0.877007	0.872013	0.826123	0.926816	0.850924	0.897191	0.798923	0.805508	0.77789	0.778333	0.775413	0.841893	0.0556312
300.917	0.647081	0.633624	0.63678	0.634041	0.605511	0.666185	0.664998	0.621271	0.662356	0.632426	0.696538	0.638063	0.644906	0.0242264			300.917	0.538009	0.494578	0.572146	0.600881	0.602005	0.373054	0.602059	0.560273	0.486818	0.56145	0.574108	0.180468	0.512154	0.123287			300.917	0.910858	0.877115	0.871034	0.831653	0.93465	0.851079	0.898637	0.802533	0.807433	0.781992	0.775768	0.776852	0.8433	0.0554017
305.923	0.648469	0.639693	0.638284	0.63679	0.605772	0.664904	0.65509	0.618881	0.663571	0.633354	0.694474	0.638881	0.644847	0.0230357			305.923	0.533749	0.486012	0.570174	0.60441	0.600388	0.384002	0.602181	0.561602	0.485597	0.561526	0.574787	0.196707	0.513428	0.118452			305.923	0.904494	0.876632	0.872235	0.826413	0.936323	0.855233	0.903658	0.802675	0.809421	0.783256	0.78198	0.777769	0.844174	0.0546606
310.924	0.651251	0.64611	0.641979	0.637842	0.61091	0.662566	0.649599	0.617988	0.662397	0.631338	0.692793	0.636317	0.645091	0.0216814			310.924	0.539503	0.485949	0.568501	0.599592	0.596884	0.383282	0.59411	0.555337	0.485972	0.559302	0.568594	0.192885	0.510826	0.117794			310.924	0.909835	0.87637	0.869473	0.835616	0.937033	0.853545	0.899448	0.806444	0.809943	0.782123	0.780415	0.779014	0.844938	0.0544198
315.927	0.655117	0.64692	0.643362	0.640169	0.615462	0.660205	0.652811	0.617682	0.66309	0.630217	0.691082	0.637971	0.646174	0.0207698			315.927	0.533068	0.48076	0.570421	0.601995	0.600507	0.410533	0.595138	0.558503	0.490285	0.559134	0.568137	0.248552	0.518086	0.102221			315.927	0.906848	0.876106	0.870473	0.827334	0.946384	0.852322	0.904063	0.805658	0.808089	0.78082	0.780921	0.777392	0.844701	0.0566325
320.918	0.661821	0.645477	0.650998	0.646232	0.619771	0.660671	0.649094	0.612887	0.662332	0.62839	0.686921	0.633769	0.64653	0.0206319			320.918	0.522108	0.47686	0.568732	0.606878	0.59744	0.439538	0.593327	0.554846	0.493339	0.558325	0.56601	0.191042	0.514037	0.113991			320.918	0.919109	0.88341	0.878561	0.826484	0.944131	0.855349	0.903977	0.81399	0.81427	0.789314	0.781223	0.78068	0.849208	0.0562849
325.928	0.662041	0.649249	0.65125	0.645945	0.621055	0.655535	0.654106	0.617472	0.661796	0.62716	0.686559	0.634711	0.64724	0.0196484			325.928	0.520252	0.478375	0.569751	0.608114	0.597447	0.427699	0.592223	0.553513	0.494966	0.561808	0.56654	0.224803	0.516291	0.106321			325.928	0.915324	0.882349	0.876144	0.836839	0.942176	0.854734	0.90354	0.808727	0.815372	0.789247	0.783393	0.783028	0.849239	0.0548254
330.919	0.662923	0.653676	0.652488	0.646602	0.623975	0.657887	0.650324	0.620459	0.6593	0.627813	0.686719	0.632221	0.647866	0.0190668			330.919	0.517537	0.471259	0.569944	0.610105	0.597494	0.431096	0.594211	0.55734	0.501259	0.558909	0.568393	0.218934	0.516373	0.108081			330.919	0.915922	0.886173	0.879633	0.832433	0.942994	0.853805	0.903249	0.812091	0.818238	0.792022	0.783984	0.783966	0.850376	0.0546584
335.926	0.666132	0.652032	0.65681	0.650859	0.627152	0.656492	0.644459	0.612106	0.660245	0.632264	0.68393	0.635064	0.648129	0.0192924			335.926	0.506392	0.469317	0.5722	0.607697	0.595613	0.437787	0.594774	0.558802	0.504977	0.561115	0.567416	0.237298	0.517782	0.103031			335.926	0.923937	0.88503	0.877814	0.830796	0.955267	0.85711	0.909381	0.812773	0.821015	0.796672	0.788493	0.785557	0.853654	0.0566807
340.919	0.668089	0.659787	0.658001	0.650711	0.628974	0.652311	0.648231	0.615429	0.658148	0.628368	0.680673	0.628345	0.648089	0.019149			340.919	0.506067	0.461918	0.571857	0.609704	0.596795	0.445967	0.595585	0.560379	0.510059	0.563172	0.571946	0.248372	0.520152	0.100665			340.919	0.919508	0.885061	0.879709	0.839543	0.95578	0.860084	0.911838	0.816549	0.82346	0.799462	0.786358	0.79001	0.855614	0.0554453
345.92	0.67106	0.659038	0.662456	0.654893	0.633048	0.652101	0.647784	0.618931	0.664915	0.634384	0.684686	0.638623	0.651827	0.0184024			345.92	0.505958	0.459291	0.57432	0.611598	0.600639	0.449718	0.597865	0.565597	0.517507	0.566294	0.572339	0.266986	0.524009	0.0970097			345.92	0.92138	0.886975	0.881661	0.834973	0.958879	0.859048	0.908942	0.815601	0.82693	0.803103	0.786362	0.791207	0.856255	0.0556392
350.92	0.673795	0.660694	0.666837	0.658102	0.63231	0.656602	0.651832	0.613308	0.658917	0.627163	0.678364	0.62871	0.650553	0.0204295			350.92	0.515349	0.450319	0.577875	0.614351	0.603221	0.466681	0.597325	0.565281	0.521167	0.569192	0.575599	0.28388	0.528353	0.0931053			350.92	0.918206	0.884443	0.876106	0.848815	0.96103	0.861594	0.912635	0.811488	0.82963	0.807748	0.78809	0.795084	0.857906	0.0545131
355.914	0.673819	0.666429	0.664684	0.657003	0.635783	0.651531	0.650964	0.615508	0.660791	0.629186	0.680474	0.631935	0.651509	0.0197124			355.914	0.512478	0.453375	0.578699	0.613844	0.60138	0.487666	0.598408	0.567631	0.524921	0.570972	0.577235	0.303308	0.532493	0.0872891			355.914	0.927886	0.887599	0.881254	0.841297	0.954012	0.862459	0.917597	0.817799	0.831494	0.810034	0.790801	0.794875	0.859759	0.0543161
360.914	0.677833	0.669719	0.67073	0.661752	0.638489	0.652788	0.654881	0.619646	0.661299	0.631979	0.683252	0.633157	0.654627	0.0200039			360.914	0.509497	0.450236	0.582906	0.617942	0.603875	0.494764	0.601871	0.574291	0.528129	0.576508	0.580922	0.318585	0.536627	0.0853179			360.914	0.921391	0.887503	0.880747	0.840611	0.945802	0.857171	0.913884	0.823665	0.834537	0.813949	0.792599	0.799409	0.859272	0.0503643
365.921	0.679671	0.670841	0.673463	0.662802	0.640769	0.655604	0.663032	0.622142	0.668042	0.634163	0.687067	0.639548	0.658095	0.0199198			365.921	0.494492	0.448774	0.585146	0.617164	0.609582	0.519583	0.601436	0.577908	0.531191	0.581655	0.584256	0.346696	0.54149	0.0797534			365.921	0.92834	0.888002	0.882293	0.850988	0.96006	0.862621	0.916568	0.824242	0.837033	0.814748	0.795876	0.800011	0.863398	0.0528095
370.927	0.683819	0.671767	0.676881	0.665407	0.645959	0.660895	0.658221	0.62589	0.669172	0.637355	0.688653	0.64177	0.660482	0.0193815			370.927	0.49782	0.447051	0.587304	0.620732	0.609315	0.513154	0.603936	0.581722	0.53799	0.58433	0.587246	0.346696	0.543108	0.0808926			370.927	0.919116	0.890449	0.884199	0.844441	0.954528	0.860788	0.915455	0.832368	0.839959	0.818388	0.795889	0.803937	0.863293	0.0498003
375.917	0.68321	0.676679	0.676726	0.66934	0.649188	0.660953	0.663855	0.623636	0.669361	0.636875	0.690073	0.643077	0.661914	0.0200183			375.917	0.50009	0.445307	0.589262	0.622441	0.610455	0.550676	0.60482	0.585974	0.540613	0.588812	0.588903	0.346696	0.547837	0.0812291			375.917	0.918842	0.887216	0.880092	0.830619	0.957121	0.859994	0.915762	0.830028	0.843495	0.821382	0.797955	0.806863	0.862447	0.0497953
380.923	0.687965	0.686696	0.681212	0.670788	0.65418	0.662676	0.658849	0.6269	0.675303	0.641075	0.69311	0.646548	0.665442	0.0206996			380.923	0.492111	0.442835	0.591258	0.623048	0.611131	0.563215	0.604633	0.587347	0.545685	0.590079	0.589967	0.345887	0.548933	0.0825919			380.923	0.926778	0.890308	0.879854	0.862491	0.953871	0.85948	0.918738	0.83544	0.844975	0.827268	0.799208	0.809694	0.867342	0.0481666
385.918	0.689741	0.688324	0.684405	0.672004	0.656887	0.664605	0.654005	0.625316	0.675083	0.641282	0.692382	0.647977	0.666001	0.0213949			385.918	0.493059	0.442385	0.59502	0.62269	0.616478	0.559026	0.610945	0.592345	0.554546	0.594575	0.592696	0.358211	0.552665	0.0812798			385.918	0.924439	0.892905	0.884989	0.859019	0.951499	0.857236	0.914949	0.830779	0.846962	0.827823	0.806051	0.812663	0.867443	0.0465202
390.926	0.695995	0.698053	0.688978	0.678183	0.66369	0.662912	0.661042	0.635761	0.679469	0.646393	0.69553	0.65316	0.671597	0.0208548			390.926	0.502247	0.438031	0.598599	0.631418	0.620275	0.566724	0.611894	0.595725	0.559143	0.601934	0.597614	0.353449	0.556421	0.0842795			390.926	0.931872	0.894258	0.886328	0.856328	0.950959	0.858452	0.914014	0.830983	0.848309	0.826651	0.809327	0.815296	0.868565	0.0467256
395.918	0.6997	0.705102	0.694385	0.68237	0.667372	0.668664	0.659152	0.632703	0.682955	0.648517	0.697229	0.652523	0.674223	0.0230445			395.918	0.499874	0.439525	0.600119	0.633863	0.62257	0.579382	0.609966	0.598549	0.564427	0.602809	0.597961	0.345887	0.557911	0.0866305			395.918	0.930557	0.892412	0.883569	0.853251	0.948451	0.856413	0.911976	0.835894	0.850719	0.830985	0.80909	0.817182	0.868375	0.0449853
400.928	0.704884	0.703898	0.700517	0.68757	0.672347	0.668199	0.662332	0.631497	0.682904	0.647018	0.696695	0.652074	0.675828	0.0242657			400.928	0.590283	0.43818	0.600392	0.639676	0.620621	0.587476	0.617521	0.606625	0.570893	0.610129	0.605768	0.358211	0.570481	0.0840866			400.928	0.928426	0.894573	0.888134	0.853558	0.950256	0.855964	0.912816	0.845738	0.855552	0.836577	0.813073	0.821937	0.871384	0.0432015
405.92	0.710655	0.707855	0.705926	0.693334	0.679485	0.667551	0.665005	0.635999	0.682825	0.649246	0.697488	0.653378	0.679062	0.0249355			405.92	0.494181	0.436301	0.603131	0.64506	0.621846	0.568729	0.618812	0.611657	0.578572	0.615186	0.606203	0.353449	0.562761	0.0888587			405.92	0.921913	0.897057	0.88726	0.849965	0.947472	0.855921	0.910319	0.85098	0.856156	0.835709	0.812994	0.822978	0.870727	0.0417087
410.926	0.714106	0.711044	0.711565	0.697509	0.6854	0.670258	0.662601	0.640399	0.685864	0.650505	0.699892	0.656699	0.682153	0.0256058			410.926	0.497748	0.436758	0.606016	0.646398	0.625568	0.58065	0.624154	0.620252	0.585684	0.624782	0.610863	0.358211	0.56809	0.0896936			410.926	0.925542	0.895878	0.887208	0.85198	0.948369	0.857993	0.914065	0.850901	0.860781	0.840645	0.815525	0.826959	0.872987	0.041151
415.915	0.715662	0.725801	0.712581	0.699282	0.689077	0.671685	0.660893	0.64275	0.68329	0.645375	0.695163	0.650873	0.682703	0.0284563			415.915	0.492881	0.461467	0.608626	0.649681	0.628566	0.580886	0.626695	0.624316	0.584044	0.632437	0.615431	0.353449	0.57154	0.0895982			415.915	0.926776	0.895834	0.885935	0.860806	0.951378	0.856411	0.912805	0.858102	0.863006	0.848333	0.818366	0.829222	0.875581	0.0398677
420.921	0.719606	0.717359	0.717045	0.703154	0.691936	0.668601	0.661929	0.637563	0.683557	0.648056	0.696558	0.654847	0.683351	0.0287273			420.921	0.49602	0.438796	0.61536	0.65449	0.6324	0.627442	0.632107	0.631284	0.591015	0.636142	0.618956	0.353449	0.577288	0.0954225			420.921	0.919411	0.892452	0.881702	0.844496	0.951526	0.858774	0.912717	0.861316	0.865114	0.849642	0.826066	0.835756	0.874914	0.0377274
425.916	0.727119	0.723947	0.724527	0.709508	0.699087	0.66947	0.662117	0.63875	0.688656	0.651666	0.699261	0.657384	0.687624	0.0309899			425.916	0.491702	0.439474	0.619669	0.659401	0.63627	0.662278	0.635369	0.639353	0.597164	0.644918	0.625798	0.345887	0.583107	0.101465			425.916	0.932347	0.896154	0.885728	0.869171	0.945572	0.858357	0.910224	0.860771	0.871479	0.857942	0.827598	0.841266	0.879717	0.0356843
430.928	0.724116	0.725802	0.722739	0.707428	0.701509	0.671391	0.661955	0.643965	0.688376	0.65225	0.696665	0.655822	0.687668	0.0298188			430.928	0.491338	0.441394	0.624271	0.664366	0.640487	0.682199	0.635013	0.638308	0.602841	0.645571	0.626241	0.358211	0.58752	0.100973			430.928	0.926016	0.894502	0.882954	0.853646	0.93851	0.859743	0.913355	0.870172	0.875025	0.864083	0.831647	0.845074	0.879561	0.0329015
435.92	0.729274	0.733073	0.728251	0.714001	0.705668	0.670699	0.671188	0.644319	0.687873	0.651147	0.697019	0.655827	0.690695	0.0319387			435.92	0.49219	0.44167	0.630018	0.667069	0.643228	0.657253	0.636282	0.648203	0.610184	0.654742	0.63108	0.353449	0.588781	0.1019			435.92	0.926679	0.897806	0.888346	0.853626	0.935735	0.855443	0.909096	0.87146	0.877923	0.86658	0.836356	0.850032	0.880757	0.0314362
440.926	0.731349	0.732622	0.730105	0.716336	0.709497	0.673066	0.66482	0.647952	0.691658	0.659414	0.700145	0.659712	0.693056	0.0312523			440.926	0.507513	0.440322	0.63356	0.672564	0.646189	0.675578	0.641214	0.657373	0.611446	0.659757	0.635607	0.345887	0.593917	0.105476			440.926	0.92668	0.897502	0.887083	0.859878	0.936556	0.856549	0.902616	0.874434	0.881848	0.86863	0.842711	0.855071	0.882463	0.0290817
445.916	0.73549	0.742465	0.733394	0.719959	0.714687	0.673271	0.667736	0.646064	0.689342	0.657599	0.696279	0.656695	0.694415	0.0342223			445.916	0.499343	0.444903	0.640723	0.671718	0.654978	0.679513	0.644401	0.662236	0.619323	0.664491	0.639132	0.358211	0.598248	0.104737			445.916	0.927087	0.896245	0.890342	0.861478	0.936075	0.855008	0.902105	0.881236	0.883105	0.873982	0.839299	0.855323	0.88344	0.0291697
450.925	0.737184	0.74768	0.737866	0.722751	0.717319	0.672916	0.670413	0.649611	0.692063	0.661115	0.699478	0.661165	0.697463	0.034459			450.925	0.511463	0.445302	0.642595	0.68007	0.654566	0.690632	0.650427	0.673	0.626004	0.671144	0.644343	0.353449	0.603583	0.107617			450.925	0.931468	0.900129	0.889269	0.862162	0.933641	0.852567	0.898013	0.87878	0.88738	0.875712	0.848942	0.859803	0.884822	0.0279292
455.92	0.741862	0.756551	0.741868	0.729448	0.723089	0.674879	0.676264	0.655111	0.696318	0.665598	0.7023	0.66385	0.702261	0.0353694			455.92	0.499753	0.448078	0.64891	0.684318	0.660139	0.696861	0.650416	0.677876	0.635375	0.674295	0.645254	0.381403	0.608556	0.10443			455.92	0.937961	0.900737	0.893468	0.877564	0.932771	0.856676	0.900511	0.885336	0.889695	0.881074	0.850165	0.86297	0.889077	0.0270375
460.926	0.747289	0.757599	0.748372	0.733756	0.728591	0.680177	0.670375	0.652115	0.697702	0.668605	0.703707	0.665483	0.704481	0.0373793			460.926	0.510319	0.451696	0.653623	0.688427	0.664039	0.688696	0.657771	0.685007	0.638783	0.684301	0.653219	0.418316	0.616183	0.0975018			460.926	0.929377	0.899308	0.889025	0.867084	0.938154	0.856984	0.900792	0.886237	0.892371	0.880585	0.854134	0.868324	0.888531	0.0261592
465.921	0.751962	0.757556	0.750725	0.736097	0.73425	0.678625	0.677811	0.658237	0.704309	0.674641	0.708039	0.673076	0.708777	0.0360327			465.921	0.512178	0.455883	0.656632	0.687749	0.663174	0.682381	0.66276	0.691965	0.641216	0.690953	0.657509	0.457862	0.621688	0.0906544			465.921	0.931909	0.900096	0.891592	0.867377	0.931602	0.857888	0.897619	0.887409	0.893639	0.884375	0.85977	0.872769	0.88967	0.0242218
470.914	0.753019	0.765347	0.754417	0.741353	0.735845	0.683929	0.678894	0.662069	0.705725	0.67533	0.710867	0.672875	0.711639	0.0369883			470.914	0.519259	0.46028	0.660928	0.690809	0.667087	0.678044	0.666752	0.699077	0.646978	0.697501	0.659211	0.480604	0.627211	0.087101			470.914	0.934008	0.903094	0.893493	0.867871	0.936751	0.858359	0.900034	0.892793	0.896938	0.889263	0.859025	0.874497	0.892177	0.0254003
475.925	0.75647	0.764203	0.757168	0.739809	0.741845	0.686299	0.687765	0.67082	0.713785	0.683158	0.71668	0.681191	0.716599	0.034249			475.925	0.525007	0.460693	0.664308	0.69803	0.673401	0.711707	0.67449	0.702201	0.654371	0.699961	0.663127	0.505859	0.636096	0.086758			475.925	0.933548	0.902672	0.893559	0.87819	0.926811	0.856613	0.897649	0.892443	0.899899	0.893469	0.861714	0.87898	0.892962	0.0227029
480.916	0.760912	0.76914	0.76057	0.748036	0.745716	0.693585	0.686327	0.677942	0.717276	0.687752	0.720671	0.686247	0.721181	0.0343149			480.916	0.523875	0.467937	0.672437	0.70086	0.678689	0.717309	0.681948	0.707324	0.654041	0.706361	0.667368	0.502045	0.640016	0.0884174			480.916	0.934065	0.900817	0.895863	0.863974	0.926725	0.859075	0.899532	0.893361	0.903744	0.898888	0.868834	0.883056	0.893995	0.0228639
485.922	0.760481	0.769955	0.761244	0.747026	0.747837	0.696764	0.679462	0.674802	0.717051	0.687863	0.720867	0.687326	0.72089	0.0352485			485.922	0.54272	0.470089	0.674317	0.706965	0.678871	0.717652	0.686264	0.712244	0.663903	0.710744	0.6715	0.530261	0.647127	0.0836099			485.922	0.935915	0.902136	0.893213	0.874794	0.927467	0.857116	0.894031	0.90097	0.905122	0.898522	0.869832	0.88635	0.895456	0.022326
490.928	0.763368	0.771802	0.765976	0.751764	0.750283	0.694435	0.700293	0.68616	0.721257	0.691221	0.725574	0.689546	0.725973	0.0332365			490.928	0.55047	0.47935	0.68188	0.709282	0.686337	0.710948	0.689858	0.718543	0.668341	0.713916	0.675232	0.565721	0.654157	0.0779476			490.928	0.93542	0.901698	0.893501	0.902176	0.926407	0.860922	0.897049	0.900332	0.905429	0.90087	0.87199	0.887125	0.898577	0.0202123
495.914	0.765705	0.776224	0.768254	0.754652	0.754386	0.70306	0.698429	0.68747	0.72639	0.697875	0.727541	0.694131	0.72951	0.0329509			495.914	0.556147	0.482882	0.682737	0.709372	0.687332	0.721705	0.692017	0.720031	0.669282	0.717747	0.678375	0.570489	0.657343	0.077448			495.914	0.921783	0.903095	0.891315	0.885587	0.92378	0.860768	0.896139	0.906993	0.908516	0.903074	0.874386	0.891185	0.897218	0.0182373
500.919	0.770262	0.785179	0.773107	0.758785	0.759857	0.704718	0.698463	0.690751	0.732108	0.702837	0.732271	0.701901	0.734187	0.0340386			500.919	0.557384	0.489595	0.687409	0.716018	0.693332	0.735566	0.699197	0.727333	0.669118	0.725333	0.683469	0.550441	0.661183	0.0815962			500.919	0.938929	0.90553	0.896646	0.896595	0.926743	0.858872	0.891908	0.907922	0.912795	0.910153	0.875213	0.893075	0.901198	0.0213536
505.914	0.773939	0.788559	0.777615	0.762306	0.764084	0.709129	0.702645	0.696862	0.735849	0.706928	0.737083	0.70385	0.738237	0.0338455			505.914	0.562306	0.49855	0.692476	0.721469	0.694574	0.762391	0.700168	0.735057	0.674023	0.732558	0.689345	0.564918	0.668986	0.0818889			505.914	0.935517	0.907627	0.900168	0.891896	0.917297	0.859471	0.891429	0.913748	0.913581	0.908962	0.882544	0.897677	0.90166	0.0193799
510.922	0.779174	0.788985	0.782834	0.767289	0.76966	0.714123	0.709409	0.693437	0.738405	0.709206	0.738558	0.704534	0.741301	0.0348468			510.922	0.566623	0.498491	0.698349	0.719335	0.700065	0.750554	0.702576	0.736212	0.675318	0.737603	0.690612	0.570395	0.670511	0.0804076			510.922	0.93385	0.907856	0.898138	0.892193	0.916462	0.856637	0.891371	0.919785	0.915743	0.912086	0.884425	0.898642	0.902266	0.0201493
515.914	0.782937	0.791341	0.787523	0.772303	0.77285	0.715373	0.713444	0.705607	0.74454	0.714928	0.74487	0.712196	0.746493	0.0334328			515.914	0.580659	0.510115	0.703647	0.720603	0.704038	0.754794	0.704131	0.742018	0.676752	0.741791	0.69243	0.583415	0.676199	0.076679			515.914	0.938341	0.908833	0.899234	0.906904	0.915232	0.875536	0.89184	0.913369	0.918438	0.917901	0.884739	0.90153	0.905991	0.0168873
520.923	0.783686	0.801405	0.787042	0.770919	0.775139	0.735883	0.710472	0.710228	0.752097	0.723471	0.751242	0.718226	0.751651	0.0319788			520.923	0.585167	0.512262	0.70909	0.72158	0.710184	0.716852	0.705123	0.744391	0.676814	0.745946	0.69756	0.576112	0.67509	0.0750283			520.923	0.940045	0.911267	0.903429	0.900799	0.914239	0.88445	0.892612	0.922888	0.918455	0.91712	0.886301	0.904371	0.907998	0.0160646
525.921	0.786062	0.803805	0.791888	0.774741	0.776924	0.7222	0.722734	0.716948	0.756232	0.726933	0.755848	0.723408	0.75481	0.0315225			525.921	0.592035	0.515548	0.711526	0.729614	0.712871	0.716652	0.708767	0.749155	0.680733	0.748928	0.698777	0.597046	0.680138	0.0727742			525.921	0.937528	0.911437	0.902519	0.898675	0.922373	0.875633	0.89174	0.915569	0.92034	0.919375	0.892446	0.908733	0.908031	0.0167894
530.928	0.793132	0.805337	0.797744	0.78248	0.78171	0.726743	0.716512	0.718761	0.760529	0.732686	0.759793	0.729028	0.758705	0.0329433			530.928	0.593933	0.521579	0.718245	0.737549	0.717749	0.715998	0.711737	0.757855	0.682404	0.752349	0.704555	0.625666	0.686635	0.0709262			530.928	0.944738	0.911955	0.902401	0.908946	0.914457	0.924891	0.897077	0.924174	0.92352	0.925554	0.893395	0.908965	0.915006	0.014396
535.925	0.79672	0.806327	0.800672	0.786139	0.786908	0.73293	0.724593	0.727345	0.763953	0.73682	0.76526	0.731875	0.763295	0.0314066			535.925	0.600613	0.529805	0.724042	0.735372	0.723953	0.731116	0.712242	0.757992	0.685876	0.75907	0.707255	0.621885	0.690768	0.0704201			535.925	0.94093	0.911855	0.901086	0.911751	0.917587	0.901669	0.893007	0.928049	0.924064	0.925102	0.894846	0.910983	0.913411	0.0144631
540.922	0.797115	0.809489	0.80032	0.785295	0.788596	0.735574	0.733341	0.732612	0.768676	0.745812	0.768099	0.73645	0.766782	0.0290959			540.922	0.603798	0.538323	0.724774	0.742466	0.723716	0.743427	0.713183	0.761376	0.68927	0.76063	0.711532	0.671139	0.698636	0.0666983			540.922	0.938529	0.912045	0.903419	0.908097	0.924094	0.912415	0.893657	0.915435	0.925533	0.926152	0.899307	0.914559	0.914437	0.0126749
545.917	0.797754	0.812259	0.803176	0.788292	0.789622	0.74027	0.731848	0.732681	0.767927	0.745723	0.768428	0.734849	0.767736	0.0299678			545.917	0.612439	0.544502	0.727535	0.742446	0.726371	0.715963	0.716441	0.763734	0.695063	0.76306	0.712287	0.651983	0.697652	0.0647234			545.917	0.937072	0.913859	0.898629	0.899919	0.924773	0.900851	0.894339	0.92747	0.928711	0.930595	0.902199	0.916198	0.914551	0.0149426
550.923	0.800844	0.810556	0.807194	0.790417	0.793166	0.746036	0.746604	0.738314	0.771847	0.749273	0.772298	0.740962	0.772293	0.0274311			550.923	0.617538	0.547747	0.732625	0.746211	0.730583	0.729492	0.716546	0.767198	0.693077	0.7671	0.71507	0.63918	0.700197	0.0662305			550.923	0.942492	0.914365	0.906648	0.904496	0.913644	0.902668	0.890826	0.931941	0.928774	0.93018	0.906538	0.918707	0.91594	0.0149438
555.921	0.802992	0.81943	0.80866	0.793888	0.794615	0.746027	0.751033	0.746564	0.77624	0.752509	0.775644	0.745743	0.776112	0.0273088			555.921	0.619017	0.557741	0.739359	0.748148	0.735426	0.732193	0.717363	0.772633	0.696148	0.769581	0.719187	0.631004	0.70315	0.0663308			555.921	0.943768	0.918772	0.909535	0.904052	0.916015	0.916645	0.896055	0.930414	0.929699	0.933158	0.907918	0.92132	0.918946	0.0136209
560.913	0.806301	0.8198	0.811433	0.796367	0.79931	0.753224	0.751672	0.75226	0.782242	0.759101	0.781605	0.754241	0.78063	0.0257552			560.913	0.628614	0.569038	0.747087	0.751899	0.739675	0.729018	0.722246	0.776911	0.707101	0.774896	0.723043	0.670831	0.711697	0.0613366			560.913	0.933248	0.916127	0.904609	0.894384	0.923674	0.902001	0.895786	0.931876	0.929317	0.930797	0.905009	0.920035	0.915572	0.0145889
565.913	0.809511	0.823529	0.813555	0.800345	0.802538	0.757439	0.75841	0.755489	0.781794	0.759053	0.781497	0.750358	0.782793	0.0263174			565.913	0.62689	0.573284	0.74751	0.759282	0.744464	0.748766	0.72454	0.782212	0.711986	0.778379	0.725394	0.692728	0.717953	0.0617964			565.913	0.940885	0.916362	0.907411	0.901778	0.916467	0.913868	0.897808	0.923075	0.934136	0.937278	0.907881	0.923662	0.918384	0.0138803
570.926	0.81344	0.831024	0.818954	0.80568	0.805965	0.762902	0.762166	0.75386	0.780797	0.757993	0.780619	0.748957	0.785196	0.0285902			570.926	0.634103	0.57818	0.75362	0.757224	0.748556	0.744807	0.729125	0.786572	0.714183	0.778856	0.728486	0.66859	0.718525	0.0618942			570.926	0.939847	0.918638	0.909391	0.905692	0.920796	0.898865	0.896797	0.930185	0.933786	0.938216	0.910512	0.925495	0.919018	0.0148722
575.92	0.817777	0.830415	0.823165	0.808069	0.812657	0.764993	0.762179	0.759672	0.786645	0.766197	0.789831	0.760165	0.790147	0.0271888			575.92	0.63584	0.583705	0.755184	0.762312	0.75174	0.736213	0.733396	0.795201	0.716294	0.785222	0.734591	0.704121	0.724485	0.0605157			575.92	0.944455	0.921342	0.912533	0.913427	0.923534	0.896257	0.897789	0.939418	0.933679	0.937593	0.910038	0.927037	0.921425	0.0158586
580.924	0.821326	0.833424	0.826167	0.812291	0.814863	0.763944	0.768958	0.765083	0.791463	0.771013	0.789665	0.76325	0.793454	0.0269136			580.924	0.637662	0.589389	0.760764	0.761276	0.756738	0.724797	0.73896	0.795811	0.719664	0.790878	0.737729	0.716826	0.727541	0.0598099			580.924	0.945499	0.91716	0.905577	0.913707	0.931223	0.894282	0.897494	0.943432	0.935927	0.938108	0.916368	0.927383	0.92218	0.017428
585.925	0.823803	0.839781	0.828491	0.815318	0.818024	0.771334	0.775159	0.769532	0.794497	0.771706	0.794126	0.765648	0.797285	0.0267044			585.925	0.640563	0.595535	0.763813	0.762611	0.759365	0.738579	0.741514	0.801325	0.720263	0.794374	0.741752	0.711123	0.730901	0.0596702			585.925	0.949777	0.919696	0.910482	0.912897	0.924934	0.891131	0.900406	0.94686	0.933658	0.935603	0.912912	0.927479	0.922153	0.0177649
590.915	0.825205	0.846387	0.829733	0.817277	0.820611	0.775319	0.780766	0.772003	0.795673	0.774591	0.793288	0.767455	0.799859	0.0268424			590.915	0.642513	0.603641	0.768944	0.763716	0.763192	0.731307	0.743407	0.801819	0.722788	0.795864	0.746569	0.717242	0.733417	0.0583114			590.915	0.943949	0.922396	0.911105	0.917755	0.93078	0.89288	0.90252	0.942814	0.93653	0.940421	0.917278	0.9308	0.924102	0.0163861
595.913	0.829029	0.850066	0.835545	0.823121	0.823636	0.780244	0.789117	0.774963	0.801607	0.779344	0.799518	0.773519	0.804976	0.0264149			595.913	0.655961	0.61027	0.775328	0.765228	0.769341	0.742577	0.746045	0.804664	0.720524	0.799556	0.751621	0.736255	0.739781	0.056357			595.913	0.94305	0.921846	0.911237	0.903258	0.934055	0.892486	0.903495	0.944634	0.939797	0.94411	0.926284	0.934489	0.924895	0.0182426
600.921	0.834322	0.848885	0.839359	0.826758	0.827203	0.782427	0.790868	0.779022	0.801376	0.780155	0.801362	0.777035	0.807398	0.0264118			600.921	0.660209	0.617029	0.778213	0.769725	0.773834	0.734578	0.74827	0.808099	0.72307	0.801415	0.753365	0.73912	0.742244	0.0555057			600.921	0.930536	0.920284	0.904358	0.901533	0.937906	0.893456	0.907604	0.94242	0.943902	0.94992	0.927824	0.936643	0.924699	0.018873
605.916	0.837919	0.854025	0.842664	0.830835	0.830826	0.787683	0.79482	0.786641	0.806992	0.788585	0.806156	0.780614	0.812313	0.0255988			605.916	0.659883	0.624675	0.782588	0.772477	0.77627	0.727109	0.74992	0.810016	0.724299	0.804522	0.755148	0.72325	0.742513	0.055525			605.916	0.941993	0.921817	0.908762	0.907815	0.927986	0.888221	0.899022	0.943855	0.944277	0.949124	0.926201	0.939891	0.924914	0.0200602
610.925	0.841945	0.857046	0.846499	0.835155	0.836532	0.78984	0.79507	0.790877	0.81044	0.791661	0.808387	0.785141	0.815716	0.0260467			610.925	0.661334	0.632312	0.784252	0.771752	0.777931	0.747455	0.750119	0.810338	0.72553	0.805076	0.755043	0.691398	0.742712	0.0557919			610.925	0.941084	0.925053	0.914868	0.913459	0.929842	0.889692	0.900752	0.948868	0.944378	0.949759	0.927142	0.938055	0.926913	0.0191689
615.926	0.843336	0.858805	0.849361	0.837834	0.837666	0.794471	0.800775	0.803457	0.817852	0.797393	0.813501	0.79464	0.820758	0.0234167			615.926	0.671298	0.640641	0.788297	0.77626	0.78582	0.745541	0.754894	0.815003	0.727173	0.809098	0.758709	0.72604	0.749898	0.0526786			615.926	0.955291	0.928771	0.916824	0.923082	0.927295	0.891694	0.904708	0.940557	0.946639	0.950426	0.926807	0.93773	0.929152	0.0186932
620.913	0.846063	0.858204	0.852865	0.840101	0.840488	0.798025	0.812564	0.806466	0.819848	0.801731	0.81729	0.797173	0.824235	0.0221792			620.913	0.66766	0.641745	0.791501	0.773843	0.790927	0.786554	0.756049	0.818488	0.733827	0.811056	0.759202	0.752828	0.756973	0.0539586			620.913	0.947406	0.926372	0.913492	0.921896	0.937692	0.891586	0.907186	0.943468	0.943119	0.947124	0.929084	0.937752	0.928848	0.0175844
625.918	0.848331	0.861402	0.853942	0.843723	0.84237	0.805381	0.809342	0.803934	0.820248	0.801584	0.819573	0.797237	0.825589	0.0229628			625.918	0.661605	0.648531	0.79705	0.779664	0.794448	0.798527	0.759171	0.821042	0.7329	0.815312	0.761642	0.798646	0.764045	0.0566952			625.918	0.949178	0.931149	0.918825	0.917795	0.937146	0.893025	0.907976	0.947382	0.942966	0.948836	0.926085	0.939413	0.929981	0.0177744
630.912	0.851045	0.866927	0.858897	0.84601	0.844529	0.810654	0.824025	0.815526	0.825741	0.807312	0.822026	0.803395	0.831341	0.0213438			630.912	0.678671	0.655423	0.80261	0.775553	0.798603	0.800812	0.76311	0.824762	0.738644	0.818433	0.764734	0.831504	0.771072	0.0560054			630.912	0.940369	0.929693	0.916231	0.912661	0.935129	0.891419	0.909074	0.93815	0.944893	0.951432	0.930436	0.940932	0.928368	0.0175443
635.912	0.855443	0.869702	0.862181	0.850158	0.847332	0.811065	0.816328	0.812097	0.827402	0.809304	0.82483	0.806242	0.832674	0.0229077			635.912	0.677551	0.665682	0.803669	0.779386	0.799537	0.772076	0.768223	0.824784	0.742815	0.820757	0.766465	0.814479	0.769619	0.0520807			635.912	0.944989	0.932614	0.920253	0.919856	0.942741	0.893873	0.910513	0.945697	0.945851	0.951395	0.93119	0.939756	0.931561	0.017319
640.921	0.858404	0.869942	0.86369	0.852299	0.852077	0.81865	0.815709	0.817227	0.828151	0.810696	0.826247	0.804257	0.834779	0.0229561			640.921	0.685768	0.665758	0.806443	0.781782	0.800472	0.814023	0.767593	0.823532	0.742321	0.82036	0.767965	0.790533	0.772212	0.0511998			640.921	0.949535	0.933153	0.920351	0.925844	0.938644	0.892541	0.906675	0.945945	0.946705	0.952516	0.930925	0.941492	0.932027	0.0182103
645.926	0.861019	0.870285	0.86802	0.856849	0.853284	0.818742	0.822436	0.821585	0.833865	0.815574	0.830108	0.812539	0.838692	0.0216788			645.926	0.686334	0.675838	0.81125	0.779814	0.806181	0.805159	0.774086	0.828309	0.748655	0.826395	0.773799	0.80968	0.777125	0.05067			645.926	0.947855	0.933622	0.918464	0.926944	0.940001	0.895481	0.909965	0.952698	0.946401	0.952637	0.930852	0.941665	0.933049	0.0178101
650.92	0.862544	0.872512	0.870244	0.858152	0.854492	0.820217	0.833914	0.832018	0.837738	0.821639	0.835	0.817445	0.842993	0.0197255			650.92	0.705287	0.684609	0.812177	0.785762	0.806038	0.81479	0.774896	0.835939	0.749689	0.830669	0.776092	0.81455	0.782542	0.0480635			650.92	0.960039	0.937631	0.923163	0.943129	0.939249	0.894868	0.912079	0.953723	0.946414	0.953383	0.932411	0.940049	0.936345	0.0186434
655.915	0.864172	0.876701	0.87066	0.859832	0.858358	0.824835	0.837193	0.833323	0.841954	0.8263	0.839137	0.819107	0.845964	0.019273			655.915	0.70468	0.690399	0.816796	0.781396	0.810608	0.844012	0.778205	0.83652	0.755895	0.832652	0.77583	0.792135	0.784927	0.0490973			655.915	0.958666	0.938821	0.925914	0.932437	0.937898	0.897227	0.909181	0.955094	0.947464	0.952889	0.934051	0.943654	0.936108	0.0183546
660.912	0.866623	0.88047	0.874392	0.85964	0.860693	0.831407	0.840213	0.832601	0.845676	0.827417	0.841097	0.825585	0.848818	0.018922			660.912	0.703496	0.698597	0.814461	0.785779	0.80681	0.839264	0.780196	0.837947	0.754499	0.835951	0.779425	0.791557	0.785665	0.0475			660.912	0.95212	0.930855	0.918708	0.92868	0.941225	0.89517	0.913428	0.951802	0.949362	0.954857	0.936972	0.945939	0.934926	0.0183713
665.925	0.870507	0.883874	0.877342	0.865114	0.863769	0.835162	0.833312	0.841002	0.849011	0.833136	0.844922	0.829294	0.852204	0.0190569			665.925	0.700725	0.703444	0.821587	0.792879	0.814577	0.83713	0.781168	0.838775	0.757695	0.836467	0.780947	0.834847	0.791687	0.0495545			665.925	0.950867	0.932822	0.919836	0.931946	0.937842	0.896162	0.913558	0.958285	0.950294	0.957556	0.93489	0.944678	0.935728	0.0186942
670.922	0.873828	0.882127	0.878862	0.871571	0.867767	0.838108	0.835369	0.839452	0.85091	0.836645	0.847675	0.832477	0.854566	0.0188827			670.922	0.714947	0.713851	0.82439	0.790451	0.817388	0.853707	0.787374	0.842869	0.756464	0.839019	0.784124	0.827664	0.796021	0.0474541			670.922	0.94875	0.937415	0.922769	0.928629	0.947565	0.898003	0.917199	0.95048	0.949048	0.957015	0.936226	0.943768	0.936406	0.0170692
675.917	0.874679	0.884573	0.880349	0.871905	0.868054	0.840133	0.846379	0.846627	0.854735	0.838959	0.850381	0.837834	0.857884	0.017055			675.917	0.720235	0.717889	0.825827	0.790705	0.817398	0.85184	0.786995	0.845475	0.762814	0.840317	0.784232	0.837988	0.798476	0.0464733			675.917	0.950236	0.940446	0.927699	0.938097	0.949838	0.898302	0.915174	0.953073	0.951691	0.961569	0.937585	0.946331	0.93917	0.0178941
680.913	0.878879	0.889295	0.885107	0.875455	0.871317	0.84279	0.847681	0.851194	0.857836	0.842458	0.853082	0.839758	0.861238	0.0178096			680.913	0.725677	0.72409	0.832672	0.787649	0.822378	0.867718	0.786933	0.847922	0.765936	0.844761	0.7866	0.854916	0.803938	0.0488348			680.913	0.951266	0.938189	0.924362	0.938314	0.939984	0.894268	0.916148	0.956966	0.953403	0.960652	0.93855	0.946233	0.938195	0.0189107
685.926	0.8828	0.890622	0.889516	0.881984	0.875819	0.848705	0.858323	0.856197	0.859916	0.847301	0.857314	0.842776	0.865939	0.0171861			685.926	0.724676	0.730492	0.832179	0.783815	0.82408	0.87735	0.789399	0.850645	0.7699	0.84353	0.789841	0.902027	0.809828	0.0549357			685.926	0.951194	0.937783	0.925369	0.935622	0.951776	0.900109	0.920193	0.962033	0.955484	0.963097	0.940078	0.948998	0.940978	0.0186204
690.918	0.884086	0.895277	0.889248	0.881654	0.876419	0.851319	0.854209	0.855398	0.862395	0.849496	0.86002	0.845686	0.867101	0.0172272			690.918	0.738646	0.733957	0.833446	0.784143	0.82181	0.88485	0.793039	0.855469	0.772635	0.850161	0.792818	0.91842	0.814949	0.056371			690.918	0.954029	0.938946	0.926123	0.933341	0.940083	0.896672	0.917713	0.959037	0.954334	0.960142	0.94468	0.948261	0.939447	0.0187542
695.921	0.887833	0.894743	0.893085	0.885421	0.881428	0.856257	0.860457	0.862936	0.866558	0.853164	0.862045	0.852487	0.871368	0.0159665			695.921	0.74967	0.740513	0.84064	0.787765	0.826016	0.868021	0.792417	0.857397	0.776	0.85001	0.795069	0.936533	0.818338	0.0557886			695.921	0.950523	0.94026	0.925741	0.931124	0.943089	0.898497	0.919554	0.964823	0.957102	0.964496	0.945081	0.951093	0.940949	0.0195164
700.919	0.889165	0.898314	0.895873	0.88724	0.881195	0.858085	0.86789	0.865991	0.870095	0.857515	0.864559	0.854563	0.874207	0.0154767			700.919	0.743744	0.745048	0.840556	0.787297	0.826056	0.863375	0.793018	0.863536	0.775072	0.853223	0.796354	0.963934	0.820934	0.0616841			700.919	0.946674	0.938289	0.925973	0.937239	0.94582	0.901576	0.920126	0.954565	0.957565	0.966385	0.944929	0.951857	0.940917	0.0179107
705.926	0.891832	0.898525	0.897562	0.890413	0.884797	0.862532	0.867986	0.868318	0.872177	0.859226	0.867702	0.856381	0.876454	0.0152553			705.926	0.757588	0.751682	0.844442	0.790575	0.828812	0.906836	0.795316	0.865832	0.778246	0.858546	0.798518	0.957606	0.827833	0.0619704			705.926	0.953546	0.941678	0.928879	0.942359	0.953885	0.90258	0.925375	0.959343	0.960544	0.967955	0.94961	0.955996	0.945146	0.018416
710.918	0.893282	0.901172	0.898669	0.890848	0.885551	0.866884	0.8712	0.872499	0.87476	0.863309	0.872404	0.862163	0.879395	0.0138332			710.918	0.753552	0.760576	0.842721	0.789913	0.828254	0.8852	0.798168	0.868138	0.778199	0.85862	0.802429	0.954755	0.82671	0.0585019			710.918	0.944867	0.940798	0.925711	0.937382	0.948772	0.902233	0.927587	0.962424	0.960495	0.965919	0.946887	0.954698	0.943148	0.0181708
715.915	0.896318	0.902411	0.90203	0.893988	0.888845	0.868932	0.872285	0.879532	0.876646	0.865758	0.874145	0.8655	0.882199	0.0138517			715.915	0.747805	0.761665	0.840712	0.786569	0.82656	0.902794	0.802961	0.87352	0.780718	0.860471	0.804308	0.944339	0.827702	0.0590761			715.915	0.953211	0.943037	0.931809	0.944901	0.968779	0.889083	0.940968	0.962472	0.961617	0.969126	0.949247	0.956208	0.947538	0.0217078
720.925	0.9017	0.903301	0.905795	0.899128	0.893464	0.872358	0.879064	0.875972	0.878482	0.867212	0.876619	0.864178	0.884773	0.0149427			720.925	0.75748	0.770838	0.845345	0.790936	0.831845	0.881282	0.802234	0.877526	0.781335	0.860977	0.8063	0.965287	0.830949	0.059057			720.925	0.958273	0.946491	0.933234	0.938568	0.95812	0.895358	0.935183	0.963284	0.962183	0.969536	0.949762	0.955285	0.947106	0.0199951
725.915	0.90044	0.908493	0.906201	0.900852	0.892689	0.87623	0.87896	0.886962	0.889097	0.875271	0.883071	0.875033	0.889442	0.0122297			725.915	0.769716	0.774047	0.850234	0.789654	0.834931	0.875187	0.804962	0.880734	0.785614	0.863347	0.810799	0.953145	0.832697	0.0544371			725.915	0.953532	0.945596	0.93415	0.938052	0.977924	0.892186	0.942795	0.971481	0.963291	0.967923	0.950519	0.957066	0.949543	0.0225771
730.925	0.90539	0.916659	0.91065	0.904433	0.897298	0.877551	0.885895	0.887848	0.890153	0.876788	0.885411	0.876984	0.892922	0.0137333			730.925	0.77741	0.777756	0.853044	0.792721	0.83702	0.88144	0.809064	0.88089	0.799153	0.86125	0.813774	0.947713	0.835936	0.0511364			730.925	0.956737	0.944975	0.930501	0.943063	0.973442	0.897338	0.93369	0.96934	0.964209	0.971311	0.950769	0.956165	0.949295	0.0216386
735.916	0.907281	0.915167	0.911674	0.90735	0.899178	0.883789	0.891462	0.890719	0.891118	0.878745	0.88534	0.877266	0.894924	0.0129653			735.916	0.772436	0.786164	0.855528	0.789569	0.83835	0.885088	0.808247	0.879045	0.79096	0.860468	0.815607	0.937136	0.834883	0.049869			735.916	0.956262	0.945468	0.933306	0.945349	0.965309	0.891426	0.937145	0.972399	0.965661	0.972149	0.951402	0.957541	0.949451	0.0223269
740.917	0.911062	0.917985	0.915354	0.909498	0.902147	0.887675	0.890721	0.893015	0.895123	0.884393	0.88846	0.882443	0.898156	0.0125451			740.917	0.777904	0.795039	0.857579	0.790461	0.839096	0.916142	0.810151	0.882374	0.793554	0.864566	0.815158	0.921351	0.838615	0.0496335			740.917	0.959737	0.9483	0.935847	0.949516	0.966766	0.90041	0.939863	0.973417	0.968804	0.972931	0.956396	0.959374	0.952613	0.0204847
745.927	0.915785	0.920086	0.922232	0.914861	0.905907	0.889891	0.893035	0.902527	0.899386	0.887369	0.892769	0.887598	0.902621	0.0129451			745.927	0.791521	0.800507	0.860187	0.788691	0.844121	0.915746	0.810089	0.881361	0.793059	0.865151	0.81506	0.922508	0.840667	0.0482137			745.927	0.958184	0.948475	0.937839	0.939059	0.974913	0.897585	0.94029	0.977161	0.969528	0.975063	0.958582	0.961035	0.953143	0.0226099
750.926	0.918755	0.922507	0.922336	0.91851	0.909009	0.893012	0.888044	0.893116	0.898496	0.891371	0.895261	0.888556	0.903248	0.0138948			750.926	0.785846	0.803418	0.862283	0.786932	0.843585	0.904571	0.811003	0.88319	0.793687	0.865556	0.819246	0.923539	0.840238	0.047366			750.926	0.96615	0.952729	0.940174	0.936031	0.979344	0.903619	0.942294	0.973963	0.970769	0.976675	0.956868	0.963548	0.95518	0.021862
755.916	0.92019	0.924873	0.925666	0.920767	0.911872	0.89677	0.894723	0.902557	0.902198	0.892753	0.897563	0.890636	0.906714	0.0131844			755.916	0.791284	0.80824	0.864899	0.790961	0.8464	0.917297	0.813883	0.8863	0.796988	0.865363	0.820899	0.939588	0.845175	0.0501841			755.916	0.96659	0.952875	0.939651	0.953362	0.970072	0.915012	0.977598	0.972012	0.970091	0.97744	0.95958	0.962842	0.95976	0.0179525
760.921	0.922226	0.925833	0.927115	0.923215	0.91474	0.895727	0.904827	0.905313	0.906168	0.896412	0.901666	0.897872	0.910093	0.0119026			760.921	0.800825	0.813894	0.865621	0.789443	0.844557	0.918035	0.812268	0.889921	0.799224	0.871009	0.82326	0.940175	0.847353	0.0496266			760.921	0.958587	0.951539	0.942579	0.941065	0.955604	0.923178	0.988011	0.968827	0.972673	0.980425	0.962305	0.964388	0.959098	0.0180049
765.914	0.926131	0.930305	0.931611	0.925006	0.917028	0.899949	0.907248	0.910586	0.908834	0.901538	0.903655	0.900099	0.913499	0.0120128			765.914	0.79076	0.818793	0.868555	0.791472	0.848823	0.892037	0.811865	0.889077	0.802725	0.872187	0.825756	0.941183	0.846103	0.0471457			765.914	0.958683	0.953586	0.942096	0.947159	0.95975	0.920034	0.961371	0.96959	0.973211	0.979345	0.961426	0.966969	0.957768	0.0158375
770.924	0.92887	0.931091	0.934759	0.928682	0.920646	0.906247	0.905888	0.912237	0.912748	0.904685	0.907492	0.903633	0.916415	0.0116818			770.924	0.801654	0.821346	0.868756	0.795055	0.848422	0.881648	0.815511	0.893493	0.806125	0.873883	0.829739	0.929522	0.847096	0.0423651			770.924	0.960907	0.955145	0.943012	0.948782	0.956424	0.93092	0.978785	0.972876	0.973971	0.982706	0.966304	0.966361	0.961349	0.0153298
775.913	0.932418	0.933504	0.939621	0.93261	0.922498	0.909647	0.917657	0.915356	0.912389	0.906243	0.909613	0.903474	0.919586	0.0122369			775.913	0.802329	0.829861	0.868575	0.792063	0.849816	0.905541	0.814409	0.893127	0.811395	0.876021	0.829917	0.971081	0.853678	0.0519268			775.913	0.960276	0.932388	0.934387	0.964543	0.970497	0.915996	0.983898	0.978524	0.975552	0.982998	0.963586	0.966603	0.960771	0.0217842
780.915	0.934193	0.940993	0.939574	0.934439	0.925215	0.911387	0.919053	0.91927	0.919554	0.911051	0.913176	0.909343	0.923104	0.0115262			780.915	0.808739	0.830968	0.86944	0.79026	0.850742	0.915678	0.81578	0.898537	0.814097	0.881559	0.832149	0.94372	0.854306	0.0476894			780.915	0.956845	0.935108	0.934868	0.951269	0.985717	0.926179	0.97962	0.974182	0.976146	0.980375	0.964828	0.96552	0.960888	0.0201107
785.913	0.936642	0.942677	0.942494	0.936829	0.928892	0.914277	0.918837	0.927687	0.922002	0.915213	0.919451	0.914645	0.926637	0.0107869			785.913	0.806198	0.830926	0.876314	0.788552	0.861204	0.904445	0.817245	0.897182	0.820913	0.883446	0.832339	0.938225	0.854749	0.045656			785.913	0.960124	0.942831	0.938459	0.954678	0.99245	0.945971	0.970069	0.982399	0.974921	0.980648	0.963675	0.966445	0.964389	0.0168223
790.916	0.941446	0.940896	0.946912	0.942331	0.930676	0.919766	0.928523	0.928567	0.925711	0.91821	0.920501	0.919668	0.930267	0.0102281			790.916	0.820952	0.840152	0.877911	0.788006	0.862165	0.876609	0.819935	0.901118	0.824108	0.889756	0.838368	0.949347	0.857369	0.0442518			790.916	0.964284	0.957115	0.948821	0.956604	0.982757	0.938938	0.965042	0.976502	0.977205	0.982848	0.967515	0.966114	0.965312	0.0134694
795.914	0.942259	0.94185	0.949184	0.943563	0.932607	0.923384	0.928648	0.925073	0.925372	0.920277	0.92292	0.918616	0.931146	0.0104415			795.914	0.817861	0.842346	0.880885	0.789368	0.865091	0.886047	0.819979	0.900124	0.822449	0.890892	0.842742	0.930139	0.857327	0.0414777			795.914	0.962097	0.957231	0.950292	0.951969	0.981808	0.947239	0.981074	0.982303	0.976643	0.98404	0.968257	0.967738	0.967558	0.013646
800.918	0.944549	0.944681	0.9485	0.946428	0.934281	0.927837	0.93414	0.936254	0.930007	0.924276	0.924987	0.921949	0.934824	0.00935194			800.918	0.833972	0.845077	0.882263	0.790963	0.862232	0.86834	0.825547	0.904736	0.824618	0.893045	0.843554	0.94473	0.859923	0.0417984			800.918	0.955036	0.954515	0.947022	0.951026	0.983004	0.94235	0.98071	0.982066	0.977326	0.984876	0.968025	0.967357	0.966109	0.0155208
805.92	0.945017	0.948024	0.950057	0.947097	0.935462	0.928311	0.940913	0.933323	0.935629	0.928622	0.930067	0.929465	0.937666	0.00818274			805.92	0.835538	0.849054	0.88459	0.788561	0.867459	0.860169	0.831633	0.902638	0.824739	0.898317	0.846035	0.941682	0.860868	0.0412026			805.92	0.964866	0.961235	0.952932	0.948586	0.966348	0.938826	0.977822	0.976517	0.978783	0.984736	0.969194	0.9698	0.965804	0.0135698
810.914	0.948199	0.952294	0.952933	0.949775	0.939858	0.931666	0.938165	0.934471	0.934964	0.927988	0.92968	0.928134	0.939011	0.00948587			810.914	0.83226	0.857965	0.884486	0.784836	0.868253	0.914777	0.83395	0.898579	0.824016	0.895395	0.847215	0.954521	0.866354	0.0461413			810.914	0.964583	0.963187	0.957182	0.957256	0.980894	0.947978	0.980574	0.979253	0.977858	0.982576	0.970255	0.969274	0.969239	0.0113502
815.924	0.951989	0.950166	0.957159	0.953354	0.941699	0.937277	0.947904	0.945653	0.938086	0.933495	0.933486	0.932375	0.943554	0.00863183			815.924	0.82865	0.866372	0.884424	0.78747	0.867437	0.918676	0.8358	0.897679	0.82955	0.896382	0.848072	0.938217	0.866561	0.0430418			815.924	0.958852	0.95999	0.951479	0.943068	0.986382	0.942915	0.983087	0.987168	0.980529	0.988419	0.974567	0.97142	0.96899	0.0171134
820.914	0.955379	0.953336	0.963196	0.958729	0.945948	0.937345	0.949891	0.942556	0.940236	0.935071	0.936368	0.93548	0.946128	0.00980417			820.914	0.848932	0.863688	0.888637	0.787634	0.872026	0.950216	0.837467	0.895672	0.832408	0.898185	0.849907	0.926578	0.870946	0.0442852			820.914	0.967847	0.966525	0.959402	0.9659	0.985796	0.941781	0.980538	0.982864	0.981227	0.990335	0.972642	0.971373	0.972186	0.013346
825.927	0.956605	0.957176	0.96152	0.957884	0.947455	0.942748	0.954938	0.946871	0.94436	0.936799	0.939438	0.939621	0.948785	0.00847919			825.927	0.853219	0.874503	0.889809	0.783508	0.871591	0.941653	0.837965	0.896997	0.831604	0.901199	0.85364	0.890979	0.868889	0.0406845			825.927	0.968267	0.966261	0.958267	0.961043	0.978138	0.956793	0.964185	0.982757	0.982154	0.988402	0.975095	0.97126	0.971052	0.0103252
830.921	0.960287	0.957881	0.96556	0.962439	0.950018	0.945025	0.954228	0.955476	0.952275	0.948801	0.946691	0.945877	0.953713	0.00678566			830.921	0.862677	0.872746	0.893073	0.786182	0.871166	0.93482	0.83903	0.899513	0.837308	0.900874	0.852952	0.928653	0.87325	0.0418636			830.921	0.962239	0.966333	0.957262	0.954714	0.980297	0.95302	0.965338	0.986404	0.983955	0.991852	0.975717	0.972625	0.970813	0.0129988
835.917	0.962593	0.961808	0.96773	0.965777	0.951698	0.948489	0.96865	0.956453	0.950431	0.946044	0.946286	0.944584	0.955879	0.00904624			835.917	0.847235	0.884711	0.895899	0.787123	0.875887	0.919899	0.840057	0.897706	0.834708	0.900879	0.856239	0.955669	0.874668	0.0446491			835.917	0.981894	0.979081	0.972343	0.97219	0.979529	0.955267	0.985518	0.982716	0.985215	0.995305	0.977119	0.975848	0.978502	0.00969479
840.924	0.965364	0.964754	0.970962	0.96656	0.956006	0.9547	0.958557	0.956926	0.954587	0.949702	0.948561	0.947346	0.957835	0.00762916			840.924	0.860456	0.88423	0.893196	0.791846	0.875876	0.917692	0.840972	0.900259	0.836713	0.904481	0.856198	0.967937	0.877488	0.0451394			840.924	0.963127	0.967524	0.962269	0.960968	0.984712	0.950883	0.986181	0.985693	0.986352	0.993334	0.978197	0.976926	0.97468	0.0133105
845.925	0.968309	0.974379	0.973954	0.970473	0.958659	0.956716	0.961513	0.956829	0.95422	0.951045	0.949871	0.95095	0.960576	0.00904147			845.925	0.856925	0.890004	0.898592	0.788282	0.878871	0.937076	0.843773	0.904215	0.838394	0.905555	0.857615	0.966917	0.880518	0.0476585			845.925	0.967049	0.972318	0.963213	0.954098	0.986363	0.956357	0.985764	0.987529	0.986193	0.991754	0.979877	0.977697	0.975684	0.0128882
850.918	0.97087	0.977614	0.976686	0.973366	0.960496	0.957086	0.970263	0.965181	0.957954	0.954262	0.95149	0.951105	0.963864	0.00970397			850.918	0.862468	0.892429	0.899949	0.783167	0.877863	0.950642	0.844698	0.905627	0.837639	0.905123	0.85989	0.928409	0.878992	0.0450207			850.918	0.969104	0.970001	0.960795	0.974122	0.986157	0.959132	0.983459	0.984802	0.987808	0.991838	0.98106	0.978044	0.977194	0.010626
855.927	0.973489	0.981324	0.979065	0.978893	0.959727	0.958009	0.975894	0.96984	0.961954	0.959028	0.957516	0.957908	0.967721	0.00958498			855.927	0.870261	0.897411	0.900258	0.785827	0.878773	0.937549	0.844303	0.905487	0.835773	0.908837	0.863354	0.938495	0.880527	0.0441044			855.927	0.973457	0.973657	0.963376	0.956485	0.986211	0.958257	0.9791	0.992329	0.990153	0.994069	0.981839	0.980454	0.977449	0.0128028
860.918	0.972909	0.985232	0.977984	0.977201	0.958206	0.962309	0.966719	0.968757	0.961899	0.958937	0.957016	0.955625	0.966899	0.00960358			860.918	0.868373	0.898706	0.902605	0.782433	0.880318	0.915631	0.845711	0.901545	0.843201	0.905201	0.864419	0.928019	0.878014	0.0403569			860.918	0.971976	0.972433	0.965069	0.966142	0.981075	0.961768	0.980538	0.985298	0.988905	0.993689	0.981923	0.979095	0.977326	0.00992673
865.912	0.975633	0.989442	0.981785	0.982918	0.95936	0.967752	0.981922	0.970657	0.964288	0.961003	0.96015	0.960521	0.971286	0.0106895			865.912	0.881285	0.903158	0.902611	0.778338	0.879199	0.914314	0.847502	0.905395	0.847201	0.907904	0.866137	0.949997	0.88192	0.0438649			865.912	0.97226	0.973418	0.96438	0.965028	0.986018	0.962795	0.983373	0.991176	0.991609	0.996131	0.985683	0.981809	0.979473	0.0115487
870.917	0.978383	0.994273	0.983755	0.98234	0.95942	0.966351	0.982784	0.979751	0.970681	0.96943	0.963995	0.965574	0.974728	0.0103259			870.917	0.89444	0.912057	0.909612	0.781534	0.883817	0.939565	0.847809	0.906234	0.847717	0.909077	0.867779	1.00157	0.891768	0.0541472			870.917	0.978797	0.974992	0.965623	0.964585	0.986224	0.966061	0.980439	0.993831	0.989884	0.992986	0.98196	0.979411	0.979566	0.0102852
875.912	0.98074	0.995827	0.984386	0.983909	0.961969	0.971888	0.98818	0.979491	0.973643	0.97201	0.96843	0.968611	0.977424	0.00968517			875.912	0.901385	0.913491	0.907613	0.774087	0.88485	0.948864	0.849318	0.907939	0.847375	0.909743	0.870316	0.992481	0.892289	0.0547137			875.912	0.970729	0.977258	0.970989	0.971823	0.993406	0.972927	0.984464	0.994073	0.991678	0.997256	0.987295	0.981766	0.982805	0.00993295
880.916	0.984087	0.991673	0.987049	0.990463	0.964633	0.976366	0.988925	0.980218	0.975103	0.972075	0.969263	0.971175	0.979253	0.00911755			880.916	0.894843	0.920462	0.905958	0.780657	0.884394	0.941974	0.850019	0.907093	0.850573	0.91679	0.874422	1.00157	0.894063	0.0543982			880.916	0.965734	0.976707	0.969722	0.974851	0.992599	0.974772	0.987695	0.993622	0.991086	0.996598	0.987331	0.979817	0.982545	0.0102329
885.927	0.984684	0.988488	0.988302	0.990647	0.965482	0.979387	0.987921	0.978367	0.979264	0.977099	0.972607	0.972422	0.980389	0.00781635			885.927	0.89305	0.923347	0.90654	0.777626	0.8843	0.948518	0.848629	0.908035	0.851243	0.913975	0.872671	1.00157	0.894126	0.0557088			885.927	0.972089	0.977108	0.96702	0.973387	0.988233	0.978014	0.984557	1.0003	0.993263	0.997993	0.989474	0.983189	0.983719	0.0105372
890.913	0.988128	0.991204	0.993883	0.994219	0.97105	0.979996	1.00217	0.989497	0.981808	0.97865	0.975919	0.977387	0.985326	0.00922696			890.913	0.907156	0.927698	0.910195	0.781689	0.89252	0.955376	0.850791	0.91333	0.856001	0.91433	0.87534	0.992481	0.898076	0.0538509			890.913	0.981383	0.97939	0.971366	0.972481	0.987616	0.987883	0.989242	0.996502	0.992343	0.99803	0.990914	0.984372	0.98596	0.00853133
895.915	0.990574	0.992187	0.994936	0.995994	0.973772	0.982075	0.997236	0.990056	0.984253	0.97901	0.976648	0.977256	0.986166	0.00832335			895.915	0.904378	0.932509	0.90505	0.778214	0.884898	0.961362	0.854589	0.912755	0.862857	0.917414	0.877228	1.00157	0.899402	0.0561378			895.915	0.973562	0.981758	0.972844	0.981266	0.991126	0.982916	0.984049	0.998311	0.994376	1.00102	0.989755	0.982453	0.98612	0.00895306
900.922	0.992133	0.986799	0.997478	0.996916	0.977411	0.989116	0.998763	0.988756	0.985416	0.984526	0.978378	0.978869	0.98788	0.00746001			900.922	0.904217	0.930003	0.911337	0.776121	0.887052	0.952223	0.857225	0.915974	0.866444	0.919806	0.882139	1.00157	0.900343	0.0552066			900.922	0.990628	0.987932	0.974084	0.988013	0.989901	0.994312	0.989454	1.00028	0.996352	1.00164	0.991772	0.983665	0.990669	0.00738576
905.913	0.995932	0.996821	1.00113	0.999901	0.980402	0.988705	1.00513	0.997044	0.988692	0.988487	0.983662	0.984051	0.992496	0.00786628			905.913	0.902647	0.938043	0.904646	0.770467	0.883662	0.967125	0.856653	0.916192	0.872572	0.920142	0.883309	0.992481	0.900662	0.0565304			905.913	0.987343	0.989553	0.982789	0.97657	0.984107	0.991383	0.989403	0.995502	0.997649	1.00336	0.993819	0.986908	0.989865	0.007184
910.92	0.996679	0.996823	1.00243	1.00162	0.98157	0.990348	1.00295	0.996347	0.991648	0.992406	0.987648	0.9892	0.994139	0.00652961			910.92	0.90564	0.938376	0.912648	0.776602	0.886617	0.965506	0.860534	0.918908	0.878438	0.923783	0.890412	1.00157	0.90492	0.0559432			910.92	0.981822	0.987748	0.979607	0.986973	0.986415	0.992209	0.986348	0.998259	0.998048	1.00122	0.99554	0.986597	0.990065	0.00688344
915.911	1.00053	0.996824	1.00546	1.00595	0.983923	0.995728	1.00285	0.996196	0.991523	0.992255	0.987398	0.98895	0.995633	0.00712776			915.911	0.911676	0.943459	0.91414	0.769805	0.886911	0.965119	0.863813	0.918302	0.884229	0.925592	0.891273	0.992481	0.905567	0.0559161			915.911	0.985723	0.99492	0.980593	0.976466	0.990741	0.992728	0.988139	1.0011	1.00018	1.00052	0.998204	0.987821	0.991428	0.0080387
920.92	1.0004	0.996826	1.00544	1.006	0.983673	0.998243	1.00275	0.996047	0.991398	0.992106	0.987148	0.9887	0.995728	0.00725437			920.92	0.915267	0.948131	0.916527	0.768273	0.885633	0.963722	0.865	0.919007	0.889864	0.926883	0.894852	1.00157	0.907894	0.0575637			920.92
925.924	0.996304	0.996827	1.00235	1.00177	0.98082	0.990198	1.00265	0.995896	0.991273	0.991955	0.986898	0.98845	0.993783	0.00675812			925.924																	925.924
930.918																	930.918																	930.918
935.92																	935.92																	935.92
940.915																	940.915																	940.915
945.912																	945.912																	945.912
950.924																	950.924																	950.924

## Sheet: Fig. 7f
<Line graph>
mef2>+															park1, mef2>+															mef2>+, + Pio 1 mM															park1, mef2>+, + Pio 1 mM
Time	1	2	3	4	5	6	7	8	9	10	mean	SD			Time	1	2	3	4	5	6	7	8	9	10	mean	SD			Time	1	2	3	4	5	6	7	8	9	10	mean	SD			Time	1	2	3	4
2.955	0.992488	0.983741	1.00042	0.977222	1.00141	1.00483	1.00752	0.995115	1.00177	1.00176	0.996628	0.00964984			2.955	0.992324	0.991413	0.995659	1.00545	1.00385	0.992951	1.00425	0.992609	1.00272	0.994675	0.99759	0.00573559			2.955	0.978742	0.996882	1.00049	0.992757	0.996633	0.99079	1.00981	0.999833	1.00613	0.992984	0.996505	0.00863688			2.955	0.998667	0.996881	0.996229	0.996073
7.961	0.979842	0.995347	1.01728	0.984769	1.00369	1.00664	1.00707	0.99331	0.996169	1.00139	0.998551	0.0110887			7.961	1.00644	0.997463	0.992931	1.0096	1.0069	0.990411	0.991481	0.997923	1.02393	0.9928	1.00099	0.0106525			7.961	0.995347	0.983878	1.00949	0.990871	0.996328	1.00654	1.01875	0.999165	1.00642	0.997471	1.00043	0.0100504			7.961	1.00499	0.995532	0.990687	0.994174
12.959	1.00483	0.9993	0.985283	1.00618	1.00788	1.00005	1.00004	0.994429	0.995558	0.999696	0.999325	0.00655674			12.959	1.00265	1.00103	1.00481	1.00118	1.00719	0.999587	0.993182	0.993276	0.995662	0.99355	0.999212	0.00505905			12.959	0.992028	0.996045	1.00384	1.00544	0.99201	1.00408	1.00544	0.997976	0.998567	0.991087	0.998651	0.00578326			12.959	1.00115	0.99279	1.00222	0.997719
17.958	1.0031	0.984337	0.979691	1.00494	1.00251	1.01705	0.997895	0.99785	0.998352	0.993777	0.99795	0.0105269			17.958	1.00178	1.00492	1.00706	1.00575	0.991567	0.997498	0.992852	1.0076	0.991406	0.99921	0.999963	0.00641831			17.958	0.996453	0.992222	1.00528	1.00756	1.00171	1.00693	0.995427	0.997976	0.98519	0.997471	0.998623	0.0069995			17.958	1.00876	0.991844	1.00712	0.996557
22.969	1.00067	0.983733	0.988707	1.00915	1.0004	0.989578	1.00446	0.995005	0.996434	1.00827	0.99764	0.00853251			22.969	1.00455	1.0032	1.00713	1.00575	0.995835	0.998968	0.991314	1.00768	0.998455	1.00627	1.00191	0.005504			22.969	0.993888	0.999274	1.00396	1.00091	0.992986	1.00058	0.998739	0.991714	0.993726	0.991076	0.996686	0.00451295			22.969	1.01536	0.993994	1.00726	1.00382
27.958	0.9933	1.00431	0.987438	1.00007	0.994977	0.992685	1.00752	0.998165	0.999301	1.00021	0.997797	0.00588686			27.958	1.0034	1.00676	1.00933	1.00545	0.990403	0.994426	0.997268	1.00274	0.998722	1.00623	1.00147	0.00606272			27.958	0.994885	0.993043	1.00213	1.00846	0.99561	0.99079	0.999729	0.993253	0.996196	0.999234	0.997333	0.00521001			27.958	1.00413	0.99578	1.00499	1.00507
32.955	1.00895	0.996973	0.969864	1.00178	1.00717	0.998328	1.00707	0.995364	0.996594	1.00176	0.998385	0.0111299			32.955	1.00947	1.00999	1.00779	1.0096	0.998591	0.997754	1.02245	1.00482	0.993075	1.00929	1.00628	0.00827382			32.955	0.990044	1.0001	0.991659	1.00902	0.995364	0.99507	1.01875	0.999774	0.990305	0.992559	0.998264	0.00922849			32.955	1.00643	1.00663	1.00746	1.00345
37.97	0.96951	1.00539	0.972345	1.00299	1.0023	0.99474	1.00004	1.00451	1.02125	1.00139	0.997448	0.015543			37.97	1.00947	1.00606	1.00134	1.00118	0.9951	0.997636	0.992451	1.00993	0.991708	1.00434	1.00092	0.00661569			37.97	1.00622	1.0064	0.995549	1.00911	0.996133	1.00654	1.00544	0.999307	0.99117	0.995824	1.00117	0.006254			37.97	1.00586	1.00829	1.00837	1.00676
42.959	0.972785	1.00345	0.990341	1.01933	0.997413	0.996092	0.997895	1.0043	0.993886	0.999696	0.997519	0.0117391			42.959	1.00116	1.00627	1.00909	1.00575	0.99724	1.00527	0.99941	1.00474	0.995952	1.0024	1.00273	0.00424639			42.959	1.00651	1.01408	0.998375	1.00304	0.992193	1.00408	0.995427	0.99887	0.992138	0.992232	0.999695	0.00725287			42.959	1.00208	0.990847	1.00362	1.00867
47.959	1.00095	1.00741	1.05275	1.00201	1.01122	0.992737	0.999581	1.01113	0.91918	0.993777	0.999074	0.0328412			47.959	1.00302	0.990859	1.00413	0.997704	1.00283	1.00763	1.00428	1.00015	1.00783	1.00068	1.00191	0.00499751			47.959	1.00781	0.999772	0.997016	0.997958	0.994217	1.00693	0.998739	0.997005	0.992015	0.996164	0.998763	0.00504864			47.959	1.00825	0.999303	1.00666	1.00124
52.958	1.00278	1.02057	1.05504	1.0043	0.99045	1.01586	0.995828	1.00608	0.995701	0.990209	1.00768	0.0194363			52.958	1.00707	0.990632	1.00152	0.985957	1.0053	1.00156	1.00945	1.00661	1.00881	1.00397	1.00209	0.00782078			52.958	0.998506	1.0073	0.991785	0.992198	0.998451	1.00058	0.999729	0.997586	1.00589	0.992984	0.998502	0.00531249			52.958	0.99846	0.99705	1.00095	1.00351
57.957	1.0004	1.00163	1.02987	1.00326	0.944228	1.02063	0.995306	1.0031	0.998644	0.990629	0.998769	0.0224791			57.957	1.00685	0.990286	1.00908	0.992844	1.00035	1.00041	1.00189	1.00007	1.00364	1.00342	1.00088	0.00573494			57.957	0.965701	1.01629	0.992707	0.997675	0.999998	0.99079	0.994483	0.990833	1.00981	0.997471	0.995576	0.0133606			57.957	0.994413	0.99095	1.00608	1.00509
62.955	1.00743	0.975581	1.0074	1.00142	0.995429	1.00526	0.995599	1.00235	1.00283	0.999536	0.999284	0.00933869			62.955	1.00327	0.991999	1.00859	0.990421	1.00563	1.00156	1.00216	1.00646	1.00996	1.0094	1.00295	0.00684475			62.955	0.996116	1.01788	0.998179	0.993952	0.990023	0.99507	0.998114	0.999165	1.00566	0.991087	0.998525	0.00811332			62.955	0.996908	0.991267	1.00164	1.00669
67.962	1.03689	1.00916	1.02478	1.0047	0.997678	0.99063	0.995704	1.00476	0.996311	0.994518	1.00551	0.0147388			67.962	1.00444	0.995223	1.00937	0.991091	1.00119	1.00985	1.03233	1.0245	1.00896	1.01515	1.00921	0.0125396			67.962	0.993925	0.996103	1.00644	0.991234	0.996772	0.996005	1.00352	0.996553	1.0075	1.00306	0.99911	0.00556367			67.962	1.00831	0.990595	1.00089	1.00312
72.967	0.999808	0.984519	0.996796	1.00681	0.997734	1.04907	1.04661	1.00251	1.003	1.00304	1.00899	0.0213383			72.967	1.01298	1.01378	1.00679	0.998009	1.00874	1.00371	1.02735	1.0653	1.01005	1.00263	1.01493	0.0194033			72.967	0.997923	0.996136	0.982316	0.998096	0.997973	0.997036	0.998174	0.993485	1.00507	0.99538	0.996158	0.0057126			72.967	1.00033	0.992388	1.00318	1.00501
77.967	2.02266	1.71253	1.74029	1.67084	2.0371	1.81778	1.74812	2.05165	1.69873	1.81709	1.83168	0.149272			77.967	3.20179	4.10983	2.98583	2.90047	2.76637	3.09622	3.13847	2.67326	2.64916	2.62371	3.01451	0.43905			77.967	1.41844	1.41949	1.34309	1.4846	1.25602	1.30412	1.32056	1.33944	1.33537	1.44373	1.36649	0.0713927			77.967	2.15069	1.87293	1.86347	1.92698
82.966	1.59904	1.78732	1.5486	1.56818	1.78602	1.5673	1.65089	1.51239	1.48885	1.71916	1.62278	0.10855			82.966	2.26946	1.84153	3.0844	1.92171	2.78768	2.65882	2.64143	2.64576	2.15697	2.02806	2.40358	0.416244			82.966	1.25229	1.29875	1.31641	1.37185	1.15179	1.19651	1.25347	1.07715	1.38519	1.17626	1.24797	0.0987184			82.966	1.98297	1.35346	1.71594	1.92553
87.957	1.42686	1.51163	1.4475	1.403	1.61227	0.99127	1.60459	1.29308	1.19247	1.64068	1.41233	0.205571			87.957	1.99447	1.53513	1.89158	1.43595	2.18739	2.1886	2.13902	2.52018	1.85327	1.95514	1.97007	0.319937			87.957	1.11781	1.09763	1.14426	1.26344	1.09989	0.991063	0.997393	1.06711	1.32272	1.08743	1.11888	0.104706			87.957	1.8121	1.15575	1.40097	1.69831
92.969	1.41604	1.32042	1.31159	1.33087	1.36169	0.993302	1.49036	1.26628	1.18788	1.64956	1.3328	0.174553			92.969	1.91451	1.39952	1.88057	1.23893	2.02035	1.83512	1.63254	2.50602	1.71876	1.74203	1.78883	0.346379			92.969	1.09726	1.07599	1.12629	1.2464	1.08205	0.985381	0.993966	1.04876	1.25055	1.06163	1.09683	0.0907202			92.969	1.42599	1.10689	1.68368	1.64535
97.968	1.28797	1.18723	1.24756	1.27595	1.31742	0.99084	1.46729	1.21117	1.17806	1.61047	1.2774	0.168029			97.968	1.63447	1.20412	1.67346	1.22699	1.91053	1.47548	1.23286	1.39615	1.62972	1.48983	1.48736	0.230186			97.968	1.08706	1.03515	1.10675	1.20577	1.06944	0.999695	0.994521	1.03352	1.27968	1.03212	1.08437	0.0922533			97.968	1.21876	1.02551	1.25733	1.51734
102.956	1.25175	1.11999	1.22723	1.20252	1.23229	0.991752	1.40359	1.18022	1.12268	1.46547	1.21975	0.136882			102.956	1.5813	1.20092	1.50304	1.18711	1.86067	1.16635	1.22313	1.3151	1.48453	1.37674	1.38989	0.22121			102.956	1.08582	1.03194	1.08093	1.20225	0.999067	0.995793	0.997237	1.01143	1.17029	0.993345	1.05681	0.0765689			102.956	1.20389	0.994001	1.24992	1.51593
107.961	1.16503	1.09159	1.1846	1.17977	1.19088	0.994501	1.27951	1.11705	1.11612	1.43271	1.17518	0.117457			107.961	1.5535	1.19599	1.25425	1.16116	1.69469	1.14894	1.21221	1.3363	1.35756	1.37498	1.32896	0.177834			107.961	1.0791	1.03759	1.08892	1.20678	0.999697	0.996917	0.990149	0.993343	1.14692	0.996826	1.05363	0.0755187			107.961	1.20158	0.995487	1.17092	1.36577
112.955	1.13663	1.07989	1.12027	1.06166	1.1873	0.995661	1.25194	1.10164	1.09507	1.45547	1.14855	0.12825			112.955	1.43392	1.16522	1.43377	1.16552	1.62917	1.11234	1.13965	1.28508	1.37183	1.25366	1.29902	0.166294			112.955	1.07589	0.997683	1.07397	1.18113	0.996264	0.992412	0.992888	0.992267	1.11516	0.997531	1.04152	0.0668796			112.955	1.08564	0.99054	1.14976	1.05712
117.964	1.13594	1.02357	1.09466	1.07936	1.045	0.992286	1.16898	1.10536	1.07885	1.33639	1.10604	0.096013			117.964	1.10643	1.14294	1.36422	1.17234	1.56859	1.09723	1.12122	1.21372	1.23325	1.27147	1.22914	0.145403			117.964	1.07675	0.995054	1.04411	1.16295	0.990825	0.991333	0.996406	0.993539	1.07864	0.995724	1.03253	0.0579725			117.964	1.05384	0.998227	1.12263	1.04264
122.969	1.08922	1.00518	1.09231	1.08045	1.03167	0.998468	1.00986	1.08121	1.07604	1.303	1.07674	0.0877981			122.969	1.09847	1.12911	1.26382	1.15439	1.64	1.07928	1.11121	1.15279	1.20068	1.31603	1.21458	0.167038			122.969	1.04552	0.991234	1.06285	0.99668	0.992703	0.997506	0.99341	0.994134	1.07001	0.993251	1.01373	0.0321613			122.969	1.00317	0.999389	1.01628	0.998976
127.963	1.08391	0.975322	1.0231	1.06887	1.00099	0.99029	1.02039	1.04272	1.06876	1.17587	1.04502	0.058358			127.963	1.08525	1.00292	1.16557	1.14718	1.59694	1.03795	1.09547	1.20005	1.18757	1.33473	1.18536	0.172206			127.963	0.996712	0.994167	1.06554	0.992649	0.996975	0.993277	0.998834	0.992921	1.04226	0.990446	1.00638	0.0257559			127.963	1.00157	0.994593	1.04798	1.03514
132.957	1.09147	0.974783	1.00148	1.06069	0.994429	0.998724	1.00232	1.01175	1.05794	1.14877	1.03424	0.0543987			132.957	1.03051	1.0092	1.10466	1.12766	1.53123	1.00899	1.06758	1.05862	1.16672	1.10174	1.12069	0.15313			132.957	0.990202	0.997396	1.05225	0.991189	0.999593	0.986218	0.998207	0.99894	1.02083	0.998424	1.00333	0.0195254			132.957	1.00309	0.991054	1.04213	0.990227
137.958	1.07384	0.992218	1.0066	1.0706	0.994865	0.998404	1.00565	0.990782	1.04771	1.13291	1.03136	0.0480685			137.958	1.0282	1.00889	1.01303	1.09311	1.39471	0.997012	1.06032	1.01091	1.19083	1.09871	1.08957	0.122568			137.958	0.993438	0.996514	1.04819	0.997576	0.997098	0.989753	0.994367	0.990974	1.01106	0.997866	1.00168	0.0173481			137.958	1.01523	0.993426	0.988708	0.996097
142.968	1.07031	0.995152	0.992625	1.00921	0.995911	0.996317	1.00226	0.997845	1.03724	1.05396	1.01508	0.0282252			142.968	1.00002	1.00971	1.00026	1.08315	1.2298	0.99049	1.04829	1.05756	1.24375	1.12293	1.0786	0.0932781			142.968	0.999247	0.996798	1.05295	0.997556	0.994549	0.995284	0.994923	0.99593	0.994403	0.996006	1.00176	0.0180444			142.968	1.00438	0.997389	0.99767	0.990639
147.962	1.08496	0.982251	0.965533	1.0057	0.993731	0.999941	1.00453	0.994287	1.03661	0.993331	1.00609	0.0330986			147.962	1.00038	1.00823	1.02389	1.07493	1.4111	0.998888	1.0236	1.07058	1.19989	1.01928	1.08308	0.130001			147.962	0.9932	0.995517	1.03822	0.992092	0.998887	0.999139	0.996704	0.995334	0.994443	0.997071	1.00006	0.0135967			147.962	1.00237	0.991404	0.992424	0.993118
152.96	1.08949	0.996136	0.970678	1.00518	0.993163	0.992474	1.00131	0.992032	1.03476	0.993083	1.00683	0.0331142			152.96	1.0063	1.00675	0.994061	1.01769	1.34513	0.999799	1.00747	1.00993	1.12382	1.01712	1.05281	0.109259			152.96	0.996612	0.998362	1.0219	0.996516	0.993929	0.9941	0.990423	0.998504	0.991303	0.994642	0.997629	0.00894221			152.96	1.00576	0.99662	0.997656	0.996422
157.96	1.08485	0.998341	0.973283	1.00079	0.999732	0.99026	1.00863	0.994472	1.02001	0.999084	1.00695	0.0298791			157.96	1.00045	1.00121	0.994353	0.99893	1.24745	0.99162	0.993183	1.03641	1.00806	0.998102	1.02698	0.0785295			157.96	0.993448	0.990928	1.02424	0.996713	0.99512	0.997797	0.993257	0.994867	0.993649	0.995529	0.997555	0.00957182			157.96	1.00993	0.999731	0.992875	0.991965
162.968	1.06303	1.00476	0.985522	1.00852	0.998769	0.994542	1.0025	0.996937	1.02099	1.01266	1.00882	0.0214652			162.968	1.00724	1.00648	0.994125	0.998903	1.12364	0.995083	0.985869	0.994928	0.997939	1.00259	1.01068	0.0401896			162.968	0.996338	0.993895	1.01968	1.00271	1.01164	0.990042	0.996571	0.997309	0.991469	0.988082	0.998774	0.00999345			162.968	1.00966	0.99643	0.994792	0.997821
167.958	1.02874	1.00657	0.969867	1.01143	0.991369	0.999455	1.00574	0.999551	1.02417	0.996374	1.00333	0.0166756			167.958	1.00112	1.00954	0.9958	0.995914	1.05184	0.992101	0.990682	0.998602	0.991087	0.958703	0.998539	0.0229221			167.958	0.992245	0.992825	1.011	1.01534	1.01402	0.994123	0.992631	0.994444	0.99221	0.998423	0.999726	0.00969948			167.958	1.02944	0.984671	0.996838	0.997649
172.967	1.0184	0.994526	0.989771	1.01858	1.0003	0.996651	1.00964	0.998374	1.00018	0.992426	1.00188	0.0102585			172.967	1.00726	1.00093	0.994371	0.994101	1.00098	0.991599	0.99476	0.994548	1.00531	1.00907	0.999293	0.00627385			172.967	0.996744	0.997592	1.01682	1.00166	1.01568	0.993361	0.994649	0.998369	0.994855	0.998097	1.00078	0.00848068			172.967	1.01863	0.983086	0.997002	0.991683
177.96	1.00709	1.00977	1.00684	1.00476	1.00383	0.996161	1.00545	0.996511	1.0047	0.99394	1.00291	0.00538314			177.96	0.997536	1.0028	0.991272	0.99329	1.014	0.995454	0.997489	0.991937	1.00332	1.00225	0.998934	0.0068941			177.96	0.98457	1.00888	1.005	1.00971	1.00572	0.992818	0.990205	0.995221	0.988174	0.999874	0.998018	0.00906695			177.96	1.02334	1.00077	0.996675	0.998391
182.955	1.0135	1.0163	1.00448	1.00337	1.00616	0.999195	1.0011	0.995735	1.00381	0.997103	1.00408	0.00661684			182.955	1.00581	1.00392	0.995271	0.997393	1.03325	0.99564	0.999728	0.989802	1.00538	0.990231	1.00164	0.0124922			182.955	1.01348	1.00927	1.01416	1.00336	1.0024	0.995728	0.981099	0.992836	0.990554	0.994214	0.999709	0.010717			182.955	1.01336	1.00868	0.995157	0.992778
187.956	1.00059	1.00066	1.01814	1.00813	0.997772	0.996824	0.989	0.991796	1.004	0.985456	0.999236	0.00955064			187.956	0.998259	1.00716	0.997071	0.996154	1.00723	0.992851	0.996636	0.994316	0.992401	0.993335	0.997541	0.00544066			187.956	1.00561	1.00705	1.00489	1.00391	1.00949	0.997658	0.994972	0.996771	1.00289	0.997529	1.00208	0.0049771			187.956	1.01158	1.0056	0.995304	0.999069
192.966	0.989123	1.01188	1.00251	0.997582	0.994825	0.995486	1.00315	0.99873	1.00886	0.999978	1.00021	0.00673659			192.966	0.98678	1.00974	0.995425	0.994856	0.980955	0.995437	0.997995	0.962958	0.994902	0.999942	0.991899	0.0126776			192.966	1.00982	1.0054	1.0059	1.00614	1.0039	0.999387	0.990394	0.994373	1.00771	0.999905	1.00229	0.00618675			192.966	1.01194	1.00066	0.990575	0.996686
197.961	0.980366	1.01188	1.00451	0.990552	0.997007	1.01197	1.00592	0.999817	1.00581	0.999946	1.00078	0.00972556			197.961	0.988884	1.00153	0.990899	0.990548	0.994218	0.994504	0.990328	0.997308	0.994743	0.994752	0.993772	0.00379731			197.961	1.00182	1.00405	1.00915	1.00815	1.00151	0.982313	0.994951	0.993594	1.00649	0.996029	0.999807	0.008227			197.961	1.00008	1.0013	0.991987	0.996288
202.955	0.990371	1.01188	1.00016	0.995987	0.997661	1.01198	0.992598	0.999449	1.00549	0.996543	1.00021	0.00742226			202.955	0.995129	1.02111	0.992829	0.990128	0.991039	0.992681	0.996144	0.994846	0.993405	0.992043	0.995935	0.0090378			202.955	1.0041	1.0035	1.00764	1.00526	1.00351	0.997293	0.998818	0.997626	1.01316	0.996211	1.00271	0.00533162			202.955	0.994046	1.00921	0.995948	0.995717
207.965	0.996064	1.01188	1.00644	0.99045	0.980114	1.00288	0.999794	0.993008	1.00236	0.99317	0.997616	0.0090517			207.965	0.995759	1.00775	0.999541	0.990825	0.998783	0.996281	0.999479	0.997119	0.990133	0.996106	0.997178	0.00493592			207.965	1.00852	1.0066	1.00887	1.00222	1.0071	1.01362	0.991935	1.00981	1.00797	0.994819	1.00515	0.00685107			207.965	0.990708	1.00528	0.997911	0.994435
212.955	0.98451	1.00336	1.00487	0.999579	0.969331	1.00724	0.986695	0.994402	1.00455	0.996133	0.995067	0.0118733			212.955	0.994588	0.985384	0.997102	0.990196	0.998596	0.999855	0.9903	0.980588	1.00486	0.991996	0.993346	0.00718983			212.955	1.00917	1.0022	1.00131	1.00222	1.0071	1.00975	0.999845	1.01874	1.00836	0.997228	1.00559	0.00629917			212.955	0.988674	1.00024	0.999471	0.995537
217.956	1.00059	1.00546	1.00042	1.00483	1.00446	1.00617	0.993088	0.994137	1.00569	0.994671	1.00095	0.00522269			217.956	1.00333	0.996006	0.995203	0.99138	0.992727	1.00829	1.00217	1.00738	0.994587	0.996556	0.998763	0.00606508			217.956	1.00833	1.00518	1.00837	1.00324	1.00176	1.00176	0.992611	1.00612	1.00214	0.995753	1.00253	0.00509723			217.956	0.993243	1.00752	0.994211	0.995509
222.959	0.989123	1.00546	1.01728	1.00664	1.00752	1.00402	0.991037	0.995851	1.00696	0.999186	1.00231	0.00854284			222.959	1.00385	0.991644	0.99116	1.01278	0.995429	1.01069	1.00914	1.00268	0.996381	0.991687	1.00054	0.00837495			222.959	1.00479	1.00976	1.00563	1.00446	1.00885	1.00095	0.990116	1.0076	1.00662	0.992938	1.00317	0.0066466			222.959	0.996097	1.00936	0.992349	0.999041
227.961	0.980366	1.01188	1.00644	1.00005	1.00707	1.0026	0.992287	1.00209	1.00273	0.990103	0.999562	0.00938239			227.961	1.0069	0.996331	0.993109	1.01354	0.990152	1.00464	1.01233	1.00172	0.991161	1.01656	1.00264	0.00970544			227.961	1.00768	1.00072	1.00412	0.996013	1.00805	1.00455	0.999345	1.00077	1.00704	1.00221	1.00305	0.00394789			227.961	0.999034	1.00111	0.998467	0.99749
232.957	0.990371	1.00336	1.00487	1.01705	1.00004	1.0042	0.99702	1.00344	1.00224	0.993048	1.00157	0.00734696			232.957	1.00719	0.993536	0.995447	1.01364	0.99134	1.00786	1.00872	1.00434	0.996626	1.00294	1.00216	0.00749107			232.957	1.00044	1.00195	1.01	0.991099	0.983068	1.00654	1.00182	1.00607	1.00612	0.992478	0.999958	0.00847755			232.957	0.99491	1.00868	1.00561	0.994831
237.97	0.996064	1.00546	1.00042	0.989578	1.00446	1.00941	0.993354	1.01725	1.00142	0.998537	1.0016	0.00804819			237.97	0.991567	0.992129	0.995815	1.00001	0.999266	1.00002	1.0064	1.00319	0.990033	1.00453	0.998296	0.0057072			237.97	1.00432	1.00684	1.00781	0.999726	0.990676	1.00408	1.00383	1.0082	1.0096	1.02544	1.00605	0.00872396			237.97	0.999072	1.00795	1.00782	0.99906
242.963	0.98451	1.01344	1.01728	0.992685	1.00752	1.00765	0.997779	1.00831	1.00002	0.993631	1.00228	0.0102747			242.963	0.995835	0.998626	1.01248	1.00512	0.991634	1.00629	1.00701	1.00779	0.996982	1.02056	1.00423	0.00864785			242.963	1.0031	1.01219	1.00902	0.99522	0.997352	1.00693	1.00207	1.00274	1.00448	1.00943	1.00426	0.00534856			242.963	1.00509	1.00122	1.00402	1.02353
247.96	0.98451	0.983131	1.00487	1.01705	1.00707	1.00331	0.990803	1.0094	1.00055	0.996421	0.999712	0.0109809			247.96	0.990403	0.998626	1.00452	1.00134	0.995401	1.00703	1.00622	1.00401	0.993226	1.00711	1.00079	0.00607149			247.96	0.978742	0.996882	1.00339	0.991264	0.99651	1.00058	1.00053	1.00105	1.00106	1.0047	0.997471	0.00762017			247.96	1.0097	0.996881	1.00626	1.01833
252.96	0.98451	1.01344	1.01728	0.989578	1.00004	1.01301	0.999813	1.00044	1.00601	0.995327	1.00194	0.0106322			252.96	0.990403	0.998626	1.00381	1.00705	0.997172	1.00719	1.00758	1.00522	0.993817	1.00031	1.00112	0.00604121			252.96	1.00768	1.00072	1.0091	1.006	0.997976	0.99079	1.00858	1.00781	1.0055	1.00863	1.00428	0.00599522			252.96	1.00013	1.00111	1.00204	1.0063
257.957	0.98451	0.983131	1.00487	0.992685	1.00446	1.00288	0.993007	1.00846	1.00388	0.994709	0.997259	0.00893419			257.957	1.00333	0.998626	1.00242	1.00053	0.993385	1.0036	1.00222	1.00451	0.994005	1.00136	1.0004	0.00390562			257.957	1.00044	1.00195	1.00982	1.00981	0.997976	1.00654	1.00639	1.00812	1.00277	1.00117	1.0045	0.00417546			257.957	1.00582	1.00868	1.00976	1.00377
262.969	0.990371	1.00336	1.00487	1.01705	1.00004	0.993475	0.993002	1.00846	1.00021	1.00507	1.00159	0.00804243			262.969	1.0069	0.996331	1.00074	1.00008	0.998959	1.00236	1.00542	1.00748	1.01207	1.00582	1.00362	0.00474267			262.969	1.00432	1.00684	1.00243	1.006	0.991714	1.00408	1.00303	1.00289	1.00639	1.00877	1.00365	0.00465339			262.969	0.995992	1.00795	1.00563	1.00479
267.961	0.996064	1.00546	1.00042	0.989578	1.00446	0.999803	0.996979	1.00777	1.00176	1.00737	1.00097	0.00569141			267.961	1.00719	0.993536	1.00692	1.00533	0.991415	1.00838	1.00804	1.00709	1.01736	1.0074	1.00527	0.00750911			267.961	1.0031	1.00219	1.0031	1.00981	0.993253	1.00693	1.0051	1.00029	1.00664	1.00884	1.00393	0.00480862			267.961	1.00916	1.00122	1.00771	1.00934
272.955	0.98451	1.01344	1.01728	0.992685	1.00752	0.996648	0.991222	1.00601	1.00139	1.00227	1.0013	0.0102409			272.955	0.991567	0.992129	1.00383	1.00545	0.996711	1.01413	1.00004	1.00172	1.00907	1.00775	1.00224	0.00732602			272.955	1.00852	1.0066	1.00632	1.01875	0.999774	1.00058	1.00955	1.00613	1.00548	0.991076	1.00528	0.00720937			272.955	0.988761	1.00664	1.00364	1.00002
277.958	0.98451	0.983131	1.00487	1.01705	1.00707	0.993879	0.998618	1.00804	0.999696	1.00902	1.00059	0.0109087			277.958	0.995835	0.998626	1.00038	1.0096	1.03313	0.997924	1.003	1.00137	1.00231	1.0033	1.00455	0.0107193			277.958	1.00917	1.0022	1.00039	1.00544	0.999307	1.00693	1.00049	1.00642	1.00808	0.999234	1.00377	0.00383883			277.958	0.98378	1.00574	1.0032	1.00741
282.965	0.98451	1.01344	1.01728	0.989578	1.00004	0.994241	0.997689	1.00597	0.993777	1.0031	0.999964	0.0102761			282.965	0.990403	0.998626	1.00463	1.00118	1.00162	0.987947	1.00324	1.0075	1.00772	1.00112	1.0004	0.00658932			282.965	1.00833	1.00518	1.00987	0.995427	0.99887	1.00058	1.00949	1.00289	1.00226	0.992559	1.00255	0.00587138			282.965	0.995336	1.00006	1.00388	1.00428
287.967	0.98451	0.983131	1.00487	0.992685	1.00446	0.999123	0.991106	1.00004	0.990209	1.00999	0.996013	0.00905654			287.967	0.990403	0.998626	1.00768	1.00545	1.00008	0.992739	1.00404	1.0068	1.00661	1.00372	1.00162	0.00605046			287.967	1.00479	1.00976	1.00759	0.998739	0.997005	0.99079	1.00384	1.00029	1.00707	0.995824	1.00157	0.00604488			287.967	1.00027	1.00664	1.00522	1.00348
292.963	0.98451	1.01344	1.01728	0.992685	1.00752	0.996648	1.01405	1.00708	0.990629	1.00587	1.00297	0.0111649			292.963	1.00333	0.998626	1.00684	1.0096	1.00705	0.998262	1.00665	1.00244	1.00878	1.00345	1.0045	0.00395925			292.963	1.00768	1.00072	1.0032	1.006	0.997586	1.00654	1.00528	1.00029	1.00493	0.992232	1.00244	0.0047966			292.963	1.00836	1.00574	1.00175	1.00625
297.959	0.98451	0.983131	1.00487	1.01705	1.00707	0.993879	1.00896	1.00864	1.00827	1.00359	1.002	0.0111693			297.959	1.0069	0.996331	1.00185	1.00118	1.00219	0.997997	1.003	1.0068	1.00007	1.00949	1.00258	0.00412779			297.959	1.00044	1.00195	1.00038	0.995427	0.99887	1.00408	1.00396	1.00642	1.00808	0.996164	1.00158	0.00414978			297.959	1.00531	1.00006	1.00776	1.00141
302.956	0.98451	1.01344	1.01728	0.989578	1.00004	0.994241	1.00575	1.00864	1.00021	1.00877	1.00225	0.0105154			302.956	1.00719	0.993536	1.00972	1.00545	1.00912	1.00758	1.00324	1.00244	1.00203	1.00932	1.00496	0.00493841			302.956	1.00432	1.00684	1.00254	0.998739	0.997005	1.00693	1.00396	1.00289	1.00226	0.992984	1.00185	0.00440635			302.956	1.00381	1.00757	1.00017	1.00994
307.968	0.98451	0.983131	1.00487	0.992685	1.00446	0.999123	1.00097	1.00864	1.00021	1.00958	0.998818	0.00928393			307.968	0.991567	0.992129	1.00276	1.0096	1.00509	1.00674	1.00404	1.00136	1.00796	1.00451	1.00258	0.00614401			307.968	1.0031	1.01219	1.00384	1.006	0.997586	1.00058	1.00396	1.00029	1.00707	0.997471	1.00321	0.00452596			307.968	0.990245	0.992226	1.00017	1.00583
312.964	0.98451	1.01344	1.01728	0.992685	1.00752	0.996648	1.00648	1.00804	0.999696	1.00537	1.00317	0.00986403			312.964	0.995835	0.998626	1.00283	1.00118	1.0088	1.00272	1.00665	1.02659	1.00784	1.00956	1.00606	0.00849909			312.964	0.978742	0.996882	1.00759	0.998739	0.997005	1.00693	1.00955	1.00029	1.00493	0.991087	0.999175	0.00922684			312.964	1.00027	1.00324	1.00017	1.00328
317.968	0.98451	0.983131	1.00487	1.01705	1.00707	0.993879	1.00184	1.00597	0.993777	1.00682	0.999893	0.0108051			317.968	0.990403	0.998626	1.0016	1.0096	1.00854	1.02393	1.01532	0.99162	1.00009	1.00134	1.00411	0.0103945			317.968	1.00768	1.00072	1.0032	1.006	0.997586	1.00058	1.00396	1.00642	1.00808	0.996164	1.00304	0.00416813			317.968	1.00836	1.00324	1.00017	1.00214
322.968	0.98451	1.01344	1.01728	0.989578	1.00004	0.994241	1.00353	1.00004	0.990209	1.00311	0.9996	0.0104215			322.968	1.0069	0.996331	1.00283	1.00118	1.00689	0.995662	1.00324	0.994563	1.00275	1.00039	1.00107	0.00438389			322.968	1.00044	1.00195	1.00038	0.995427	0.99887	0.99079	1.00396	1.00289	1.00226	0.992984	0.998994	0.00446438			322.968	1.00531	1.00324	1.00017	1.00214
327.964	0.98451	0.983131	1.00487	0.992685	1.00446	0.999123	1.00156	1.00708	0.990629	1.0097	0.997774	0.00947068			327.964	1.00719	0.993536	1.00576	1.00545	1.00592	0.991406	1.00404	0.992817	1.00004	1.00134	1.00075	0.00604938			327.964	1.00432	1.00684	1.00254	0.998739	0.997005	1.00654	1.00396	1.00029	1.00707	0.997471	1.00248	0.00388664			327.964	1.00381	1.00324	1.00017	1.00214
332.956	0.98451	1.01344	1.01728	0.992685	1.00752	0.996648	1.00573	1.00864	1.00827	1.00741	1.00421	0.00996499			332.956	0.991567	0.992129	1.00631	1.0096	1.00025	0.998455	1.00665	0.99162	1.00791	1.00039	1.00049	0.00701073			332.956	1.0031	1.00219	1.00384	1.006	0.997586	1.00408	1.00955	1.00029	1.00493	0.991087	1.00227	0.00507047			332.956	0.995336	1.00006	1.00388	1.00428
337.962	0.98451	0.983131	1.00487	1.01705	1.00707	0.993879	1.00114	1.00864	1.00021	1.0097	1.00102	0.0109855			337.962	0.995835	0.998626	0.997511	1.00118	1.00557	1.00758	1.01532	0.994563	1.00207	1.00382	1.00221	0.00623264			337.962	1.00917	1.0022	1.00039	1.00544	0.999307	1.00693	1.00049	1.00642	1.00808	0.999234	1.00377	0.00383883			337.962	1.00027	1.00664	1.00522	1.00348
342.965	0.98451	1.01344	1.01728	0.989578	1.00004	0.994241	1.00214	1.00864	1.00021	1.00741	1.00175	0.0103523			342.965	0.990403	0.998626	0.990433	1.00545	1.00028	1.00674	1.00324	0.992817	1.00791	1.0091	1.0005	0.00719461			342.965	1.00833	1.00518	1.00987	0.995427	0.99887	1.00058	1.00949	1.00289	1.00226	0.992559	1.00255	0.00587138			342.965	1.00836	1.00574	1.00175	1.00625
347.963	0.98451	0.983131	1.00487	0.992685	1.00446	0.999123	1.00571	1.00597	0.993777	1.00682	0.998106	0.00906839			347.963	0.990403	0.998626	0.994709	1.0096	1.00557	1.00758	1.00404	0.994563	1.00207	1.00644	1.00136	0.00646177			347.963	1.00479	1.00976	1.00759	0.998739	0.997005	0.99079	1.00384	1.00029	1.00707	0.995824	1.00157	0.00604488			347.963	1.00531	1.00006	1.00776	1.00141
352.96	0.98451	1.01344	1.01728	0.992685	1.00752	0.996648	1.00806	1.00004	0.990209	1.00311	1.00135	0.0105024			352.96	1.00333	0.998626	0.99226	1.00118	1.00028	1.00674	1.00665	0.992817	1.00207	0.997327	1.00013	0.00502168			352.96	1.00768	1.00072	1.0032	1.006	0.997586	1.00654	1.00528	1.00029	1.00493	0.992232	1.00244	0.0047966			352.96	1.00381	1.00757	1.00017	1.00994
357.968	0.98451	0.983131	1.00487	1.01705	1.00707	0.993879	1.00525	1.00708	0.990629	1.0097	1.00032	0.0114749			357.968	0.990403	0.998626	0.994709	1.0096	1.00557	1.00758	1.00404	0.994563	1.00207	0.990553	0.999772	0.00700424			357.968	1.00044	1.00195	1.00038	0.995427	0.99887	1.00408	1.00396	1.00642	1.00808	0.996164	1.00158	0.00414978			357.968	0.990245	0.992226	1.00017	1.00583
362.966	0.98451	1.01344	1.01728	0.989578	1.00004	0.994241	1.00255	1.00864	1.00827	1.00741	1.0026	0.0105305			362.966	0.995835	0.998626	0.997511	1.00118	1.00557	1.00758	1.01532	0.994563	1.00207	1.00382	1.00221	0.00623264			362.966	1.00432	1.00684	1.00254	0.998739	0.997005	1.00693	1.00396	1.00289	1.00226	0.992984	1.00185	0.00440635			362.966	1.00027	1.00324	1.00017	1.00328
367.965	0.98451	0.983131	1.00487	0.992685	1.00446	0.999123	1.0104	1.00864	1.00021	1.0097	0.999773	0.00999335			367.965	0.990403	0.998626	0.990433	1.00545	1.00028	1.00674	1.00324	0.992817	1.00791	1.0091	1.0005	0.00719461			367.965	1.0031	1.01219	1.00384	1.006	0.997586	1.00058	1.00396	1.00029	1.00707	0.997471	1.00321	0.00452596			367.965	1.00836	1.00324	1.00017	1.00214
372.957	0.98451	1.01344	1.01728	0.992685	1.00752	0.996648	1.0104	1.00864	1.00021	1.00741	1.00387	0.010155			372.957	0.990403	0.998626	0.994709	1.0096	1.00557	1.00758	1.00404	0.994563	1.00207	1.00644	1.00136	0.00646177			372.957	0.978742	0.996882	1.00759	0.998739	0.997005	1.00693	1.00955	1.00029	1.00493	0.991087	0.999175	0.00922684			372.957	1.00531	1.00324	1.00017	1.00214
377.954	0.98451	0.983131	1.00487	1.01705	1.00707	0.993879	1.0104	1.00864	1.00021	1.00741	1.00172	0.0112288			377.954	1.00333	0.998626	0.99226	1.00118	1.00028	1.00674	1.00665	0.992817	1.00207	0.997327	1.00013	0.00502168			377.954	1.00768	1.00072	1.0032	1.006	0.997586	1.00058	1.00396	1.00642	1.00808	0.996164	1.00304	0.00416813			377.954	1.00381	1.00324	1.00017	1.00214
382.966	0.98451	1.01344	1.01728	0.989578	1.00004	0.994241	1.00114	1.00864	1.00021	1.0097	1.00188	0.0105185			382.966	0.990403	0.998626	0.994709	1.0096	1.00557	1.00758	1.00404	0.994563	1.00207	0.990553	0.999772	0.00700424			382.966	1.00044	1.00195	1.00038	0.995427	0.99887	0.99079	1.00396	1.00289	1.00226	0.992984	0.998994	0.00446438			382.966	0.995336	1.00006	1.00388	1.00428
387.959	0.98451	0.983131	1.00487	0.992685	1.00446	0.999123	1.00214	1.00864	1.00021	1.00741	0.998718	0.00906814			387.959	0.995835	0.998626	0.997511	1.00118	1.00557	1.00758	1.01532	0.994563	1.00207	1.00382	1.00221	0.00623264			387.959	1.00432	1.00684	1.00254	0.998739	0.997005	1.00654	1.00396	1.00029	1.00707	0.997471	1.00248	0.00388664			387.959	1.00027	1.00664	1.00522	1.00348
392.954	0.98451	0.983131	1.00487	1.01705	1.00707	0.993879	1.00571	1.00597	0.993777	1.00682	1.00028	0.0109511			392.954	0.990403	0.998626	0.990433	1.00545	1.00028	1.00674	1.00324	0.992817	1.00791	1.0091	1.0005	0.00719461			392.954	1.0031	1.00219	1.00384	1.006	0.997586	1.00408	1.00955	1.00029	1.00493	0.991087	1.00227	0.00507047			392.954	1.00836	1.00574	1.00175	1.00625
397.959	0.98451	1.01344	1.01728	0.989578	1.00004	0.994241	1.00806	1.00004	0.990209	1.00311	1.00005	0.0107055			397.959	0.990403	0.998626	0.994709	1.0096	1.00557	1.00758	1.00404	0.994563	1.00207	1.00644	1.00136	0.00646177			397.959	1.00432	1.00684	1.00254	0.998739	0.997005	1.00654	1.00396	1.00029	1.00707	0.997471	1.00248	0.00388664			397.959	1.00531	1.00006	1.00776	1.00141
402.977	0.98451	0.983131	1.00487	0.992685	1.00446	0.999123	1.00525	1.00708	0.990629	1.0097	0.998143	0.00970371			402.977	1.00333	0.998626	0.99226	1.00118	1.00028	1.00674	1.00665	0.992817	1.00207	0.997327	1.00013	0.00502168			402.977	1.0031	1.00219	1.00384	1.006	0.997586	1.00408	1.00955	1.00029	1.00493	0.991087	1.00227	0.00507047			402.977	1.00381	1.00757	1.00017	1.00994
[truncated: 14 more columns]
