# Supplementary material for: PINK1 and Parkin regulate IP3R-mediated ER calcium release
Source: Nat Commun. 2023 Aug 25;14:5202. doi: 10.1038/s41467-023-40929-z (PMC10457342; doi:10.1038/s41467-023-40929-z)
Supplement: Supplementary file 3 — Source Data [file 41467_2023_40929_MOESM3_ESM.zip › Figure 8.xlsx]

## Sheet: Fig. 8b
Thorax abnormality (% out of 100 flies)									Wing abnormality (% out of 100 flies)
	WT		PINK1B9		park1					WT		PINK1B9		park1
Pioglitazone	- (column A)	+ (column B)	- (column C)	+ (column D)	- (column E)	+ (column F)			Pioglitazone	- (column A)	+ (column B)	- (column C)	+ (column D)	- (column E)	+ (column F)
	0	0	73	49	70	43				0	0	68	37	80	58
Chi-square test	Significant?	Summary	Adjusted P Value						Chi-square test	Significant?	Summary	Adjusted P Value
Column A vs. Column B	No	ns	>0.9999						Column A vs. Column B	No	ns	>0.9999
Column A vs. Column C	Yes	****	<0.0001						Column A vs. Column C	Yes	****	<0.0001
Column A vs. Column E	Yes	****	<0.0001						Column A vs. Column E	Yes	****	<0.0001
Column B vs. Column D	Yes	****	<0.0001						Column B vs. Column D	Yes	****	<0.0001
Column B vs. Column F	Yes	****	<0.0001						Column B vs. Column F	Yes	****	<0.0001
Column C vs. Column D	Yes	***	0.0008						Column C vs. Column D	Yes	****	<0.0001
Column C vs. Column E	No	ns	0.7542						Column C vs. Column E	No	ns	0.0756
Column D vs. Column F	No	ns	0.4782						Column D vs. Column F	Yes	**	0.0045
Column E vs. Column F	Yes	***	0.0002						Column E vs. Column F	Yes	**	0.0012

## Sheet: Fig. 8c
Climbing index
	WT		PINK1B9		park1
Pioglitazone	- (column A)	+ (column B)	- (column C)	+ (column D)	- (column E)	+ (column F)
1	5.7	6.3	28.9	16.7	29.8	19.1
2	5.7	5	26.6	14.1	25.7	21
3	6.2	5	24	15	30	17.7
4	5.1	4.7	25.7	16.3	27.7	16.6
5	4.7	5.3	27.3	17.1	25.7	18.1
6	4.7	4.6	24.3	19	26.6	21.6
7	5.9	5.7	27.7	18.9	23.7	19.9
8	6	5.3	22.7	17.7	24	15.6
9	5.1	6.2	26.7	17.7	28.7	20.6
10	6.3	5.7	24.7	15.6	24.3	18.7
mean	5.54	5.38	25.86	16.81	26.62	18.89
SD	0.596657	0.586515	1.92076	1.60517	2.34511	1.94162
Tukey's multiple comparisons test	Mean Diff.	95.00% CI of diff.	Significant?	Summary	Adjusted P Value
Column A vs. Column B	0.16	-2.013 to 2.333	No	ns	>0.9999
Column A vs. Column C	-20.32	-22.49 to -18.15	Yes	****	<0.0001
Column A vs. Column D	-11.27	-13.44 to -9.097	Yes	****	<0.0001
Column A vs. Column E	-21.08	-23.25 to -18.91	Yes	****	<0.0001
Column A vs. Column F	-13.35	-15.52 to -11.18	Yes	****	<0.0001
Column B vs. Column C	-20.48	-22.65 to -18.31	Yes	****	<0.0001
Column B vs. Column D	-11.43	-13.60 to -9.257	Yes	****	<0.0001
Column B vs. Column E	-21.24	-23.41 to -19.07	Yes	****	<0.0001
Column B vs. Column F	-13.51	-15.68 to -11.34	Yes	****	<0.0001
Column C vs. Column D	9.05	6.877 to 11.22	Yes	****	<0.0001
Column C vs. Column E	-0.76	-2.933 to 1.413	No	ns	0.9047
Column C vs. Column F	6.97	4.797 to 9.143	Yes	****	<0.0001
Column D vs. Column E	-9.81	-11.98 to -7.637	Yes	****	<0.0001
Column D vs. Column F	-2.08	-4.253 to 0.09346	No	ns	0.0682
Column E vs. Column F	7.73	5.557 to 9.903	Yes	****	<0.0001

## Sheet: Fig. 8e
Percentage of flies showing apoptotic responses (%)
	WT		PINK1B9		park1
Pioglitazone	- (column A)	+ (column B)	- (column C)	+ (column D)	- (column E)	+ (column F)
1	0	0	100	80	100	90
2	0	0	100	80	90	80
3	0	0	100	80	100	80
4	0	0	90	80	100	80
5	0	0	100	80	100	80
6	0	0	100	90	100	90
7	0	0	100	90	100	90
8	0	0	100	80	100	90
9	0	0	100	80	100	80
10	0	0	100	90	100	90
mean	0	0	99	83	99	85
SD	0	0	3.16228	4.83046	3.16228	5.27046
Tukey's multiple comparisons test	Mean Diff.	95.00% CI of diff.	Significant?	Summary	Adjusted P Value
Column A vs. Column B	0	-4.549 to 4.549	No	ns	>0.9999
Column A vs. Column C	-99	-103.5 to -94.45	Yes	****	<0.0001
Column A vs. Column D	-83	-87.55 to -78.45	Yes	****	<0.0001
Column A vs. Column E	-99	-103.5 to -94.45	Yes	****	<0.0001
Column A vs. Column F	-85	-89.55 to -80.45	Yes	****	<0.0001
Column B vs. Column C	-99	-103.5 to -94.45	Yes	****	<0.0001
Column B vs. Column D	-83	-87.55 to -78.45	Yes	****	<0.0001
Column B vs. Column E	-99	-103.5 to -94.45	Yes	****	<0.0001
Column B vs. Column F	-85	-89.55 to -80.45	Yes	****	<0.0001
Column C vs. Column D	16	11.45 to 20.55	Yes	****	<0.0001
Column C vs. Column E	0	-4.549 to 4.549	No	ns	>0.9999
Column C vs. Column F	14	9.451 to 18.55	Yes	****	<0.0001
Column D vs. Column E	-16	-20.55 to -11.45	Yes	****	<0.0001
Column D vs. Column F	-2	-6.549 to 2.549	No	ns	0.7843
Column E vs. Column F	14	9.451 to 18.55	Yes	****	<0.0001

## Sheet: Fig. 8g
PPM1/2									PPL1
	WT		PINK1B9		park1					WT		PINK1B9		park1
Pioglitazone	- (column A)	+ (column B)	- (column C)	+ (column D)	- (column E)	+ (column F)			Pioglitazone	- (column A)	+ (column B)	- (column C)	+ (column D)	- (column E)	+ (column F)
1	14	14	12	13	11	12			1	26	24	20	22	18	20
2	15	15	11	13	10	13			2	24	26	19	24	17	22
3	15	14	11	13	11	13			3	24	25	18	22	20	21
4	12	14	12	12	11	12			4	25	24	21	22	22	22
5	15	13	11	13	12	11			5	24	24	20	21	18	21
6	14	14	12	13	11	12			6	24	25	21	23	22	21
7	14	15	12	12	12	12			7	26	25	18	20	20	23
8	15	15	10	12	10	13			8	25	24	18	21	18	22
9	13	12	10	11	11	12			9	26	26	20	22	18	24
10	14	13	12	13	12	12			10	25	25	20	22	20	22
mean	14.1	13.9	11.3	12.5	11.1	12.2			mean	24.9	24.8	19.5	21.9	19.3	21.8
SD	0.994429	0.994429	0.823273	0.707107	0.737865	0.632456			SD	0.875595	0.788811	1.17851	1.1005	1.76698	1.13529
Tukey's multiple comparisons test	Mean Diff.	95.00% CI of diff.	Significant?	Summary	Adjusted P Value				Tukey's multiple comparisons test	Mean Diff.	95.00% CI of diff.	Significant?	Summary	Adjusted P Value
Column A vs. Column B	0.2	-0.8922 to 1.292	No	ns	0.9942				Column A vs. Column B	0.1	-1.463 to 1.663	No	ns	>0.9999
Column A vs. Column C	2.8	1.708 to 3.892	Yes	****	<0.0001				Column A vs. Column C	5.4	3.837 to 6.963	Yes	****	<0.0001
Column A vs. Column D	1.6	0.5078 to 2.692	Yes	***	0.0009				Column A vs. Column D	3	1.437 to 4.563	Yes	****	<0.0001
Column A vs. Column E	3	1.908 to 4.092	Yes	****	<0.0001				Column A vs. Column E	5.6	4.037 to 7.163	Yes	****	<0.0001
Column A vs. Column F	1.9	0.8078 to 2.992	Yes	****	<0.0001				Column A vs. Column F	3.1	1.537 to 4.663	Yes	****	<0.0001
Column B vs. Column C	2.6	1.508 to 3.692	Yes	****	<0.0001				Column B vs. Column C	5.3	3.737 to 6.863	Yes	****	<0.0001
Column B vs. Column D	1.4	0.3078 to 2.492	Yes	**	0.0049				Column B vs. Column D	2.9	1.337 to 4.463	Yes	****	<0.0001
Column B vs. Column E	2.8	1.708 to 3.892	Yes	****	<0.0001				Column B vs. Column E	5.5	3.937 to 7.063	Yes	****	<0.0001
Column B vs. Column F	1.7	0.6078 to 2.792	Yes	***	0.0004				Column B vs. Column F	3	1.437 to 4.563	Yes	****	<0.0001
Column C vs. Column D	-1.2	-2.292 to -0.1078	Yes	*	0.0234				Column C vs. Column D	-2.4	-3.963 to -0.8366	Yes	***	0.0004
Column C vs. Column E	0.2	-0.8922 to 1.292	No	ns	0.9942				Column C vs. Column E	0.2	-1.363 to 1.763	No	ns	0.9989
Column C vs. Column F	-0.9	-1.992 to 0.1922	No	ns	0.1628				Column C vs. Column F	-2.3	-3.863 to -0.7366	Yes	***	0.0008
Column D vs. Column E	1.4	0.3078 to 2.492	Yes	**	0.0049				Column D vs. Column E	2.6	1.037 to 4.163	Yes	***	0.0001
Column D vs. Column F	0.3	-0.7922 to 1.392	No	ns	0.9642				Column D vs. Column F	0.1	-1.463 to 1.663	No	ns	>0.9999
Column E vs. Column F	-1.1	-2.192 to -0.007775	Yes	*	0.0474				Column E vs. Column F	-2.5	-4.063 to -0.9366	Yes	***	0.0002
