# Supplementary material for: PINK1 and Parkin regulate IP3R-mediated ER calcium release
Source: Nat Commun. 2023 Aug 25;14:5202. doi: 10.1038/s41467-023-40929-z (PMC10457342; doi:10.1038/s41467-023-40929-z)
Supplement: Supplementary file 3 — Source Data [file 41467_2023_40929_MOESM3_ESM.zip › Supplementary Figure 1.xlsx]

## Sheet: Supplementary Fig. 1a
<Line graph>
PINK1WT + vector (n=142 cells)																							PINK1 KO + vector (n=131 cells)																								PINK1 KO + PINK1 WT (n=127 cells)
Time	s1	s2	s3	s4	s5	s6	s7	s8	s9	s10	s11	s12	s13	s14	s15	s16	s17	s18	mean	SD			Time	s1	s2	s3	s4	s5	s6	s7	s8	s9	s10	s11	s12	s13	s14	s15	s16	s17	s18	s19	mean	SD			Time	s1	s2
0	1.02903	0.940468	0.97535	1.00037	0.981998	1.00348	0.99533	0.996696	0.991174	0.990078	0.998684	0.99485	1.00822	0.998547	0.999119	0.991478	0.981697	1.00954	0.993673	0.0178503			0	0.99463	0.99184	1.00609	1.01632	1	0.986684	1.00762	1.00788	0.995074	0.994723	0.985536	0.999113	0.997181	0.993487	0.995562	0.995489	0.994363	1.05418	0.963497	0.998909	0.017201			0	1.00362	1.02325
10.24	1.00595	0.981595	0.98157	0.999484	0.977408	1.00348	0.99533	0.997208	0.991584	0.990692	0.998991	0.995413	1.00358	0.993662	0.990796	0.99453	0.993979	1.00064	0.994216	0.00785109			10.24	0.99463	0.99184	1.00001	0.989754	1	0.991314	1.00798	1.00087	0.993092	1.00496	0.993447	1.00552	0.990354	0.997961	0.995613	0.996001	0.996621	1.00904	0.963497	0.995921	0.00979785			10.24	1.00362	1.02325
20.24	0.994527	0.977598	0.994765	0.99528	0.991892	0.983859	0.995468	1.00768	0.998892	0.993205	0.989762	0.991338	0.995235	0.994092	0.994198	0.994549	0.993321	0.991944	0.993201	0.0060043			20.24	0.99463	0.99184	1.00834	1.01632	0.99423	0.988278	1.0062	1.01659	0.998484	1.00426	0.995437	0.987762	0.997586	0.99735	1.00142	0.993447	0.997115	0.999809	0.963497	0.997505	0.0115157			20.24	0.99599	1.00013
30.24	0.97941	0.99378	1.00154	0.983319	0.987531	0.988884	0.99533	1.00014	0.997433	0.969939	0.999321	0.995754	0.995622	1.00428	1.01798	1.00157	0.996631	1.0077	0.995342	0.01089			30.24	0.99463	0.99184	1.00426	0.989754	1.00036	0.990861	1.00565	1.01564	0.995074	1.00248	0.99668	0.998886	0.990754	1.00551	0.994592	1.00015	0.997993	1.03151	1.01615	1.0012	0.0105342			30.24	0.995229	1.01333
40.24	0.979172	1.01347	1.00643	1.01229	0.98948	0.993915	0.995468	1.0057	0.994367	0.994521	0.99096	0.99937	0.996412	1.00055	1.02045	0.99817	1	1.00956	1.00002	0.0099372			40.24	0.995872	1.00826	1.00286	1.00206	1.0204	0.999793	0.997516	0.992971	0.993092	0.993104	1.0032	0.992691	1.00085	1.01389	0.996039	0.996298	0.994871	0.985073	1.03297	1.00115	0.0112128			40.24	1.00029	1.01717
50.25	0.993971	1.04473	1.00523	1.00836	1.0203	1.01349	1.01283	0.9908	1.01152	0.987303	1.0141	1.01367	0.999144	1.00419	1.02102	1.00072	1.00533	1.00361	1.00835	0.0130709			50.25	0.996243	1.00259	1.00207	0.998053	0.98388	0.999766	0.995224	0.992765	0.998484	0.989418	1.00857	1.00713	1.00141	1.00711	1.00392	1.00476	1.01418	1.00219	1.03428	1.00221	0.0104907			50.25	1.00011	1.01019
60.25	0.984683	1.04836	0.991716	1.00089	0.995673	0.994828	1.00226	1.00649	1.01038	1.01238	1.00322	1.00916	0.999433	1.01864	1.00498	0.997349	1.00903	1.00269	1.00512	0.0134749			60.25	1.01677	0.992609	1.00061	0.992818	1.01094	1.01439	0.998911	0.96589	1.00279	1.00779	1.0049	1.0032	1.0094	1.01394	0.998473	1.00675	1.00951	0.957237	1.00805	1.00079	0.0154281			60.25	1.00344	0.981891
70.25	0.982931	1.04647	0.985966	0.986559	0.991152	1.02965	1.0054	1.01605	1.00753	1.00631	1.01637	1.0048	0.993244	1.02586	0.980943	0.98098	1.00293	1.00262	1.00365	0.0182712			70.25	1.00211	0.9847	1.00393	1.02082	1.00768	1.02892	1.00039	0.989059	1.00149	1.01225	1.00555	1.01019	1.00691	1.00893	1.01135	1.00758	1.00927	0.960959	1.00095	1.00384	0.0142076			70.25	1.00133	0.979873
80.26	0.982318	1.03552	0.967341	0.967214	0.984186	1.00519	0.98871	1.01041	1.01278	1.00552	1.01655	1.0104	0.999903	1.01071	0.992492	0.996763	0.987759	0.999621	0.998521	0.0173144			80.26	1.00459	0.982043	1.00454	1.01699	0.994791	1.03469	1.00081	0.995184	1.00415	1.02524	1.0093	1.00757	1.00013	1.00843	1.00991	1.02311	1.01141	0.930448	0.999389	1.0033	0.0213042			80.26	0.99044	0.974159
90.26	0.934416	0.949532	0.947273	0.941016	0.959522	0.993896	0.947998	1.01653	0.970317	0.986252	0.964024	0.984304	0.876166	0.947539	0.877694	0.939566	0.906111	0.957935	0.950005	0.0365116			90.26	1.01979	0.916918	0.92241	0.963187	0.975122	0.982812	1.04506	0.983805	1.00492	0.911725	0.923564	0.954938	0.949244	0.970469	0.952021	0.978921	0.988484	0.938784	0.964713	0.965625	0.0353041			90.26	0.970919	0.974465
100.26	0.891598	0.896328	0.891757	0.898543	0.933525	0.975373	0.906863	0.907831	0.893565	0.912297	0.881948	0.881894	0.815581	0.880918	0.861749	0.890251	0.813538	0.818368	0.886218	0.0403538			100.26	0.723401	0.761451	0.857579	0.779287	0.816162	0.746789	0.953107	0.846564	0.788694	0.659343	0.644371	0.772425	0.846039	0.847977	0.835154	0.853003	0.778641	0.961256	0.800758	0.80379	0.0814273			100.26	0.929561	0.904609
110.26	0.864546	0.835326	0.858731	0.864443	0.900601	0.937559	0.845813	0.790419	0.838923	0.865352	0.802385	0.799494	0.773757	0.866705	0.799446	0.845005	0.738747	0.766935	0.83301	0.0499627			110.26	0.48683	0.591217	0.79748	0.561098	0.585718	0.503852	0.66608	0.50232	0.634573	0.492361	0.425597	0.536269	0.710956	0.636709	0.699994	0.64334	0.51597	0.781297	0.591823	0.598078	0.102598			110.26	0.888203	0.851125
120.26	0.848754	0.820745	0.840769	0.82788	0.887316	0.925873	0.809027	0.685125	0.810414	0.870468	0.752922	0.730473	0.751715	0.848921	0.772711	0.815553	0.682243	0.754164	0.801948	0.0667425			120.26	0.429681	0.491674	0.723372	0.467044	0.406553	0.431306	0.448237	0.393847	0.562449	0.39754	0.341597	0.393992	0.571556	0.435041	0.58037	0.4948	0.339086	0.53301	0.406235	0.465652	0.0952502			120.26	0.838535	0.807029
130.26	0.824603	0.832187	0.826111	0.82062	0.878261	0.907105	0.788772	0.623962	0.791119	0.87426	0.753475	0.704682	0.755567	0.868036	0.761379	0.808013	0.702978	0.782929	0.79467	0.0709829			130.26	0.388747	0.481973	0.627799	0.434046	0.371556	0.410397	0.395158	0.363109	0.511195	0.347685	0.29717	0.330601	0.507309	0.311609	0.5166	0.420094	0.287854	0.415714	0.295988	0.406032	0.0909729			130.26	0.801266	0.799893
140.26	0.818725	0.845286	0.835226	0.80981	0.87661	0.873351	0.788379	0.605688	0.823033	0.890896	0.768793	0.711155	0.763063	0.857249	0.774562	0.822444	0.734497	0.815703	0.800804	0.0689664			140.26	0.374753	0.47981	0.605492	0.369203	0.370589	0.398159	0.375745	0.37497	0.4924	0.326775	0.283582	0.298148	0.46079	0.278281	0.475396	0.379047	0.283035	0.381031	0.254069	0.382172	0.0894504			140.26	0.77366	0.788952
150.26	0.808459	0.835791	0.842479	0.816588	0.884854	0.894059	0.791788	0.608514	0.859961	0.913472	0.800967	0.733757	0.786235	0.874391	0.776953	0.824175	0.80356	0.826551	0.815697	0.0686831			150.26	0.363078	0.454599	0.512395	0.414469	0.377219	0.395209	0.386292	0.367338	0.500911	0.317525	0.274794	0.28349	0.451366	0.281978	0.466614	0.371602	0.295469	0.365253	0.257967	0.375661	0.0774895			150.26	0.760855	0.770271
160.26	0.795088	0.859467	0.849104	0.812402	0.892654	0.894363	0.808359	0.645058	0.895136	0.939564	0.819786	0.78272	0.808762	0.881308	0.800829	0.829039	0.849747	0.850766	0.83412	0.063496			160.26	0.366457	0.465227	0.494047	0.386201	0.369714	0.404709	0.395552	0.358472	0.523524	0.309217	0.273034	0.27161	0.468456	0.350256	0.476375	0.369955	0.310895	0.352898	0.253147	0.378934	0.0783127			160.26	0.755897	0.747564
170.26	0.78489	0.86014	0.855222	0.808199	0.911972	0.899069	0.827795	0.640197	0.922383	0.975594	0.845404	0.793843	0.838131	0.881493	0.807482	0.84695	0.880301	0.860167	0.846624	0.0706397			170.26	0.364763	0.472457	0.46272	0.354197	0.382916	0.423512	0.403389	0.380555	0.469122	0.310173	0.273995	0.265466	0.493034	0.462907	0.496226	0.354682	0.334565	0.365848	0.251221	0.385355	0.0774651			170.26	0.758528	0.757175
180.26	0.800705	0.88215	0.844367	0.809212	0.912782	0.921528	0.838082	0.703756	0.949315	0.989091	0.879094	0.799382	0.86125	0.903361	0.807537	0.86219	0.901506	0.869262	0.863032	0.0656449			180.26	0.376918	0.505206	0.456491	0.376267	0.387347	0.437533	0.410433	0.415196	0.468068	0.309559	0.269229	0.264492	0.514594	0.479623	0.536671	0.371458	0.368246	0.375077	0.253312	0.398722	0.0842026			180.26	0.769394	0.760968
190.27	0.814501	0.897424	0.848838	0.810321	0.91451	0.935585	0.846296	0.702314	0.981378	1.01978	0.909203	0.862053	0.875153	0.907004	0.822057	0.885859	0.858172	0.882046	0.87625	0.0697777			190.27	0.385572	0.544691	0.474448	0.412688	0.417098	0.452009	0.448374	0.419424	0.505721	0.313232	0.27321	0.264282	0.535906	0.464647	0.580429	0.401751	0.425337	0.368681	0.245242	0.417513	0.0944915			190.27	0.788791	0.796167
200.27	0.801553	0.887019	0.869488	0.812065	0.932771	0.942127	0.852794	0.751162	1.00728	1.04723	0.937587	0.89019	0.892612	0.910483	0.839041	0.915195	0.875016	0.891282	0.891939	0.0703313			200.27	0.398319	0.538635	0.503277	0.404618	0.439983	0.481938	0.484153	0.433986	0.570578	0.31832	0.27507	0.281805	0.566776	0.491113	0.619731	0.422827	0.491024	0.364062	0.263567	0.439462	0.10417			200.27	0.80675	0.819308
210.27	0.806808	0.888855	0.873622	0.821602	0.932759	0.955533	0.87694	0.756779	1.03115	1.04896	0.943224	0.909754	0.90226	0.926423	0.835986	0.924727	0.882972	0.89395	0.900684	0.0719217			210.27	0.410119	0.541169	0.509227	0.386476	0.46158	0.502224	0.527475	0.460685	0.611819	0.326469	0.280145	0.312117	0.594252	0.61166	0.66968	0.448326	0.547035	0.391009	0.254598	0.465582	0.119583			210.27	0.822942	0.816826
220.27	0.821351	0.893239	0.871587	0.827679	0.936096	0.967179	0.899571	0.791426	1.02715	1.04219	0.952293	0.9388	0.924886	0.927978	0.846251	0.938582	0.907245	0.907286	0.912266	0.0658325			220.27	0.421418	0.605679	0.528259	0.423387	0.507052	0.518113	0.542499	0.484292	0.622799	0.339993	0.291404	0.353304	0.626088	0.703942	0.720519	0.436771	0.620571	0.384459	0.271284	0.494833	0.133742			220.27	0.837933	0.841163
230.27	0.826769	0.901415	0.894171	0.830344	0.949834	0.968031	0.893833	0.843475	1.01985	1.02645	0.965853	0.936008	0.935999	0.948121	0.866429	0.951696	0.940805	0.924303	0.923522	0.0575432			230.27	0.443269	0.664872	0.549479	0.423647	0.522972	0.569957	0.576095	0.516157	0.654103	0.359771	0.300686	0.405045	0.653631	0.782273	0.762393	0.448568	0.697948	0.395623	0.28191	0.526758	0.14928			230.27	0.856977	0.84153
240.27	0.821799	0.921482	0.900812	0.840633	0.963823	0.997088	0.906163	0.848943	1.01511	1.01351	0.966037	0.938562	0.949181	0.947589	0.884749	0.967361	0.95937	0.927538	0.931653	0.0563241			240.27	0.457676	0.726169	0.565226	0.499697	0.569323	0.626328	0.621197	0.536078	0.624934	0.402699	0.326143	0.464098	0.689433	0.826636	0.802488	0.478145	0.720047	0.417951	0.295666	0.560523	0.151365			240.27	0.865567	0.843861
250.27	0.822235	0.935348	0.907561	0.850241	0.985851	0.984271	0.922139	0.863945	1.001	1.01746	0.983663	0.946556	0.954112	0.956574	0.888734	0.970089	0.969871	0.941958	0.938978	0.0540806			250.27	0.473159	0.727963	0.583458	0.571894	0.619168	0.619988	0.704966	0.539269	0.599334	0.460131	0.356745	0.531077	0.728822	0.875908	0.822164	0.502068	0.768603	0.4181	0.29336	0.589272	0.155904			250.27	0.879191	0.870497
260.27	0.837598	0.939133	0.937041	0.849631	0.971065	0.980168	0.94194	0.865059	0.995188	1.00491	0.982356	0.956632	0.963531	0.964769	0.896241	0.988122	0.975967	0.922615	0.942887	0.0503127			260.27	0.50267	0.723205	0.618481	0.587433	0.6521	0.592277	0.793034	0.549969	0.630592	0.509571	0.385226	0.579277	0.757675	0.90686	0.835851	0.545223	0.798576	0.454867	0.333304	0.618747	0.153832			260.27	0.89151	0.867207
270.27	0.845544	0.933048	0.930421	0.859961	0.965785	1.00808	0.937487	0.883487	0.978704	1.01979	1.00502	0.939254	0.954671	0.958354	0.892731	0.994382	0.978826	0.913448	0.944389	0.050684			270.27	0.531166	0.68162	0.626134	0.555507	0.689817	0.632383	0.864908	0.597488	0.671013	0.561437	0.411979	0.629348	0.795075	0.931613	0.866384	0.579629	0.83998	0.448615	0.373738	0.646728	0.15736			270.27	0.902051	0.873846
280.27	0.857107	0.947543	0.935324	0.861043	0.972693	0.993938	0.954849	0.880899	0.975763	0.998971	1.00322	0.939089	0.95559	0.950995	0.897006	0.993954	0.975946	0.915007	0.944941	0.0461648			280.27	0.537306	0.659684	0.662888	0.57116	0.751608	0.66485	0.889221	0.615047	0.714838	0.60443	0.436164	0.645123	0.82321	0.948706	0.881626	0.60712	0.860058	0.463649	0.459993	0.67351	0.152638			280.27	0.913155	0.878348
290.27	0.876687	0.95549	0.954606	0.881758	0.983043	0.976351	0.952007	0.90499	0.964772	0.976587	1.00558	0.943966	0.969955	0.963887	0.898314	1.00042	0.989275	0.909831	0.950418	0.0397843			290.27	0.564384	0.678592	0.658474	0.584232	0.757827	0.690988	0.902028	0.617521	0.710491	0.656145	0.477829	0.674991	0.836978	0.952264	0.890099	0.653765	0.872974	0.466482	0.490853	0.691417	0.146156			290.27	0.918061	0.90593
300.28	0.918094	0.957336	0.953292	0.890272	0.982302	1.00959	0.949596	0.909815	0.970037	0.974341	0.996064	0.953127	0.970214	0.965377	0.892578	0.998871	0.98426	0.915796	0.955054	0.036137			300.28	0.581807	0.705597	0.700626	0.600009	0.790865	0.661282	0.939076	0.609011	0.731452	0.725318	0.549388	0.718152	0.859752	0.978149	0.879639	0.706441	0.883602	0.464538	0.511043	0.715566	0.14516			300.28	0.922146	0.906051
310.28	0.906076	0.971623	0.940792	0.887636	0.972971	1.00944	0.964895	0.905622	0.97411	0.960274	0.985579	0.962862	0.969215	0.980514	0.897438	1.00854	0.97784	0.932548	0.955999	0.0365124			310.28	0.614047	0.690149	0.758991	0.595232	0.806629	0.662785	0.900831	0.609085	0.802147	0.753193	0.607822	0.759673	0.880281	0.962847	0.872083	0.767311	0.902014	0.502793	0.497315	0.733959	0.138086			310.28	0.929855	0.90956
320.28	0.894112	0.974046	0.958844	0.894739	0.985391	1.02437	0.981885	0.916334	0.978274	0.971791	0.977415	0.974431	0.96715	0.952079	0.903838	1.00722	0.973916	0.943619	0.95997	0.0367165			320.28	0.63821	0.684403	0.770612	0.656666	0.810509	0.691194	0.909789	0.634384	0.829492	0.778502	0.647026	0.777042	0.890759	0.994932	0.888125	0.799256	0.923713	0.515599	0.464739	0.752892	0.141041			320.28	0.934116	0.910971
330.26	0.890072	0.966218	0.977178	0.8899	0.980756	1.01973	0.971732	0.942679	0.989038	0.968568	0.977025	0.979403	0.961065	0.964238	0.904923	0.990491	0.976222	0.945634	0.960826	0.0348076			330.26	0.663486	0.690765	0.810407	0.591673	0.803491	0.715506	0.945245	0.652478	0.819482	0.793885	0.686344	0.793531	0.904226	0.983698	0.908411	0.831151	0.937965	0.520953	0.493743	0.765602	0.142011			330.26	0.941412	0.917859
340.27	0.895683	0.975326	0.979037	0.890653	0.97976	1.01173	0.974848	0.935944	0.966178	0.955006	0.963443	0.972507	0.971352	0.955244	0.908357	0.991222	0.984251	0.939425	0.958332	0.0328946			340.27	0.685033	0.690023	0.819092	0.642008	0.83688	0.729602	0.948998	0.686169	0.808378	0.805524	0.722412	0.806126	0.918241	0.990168	0.926671	0.850316	0.932468	0.524381	0.528336	0.781622	0.134967			340.27	0.944115	0.9248
350.27	0.903678	0.963767	0.968702	0.893015	0.994478	1.01461	0.985748	0.956379	0.957293	0.98246	0.968293	0.969377	0.986283	0.971729	0.906154	0.998971	0.978399	0.932811	0.962897	0.0338142			350.27	0.723303	0.710355	0.802153	0.686536	0.832343	0.750151	0.958562	0.703643	0.807105	0.823494	0.744762	0.823343	0.933746	1.01468	0.928498	0.86165	0.957107	0.5479	0.610577	0.801048	0.124127			350.27	0.949667	0.919938
360.27	0.897983	0.943504	0.968276	0.901032	0.990095	0.993136	0.983594	0.971268	0.958213	0.964199	0.984782	0.9633	0.98698	0.975406	0.897067	0.997052	0.992445	0.929861	0.961011	0.0336404			360.27	0.753507	0.747924	0.831316	0.679344	0.841657	0.765956	0.954147	0.711492	0.801522	0.852198	0.768179	0.830964	0.929247	1.01964	0.93121	0.892332	0.983187	0.577824	0.651062	0.816984	0.117829			360.27	0.954233	0.941484
370.27	0.908087	0.941767	0.966251	0.912299	0.962882	1.00237	1.00671	0.951261	0.948309	0.960583	0.988222	0.964985	0.980502	0.970782	0.920447	0.998329	0.982412	0.945218	0.961745	0.0293036			370.27	0.759587	0.785987	0.839164	0.727411	0.861293	0.773424	0.948998	0.733331	0.855974	0.857375	0.771447	0.859126	0.92823	1.0027	0.939309	0.920764	0.981422	0.578717	0.638966	0.829643	0.113801			370.27	0.959248	0.940967
380.27	0.891894	0.95041	0.967531	0.915169	0.964312	0.998227	1.00585	0.971029	0.953394	0.959761	0.995984	0.966343	0.981751	0.96047	0.913405	1.00842	0.978578	0.942866	0.962522	0.0319859			380.27	0.765571	0.817501	0.868609	0.685602	0.892823	0.777754	0.958562	0.753803	0.889987	0.861555	0.779605	0.889309	0.947662	1.00014	0.94941	0.916459	0.985021	0.598515	0.656068	0.841787	0.11452			380.27	0.957095	0.939436
390.28	0.950095	0.949598	0.961733	0.926365	0.951826	1.02237	1.00383	0.960477	0.961528	0.949758	0.99673	0.971482	0.972471	0.968204	0.904435	1.00706	0.985943	0.945176	0.96606	0.0292693			390.28	0.787704	0.816574	0.867423	0.693538	0.878296	0.800807	0.945245	0.767518	0.920765	0.840102	0.77676	0.890878	0.947078	1.00971	0.961752	0.916314	0.987416	0.622187	0.717053	0.849849	0.10575			390.28	0.960849	0.924618
400.27	0.92649	0.950185	0.962183	0.9243	0.935397	1.0216	1.00654	0.950542	0.968293	0.977823	1.00067	0.983322	0.976636	0.99357	0.920557	1.00543	0.979179	0.944183	0.968161	0.0308516			400.27	0.79698	0.81126	0.871803	0.702661	0.911008	0.808574	0.948998	0.78737	0.919242	0.853028	0.789386	0.900847	0.950023	1.02303	0.96244	0.920439	0.973805	0.662521	0.685344	0.856777	0.103006			400.27	0.96729	0.918202
410.27	0.927837	0.962713	0.94312	0.927759	0.925603	1.03176	1.00295	0.958623	0.987493	0.984832	0.98386	0.97124	0.967477	1.00084	0.911782	1.00217	0.96163	0.951253	0.96683	0.032249			410.27	0.827032	0.842526	0.902726	0.743796	0.883061	0.830191	0.958562	0.804033	0.912273	0.854653	0.821835	0.908471	0.954694	1.03245	0.963693	0.931237	0.97213	0.685891	0.678723	0.868841	0.0961338			410.27	0.968067	0.921886
420.28	0.940449	0.945153	0.949455	0.934755	0.931882	1.01306	1.00704	0.94612	0.969734	0.973276	0.981743	0.995926	0.959855	1.02084	0.90095	1.00341	0.980244	0.957312	0.96729	0.0324775			420.28	0.837015	0.856058	0.910203	0.766715	0.905329	0.839904	0.954147	0.82961	0.83532	0.885796	0.850036	0.929559	0.956106	1.03031	0.959834	0.934353	0.966846	0.717304	0.658042	0.874867	0.0919919			420.28	0.970547	0.924155
430.28	0.942239	0.94147	0.926906	0.936087	0.955031	1.03477	1.00742	0.948879	0.95778	0.999789	0.989175	0.979231	0.969619	1.02636	0.904816	1.00114	0.974674	0.95007	0.969192	0.0352711			430.28	0.827185	0.881825	0.896681	0.765185	0.888822	0.861084	0.948998	0.846769	0.901309	0.925045	0.892181	0.947621	0.962718	1.00988	0.96283	0.94689	0.986477	0.788605	0.675249	0.890282	0.0831364			430.28	0.971073	0.946988
440.28	0.954818	0.948515	0.923868	0.946847	0.969723	1.0216	1.00379	0.951646	0.942212	0.980527	0.98586	0.985198	0.972253	1.02656	0.918157	0.99946	0.97532	0.965833	0.970677	0.0303508			440.28	0.843253	0.883741	0.942483	0.82975	0.894576	0.876566	0.958562	0.866871	0.89683	0.922016	0.911024	0.946197	0.959546	1.00472	0.97273	0.952883	0.975321	0.788158	0.69183	0.900898	0.0753438			440.28	0.972229	0.941574
450.28	0.984887	0.957452	0.955363	0.961943	0.979587	1.01142	1.01124	0.947482	0.940622	0.979261	0.979817	0.986489	0.979462	1.02598	0.921663	0.983728	0.992703	0.960289	0.975522	0.026346			450.28	0.851111	0.908148	0.922752	0.839693	0.901318	0.882445	0.954147	0.860626	0.947273	0.896667	0.895262	0.961856	0.965975	0.999356	0.972423	0.952854	0.9832	0.816589	0.749391	0.908478	0.0645315			450.28	0.973192	0.958008
460.28	0.972843	0.966528	0.971925	0.960896	0.961654	1.01178	1.00732	0.930995	0.962663	0.971921	0.976971	1.01081	0.982526	1.02713	0.939859	0.988298	0.972349	0.949681	0.975897	0.0255104			460.28	0.868904	0.91952	0.929752	0.851421	0.913564	0.903521	0.948998	0.902919	0.950377	0.923265	0.916097	0.978385	0.967786	1.01688	0.976545	0.980406	0.986658	0.855142	0.816061	0.926642	0.0528846			460.28	0.982548	0.955333
470.28	0.963961	0.958653	0.955064	0.971377	0.97136	1.00198	1.01124	0.95318	0.972519	0.960743	0.974307	1.00741	0.98005	1.02261	0.940111	0.988311	0.978307	0.938744	0.974996	0.0237664			470.28	0.887052	0.912105	0.929118	0.844404	0.908522	0.912408	0.958562	0.906478	0.870056	0.952503	0.928007	0.987296	0.973147	1.0085	0.983683	0.99541	0.991374	0.86705	0.836737	0.929075	0.0530275			470.28	0.982562	0.967522
480.28	0.976298	0.967297	0.978299	0.976419	0.99171	0.997356	1.0075	0.958535	0.961087	0.959142	0.962058	1.02105	0.970798	1.02277	0.950674	0.998	0.996073	0.943734	0.979933	0.0234108			480.28	0.902459	0.915998	0.951735	0.883536	0.940406	0.920916	0.945245	0.897632	0.861614	0.964473	0.932331	0.984656	0.971915	1.00717	0.978167	0.99108	0.978155	0.886103	0.861949	0.935555	0.0447017			480.28	0.987114	0.968665
490.28	1.00072	0.966894	0.970125	0.979518	0.968255	1.03023	0.996577	0.979341	0.974049	0.974473	0.968361	1.00686	0.978478	1.02163	0.946438	0.995798	0.979038	0.938176	0.981942	0.0234537			490.28	0.884519	0.955977	0.925543	0.885066	0.933918	0.916088	0.948998	0.938259	0.898132	0.954528	0.932448	0.96795	0.974893	1.00541	0.981014	0.992008	0.987559	0.886996	0.87833	0.939349	0.0400031			490.28	0.985636	0.984232
500.28	0.965747	0.967565	0.984689	0.979775	0.94882	0.994239	1.00907	0.971008	0.958516	0.971265	0.980816	1.01483	0.993107	1.0139	0.951274	0.99653	0.980047	0.957883	0.979949	0.0204957			500.28	0.902092	0.95332	0.955669	0.905153	0.924015	0.92859	0.958562	0.936335	0.934104	0.947869	0.930005	0.971802	0.975731	0.994844	0.976347	1.00472	1.00253	0.898458	0.901466	0.947453	0.0340634			500.28	0.990894	0.978696
510.28	0.977472	0.967217	0.983854	0.98948	0.963403	0.979091	1.00095	0.991177	0.969505	0.97405	0.997772	1.01057	0.990122	1.02132	0.947641	0.998238	0.976492	0.950051	0.982689	0.0195229			510.28	0.927433	0.931572	0.926585	0.917551	0.93934	0.936047	0.954147	0.949579	0.970029	0.961675	0.946752	0.980583	0.988619	0.998206	0.979866	1.0079	1.00385	0.910366	0.915888	0.955052	0.0311517			510.28	0.987972	0.965324
520.29	0.963253	0.97859	0.979772	0.996473	0.982885	0.997682	0.986308	1.01735	0.974676	0.995583	0.971887	0.99712	0.99149	1.03369	0.966711	1.00396	0.968481	0.948843	0.986375	0.020403			520.29	0.927	0.936824	0.929752	0.909573	0.932217	0.947458	0.948998	0.97938	0.99703	0.990758	0.967722	0.987684	0.987804	1.00414	0.98128	1.01443	0.997695	0.961428	0.885487	0.962456	0.0354733			520.29	0.993449	0.946894
530.29	0.983234	0.981289	0.986794	0.991675	0.98994	1.00892	0.99874	0.997394	0.975492	0.992319	0.981523	1.00547	0.993774	1.03196	0.983994	1.00803	0.983279	0.948765	0.991255	0.0171566			530.29	0.925471	0.918905	0.929118	0.910659	0.924953	0.95431	0.958562	1.00539	0.999873	0.954528	0.932448	0.96795	0.98864	0.995483	0.985401	1.00938	0.992279	0.970954	0.863563	0.957256	0.0390985			530.29	0.995861	0.985503
540.29	0.992715	0.964938	0.978865	0.997548	0.982885	1.01559	0.998437	0.991177	0.984976	0.997015	0.983245	0.994223	1.00117	1.03454	0.98797	1.00799	0.983279	0.951115	0.991538	0.0182848			540.29	0.917459	0.917049	0.951735	0.943451	0.929534	0.953079	0.954147	1.00374	1.01318	0.947869	0.930005	0.971802	0.98808	0.982438	0.985096	1.01307	0.989273	0.987626	0.889808	0.961497	0.0351006			540.29	0.998278	0.983895
550.29	0.997682	0.975826	0.984162	0.998808	0.98994	1.00892	1.00039	1.01735	0.977498	0.99225	0.989555	1.01111	1.00977	1.02435	0.989952	1.00803	0.983279	0.950258	0.994952	0.01761			550.29	0.900252	0.938676	0.925543	0.959385	0.944978	0.96294	0.948998	1.0247	1.01008	0.961675	0.946752	0.980583	0.993502	0.99969	0.983516	1.00123	0.98972	0.983607	0.928304	0.967586	0.0326309			550.29	1.00047	0.988996
560.29	1.01222	0.985142	0.978865	0.999663	0.982885	1.01559	0.991537	0.997394	0.992392	0.995583	0.99386	0.995294	1.01181	1.03196	1.02156	1.00799	0.983279	0.98476	0.998988	0.0148551			560.29	0.942822	0.943868	0.955669	0.97047	0.934509	0.963898	0.958562	1.0283	0.995806	0.990758	0.967722	0.987684	0.990069	0.997552	0.985619	1.00852	0.994379	1.02395	0.932765	0.977522	0.0284549			560.29	1.00087	1.02814
570.3	1.02216	0.985142	0.984162	0.999663	0.98994	1.01559	0.982254	0.991177	0.991503	0.992319	0.996124	0.992537	1.01788	1.03454	1.02156	1.00803	0.983279	0.99579	1.0002	0.0157943			570.3	0.96357	0.964136	0.926585	0.964591	0.939047	0.961862	0.945245	0.984625	0.980789	0.954528	0.932448	0.96795	0.992665	0.994877	0.995273	0.995234	0.991374	1.05863	0.948373	0.971674	0.0305009			570.3	1.00047	1.0104
580.3	1.01222	0.985142	0.978865	0.999663	0.982885	1.01559	0.986344	1.01735	0.992392	0.997015	0.99386	0.994965	1.00977	1.02435	1.02156	1.00799	0.983279	0.99579	0.999946	0.0143168			580.3	0.960733	0.954435	0.947701	0.980532	0.958196	0.972079	0.948998	1.01078	0.972714	0.947869	0.930005	0.971802	0.997074	0.995877	0.995323	0.995734	0.991821	1.05863	0.954258	0.97603	0.0297009			580.3	1.00087	0.990243
590.3	1.02216	0.985142	0.984162	0.999663	0.98994	1.01559	0.984409	0.997394	0.991503	0.99225	0.996124	0.992537	1.01181	0.994965	1.01788	1.00799	0.983279	0.99579	0.997921	0.0121941			590.3	0.970199	0.954435	0.947701	0.972018	0.958196	0.972079	0.958562	1.01078	0.972714	0.961675	0.946752	0.980583	0.997074	0.995877	0.995323	0.995734	0.991821	1.05863	0.982641	0.980147	0.0265112			590.3	1.00087	0.990243
600.3																							600.3																								600.3
[truncated: 46 more columns]

## Sheet: Supplementary Fig. 1b
<Line graph>
PINK1WT + vector (n=110 cells)																					PINK1 KO + vector (n=108 cells)																			PINK1 KO + PINK1 WT (n=123 cells)
Time	s1	s2	s3	s4	s5	s6	s7	s8	s9	s10	s11	s12	s13	s14	s15	s16	mean	SD			Time	s1	s2	s3	s4	s5	s6	s7	s8	s9	s10	s11	s12	s13	s14	mean	SD			Time	s1	s2	s3	s4	s5	s6	s7	s8	s9
0	1.0303	1.02892	0.990221	1.00122	0.986548	0.994504	1.01896	0.92314	0.964287	0.96515	0.97991	1.01088	0.990621	1.0059	1.00382	1.02715	0.995096	0.0280847			0	1.04366	0.933621	0.961075	0.955546	1.02163	0.959828	0.993099	1.01939	1.05551	1.05564	0.973427	0.994047	0.946368	0.879377	0.985158	0.0508159			0	0.951136	0.993831	0.982459	1.02112	1.01291	1.01512	0.990831	1.0241	1.00566
10.24	1.0303	1.02892	0.990221	1.00005	1.01184	0.994504	0.978766	0.923753	0.943888	0.932288	0.984098	0.995252	1.01345	0.989514	0.978282	1.01746	0.988287	0.0317974			10.24	0.991343	1.02476	0.988114	0.956323	0.98045	1.00085	1.0069	0.999211	1.00255	1.01253	0.973427	0.994047	0.960204	0.998263	0.992069	0.0191738			10.24	0.947049	0.992134	1.00362	1.02987	0.995842	0.978652	1.00988	1.00444	0.99997
20.24	0.997896	1.00443	1.01382	0.994984	1.01337	0.994504	1.01896	0.953847	0.964287	0.96515	1.00369	0.991561	1.00106	1.0059	1.0014	1.00884	0.995856	0.0188942			20.24	1.0377	1.01929	0.990112	0.986748	1.04218	0.993343	1.00616	1.02216	0.993289	0.982307	1.00983	0.978063	1.00664	1.03489	1.00734	0.0212379			20.24	0.965209	0.995259	1.01122	1.02112	1.01291	0.972679	0.987162	1.0241	1.00566
30.24	1.02222	1.02086	0.992603	0.974975	1.00236	0.98337	0.978766	1.03716	1.00432	0.932288	1.00771	0.995588	0.997904	0.994099	0.992389	1.02715	0.997736	0.0247099			30.24	1.04366	1.03637	1.00595	0.981129	1.01238	1.00247	0.993099	1.01939	0.968127	0.948281	0.992627	1.02007	0.977652	0.904618	0.993273	0.0364953			30.24	1.01049	0.998189	1.021	1.02987	0.995842	1.03768	0.984709	1.00444	0.99997
40.24	1.01331	0.977829	0.999395	0.96526	0.991556	1.01484	1.00841	1.0953	1.01979	0.96515	1.01293	0.96812	0.996969	1.0059	0.980504	1.01746	1.00205	0.0313811			40.24	0.991343	1.02013	1.00578	1.051	1.08087	1.00769	1.0069	0.999211	1.1244	0.999962	1.01169	0.989628	0.999307	1.07642	1.02602	0.0409885			40.24	1.01492	0.996111	0.997323	0.966746	0.95612	0.986777	0.994308	1.00535	1.00028
50.25	0.971482	0.985306	0.983184	0.954113	0.992603	1.02396	0.993866	1.14356	1.02824	0.932288	1.02986	0.977253	0.967699	0.994099	1.01683	0.993192	0.999221	0.046821			50.25	1.0377	1.00898	1.01945	1.01949	0.932463	1.02774	1.00616	1.02216	0.923099	0.963902	1.01975	0.990058	1.01717	1.00965	0.999842	0.0353158			50.25	1.06786	1.13607	0.993773	1.0054	1.04456	0.999421	1.02572	1.00097	1.00344
60.25	0.964791	0.982648	1.02078	0.96021	0.994429	0.986019	0.96814	1.18635	1.0519	1.10256	1.01381	0.990816	0.986743	1.0059	0.990762	0.959692	1.01035	0.0595636			60.25	1.00269	0.998508	1.02605	1.04563	1.03117	1.00808	1.00727	1.00284	0.933031	0.978074	1.04123	0.997069	1.05006	1.09678	1.0156	0.0382342			60.25	1.07442	1.15841	0.931483	0.978147	0.990566	0.962973	1.01287	0.985526	1.00305
70.25	0.94611	0.973322	1.10588	0.976242	1.02041	1.04911	1.04056	1.3483	1.03436	1.8527	1.07516	1.1031	1.06399	1.78585	1.07542	1.04744	1.15612	0.273904			70.25	1.01988	0.958342	1.00347	1.00414	0.938134	1.04772	0.988765	1.02436	1.21512	1.06998	1.02534	1.07429	1.15058	1.32558	1.06041	0.105213			70.25	1.17969	1.18912	0.967541	0.998725	1.04301	0.968091	1.03615	1.10373	1.03139
80.26	2.33387	2.27649	2.03528	1.84223	2.36733	1.98412	2.25247	2.53472	2.45657	2.72324	3.20401	2.62367	3.07581	2.77973	2.75429	2.61682	2.49129	0.376116			80.26	4.24017	4.03218	3.83482	4.38164	5.89391	4.12491	4.68405	4.28783	3.69829	4.50442	4.27419	4.59429	5.56836	5.23799	4.5255	0.637601			80.26	2.37261	2.54682	2.6943	2.20087	2.26136	2.57793	2.56263	3.75975	2.93057
90.26	1.34972	1.18496	1.33776	1.43457	1.64412	1.89421	1.40688	1.72873	2.47584	2.39627	2.57527	1.99342	1.50368	2.08785	2.54976	1.74528	1.83177	0.468432			90.26	5.77953	3.88298	3.45918	4.19202	6.08269	3.72905	5.36294	4.60977	4.17107	4.8661	4.60362	4.72508	5.41472	4.81541	4.69244	0.773276			90.26	1.65674	1.94091	2.0071	1.26374	1.40703	2.43525	2.03541	3.23387	2.6852
100.26	1.02732	1.0252	1.07772	1.2759	1.15936	1.28937	1.25504	1.36616	2.2808	2.18794	1.89455	1.83897	1.27528	1.63323	1.907	1.38493	1.49242	0.409506			100.26	5.99655	3.89168	3.58101	3.92336	5.19649	2.55005	4.68223	4.30788	4.82728	4.89237	4.41223	4.3709	4.38497	4.43353	4.38932	0.797876			100.26	1.52874	1.59329	1.55898	1.04489	1.15318	2.21676	1.62649	2.89093	1.98027
110.26	0.989282	0.987582	0.999933	1.11855	1.07451	1.06115	0.960872	1.28341	1.97599	1.89383	1.46579	1.5513	1.16711	1.32884	1.60606	1.30348	1.29798	0.321729			110.26	5.46068	3.72511	3.31789	3.52934	4.94512	2.46367	3.43731	3.54353	5.06965	4.76337	3.85044	3.07709	3.0587	4.57113	3.91522	0.893873			110.26	1.56799	1.25544	1.27372	1.06713	0.964499	1.90069	1.54959	2.2091	1.65407
120.26	0.970693	0.973014	0.999737	1.07915	1.04545	0.987392	0.936539	1.21714	1.6808	1.73442	1.30246	1.34107	1.00407	1.14187	1.4161	1.15009	1.18625	0.249362			120.26	4.9006	3.43147	3.03542	2.74755	3.73727	1.71069	2.98646	2.33304	4.75512	4.18516	3.64152	2.16137	1.9899	4.26498	3.27718	1.02504			120.26	1.37207	1.20971	1.23605	1.05295	1.00143	1.69123	1.43738	1.63679	1.45498
130.26	0.999629	0.983033	0.995838	1.06606	1.00841	0.966111	1.01232	1.15436	1.41013	1.60876	1.23872	1.17545	1.0098	1.01813	1.24203	1.04236	1.1207	0.179656			130.26	3.66118	2.77134	2.46217	2.2521	2.45188	1.18398	2.46484	1.80493	3.43739	3.96772	3.33003	1.85496	1.29364	4.05003	2.64187	0.937159			130.26	1.33872	1.18838	1.19489	1.08216	0.90864	1.51881	1.16641	1.33658	1.29092
140.26	1.02872	1.00328	1.0738	1.03567	1.00369	0.953919	1.02462	1.14656	1.20568	1.533	1.14212	1.12156	0.960675	0.972028	1.13703	1.00104	1.08396	0.141764			140.26	2.94897	1.90982	1.85721	1.60496	1.63087	1.21723	2.02946	1.68623	2.27064	3.66341	3.13739	1.71629	1.14833	3.36037	2.1558	0.803066			140.26	1.23148	1.1571	1.02607	1.08966	1.16993	1.3277	1.14934	1.21759	1.16457
150.26	1.04344	0.999663	1.08446	1.00548	0.973126	0.950695	0.939338	1.13538	1.12536	1.44671	1.08849	1.02217	0.973017	1.06023	1.0721	0.957153	1.0548	0.121419			150.26	2.38929	1.3428	1.35362	1.17095	1.58118	1.06735	1.87958	1.46708	1.93027	3.48149	2.80345	1.40394	1.13002	3.39049	1.88511	0.819866			150.26	1.14741	1.12909	1.03876	1.01987	0.983739	1.16821	1.09637	1.12763	1.13941
160.26	1.00435	1.00736	1.04427	1.02911	0.923731	0.941512	1.00505	1.06729	1.09559	1.41192	1.06004	1.00401	0.977061	1.16008	1.05813	0.969792	1.04746	0.113584			160.26	1.93016	1.11634	1.11429	1.12413	1.22229	1.06581	1.46747	1.34571	1.51575	3.417	2.48082	1.2862	1.12477	2.46633	1.61979	0.705438			160.26	1.07523	1.1057	0.939055	1.06854	0.988394	1.14706	1.09455	1.08421	1.09007
170.26	1.02677	1.0094	1.09017	1.00322	0.929084	0.959712	1.05762	1.04984	1.09403	1.38347	1.03571	0.998002	0.926758	1.18622	1.02473	0.986746	1.04759	0.110502			170.26	1.55491	0.989755	0.991778	0.998257	1.13349	0.998723	1.45188	1.25895	1.24094	3.06413	2.22463	1.25774	1.1311	1.64314	1.42424	0.581315			170.26	1.09841	1.00484	0.973019	1.03378	0.993359	1.09629	1.03185	1.07671	1.11326
180.26	1.06613	1.02671	1.07293	1.02053	0.930214	0.991655	1.03581	1.04308	1.08794	1.32936	1.01456	1.01513	0.894269	0.971168	1.00435	0.978311	1.03014	0.0943509			180.26	1.53008	0.951287	0.980178	1.00261	1.24793	0.997402	1.38235	1.18981	1.16943	2.77545	1.95113	1.0813	1.1331	1.70746	1.36425	0.502328			180.26	0.994128	1.03032	0.962427	1.0613	0.999566	1.04587	1.02971	1.03494	1.06054
190.27	1.03996	1.00925	1.08618	0.996338	0.92106	1.02492	1.1018	1.04292	1.07997	1.31482	1.01263	1.03027	0.904958	0.969297	1.00305	0.964875	1.03139	0.0931705			190.27	1.38556	0.909025	0.93127	0.953146	1.14603	1.05692	1.37289	1.27543	1.0648	2.22126	1.70866	1.10402	1.13403	1.11551	1.24133	0.35388			190.27	0.996185	0.943059	0.988086	1.04851	1.05325	1.02774	1.01165	1.02788	1.1096
200.27	1.01499	1.02408	1.04181	0.970571	0.929598	1.00073	1.04811	1.0335	1.07187	1.31148	1.00382	1.00571	0.911878	0.971371	1.09691	0.951125	1.02422	0.091295			200.27	1.25506	0.896224	0.960484	0.952916	1.07671	0.991475	1.2764	1.15843	1.14825	1.73962	1.52108	1.04213	1.14106	1.18717	1.16764	0.230525			200.27	0.941007	0.945154	0.987731	1.03321	1.01694	1.06196	1.04902	0.994356	1.08085
210.27	1.03106	1.02826	1.01058	0.987836	0.938856	0.982398	1.1485	1.055	1.06729	1.32898	0.985412	1.0197	0.899352	0.958223	1.11274	0.982744	1.03356	0.100456			210.27	1.27402	0.905367	0.955402	0.977477	1.08984	1.00482	1.17646	1.13898	1.07741	1.4776	1.36741	0.99055	1.1064	1.16518	1.12192	0.162848			210.27	0.928624	0.905714	1.00327	1.02209	1.01012	1.01659	1.08075	1.00752	1.06529
220.27	1.04614	1.01687	1.02368	1.00143	0.936664	1.02095	1.19883	1.0177	1.07266	1.28702	0.986136	1.03115	0.922005	1.1435	1.00327	0.985527	1.04335	0.0941392			220.27	1.19895	0.900969	0.952863	0.966084	1.0707	0.983767	1.21609	1.20104	1.13105	1.36695	1.21657	0.980098	1.11016	1.10737	1.10019	0.132255			220.27	0.920369	0.848125	1.01868	1.04267	0.990673	1.00245	1.03062	1.01321	1.10427
230.27	1.01802	1.009	0.967676	0.981161	0.894741	0.975681	1.1362	1.00419	1.04466	1.28168	0.987472	1.05026	0.941078	1.06693	0.974222	0.98163	1.01966	0.0890068			230.27	1.19319	0.914577	0.959287	0.944725	1.0129	0.979683	1.20172	1.12906	1.04563	1.20325	1.15025	0.964239	1.0943	0.888349	1.04865	0.111881			230.27	0.944277	0.877792	0.995657	1.04212	0.997152	1.00702	1.0155	1.0231	1.07441
240.27	1.00432	1.03115	0.997008	0.951868	0.870136	0.99138	1.13313	1.0006	1.03462	1.30062	0.99612	1.00155	0.905172	0.963064	0.992134	1.01893	1.01199	0.0959304			240.27	1.11997	0.930871	0.978282	0.937357	1.02737	0.969276	1.15213	1.05317	1.13899	1.13519	1.0328	0.915527	1.10086	1.13343	1.04466	0.0864223			240.27	0.905193	0.861388	1.0276	1.01292	1.00612	1.05173	1.01648	0.994467	1.05729
250.27	1.00109	0.999639	1.00098	0.964326	0.875362	0.974755	1.05511	1.00881	1.01001	1.29761	0.987279	1.01388	0.925818	0.977588	0.992954	1.02812	1.00708	0.0878002			250.27	1.10028	0.927546	0.92408	0.965319	1.10705	0.992208	1.13305	1.12269	1.10986	1.06577	1.04146	0.929191	1.05692	1.02514	1.03575	0.0762832			250.27	0.927915	0.862784	1.00587	1.01347	1.0036	1.03533	1.01071	0.996484	1.056
260.27	0.984558	1.00109	0.962289	0.954242	0.915856	0.980775	1.00841	0.982441	1.0068	1.26862	0.98544	1.01252	0.914571	0.988882	0.9967	1.00294	0.997882	0.0781122			260.27	1.16324	0.925329	0.955518	0.950518	0.975035	0.98281	1.09263	1.0714	1.05755	1.11125	0.952603	0.929085	1.04664	1.06178	1.01967	0.0758475			260.27	0.965676	0.910949	0.994324	1.06464	0.990084	1.01055	1.00995	0.993867	1.06386
270.27	0.976304	1.01676	0.984813	0.97693	0.920423	1.00641	1.09509	1.01993	0.991525	1.21477	0.975956	1.01385	0.919738	0.963064	1.00823	0.971867	1.00348	0.0696945			270.27	1.19511	0.909336	0.971038	0.92572	1.02236	0.979966	1.08246	1.16409	1.08933	1.12898	0.995735	0.891747	1.04399	1.02352	1.03024	0.0933603			270.27	0.96826	0.919675	1.0336	1.02182	1.00301	1.02449	1.01955	0.99789	1.06228
280.27	1.00283	1.02316	0.978571	1.00172	0.930796	0.982769	1.047	0.988457	0.961655	1.22399	0.978676	1.01029	0.916196	0.977588	0.997431	0.9806	1.00011	0.0675998			280.27	1.13849	0.934307	0.94522	0.972983	1.04806	0.970178	1.08996	1.08232	1.11184	1.11922	0.995194	0.869375	1.03889	0.964896	1.02007	0.0814343			280.27	0.933646	0.887565	1.03548	1.04573	1.01694	1.03247	1.05525	0.992272	1.07314
290.27	0.953434	0.953533	0.974819	0.990157	0.946926	0.975953	1.07356	0.956063	0.958352	1.15767	0.973422	0.996448	0.911327	0.988882	0.992152	0.999932	0.987665	0.0569928			290.27	1.09033	0.941451	0.943138	0.948727	1.06883	1.02528	1.14349	1.08099	1.05357	1.11151	1.01599	0.897074	1.02333	0.86393	1.01483	0.0841752			290.27	0.935894	0.872208	1.06939	1.0385	1.01012	1.03422	1.01178	0.984268	1.06476
300.28	0.944484	0.989925	0.974724	0.996267	0.965695	0.986877	1.07552	0.983801	0.958504	1.13832	1.00059	1.01398	0.875882	0.977588	0.989777	0.997383	0.991832	0.0560664			300.28	1.04838	0.944449	0.914997	0.934597	1.03349	0.947267	1.08153	1.1051	1.15025	1.08237	1.03344	0.845852	1.0334	0.78087	0.995428	0.104368			300.28	0.892974	0.848125	1.06593	1.02599	0.990673	0.992942	1.01989	0.988227	1.04854
310.28	0.956234	0.956217	1.00573	0.998752	0.998543	0.987512	1.07468	0.98179	0.946294	1.12162	0.990651	0.983781	0.888273	0.988882	1.02006	0.977004	0.992252	0.0519861			310.28	1.04523	0.944018	0.940624	0.935793	1.04773	0.962691	1.00585	1.06103	1.09001	1.10476	0.995268	0.860529	0.999071	0.75808	0.982191	0.0931887			310.28	0.932109	0.872208	1.12857	1.06187	0.997152	1.01159	1.00184	0.982382	1.06717
320.28	0.942525	0.949632	1.00143	0.986423	0.997722	0.998335	1.09034	0.974423	0.952894	1.09268	0.98742	0.993688	0.89851	0.963064	0.995123	0.99197	0.988512	0.0486479			320.28	1.08412	0.942431	0.957011	0.942477	0.985303	0.934219	1.0553	1.06681	1.18668	1.06767	0.971365	0.968658	0.980994	0.850894	0.999568	0.0838667			320.28	0.932855	0.872208	1.1038	1.05296	1.00612	1.01065	1.06779	1.01083	1.04876
330.26	0.952718	0.947582	1.0236	0.981659	1.00686	1.01593	1.06015	0.972703	0.948669	1.06797	0.989407	0.996958	0.911161	0.977588	1.00026	0.997417	0.990664	0.0407621			330.26	1.19367	0.946027	0.919306	0.914014	1.00952	0.98331	1.02694	1.12646	1.11649	1.06165	0.976553	0.870249	0.976695	0.865559	0.999032	0.0979701			330.26	0.939223	0.848125	1.12509	0.987891	1.0036	1.01684	1.04413	0.996764	1.05888
340.27	0.960306	0.99121	1.0149	0.982429	0.999672	0.988472	1.07748	0.972374	0.941237	1.08251	0.995258	1.00079	0.904561	0.988882	1.02546	1.00285	0.995525	0.0439206			340.27	1.08024	0.942102	0.910367	0.963316	1.01892	0.986503	1.06559	1.15137	1.08799	1.1743	1.03623	0.875085	0.962731	0.999094	1.01813	0.087156			340.27	0.892974	0.872208	1.09032	1.06993	0.990084	1.0123	1.09651	1.00137	1.05526
350.27	0.962552	0.991787	0.987492	0.996252	0.992276	1.00027	1.15382	0.983801	0.940866	1.0452	0.990298	0.996591	0.973434	0.963064	1.02843	1.00873	1.00093	0.0477561			350.27	1.00654	0.945492	0.904107	0.951916	1.08907	0.922888	1.09979	1.08842	1.21779	1.06137	1.01859	0.912647	1.00756	0.754008	0.998586	0.112965			350.27	0.932109	0.848125	1.11036	1.09718	1.00301	1.01736	1.04856	1.00811	1.04977
360.27	0.98113	1.00826	0.97749	0.999415	0.997913	1.01664	1.0828	0.98179	0.944685	1.05258	0.983908	0.988006	0.918162	0.977588	1.0161	1.01218	0.996165	0.0382957			360.27	1.11344	0.963366	0.939438	0.994381	0.984988	0.97475	1.137	1.06748	1.20389	1.09318	1.01466	0.901082	0.98774	0.990137	1.02611	0.084604			360.27	0.932855	0.872208	1.09032	1.01515	1.01694	1.03797	1.02758	1.00039	1.06493
370.27	0.993289	0.994071	0.976735	1.00316	0.989674	1.01849	1.03498	0.974423	0.952701	1.00639	0.992218	0.996915	0.957962	0.988882	1.00435	0.998216	0.992653	0.0205827			370.27	1.06105	0.947041	0.924514	0.963607	0.998552	0.951559	1.05153	1.0805	1.15753	1.04064	0.990192	0.833164	0.978558	0.840326	0.987055	0.0890321			370.27	0.939223	0.848125	1.11036	1.06048	1.01012	1.03963	1.04558	1.00193	1.06025
380.27	0.988356	1.00781	0.972438	0.99478	1.00051	0.992451	1.10684	0.983801	0.943902	1.02525	0.972982	0.99047	0.93228	0.963064	1.00504	1.01424	0.993389	0.0389901			380.27	1.09524	0.935592	0.937793	0.980433	0.984845	0.947093	1.0648	1.14247	1.41909	1.10209	0.995011	0.969414	0.96808	0.71249	1.01818	0.15469			380.27	0.932855	0.872208	1.09032	1.04129	0.990673	1.01341	0.990873	1.03384	1.0551
390.28	1.00218	1.00886	0.981649	1.00371	0.986712	0.984755	1.11104	0.98179	0.940545	1.03107	0.967199	0.986465	0.88794	0.977588	1.00835	1.00533	0.991574	0.0456694			390.28	1.13832	0.902773	0.886051	0.99402	0.984988	0.97475	1.09216	1.12546	1.3734	1.02232	1.00444	0.985476	0.973129	0.80857	1.01899	0.135641			390.28	0.939223	0.848125	1.11036	1.0488	0.997152	1.02821	1.0014	1.00884	1.04909
400.27	1.01444	0.989541	0.953324	1.01099	0.988879	0.9947	1.06266	0.974423	0.940545	0.982382	0.967616	1.01922	0.896947	0.977588	0.988808	1.00523	0.985456	0.0369715			400.27	1.39199	0.927759	0.945865	0.967437	0.998552	0.951559	1.10548	1.08875	1.15224	1.08489	1.00114	0.916534	0.973129	0.775993	1.02009	0.143262			400.27	0.939223	0.848125	1.11036	1.0488	0.997152	1.03234	0.949839	1.01373	1.06508
[truncated: 34 more columns]

## Sheet: Supplementary Fig. 1c
<Line graph>
PINK1WT + vector (n=131 cells)																			PINK1 KO + vector (n=116 cells)															PINK1 WT + Parkin CS (n=120 cells)															PINK1 KO + Parkin CS (n=133 cells)
Time	s1	s2	s3	s4	s5	s6	s7	s8	s9	s10	s11	s12	s13	s14	mean	SD			Time	s1	s2	s3	s4	s5	s6	s7	s8	s9	s10	mean	SD			Time	s1	s2	s3	s4	s5	s6	s7	s8	s9	s10	mean	SD			Time
0.509	1.03276	1.00306	1.04004	1.01608	1.01847	1.03052	1.02561	1.0239	1.00998	1.00291	1.00178	1.00463	1.0148	1.0184	1.01735	0.0121483			0.509	1.00264	0.9922	1.00635	1.00753	1.00578	1.00716	1.00605	1.00326	0.99445	1.0041	1.00295	0.0053451			0.509	1.02915	1.04066	1.04982	1.05662	0.993595	1.00568	1.03978	1.062	1.01198	1.02117	1.03104	0.0227144			0.509
5.515	1.01996	0.993278	1.01896	1.00653	1.01165	1.01855	1.0061	1.01038	1.00774	1.00064	1.00202	1.00011	1.0148	1.00565	1.00831	0.00793541			5.515	1.00648	0.9922	1.00952	1.00608	1.00504	1.00314	1.00213	1.00041	0.996469	0.989201	1.00107	0.00656705			5.515	1.02407	1.02422	1.02929	1.03281	0.990662	1.00141	1.02134	1.0454	0.984265	1.01111	1.01646	0.0193459			5.515
10.515	1.01503	0.990103	1.01296	1.00276	0.990415	1.01554	1.00367	1.00055	1.00594	1.00259	0.999396	1.00039	1.0148	1.00756	1.00441	0.00828929			10.515	1.00072	0.986506	1.00429	1.00211	1.00931	1.00981	1.00115	1.00273	0.993213	0.988603	0.999844	0.00797813			10.515	1.01113	1.00155	1.00825	0.997238	0.98374	0.995362	1.00518	1.02091	0.988478	1.01984	1.00317	0.0123732			10.515
15.519	0.990478	0.984798	0.999037	0.991456	0.98356	1.01236	1.00087	0.993977	0.993737	0.996445	0.998257	1.00036	1.00445	0.997339	0.996223	0.00753515			15.519	1.00008	0.98548	1.00907	1.00111	1.00413	1.00688	1.00702	1.00352	0.980579	1.00853	1.00064	0.00981125			15.519	1.01046	1.01167	1.01841	1.01865	0.995051	1.00652	1.00322	1.01082	0.994503	1.02188	1.00912	0.00945343			15.519
20.522	0.987424	0.993082	1.00088	0.992662	0.996228	1.00359	1.00154	1.00089	1.00998	1.00291	1.00178	1.00463	0.999483	0.990294	0.998955	0.00621886			20.522	1.00276	0.99364	1.00783	1.00368	1.00286	1.00501	1.00022	1.00135	0.987947	0.997436	1.00027	0.0058614			20.522	1.0112	0.999179	1.00981	1.0239	0.986813	1.01249	1.00602	0.995183	1.00258	1.01431	1.00615	0.0106271			20.522
25.524	0.998469	1.00536	1.00659	1.00512	1.01108	1.00633	0.997333	1.0152	1.00774	1.00064	1.00202	1.00011	1.00075	1.00873	1.00468	0.00508843			25.524	0.988702	0.999811	1.00197	0.992906	0.99942	0.990955	0.999919	0.991397	1.00118	0.993133	0.995939	0.00496303			25.524	1.00477	0.995433	0.996565	0.993561	0.99442	1.018	1.00212	0.98713	1.00581	1.00267	1.00005	0.00858303			25.524
30.52	1.00133	1.01788	0.994477	1.01985	1.01576	0.99685	1.00986	1.00955	1.00594	1.00259	0.999396	1.00039	0.997139	1.01405	1.00608	0.00843048			30.52	0.996764	1.00853	0.999277	0.999887	0.989531	0.988042	0.984574	0.997813	1.00009	1.00556	0.997007	0.00760499			30.52	0.998373	0.990939	0.988819	0.981459	1.00858	1.01051	0.998165	0.972712	1.01143	0.99956	0.996054	0.0127398			30.52
35.512	0.975103	1.00107	0.967786	0.983746	0.988425	0.958281	0.975933	0.975655	0.993737	0.996445	0.998257	1.00036	1.00852	0.981357	0.986048	0.0144627			35.512	0.992639	1.01054	0.984075	0.999404	0.996118	0.968821	0.996452	0.999264	1.01926	1.00747	0.997404	0.0140593			35.512	0.987454	0.986721	0.981484	0.962978	1.00947	1.00255	0.997135	0.975517	0.990242	0.992641	0.988619	0.0133551			35.512
40.514	0.979449	1.01137	0.959265	0.981804	0.984414	0.957985	0.979081	0.969914	0.994979	0.998981	0.995665	0.990468	1.01563	0.976629	0.985403	0.0171784			40.514	0.990754	1.00389	0.976481	0.99334	0.998153	0.991891	0.990303	0.994993	1.00379	1.00778	0.995138	0.00897515			40.514	0.985097	0.990867	0.977397	0.987076	1.00755	0.991973	0.982503	0.973911	0.997974	0.985012	0.987936	0.00980294			40.514
45.518	0.972404	1.03514	0.956674	0.964075	0.9569	0.942808	0.968804	0.955907	1.00658	1.00701	1.01111	1.00448	0.982728	0.973097	0.981266	0.02711			45.518	0.998498	1.01497	0.948459	0.993494	0.990002	0.997667	0.998067	0.991349	1.00857	0.998293	0.993938	0.0176955			45.518	0.9669	0.979893	0.976993	0.969917	1.01356	0.984257	0.974051	0.980073	0.994666	0.981224	0.982153	0.0134666			45.518
50.516	0.969662	1.06448	0.968764	0.965684	0.954716	0.942341	0.96996	0.94797	1.00905	1.00037	1.00265	1.00913	0.976495	0.973676	0.982496	0.0320385			50.516	0.998416	1.0047	0.948622	0.989567	0.999626	0.990281	0.994517	0.98304	1.00046	0.999985	0.990922	0.0161985			50.516	0.9714	0.978873	0.963173	0.975794	1.01656	0.971243	0.970485	0.976355	1.02553	0.984321	0.983373	0.0207387			50.516
55.519	0.954587	1.06272	0.957841	0.935787	0.927526	0.922785	0.962965	0.918054	0.980794	0.996408	0.984487	0.997968	0.96429	0.952848	0.965647	0.0380305			55.519	0.991547	1.0082	0.954064	0.980891	0.980021	0.990353	0.989601	0.980869	1.01398	0.999908	0.988944	0.0168445			55.519	0.972064	0.978642	0.965895	0.971102	1.01846	0.960288	0.960011	0.955851	0.992557	0.966257	0.974113	0.0188361			55.519
60.524	0.965851	1.06837	0.966072	0.930823	0.907367	0.923449	0.957919	0.916147	0.981213	0.99464	0.979021	0.992462	0.964006	0.947838	0.963941	0.0408678			60.524	0.843508	1.01967	0.866052	0.83289	0.884497	0.828775	0.915584	0.930705	0.915814	0.89228	0.892978	0.0572366			60.524	0.965745	0.965299	0.942621	0.938223	1.00355	0.950735	0.953284	0.945482	0.982592	0.969391	0.961692	0.0201263			60.524
65.519	0.94554	1.05131	0.958451	0.918703	0.880692	0.910297	0.951146	0.893809	0.979797	0.997699	0.968936	0.998289	0.935981	0.925009	0.951119	0.0460192			65.519	0.762185	1.00194	0.788297	0.785021	0.821469	0.767993	0.906837	0.9217	0.659202	0.554648	0.796929	0.129189			65.519	0.955611	0.954101	0.923673	0.923862	0.989012	0.948449	0.942237	0.944558	0.989357	0.964863	0.953572	0.0228062			65.519
70.524	0.921516	1.01848	0.926003	0.891243	0.842306	0.879147	0.919249	0.864656	0.993371	0.996134	0.971104	0.995068	0.919674	0.89472	0.930905	0.055285			70.524	0.652438	0.815285	0.676071	0.725822	0.740107	0.666804	0.856881	0.867413	0.473095	0.317636	0.679155	0.171751			70.524	0.937622	0.945998	0.912629	0.903033	0.975242	0.94188	0.934154	0.922851	0.969388	0.947526	0.939032	0.022711			70.524
75.509	0.885227	0.969964	0.89053	0.851788	0.797331	0.855752	0.902539	0.828748	0.975292	0.933423	0.943753	0.945517	0.908387	0.845992	0.895303	0.0544623			75.509	0.532408	0.628081	0.553247	0.665795	0.670721	0.549102	0.787848	0.794734	0.371424	0.203045	0.575641	0.181524			75.509	0.896143	0.90896	0.872338	0.866937	0.937451	0.908498	0.88796	0.889115	0.949133	0.958769	0.90753	0.0316096			75.509
80.516	0.862514	0.939245	0.869756	0.837844	0.770034	0.832204	0.884492	0.809031	0.975829	0.927141	0.932703	0.935511	0.871067	0.827684	0.87679	0.0588797			80.516	0.448041	0.506026	0.464347	0.60523	0.589665	0.431008	0.719498	0.718268	0.323567	0.154335	0.495999	0.174532			80.516	0.88051	0.91371	0.860581	0.816898	0.925177	0.896223	0.879297	0.886987	0.924338	0.942936	0.892666	0.0367751			80.516
85.521	0.864197	0.921997	0.865349	0.843242	0.77148	0.8416	0.903458	0.808378	0.955162	0.910929	0.918136	0.914301	0.821838	0.821898	0.868712	0.0531486			85.521	0.366046	0.45678	0.376925	0.560644	0.531137	0.350547	0.644386	0.640388	0.293709	0.135159	0.435572	0.162157			85.521	0.882958	0.913791	0.83771	0.780743	0.921274	0.874849	0.860136	0.859381	0.888334	0.920034	0.873921	0.0430031			85.521
90.51	0.846386	0.897877	0.848638	0.832849	0.763973	0.836795	0.887519	0.803998	0.919943	0.87932	0.881593	0.88506	0.804124	0.814068	0.850153	0.0439182			90.51	0.323189	0.431465	0.324934	0.51747	0.478858	0.279103	0.579707	0.57194	0.269753	0.108797	0.388522	0.152557			90.51	0.86911	0.898128	0.814907	0.759068	0.910449	0.851404	0.838651	0.835233	0.890791	0.908288	0.857603	0.0479211			90.51
95.519	0.821003	0.864016	0.825106	0.817084	0.750912	0.820377	0.87619	0.78443	0.874898	0.847232	0.831432	0.838052	0.801246	0.788993	0.824355	0.0355489			95.519	0.293476	0.416944	0.302658	0.488687	0.44252	0.234755	0.509084	0.491368	0.263577	0.11803	0.35611	0.132158			95.519	0.852733	0.892631	0.794749	0.736352	0.898405	0.846238	0.830251	0.81894	0.864363	0.898285	0.843295	0.0512006			95.519
100.513	0.788474	0.836427	0.811241	0.81063	0.74575	0.813139	0.859826	0.771125	0.846801	0.826721	0.809878	0.825948	0.783346	0.765769	0.806791	0.0324706			100.513	0.280943	0.401709	0.287196	0.453589	0.409581	0.218199	0.443425	0.431401	0.259235	0.130046	0.331532	0.111356			100.513	0.85672	0.875105	0.783204	0.702502	0.889144	0.831387	0.817512	0.807326	0.865787	0.890645	0.831933	0.0580088			100.513
105.522	0.768197	0.801896	0.79478	0.800764	0.752245	0.800677	0.843579	0.752496	0.836486	0.833632	0.805694	0.821369	0.775254	0.746852	0.79528	0.0322922			105.522	0.273895	0.388999	0.275272	0.419726	0.376204	0.191563	0.386808	0.369567	0.240535	0.102042	0.302461	0.103361			105.522	0.84092	0.85943	0.771286	0.693082	0.890278	0.81069	0.814327	0.786274	0.828775	0.880327	0.817539	0.0580466			105.522
110.512	0.760622	0.781644	0.789422	0.79765	0.757872	0.802315	0.836188	0.751648	0.815867	0.825027	0.786894	0.818394	0.766199	0.73529	0.787502	0.0303366			110.512	0.272418	0.380208	0.277379	0.396615	0.354142	0.185245	0.338118	0.323895	0.24774	0.105781	0.288154	0.090807			110.512	0.837013	0.853607	0.757086	0.684456	0.885737	0.79571	0.809784	0.794942	0.804015	0.846462	0.806881	0.056399			110.512
115.509	0.754598	0.769916	0.798113	0.808361	0.780189	0.796806	0.850456	0.759095	0.787209	0.809799	0.771044	0.80059	0.754337	0.737932	0.784175	0.0293406			115.509	0.27852	0.382034	0.280987	0.372395	0.332468	0.178909	0.298411	0.287973	0.243552	0.077748	0.2733	0.0907445			115.509	0.832033	0.838455	0.750231	0.711452	0.873191	0.784794	0.799072	0.788753	0.785849	0.831999	0.799583	0.0468574			115.509
120.518	0.737622	0.754747	0.799728	0.803938	0.791349	0.794406	0.8399	0.76262	0.760706	0.800094	0.756473	0.781836	0.749982	0.73401	0.776244	0.0300944			120.518	0.279953	0.378775	0.286881	0.361457	0.322476	0.17259	0.284924	0.271547	0.251865	0.112127	0.27226	0.08045			120.518	0.833736	0.831049	0.750877	0.698508	0.869191	0.784918	0.793768	0.785807	0.792797	0.820369	0.796102	0.047593			120.518
125.519	0.728545	0.746662	0.78786	0.803493	0.795691	0.781541	0.84626	0.753943	0.739988	0.789952	0.739367	0.769306	0.757041	0.73183	0.769391	0.0333143			125.519	0.24538	0.37891	0.256932	0.360274	0.319947	0.171203	0.278284	0.259342	0.252794	0.112636	0.26357	0.0801883			125.519	0.829654	0.830284	0.750931	0.732633	0.863336	0.774298	0.789894	0.774463	0.801066	0.814374	0.796093	0.0397548			125.519
130.514	0.717788	0.737565	0.780846	0.801865	0.792255	0.781374	0.846639	0.749796	0.731017	0.789135	0.732972	0.758741	0.760429	0.725633	0.764718	0.0360242			130.514	0.261343	0.384987	0.267662	0.364502	0.321787	0.170735	0.270885	0.254762	0.253273	0.117537	0.266747	0.0805677			130.514	0.821945	0.830277	0.754416	0.730938	0.866358	0.772701	0.790355	0.77852	0.792703	0.805042	0.794326	0.0390234			130.514
135.52	0.721932	0.752496	0.795615	0.801443	0.810505	0.785688	0.837575	0.763245	0.730623	0.798981	0.73754	0.764063	0.757859	0.741391	0.771354	0.0341716			135.52	0.284614	0.387077	0.286561	0.367611	0.324423	0.188312	0.266841	0.250078	0.268849	0.112446	0.273681	0.0805905			135.52	0.820892	0.82719	0.756699	0.716744	0.866174	0.769708	0.801946	0.772965	0.793438	0.80292	0.792868	0.0415752			135.52
140.51	0.743307	0.766937	0.817405	0.827162	0.823166	0.801475	0.860427	0.782911	0.724689	0.798443	0.738191	0.762266	0.753709	0.760744	0.782917	0.0395618			140.51	0.282167	0.397116	0.290401	0.379582	0.327752	0.196799	0.27253	0.258624	0.259428	0.127638	0.279204	0.0796465			140.51	0.817638	0.832208	0.751128	0.720146	0.8644	0.7771	0.810219	0.781894	0.788965	0.792543	0.793624	0.0408091			140.51
145.516	0.750863	0.770203	0.817415	0.828765	0.829418	0.80461	0.85178	0.784328	0.719399	0.796186	0.733953	0.762997	0.764288	0.763563	0.784126	0.0387937			145.516	0.286778	0.394011	0.300768	0.398143	0.350754	0.212236	0.281613	0.272621	0.266781	0.133407	0.289711	0.0801455			145.516	0.819222	0.833589	0.752947	0.733479	0.858075	0.784249	0.806108	0.798617	0.786755	0.784427	0.795747	0.0365662			145.516
150.521	0.751146	0.766251	0.81431	0.81801	0.827295	0.798359	0.853417	0.776731	0.710266	0.794386	0.728576	0.758163	0.783577	0.762772	0.781661	0.0393018			150.521	0.293798	0.395658	0.305575	0.412098	0.356893	0.233806	0.298425	0.279976	0.263146	0.136454	0.297583	0.0801768			150.521	0.818979	0.827201	0.752524	0.741679	0.857888	0.78358	0.808265	0.790138	0.800816	0.789267	0.797034	0.0342693			150.521
155.512	0.770437	0.781377	0.824027	0.835063	0.855531	0.822268	0.865945	0.787385	0.725722	0.799691	0.741639	0.771508	0.792332	0.775816	0.796339	0.0404837			155.512	0.314715	0.401402	0.318939	0.434818	0.372998	0.251947	0.311766	0.302159	0.276652	0.152682	0.313808	0.0796908			155.512	0.824082	0.837081	0.763011	0.755873	0.857111	0.784479	0.808352	0.794475	0.772734	0.773486	0.797068	0.0337205			155.512
160.522	0.768004	0.787587	0.815267	0.823882	0.85354	0.807423	0.841572	0.786254	0.745461	0.819028	0.76213	0.788877	0.794099	0.769222	0.79731	0.0311267			160.522	0.349012	0.406748	0.34216	0.455549	0.388674	0.262519	0.332556	0.320779	0.279962	0.169326	0.330728	0.0806671			160.522	0.819098	0.838759	0.759182	0.761083	0.852852	0.787932	0.805442	0.786226	0.767235	0.779748	0.795756	0.0325055			160.522
165.516	0.778436	0.796801	0.823603	0.837129	0.85629	0.816951	0.849973	0.790883	0.749203	0.81978	0.769143	0.79262	0.828222	0.784418	0.806675	0.0314287			165.516	0.390669	0.4122	0.374733	0.47499	0.397497	0.277838	0.357454	0.34281	0.278932	0.174638	0.348176	0.085047			165.516	0.822356	0.833605	0.762093	0.771087	0.852229	0.784968	0.80094	0.789975	0.777308	0.767468	0.796203	0.0305255			165.516
170.511	0.775907	0.795809	0.82409	0.842881	0.866029	0.819239	0.83482	0.78796	0.746576	0.814762	0.771218	0.790464	0.806787	0.776163	0.803765	0.0322392			170.511	0.428349	0.419315	0.40365	0.493376	0.412178	0.287774	0.372643	0.361269	0.286372	0.168273	0.36332	0.0931278			170.511	0.813395	0.832862	0.765888	0.757543	0.848479	0.778917	0.792265	0.782947	0.768052	0.775068	0.791542	0.030364			170.511
175.519	0.779815	0.797723	0.827301	0.835025	0.873697	0.825795	0.841049	0.793812	0.763169	0.833238	0.801427	0.803005	0.81519	0.778122	0.812026	0.0295629			175.519	0.470442	0.423933	0.424863	0.522159	0.422521	0.314324	0.399368	0.384923	0.296685	0.177476	0.383669	0.0981355			175.519	0.815406	0.828195	0.760107	0.777042	0.847407	0.775113	0.78687	0.777846	0.786796	0.782423	0.793721	0.0274262			175.519
180.52	0.786696	0.796339	0.824366	0.836221	0.878812	0.830106	0.83953	0.789444	0.763056	0.822534	0.784892	0.793192	0.808705	0.779171	0.809505	0.0307346			180.52	0.493331	0.430854	0.445063	0.540394	0.444048	0.323969	0.425343	0.406407	0.297799	0.176463	0.398367	0.105512			180.52	0.818648	0.831859	0.760632	0.78195	0.849619	0.775729	0.785943	0.767679	0.792554	0.787939	0.795255	0.028882			180.52
185.522	0.779587	0.796891	0.828357	0.84008	0.87611	0.833697	0.832776	0.789814	0.772241	0.830245	0.792563	0.811872	0.814093	0.782356	0.812906	0.0290924			185.522	0.524246	0.435373	0.462256	0.5595	0.458662	0.344342	0.451163	0.421805	0.293362	0.202113	0.415282	0.10741			185.522	0.821836	0.83513	0.768822	0.788192	0.849337	0.775087	0.780734	0.771888	0.814727	0.795542	0.80013	0.0284317			185.522
190.523	0.78932	0.804401	0.831985	0.852624	0.902906	0.836695	0.848608	0.804525	0.772035	0.830186	0.788204	0.799484	0.821678	0.789641	0.819449	0.0343725			190.523	0.54583	0.446078	0.491797	0.583441	0.478934	0.368442	0.471258	0.44859	0.309279	0.195616	0.433927	0.114807			190.523	0.821215	0.821433	0.757348	0.778425	0.83807	0.774631	0.777802	0.767865	0.812996	0.799294	0.794908	0.0273304			190.523
195.517	0.791939	0.808551	0.836239	0.840552	0.910102	0.854523	0.839111	0.809182	0.775894	0.833876	0.790866	0.804843	0.823124	0.796616	0.82253	0.0340593			195.517	0.57477	0.450358	0.51262	0.598834	0.498368	0.380923	0.493809	0.47006	0.310614	0.238616	0.452897	0.113088			195.517	0.824422	0.830932	0.760397	0.792316	0.835165	0.784558	0.782954	0.774603	0.816622	0.810289	0.801226	0.0257302			195.517
200.513	0.806398	0.8193	0.850476	0.86104	0.917877	0.861374	0.858392	0.821771	0.775544	0.834823	0.797742	0.804896	0.829669	0.806743	0.83186	0.0359346			200.513	0.599229	0.460943	0.518557	0.614698	0.51427	0.397792	0.517608	0.49372	0.313091	0.244458	0.467437	0.118089			200.513	0.83712	0.827515	0.775328	0.80289	0.837501	0.789496	0.791464	0.779601	0.834694	0.811759	0.808737	0.02435			200.513
205.509	0.813911	0.825647	0.867235	0.871567	0.927968	0.869124	0.851823	0.835249	0.778251	0.834495	0.801336	0.80508	0.836963	0.815686	0.838167	0.0377081			205.509	0.615533	0.463998	0.54172	0.641822	0.550033	0.443938	0.553576	0.519192	0.318046	0.244684	0.489254	0.12584			205.509	0.837286	0.835492	0.785941	0.836605	0.847542	0.798011	0.799434	0.785665	0.844337	0.817839	0.818815	0.0244981			205.509
210.518	0.809478	0.821371	0.864285	0.86328	0.923807	0.860876	0.844457	0.824817	0.785361	0.849072	0.807925	0.812539	0.850801	0.811651	0.837837	0.0348906			210.518	0.622593	0.468458	0.548839	0.648431	0.56135	0.422469	0.558603	0.525699	0.320877	0.270912	0.494823	0.124101			210.518	0.839085	0.845255	0.787434	0.860911	0.863156	0.801209	0.810564	0.790021	0.834006	0.839729	0.827137	0.0279198			210.518
215.519	0.808457	0.822931	0.861186	0.85481	0.915622	0.865622	0.832972	0.817615	0.78757	0.850694	0.815604	0.818765	0.854151	0.807313	0.836665	0.032702			215.519	0.652152	0.478808	0.576691	0.663162	0.577323	0.439962	0.57407	0.53796	0.336306	0.247376	0.508381	0.134382			215.519	0.826957	0.832542	0.788482	0.830576	0.861315	0.799324	0.805925	0.788857	0.833884	0.839718	0.820758	0.024012			215.519
220.513	0.813725	0.820282	0.863292	0.859431	0.924858	0.869644	0.841417	0.819498	0.803768	0.864091	0.828399	0.829395	0.849746	0.8113	0.842775	0.0321682			220.513	0.663354	0.482232	0.595387	0.679997	0.597386	0.459986	0.587313	0.551321	0.359451	0.268158	0.524459	0.13223			220.513	0.835853	0.841469	0.794833	0.844295	0.861692	0.79705	0.816344	0.799475	0.842772	0.841025	0.827481	0.0236559			220.513
225.52	0.820663	0.83775	0.8764	0.873784	0.930001	0.886828	0.850872	0.832831	0.813236	0.871146	0.834651	0.835364	0.845	0.829289	0.852701	0.0315323			225.52	0.679599	0.49297	0.615754	0.693746	0.612239	0.488275	0.60407	0.562805	0.386398	0.302061	0.543792	0.126342			225.52	0.841376	0.840932	0.81329	0.834326	0.866457	0.799381	0.819729	0.799674	0.862776	0.852236	0.833018	0.0243043			225.52
230.515	0.850756	0.863729	0.910713	0.901459	0.954496	0.911367	0.881844	0.87676	0.808123	0.863447	0.828255	0.834771	0.847225	0.8565	0.870675	0.0388722			230.515	0.708149	0.504329	0.640425	0.704663	0.620532	0.507131	0.615793	0.573682	0.397801	0.308954	0.558146	0.129744			230.515	0.846837	0.842593	0.813282	0.84748	0.86828	0.801414	0.826076	0.810748	0.849456	0.852056	0.835822	0.0216582			230.515
235.518	0.831445	0.861634	0.896635	0.891688	0.95094	0.89323	0.862438	0.857711	0.80629	0.857328	0.8247	0.828585	0.854067	0.843396	0.861435	0.0371657			235.518	0.726781	0.508081	0.642865	0.719545	0.624715	0.521003	0.624278	0.585376	0.405234	0.311001	0.566888	0.132831			235.518	0.846894	0.846259	0.808441	0.863887	0.87373	0.808951	0.831354	0.812697	0.848544	0.860202	0.840096	0.0237024			235.518
240.518	0.82451	0.861516	0.900575	0.883956	0.944892	0.891767	0.867117	0.851589	0.808532	0.86297	0.826817	0.833338	0.894961	0.844898	0.864103	0.0366938			240.518	0.750228	0.520585	0.653177	0.72723	0.635241	0.523267	0.641939	0.596011	0.405046	0.337434	0.579016	0.133058			240.518	0.854053	0.850707	0.82253	0.870196	0.874838	0.814703	0.834086	0.825219	0.857168	0.864921	0.846842	0.0213017			240.518
245.51	0.846021	0.879414	0.922322	0.910456	0.97241	0.914208	0.880611	0.883129	0.821022	0.874863	0.834519	0.853609	0.887393	0.862267	0.881589	0.0394161			245.51	0.746975	0.522399	0.658795	0.736374	0.646351	0.52804	0.662641	0.611549	0.411738	0.332985	0.585785	0.135721			245.51	0.856658	0.850574	0.814926	0.858483	0.870037	0.815449	0.843841	0.828234	0.861516	0.874565	0.847428	0.0214053			245.51
250.515	0.845508	0.879699	0.920889	0.91398	0.976239	0.91992	0.874946	0.887285	0.852164	0.905185	0.874739	0.877384	0.876215	0.866489	0.89076	0.0339344			250.515	0.756825	0.534257	0.667677	0.745885	0.659881	0.559305	0.681703	0.629309	0.417455	0.35225	0.600455	0.13427			250.515	0.86125	0.856199	0.820307	0.899884	0.876074	0.818795	0.848438	0.829704	0.863715	0.866237	0.85406	0.025582			250.515
255.518	0.837419	0.871894	0.906168	0.897167	0.968383	0.907641	0.854367	0.869118	0.842668	0.891201	0.866211	0.864033	0.899342	0.853546	0.880654	0.0342407			255.518	0.782257	0.54641	0.691158	0.755822	0.671643	0.585089	0.699134	0.641911	0.436116	0.379677	0.618922	0.132262			255.518	0.867336	0.858082	0.832086	0.861892	0.883342	0.821792	0.854197	0.835449	0.885623	0.874221	0.857402	0.0217886			255.518
260.515	0.846763	0.887224	0.919014	0.913928	0.98087	0.919445	0.868911	0.886739	0.840558	0.887864	0.856775	0.866859	0.896554	0.869129	0.888617	0.0365971			260.515	0.797319	0.564472	0.715841	0.765693	0.677573	0.602664	0.710702	0.654482	0.446682	0.399251	0.633468	0.131201			260.515	0.872574	0.8572	0.839173	0.888709	0.883468	0.823305	0.853096	0.838625	0.888525	0.883161	0.862784	0.0238009			260.515
265.522	0.845715	0.887789	0.919475	0.909825	0.985055	0.922821	0.861442	0.889431	0.862825	0.912163	0.879103	0.88364	0.888382	0.864645	0.893737	0.0350772			265.522	0.820004	0.582199	0.737027	0.771685	0.68272	0.61044	0.715679	0.667322	0.452024	0.433153	0.647225	0.128784			265.522	0.866855	0.855013	0.843143	0.886573	0.879526	0.822454	0.855328	0.846903	0.887938	0.880511	0.862424	0.021574			265.522
270.516	0.838245	0.882854	0.913189	0.90769	0.972641	0.913205	0.853936	0.877251	0.861534	0.914474	0.877108	0.888877	0.911651	0.859482	0.890867	0.0343934			270.516	0.837026	0.606837	0.75851	0.777433	0.688729	0.632915	0.738187	0.684601	0.455764	0.46555	0.664555	0.12704			270.516	0.875208	0.870161	0.846901	0.914991	0.890282	0.822172	0.864937	0.854408	0.887415	0.878738	0.870521	0.0256676			270.516
275.512	0.862777	0.899445	0.932767	0.928885	0.992778	0.938403	0.875589	0.910567	0.847829	0.899335	0.866977	0.877608	0.905257	0.880488	0.901336	0.0380096			275.512	0.833456	0.633491	0.775997	0.779571	0.70135	0.645958	0.745643	0.698108	0.457627	0.486168	0.675737	0.123797			275.512	0.879399	0.869928	0.851574	0.908545	0.886723	0.825038	0.871671	0.854903	0.875511	0.880161	0.870345	0.0225535			275.512
280.521	0.865205	0.909798	0.93218	0.937812	1.0043	0.945984	0.871362	0.913289	0.860402	0.913979	0.88946	0.891939	0.899533	0.88752	0.908768	0.038008			280.521	0.849719	0.651626	0.793729	0.785373	0.712582	0.649051	0.751356	0.713509	0.471982	0.537518	0.691644	0.117425			280.521	0.88769	0.868945	0.85189	0.918785	0.888	0.832691	0.880742	0.861945	0.90963	0.891879	0.87922	0.0260713			280.521
285.514	0.852483	0.893504	0.918996	0.922485	0.989829	0.935128	0.862105	0.899276	0.862084	0.913715	0.885341	0.884301	0.920108	0.874039	0.900957	0.0362245			285.514	0.855658	0.691393	0.802389	0.788125	0.714984	0.663623	0.764442	0.722935	0.486563	0.596928	0.708704	0.107601			285.514	0.887635	0.873291	0.853578	0.9253	0.878628	0.830607	0.887951	0.857395	0.897829	0.884444	0.877666	0.0261458			285.514
290.516	0.847922	0.89084	0.921106	0.923266	0.997432	0.927528	0.868387	0.896929	0.852283	0.904945	0.877783	0.882381	0.923568	0.875022	0.899242	0.0385498			290.516	0.860431	0.729365	0.821427	0.795363	0.717148	0.677405	0.772857	0.729788	0.499401	0.623589	0.722677	0.104549			290.516	0.890659	0.875108	0.852867	0.940738	0.893041	0.838314	0.892114	0.85943	0.918369	0.886408	0.884705	0.0304273			290.516
295.51	0.868952	0.912337	0.949257	0.937162	0.991895	0.953647	0.88551	0.923395	0.875288	0.929244	0.89993	0.900911	0.904042	0.892499	0.916005	0.0339191			295.51	0.867937	0.75916	0.824365	0.799041	0.723617	0.684793	0.783914	0.73926	0.510834	0.665172	0.735809	0.100291			295.51	0.897269	0.881033	0.856855	0.916911	0.900212	0.837786	0.899086	0.861652	0.893874	0.89245	0.883713	0.0242636			295.51
300.519	0.886298	0.918419	0.955816	0.947226	0.997715	0.959892	0.889298	0.927827	0.87699	0.934549	0.903037	0.909721	0.899906	0.894135	0.921488	0.0342995			300.519	0.866561	0.793874	0.836804	0.79964	0.732096	0.69199	0.794078	0.744217	0.539633	0.70613	0.750502	0.0927055			300.519	0.896546	0.880781	0.862597	0.936886	0.899881	0.839512	0.901779	0.863298	0.900749	0.897219	0.887925	0.0272846			300.519
305.511	0.882416	0.922648	0.959158	0.955483	1.00655	0.95742	0.894675	0.93495	0.867831	0.921765	0.884373	0.896819	0.920742	0.9043	0.922081	0.0379128			305.511	0.863033	0.815563	0.8458	0.795906	0.739824	0.707163	0.800198	0.749106	0.565251	0.770938	0.765278	0.0850199			305.511	0.903734	0.885259	0.864927	0.914528	0.897829	0.839822	0.898746	0.86384	0.900926	0.892885	0.88625	0.0230178			305.511
310.521	0.885552	0.925046	0.954546	0.941865	0.999344	0.953076	0.899249	0.938884	0.86623	0.922708	0.880393	0.899249	0.930237	0.904648	0.921502	0.0353739			310.521	0.875423	0.841847	0.85741	0.796249	0.74244	0.711785	0.806431	0.763816	0.57865	0.796059	0.777011	0.0862308			310.521	0.911803	0.893279	0.873625	0.938946	0.902338	0.844925	0.896316	0.863927	0.909992	0.900497	0.893565	0.0267425			310.521
315.515	0.891232	0.936172	0.956141	0.949323	1.00383	0.963503	0.896715	0.945479	0.888231	0.938322	0.902585	0.913346	0.930711	0.913088	0.93062	0.0323954			315.515	0.87884	0.864384	0.883977	0.793415	0.761366	0.725953	0.81624	0.769922	0.607145	0.832127	0.793337	0.0839191			315.515	0.912121	0.892574	0.880631	0.913802	0.913353	0.847752	0.904026	0.870377	0.908794	0.901007	0.894444	0.0219576			315.515
320.52	0.886389	0.936946	0.952189	0.941025	0.998721	0.959078	0.892738	0.944994	0.897685	0.944392	0.912448	0.911748	0.924832	0.912006	0.929656	0.0303656			320.52	0.894924	0.878897	0.884414	0.803152	0.769994	0.730769	0.829685	0.781798	0.637324	0.862171	0.807313	0.0810149			320.52	0.908172	0.901922	0.87942	0.928448	0.905278	0.850528	0.902447	0.874345	0.896823	0.906652	0.895404	0.0218222			320.52
325.513	0.8982	0.940412	0.966674	0.943975	0.997043	0.961903	0.894267	0.949216	0.902234	0.949816	0.91481	0.921998	0.935405	0.917979	0.935281	0.0291683			325.513	0.891565	0.908833	0.880867	0.814719	0.787737	0.737582	0.837707	0.792293	0.668901	0.896966	0.821717	0.0777357			325.513	0.91065	0.905983	0.89145	0.944738	0.909094	0.854568	0.910312	0.877327	0.898516	0.913337	0.901598	0.0239108			325.513
330.523	0.88731	0.930312	0.956097	0.931536	0.991369	0.956912	0.894563	0.93764	0.899817	0.946484	0.910215	0.92228	0.936889	0.908034	0.929247	0.0283743			330.523	0.903747	0.927443	0.889785	0.822633	0.795062	0.748071	0.847609	0.797865	0.70216	0.922723	0.83571	0.0763418			330.523	0.910336	0.912224	0.893766	0.951098	0.915791	0.859726	0.915579	0.880701	0.909202	0.908751	0.905717	0.0240993			330.523
335.514	0.893821	0.945657	0.960425	0.936952	1.00226	0.95643	0.888659	0.938276	0.904508	0.951771	0.918159	0.934393	0.944766	0.908197	0.934591	0.0302653			335.514	0.907095	0.949934	0.898241	0.824154	0.807743	0.76005	0.854743	0.806317	0.746851	0.944667	0.84998	0.0727636			335.514	0.914289	0.915558	0.903973	0.958821	0.915565	0.863738	0.924463	0.8868	0.913225	0.912344	0.910878	0.0244855			335.514
340.519	0.918589	0.961558	0.969261	0.946897	1.00126	0.970662	0.904103	0.962263	0.904338	0.947311	0.919718	0.932328	0.939852	0.925624	0.943126	0.0279684			340.519	0.900265	0.965785	0.900945	0.830371	0.817125	0.7646	0.861917	0.805897	0.780043	0.978316	0.860526	0.0742558			340.519	0.913903	0.910019	0.897155	0.961861	0.913796	0.863072	0.925349	0.882633	0.928191	0.917382	0.911336	0.0267468			340.519
345.513	0.920994	0.960465	0.971855	0.968021	1.01824	0.969206	0.914829	0.963229	0.909962	0.949281	0.926154	0.94007	0.933843	0.928591	0.948196	0.029268			345.513	0.90541	0.9743	0.904344	0.833835	0.82211	0.778301	0.867263	0.815175	0.822026	0.997141	0.871991	0.0720817			345.513	0.914714	0.90645	0.894585	0.953322	0.916258	0.866294	0.919556	0.883615	0.917995	0.914237	0.908703	0.0234548			345.513
350.522	0.91152	0.958834	0.964886	0.953467	1.01201	0.965991	0.912844	0.957728	0.899599	0.942404	0.918888	0.932368	0.954645	0.920601	0.94327	0.0296931			350.522	0.906587	0.980869	0.907496	0.840041	0.828451	0.784917	0.875778	0.824309	0.842114	1.00406	0.879462	0.0706123			350.522	0.916255	0.903519	0.897469	0.961098	0.91209	0.868719	0.915355	0.880205	0.913626	0.906178	0.907451	0.0245784			350.522
355.508	0.92153	0.959046	0.966436	0.952829	1.0106	0.964289	0.912788	0.966205	0.907626	0.944516	0.915299	0.930554	0.95429	0.917675	0.944549	0.0287566			355.508	0.91029	0.991606	0.915095	0.849523	0.83338	0.793059	0.878296	0.829038	0.86119	0.998648	0.886013	0.0682608			355.508	0.924226	0.899086	0.889253	0.937544	0.90714	0.874185	0.911986	0.881502	0.915999	0.908983	0.90499	0.0194469			355.508
360.519	0.907749	0.954937	0.953634	0.94231	0.99531	0.961219	0.902051	0.957766	0.925777	0.957036	0.936317	0.946496	0.946778	0.913201	0.942899	0.0246739			360.519	0.910195	0.99693	0.919085	0.848602	0.851551	0.791484	0.879267	0.831622	0.872913	1.04036	0.894201	0.0758883			360.519	0.925663	0.900777	0.889212	0.942712	0.909433	0.878739	0.915506	0.885799	0.915249	0.914851	0.907794	0.0195181			360.519
365.51	0.907257	0.952216	0.957268	0.931185	0.998866	0.960114	0.901233	0.95782	0.928163	0.966706	0.93599	0.950525	0.942286	0.913756	0.943099	0.0260578			365.51	0.915167	0.998376	0.926686	0.849575	0.851135	0.804949	0.88842	0.832768	0.910701	1.06834	0.904612	0.0799168			365.51	0.933481	0.901244	0.8848	0.944042	0.915573	0.87971	0.914376	0.889861	0.911826	0.916229	0.909114	0.0206276			365.51
370.52	0.914033	0.960746	0.962273	0.950961	0.990432	0.971811	0.915052	0.972741	0.922879	0.960407	0.92864	0.942104	0.936238	0.920699	0.946358	0.0242334			370.52	0.929726	1.00866	0.939022	0.852309	0.863774	0.821404	0.896225	0.841556	0.909817	1.06028	0.912278	0.0757822			370.52	0.940547	0.904453	0.892726	0.963619	0.917449	0.883112	0.922469	0.901247	0.915645	0.920665	0.916193	0.0233568			370.52
375.514	0.920939	0.974167	0.973778	0.969131	1.00889	0.987994	0.948153	0.99563	0.926714	0.961343	0.924992	0.938294	0.933962	0.937859	0.957275	0.028358			375.514	0.930739	1.01189	0.94124	0.857362	0.865316	0.82623	0.898942	0.84123	0.923684	1.09274	0.918937	0.0824659			375.514	0.940734	0.90132	0.896928	0.960495	0.912726	0.886964	0.928848	0.898862	0.914433	0.920975	0.916229	0.0223857			375.514
380.508	0.927747	0.976628	0.967631	0.967506	1.01635	0.986824	0.942703	0.996716	0.916019	0.951731	0.917375	0.93696	0.940859	0.94193	0.956213	0.0301481			380.508	0.931504	1.01193	0.939585	0.860644	0.86292	0.831166	0.897317	0.844755	0.939214	1.07724	0.919627	0.0781076			380.508	0.942584	0.908407	0.899862	0.964948	0.92352	0.894811	0.930559	0.912396	0.941838	0.924918	0.924384	0.0215905			380.508
385.513	0.929692	0.975082	0.965549	0.955786	1.00598	0.984742	0.935815	0.989782	0.913511	0.949844	0.915765	0.937349	0.962959	0.932605	0.95389	0.0282351			385.513	0.917641	1.00666	0.939525	0.864765	0.868877	0.84319	0.905861	0.851142	0.962981	1.10444	0.926508	0.0815441			385.513	0.945274	0.915172	0.914621	0.978452	0.927357	0.901877	0.939626	0.919567	0.93894	0.931039	0.931192	0.0213527			385.513
390.519	0.919046	0.960501	0.95701	0.947559	0.981683	0.975891	0.914011	0.972616	0.921192	0.960199	0.923954	0.942153	0.961713	0.919602	0.946938	0.0235474			390.519	0.927343	1.01417	0.943258	0.871692	0.875505	0.850843	0.905992	0.852202	0.969512	1.10704	0.931756	0.0812443			390.519	0.94738	0.91132	0.901348	0.951054	0.931689	0.902668	0.941949	0.919303	0.938173	0.931859	0.927674	0.0180692			390.519
395.519	0.915613	0.959374	0.956288	0.948269	0.975717	0.967797	0.920401	0.969368	0.934589	0.98196	0.944408	0.96041	0.95892	0.915728	0.950632	0.0218198			395.519	0.918975	1.0216	0.944056	0.87457	0.874986	0.859535	0.906128	0.854583	1.00109	1.09571	0.935124	0.0804731			395.519	0.955364	0.922611	0.907185	0.973604	0.942756	0.910057	0.944838	0.928193	0.936545	0.932593	0.935375	0.0201779			395.519
400.51	0.918658	0.966942	0.955909	0.945108	0.984034	0.966394	0.921063	0.97153	0.937088	0.98202	0.943681	0.965389	0.940507	0.928801	0.951937	0.0215047			400.51	0.915887	1.02512	0.942873	0.881379	0.891332	0.866018	0.912627	0.856705	1.01125	1.08834	0.939154	0.0773712			400.51	0.954297	0.921174	0.90849	0.975827	0.936094	0.914343	0.940834	0.94019	0.951546	0.935213	0.937801	0.0200483			400.51
405.511	0.920414	0.973279	0.961859	0.947192	0.983679	0.973257	0.925055	0.97107	0.936632	0.974422	0.940746	0.954122	0.944784	0.927543	0.952432	0.0208171			405.511	0.919288	1.02672	0.936755	0.875712	0.888328	0.875178	0.914737	0.85413	1.02003	1.09508	0.940596	0.0798804			405.511	0.956831	0.922291	0.91405	0.969967	0.942115	0.910605	0.93401	0.942184	0.945196	0.939989	0.937724	0.0184171			405.511
410.52	0.928116	0.973384	0.96624	0.947935	0.991448	0.97589	0.930245	0.974764	0.924987	0.958352	0.923882	0.940341	0.94466	0.933218	0.950962	0.0222806			410.52	0.915286	1.03599	0.943961	0.883308	0.895313	0.864557	0.91579	0.859442	1.03712	1.1075	0.945827	0.0849627			410.52	0.96083	0.92442	0.904724	0.982846	0.940331	0.915483	0.935766	0.936811	0.95968	0.930335	0.939123	0.0232358			410.52
415.514	0.948357	0.98101	0.97764	0.9655	0.992983	0.982193	0.948583	0.994242	0.922668	0.95631	0.927368	0.935068	0.950612	0.948017	0.959325	0.0234041			415.514	0.926352	1.03199	0.940844	0.88402	0.896469	0.873686	0.921246	0.863054	1.04755	1.11346	0.949867	0.0850031			415.514	0.968188	0.929815	0.908359	0.990304	0.940092	0.915777	0.930235	0.932875	0.941004	0.944458	0.940111	0.023999			415.514
420.521	0.947179	0.977875	0.981043	0.974513	1.0045	0.98221	0.952816	0.994901	0.927862	0.957626	0.929192	0.949295	0.955782	0.949932	0.963195	0.0231365			420.521	0.917635	1.03585	0.931818	0.885834	0.897193	0.881874	0.916279	0.865342	1.04711	1.08072	0.945965	0.078141			420.521	0.970743	0.925883	0.902291	0.978144	0.946899	0.920257	0.93523	0.935523	0.95322	0.945398	0.941359	0.0228205			420.521
425.517	0.939242	0.972729	0.973208	0.971083	0.998278	0.97942	0.954086	0.99284	0.930023	0.960051	0.934491	0.946721	0.97052	0.94354	0.961874	0.0213111			425.517	0.93566	1.03017	0.936373	0.889423	0.901358	0.885398	0.918622	0.863672	1.06324	1.11401	0.953793	0.0850134			425.517	0.969037	0.924694	0.898919	0.987401	0.947567	0.917686	0.934339	0.95087	0.962947	0.945645	0.94391	0.0260828			425.517
430.513	0.93709	0.969585	0.969724	0.969138	0.99774	0.98307	0.949933	0.990975	0.932725	0.964056	0.938256	0.954907	0.970056	0.944104	0.96224	0.0202955			430.513	0.929503	1.03231	0.93008	0.891918	0.906388	0.885099	0.922986	0.869972	1.05995	1.10321	0.953142	0.0814305			430.513	0.973238	0.933658	0.909663	0.987149	0.953299	0.922991	0.943674	0.950396	0.949654	0.947106	0.947083	0.0224057			430.513
435.516	0.939218	0.987278	0.969608	0.956396	1.00695	0.985247	0.953065	0.996797	0.947811	0.9767	0.953191	0.969398	0.969012	0.949155	0.968559	0.0201157			435.516	0.933616	1.0349	0.934847	0.894195	0.901639	0.894719	0.92534	0.874739	1.05964	1.09179	0.954542	0.0777499			435.516	0.973211	0.935747	0.917988	0.998135	0.949636	0.924491	0.943205	0.953164	0.979723	0.952473	0.952777	0.0249513			435.516
440.521	0.939271	0.990685	0.966547	0.973863	0.991032	0.984114	0.95039	1.00532	0.946373	0.981788	0.953592	0.970664	0.971009	0.950392	0.969646	0.0196574			440.521	0.939935	1.03391	0.933429	0.898208	0.908014	0.888447	0.927547	0.877184	1.05689	1.08446	0.954804	0.0750806			440.521	0.972404	0.938387	0.920896	0.994876	0.95297	0.926613	0.944172	0.961425	0.965008	0.959397	0.953615	0.022113			440.521
445.51	0.936975	0.985189	0.955744	0.96481	0.975914	0.974895	0.948255	0.989595	0.9441	0.979141	0.950831	0.965351	0.976457	0.94304	0.963593	0.0171071			445.51	0.94006	1.03513	0.941355	0.902183	0.916581	0.907248	0.929427	0.885578	1.06324	1.09725	0.961806	0.0747872			445.51	0.970432	0.937282	0.926096	0.975941	0.939386	0.926136	0.948045	0.962581	0.972644	0.954657	0.95132	0.0188114			445.51
450.519	0.950549	0.993658	0.966898	0.973752	0.980421	0.986	0.946977	1.00215	0.940633	0.978171	0.952644	0.965743	0.97951	0.950774	0.969134	0.0187859			450.519	0.943472	1.03524	0.939697	0.907912	0.923914	0.914973	0.932094	0.893648	1.05822	1.08872	0.96379	0.0696374			450.519	0.970381	0.946432	0.936129	0.989006	0.952924	0.925245	0.951459	0.973776	0.963825	0.957272	0.956645	0.0186585			450.519
455.522	0.945433	0.995918	0.969194	0.967542	0.981607	0.976073	0.962413	1.00259	0.945414	0.979691	0.957556	0.971555	0.966552	0.948528	0.96929	0.0173089			455.522	0.94093	1.03728	0.940625	0.912011	0.926643	0.920724	0.937634	0.899731	1.05314	1.08465	0.965337	0.0664419			455.522	0.96949	0.94643	0.935715	0.990991	0.948354	0.9274	0.951451	0.964856	0.959715	0.952796	0.95472	0.0179277			455.522
460.512	0.949274	1.00621	0.975635	0.983918	0.97238	0.989372	0.963234	1.00885	0.946787	0.980944	0.962613	0.968847	0.981013	0.958696	0.974841	0.0186836			460.512	0.938442	1.04311	0.93788	0.915147	0.937331	0.921024	0.939913	0.900501	1.06098	1.06494	0.965928	0.0638657			460.512	0.97156	0.949869	0.92626	0.98959	0.948782	0.931937	0.951787	0.971338	0.970694	0.949544	0.956136	0.0195334			460.512
465.521	0.953136	1.00469	0.972065	0.968554	0.976084	0.985214	0.965352	1.00771	0.937678	0.970694	0.949657	0.963362	0.985783	0.963614	0.971685	0.0195323			465.521	0.940283	1.04444	0.940521	0.918698	0.936595	0.92764	0.939977	0.896226	1.0539	1.07377	0.967206	0.0640398			465.521	0.969168	0.953804	0.929909	0.98165	0.95133	0.934981	0.945334	0.966933	0.956883	0.960449	0.955044	0.0157241			465.521
470.51	0.965409	1.00549	0.97394	0.983441	0.983836	0.988227	0.966369	1.01376	0.951562	0.977859	0.963558	0.969785	0.9946	0.968804	0.979046	0.0171715			470.51	0.931227	1.03826	0.933329	0.92372	0.937058	0.929313	0.942265	0.900507	1.04736	1.06255	0.964559	0.0598534			470.51	0.97259	0.955077	0.937957	0.988201	0.947647	0.9392	0.946143	0.957565	0.980447	0.955774	0.95806	0.0171446			470.51
475.51	0.963585	1.00818	0.978631	0.986565	0.983602	0.993941	0.966571	1.01862	0.953389	0.978045	0.966854	0.967659	0.992382	0.968426	0.980461	0.0182068			475.51	0.936391	1.02236	0.94069	0.926381	0.942775	0.936394	0.945132	0.898643	1.03794	1.07429	0.966099	0.0573031			475.51	0.971353	0.95845	0.94017	0.977016	0.954808	0.935725	0.953126	0.968509	0.982066	0.963167	0.960439	0.0150738			475.51
480.516	0.951408	1.00606	0.971931	0.981581	0.967133	0.989342	0.964582	1.00552	0.956986	0.983551	0.977503	0.975223	0.992512	0.96097	0.97745	0.0168821			480.516	0.93829	1.02249	0.937199	0.934505	0.942073	0.939864	0.943203	0.902363	1.04674	1.04818	0.96549	0.0525723			480.516	0.974293	0.96236	0.955858	0.985984	0.955571	0.940617	0.948918	0.967811	0.978753	0.952466	0.962263	0.0142927			480.516
485.507	0.960058	1.00587	0.973421	0.984518	0.984414	0.993804	0.962569	1.00595	0.95719	0.980584	0.977939	0.978096	0.999409	0.968363	0.980871	0.0160488			485.507	0.947049	1.02331	0.935245	0.937087	0.946324	0.943392	0.946675	0.907853	1.03795	1.04554	0.967043	0.0489579			485.507	0.980898	0.960718	0.951862	0.967588	0.95585	0.943262	0.955779	0.975857	0.980921	0.962603	0.963534	0.012681			485.507
490.514	0.963976	1.01237	0.984604	0.983379	0.984431	1.00031	0.962669	1.01286	0.964117	0.987127	0.977904	0.985248	0.987615	0.972852	0.984248	0.0160317			490.514	0.951173	1.02597	0.933551	0.939484	0.947474	0.939666	0.944118	0.903935	1.04093	1.06862	0.969491	0.0547341			490.514	0.98112	0.969603	0.952037	0.956984	0.954301	0.947861	0.95219	0.987368	0.986822	0.964342	0.965263	0.0151361			490.514
495.507	0.965809	1.01104	0.985222	0.989798	0.983419	0.992156	0.984648	1.00993	0.964644	0.98986	0.984172	0.983494	0.990185	0.977229	0.986543	0.0131257			495.507	0.943671	1.02692	0.936741	0.946952	0.950513	0.945924	0.954758	0.910028	1.03951	1.0655	0.972052	0.0519285			495.507	0.977722	0.970122	0.960199	0.973512	0.951568	0.952964	0.955977	0.999942	0.99227	0.969359	0.970364	0.016283			495.507
500.514	0.956202	0.998873	0.975841	0.988706	0.965881	0.993217	0.964025	0.999547	0.958843	0.981631	0.973765	0.975171	0.991291	0.96283	0.977559	0.0148797			500.514	0.945541	1.02678	0.940405	0.95246	0.951307	0.963162	0.958743	0.917355	1.03516	1.03812	0.972902	0.0435901			500.514	0.983117	0.967241	0.963358	0.976886	0.961426	0.951596	0.962729	0.992923	0.98219	0.967963	0.970943	0.0124971			500.514
505.507	0.948006	0.998093	0.985406	0.980221	0.971532	0.985811	0.959017	0.994799	0.962854	0.986252	0.977707	0.981885	1.01021	0.96372	0.978965	0.0167551			505.507	0.945204	1.02417	0.944222	0.954268	0.960618	0.962236	0.961792	0.922851	1.02678	1.03631	0.973844	0.0399611			505.507	0.977956	0.977252	0.962064	0.996621	0.960165	0.956956	0.96562	0.996292	0.994352	0.970732	0.975801	0.0153547			505.507
510.517	0.951774	0.992785	0.983411	0.980681	0.96325	0.979517	0.957422	0.988881	0.970684	0.98873	0.979592	0.986204	0.986388	0.962917	0.976588	0.0130473			510.517	0.950221	1.01971	0.940491	0.959105	0.967804	0.968817	0.967707	0.923227	1.02987	1.04333	0.977028	0.040164			510.517	0.979994	0.981511	0.966571	0.956516	0.959044	0.961074	0.967453	0.999405	0.979522	0.973042	0.972413	0.0130746			510.517
515.512	0.966544	1.00368	1.00103	0.997614	0.977261	0.994902	0.969834	1.0031	0.97127	0.99199	0.994722	0.992047	0.984715	0.977526	0.987589	0.0129055			515.512	0.963154	1.01289	0.946922	0.963297	0.976822	0.979388	0.973461	0.933728	1.02692	1.03886	0.981544	0.0342781			515.512	0.986548	0.984338	0.971474	0.986634	0.958545	0.966393	0.978273	1.00537	0.985117	0.978352	0.980104	0.0129062			515.512
520.513	0.982307	0.997695	1.01394	0.991199	0.970965	1.00736	1.00493	1.00462	0.962697	0.982275	0.974887	0.974145	0.974473	0.984752	0.987588	0.0158484			520.513	0.95448	1.00947	0.942702	0.969785	0.973608	0.972899	0.976995	0.943608	1.01588	1.02942	0.978884	0.0301048			520.513	0.989235	0.988954	0.978621	0.99031	0.958124	0.96408	0.972345	1.00248	0.983841	0.966353	0.979434	0.0140126			520.513
525.518	0.982409	1.00239	1.01219	0.994326	0.982891	1.00439	0.992191	0.998968	0.962627	0.978276	0.97478	0.973279	0.997246	0.978009	0.988141	0.014172			525.518	0.953683	1.0044	0.949727	0.968211	0.980375	0.980874	0.977871	0.941352	1.00648	1.03663	0.979961	0.0293466			525.518	0.992554	0.993351	0.970394	0.996412	0.964887	0.969289	0.978007	1.00985	0.977784	0.967545	0.982008	0.0151126			525.518
530.519	0.981088	0.996155	1.00779	0.988196	0.980207	1.00624	0.990275	0.992545	0.961257	0.97395	0.964537	0.975625	1.03067	0.98538	0.988137	0.0183325			530.519	0.957771	0.992175	0.953292	0.976971	0.978146	0.970772	0.981732	0.946508	1.01687	1.0194	0.979365	0.0246904			530.519	0.991908	1.00108	0.975034	0.998774	0.971718	0.97236	0.978584	1.01082	0.98734	0.975582	0.98632	0.0138088			530.519
535.518	0.981073	0.992685	1.00384	0.991332	0.980693	1.00186	0.987828	0.987946	0.975832	0.988542	0.987195	0.987704	1.03359	0.978898	0.991358	0.0144908			535.518	0.946142	0.987147	0.954984	0.981153	0.975196	0.976001	0.985133	0.950957	1.001	1.02698	0.978469	0.0243993			535.518	1.00239	1.00501	0.976235	1.01396	0.96755	0.972494	0.987548	1.00772	0.99254	0.985769	0.991121	0.0159322			535.518
540.521	0.993184	1.00525	1.01535	0.997667	0.999617	1.01248	1.0073	1.01089	0.986038	0.995814	1.01524	0.995161	1.02324	0.995755	1.00378	0.0106287			540.521	0.962949	0.994493	0.955	0.984082	0.982236	0.976415	0.979941	0.948577	1.00912	1.01375	0.980656	0.0214231			540.521	0.996334	1.00569	0.979607	1.01475	0.969954	0.972756	0.985968	1.01829	0.999982	0.983263	0.99266	0.0169878			540.521
545.517	0.989857	0.994433	1.00376	0.992836	0.98634	0.999757	1.00421	0.991899	0.983352	0.994554	1.01727	0.986681	1.02792	0.979685	0.99661	0.0132517			545.517	0.966146	0.99811	0.959279	0.9879	0.983831	0.971037	0.992628	0.946927	0.996221	1.01252	0.98146	0.0201636			545.517	1.00399	1.00766	0.989261	1.03418	0.972358	0.975285	0.995428	1.02633	0.99557	0.981012	0.998106	0.0205241			545.517
550.508	1.00614	1.00267	1.01814	0.993374	1.00878	1.02211	1.00443	1.01081	0.977868	0.991492	1.00812	0.997961	1.03823	0.992991	1.00522	0.0148873			550.508	0.960504	1.00284	0.958946	0.994902	0.984047	0.982038	0.993694	0.953537	0.990936	0.999117	0.982056	0.0180071			550.508	1.01017	1.01423	0.999398	1.00452	0.971475	0.979232	0.998154	1.02787	0.998851	0.99363	0.999753	0.0163059			550.508
555.506	1.01474	1.00838	1.01598	1.0065	1.0086	1.01611	0.999872	1.01631	0.973896	0.989932	1.01137	0.990128	1.0224	1.00065	1.00535	0.0132891			555.506	0.964143	1.00156	0.960508	0.999087	0.985642	0.992206	0.994708	0.959654	0.999398	0.981547	0.983845	0.0166746			555.506	1.01109	1.01795	1.00828	1.02846	0.975298	0.979071	1.00628	1.03535	1.00567	0.995692	1.00631	0.0191862			555.506
560.515	1.01316	1.00704	1.01847	1.00747	1.01035	1.01858	1.01178	1.011	0.991039	1.00559	1.02454	1.00441	1.03453	0.996857	1.01106	0.0109387			560.515	0.961841	1.00616	0.9597	1.00492	0.98285	0.989399	0.998868	0.959933	0.996163	1.00051	0.986034	0.0189153			560.515	1.01117	1.02065	1.017	1.02648	0.979947	0.982832	1.01292	1.03329	1.01459	0.988221	1.00871	0.0185779			560.515
565.507	1.01587	1.00363	1.01504	0.998185	1.00178	1.02251	1.00512	1.00835	0.979992	0.995008	1.0085	0.988604	1.04645	1.00125	1.00645	0.0159437			565.507	0.96429	1.00341	0.968797	1.00891	0.98968	0.998369	1.0046	0.967955	0.979641	0.969373	0.985502	0.0174731			565.507	1.01221	1.0257	1.01976	1.023	0.973703	0.983619	1.01383	1.043	1.00863	0.990391	1.00938	0.0211225			565.507
570.512	1.01828	1.00257	1.0193	0.996404	1.01394	1.01803	1.01524	1.013	0.994041	1.0079	1.02131	1.00118	1.04338	1.00416	1.01205	0.0126058			570.512	0.978361	0.99346	0.970084	1.0192	0.989602	0.991958	1.00752	0.968299	0.976972	0.968872	0.986433	0.0172167			570.512	1.01545	1.01954	1.01766	1.03099	0.976653	0.987121	1.01274	1.06107	1.00386	0.989928	1.0115	0.024243			570.512
575.521	1.01071	0.994274	1.01749	0.997087	1.00074	1.01546	1.00453	1.0023	0.997489	1.00948	1.03277	1.00818	1.03911	0.998798	1.00917	0.01335			575.521	0.984751	0.989213	0.973121	1.02497	0.989202	0.990635	1.01072	0.976958	0.965187	0.944736	0.984949	0.0224746			575.521	1.0228	1.0251	1.02589	1.03824	0.982966	0.992559	1.01879	1.05863	1.01209	0.993335	1.01704	0.0228657			575.521
580.514	1.01197	0.987842	1.01915	0.995529	0.997812	1.00896	1.00739	0.998566	0.995805	1.01184	1.02885	1.00557	1.04304	1.00013	1.00803	0.0146489			580.514	0.984114	0.972993	0.974087	1.02948	0.9976	0.996837	1.01817	0.975404	0.952486	0.971338	0.98725	0.0233963			580.514	1.0234	1.02046	1.02632	1.02051	0.985542	0.993153	1.02147	1.05555	1.02603	1.00331	1.01758	0.0196692			580.514
585.521	1.02078	0.993513	1.02627	1.00362	1.00708	1.01356	1.02018	1.01164	0.992937	1.00719	1.0262	1.01014	1.0371	1.00744	1.01269	0.012473			585.521	0.98417	0.979039	0.977857	1.03797	0.998268	0.998529	1.02549	0.975934	0.941357	0.92876	0.984737	0.0334009			585.521	1.01981	1.02892	1.03213	1.02346	0.98514	0.99557	1.0294	1.04937	1.01505	1.01837	1.01972	0.0183432			585.521
590.515	1.02684	0.99941	1.03448	1.01407	1.01372	1.02626	1.02119	1.01825	0.997535	1.01132	1.03086	1.0115	1.03009	1.0192	1.01819	0.0111834			590.515	0.983271	0.979445	0.974312	1.046	1.00214	1.00952	1.02809	0.985438	0.934287	0.957843	0.990035	0.032791			590.515	1.02384	1.03531	1.03958	1.05157	0.991674	1.00245	1.03522	1.05421	1.01505	1.01837	1.02673	0.0203192			590.515
595.507	1.02723	0.999108	1.03387	1.01469	1.00783	1.02443	1.02107	1.01937	0.991136	1.00402	1.02541	1.00553	1.04112	1.01443	1.01637	0.0138641			595.507	0.986588	0.985382	0.980554	1.05005	1.00108	1.01069	1.0357	0.993657	0.922381	0.940925	0.990701	0.0385238			595.507	1.02384	1.03531	1.03958	1.05157	0.991674	1.00245	1.03522	1.05421	1.01505	1.01837	1.02673	0.0203192			595.507
600.512																			600.512															600.512															600.512
[truncated: 19 more columns]

## Sheet: Supplementary Fig. 1d
<Line graph>
PINK1WT + vector (n=129 cells)															PINK1 KO + vector (n=130 cells)																	PINK1 WT + Parkin CS (n=120 cells)																PINK1 KO + Parkin CS (n=114 cells)
Time	s1	s2	s3	s4	s5	s6	s7	s8	s9	s10	mean	SD			Time	s1	s2	s3	s4	s5	s6	s7	s8	s9	s10	s11	s12	mean	SD			Time	s1	s2	s3	s4	s5	s6	s7	s8	s9	s10	s11	mean	SD			Time	s1
0	1.00218	0.995955	0.99408	1.00624	0.986638	1.01329	0.982959	0.987019	1.00282	0.991523	0.996271	0.00971867			0	1.00498	1.00903	0.991508	1.03093	1.01881	0.990053	1.00204	1.05564	0.973427	1.00635	0.970761	1.0305	1.007	0.0245522			0	1.0062	0.994659	1.01926	0.987207	1.00153	0.99344	1.01048	1.00658	0.996846	0.993341	0.994987	1.00041	0.0093681			0	0.998931
10.24	0.991208	1.00183	0.992441	0.952708	1.03253	1.00412	0.991431	0.98759	1.01452	0.985302	0.995369	0.0207889			10.24	0.99777	0.995619	1.09957	0.99626	0.993569	0.996008	1.00204	1.01253	0.973427	1.00635	0.970761	1.0305	1.0062	0.0333601			10.24	1.00087	0.996908	1.00305	1.0011	1.00804	1.00778	1.0087	0.997322	1.01261	1.00744	0.997821	1.00379	0.00538831			10.24	0.999252
20.24	0.995104	1.00817	0.986622	1.00515	1.01268	0.998351	1.02803	0.995357	1.00184	1.01129	1.00426	0.0116261			20.24	0.980312	0.998595	1.00309	0.969138	1.03304	1.00737	1.00966	0.982307	1.00983	1.02039	0.970761	1.0305	1.00125	0.0217065			20.24	1.00027	0.948634	0.999817	1.00933	1.00174	0.999792	0.987904	0.987634	0.99496	0.996338	0.997353	0.99307	0.0159547			20.24	0.995262
30.24	0.995791	1.00374	1.00139	1.01061	1.0176	0.977297	1.00583	0.987019	1.00478	1.00578	1.00098	0.0116459			30.24	0.998529	1.0097	0.991054	0.996621	1.01678	1.00142	1.01136	0.948281	0.992627	0.995439	1.0192	0.963201	0.995351	0.0209192			30.24	1.02131	1.00795	0.999097	1.01422	1.00476	1.02076	0.95795	0.997272	0.999994	1.0226	1.00262	1.00441	0.0180374			30.24	0.997924
40.24	1.00785	1.00997	0.999164	1.06633	0.987114	0.998011	1.00871	0.98759	0.983008	1.01382	1.00616	0.023717			40.24	1.00242	1.00599	0.996501	1.02059	1.02694	0.996521	0.992407	0.999962	1.01169	0.990998	1.02542	1.01839	1.00732	0.0129076			40.24	1.00027	0.998638	1.00485	0.984865	1.0157	1.00129	0.928016	0.993206	0.999381	0.990681	0.999238	0.992376	0.0227571			40.24	0.997924
50.25	1.02814	0.991942	1.00038	0.993133	0.979333	0.99869	0.987195	1.02416	0.983287	0.999166	0.998542	0.0161212			50.25	1.00176	1.00174	0.998433	1.00475	0.994072	0.996435	0.994539	0.963902	1.01975	0.989169	0.986855	0.990307	0.995143	0.0131528			50.25	0.996762	0.990711	1.00125	1.01623	0.992444	1.00479	0.999069	0.995374	1.01418	0.999641	0.990347	1.00007	0.00870879			50.25	1.00168
60.25	1.01941	0.999068	1.00592	0.965819	1.00125	0.988163	0.995836	1.00588	0.979435	0.99312	0.99539	0.0150268			60.25	1.0024	1.09331	0.999517	1.0137	0.990005	0.997461	0.993302	0.978074	1.04123	0.99766	1.00603	0.999754	1.00937	0.0304819			60.25	0.991752	0.99795	1.0009	0.991539	0.991036	0.988304	0.991964	0.989882	1.00848	0.997866	0.990896	0.994597	0.00605832			60.25	0.99428
70.25	1.03816	0.994164	1.00023	0.997503	1.12178	1.0031	1.03295	0.995018	1.13971	1.01802	1.03406	0.0534245			70.25	1.00417	1.00385	1.09048	1.02348	0.997636	0.993729	0.99773	1.06998	1.02534	0.964089	1.02771	0.969316	1.01396	0.0369538			70.25	0.98974	1.02554	1.00197	0.993976	0.991044	1.01177	0.986868	1.00094	1.00175	1.03141	0.996952	1.0029	0.0144775			70.25	0.990271
80.26	1.6037	2.46713	1.75418	1.70876	2.02901	1.78209	2.00252	2.04923	1.79939	2.11128	1.93073	0.252963			80.26	5.8147	5.12843	4.20674	4.64577	4.32537	3.73124	5.66975	4.90442	4.97419	5.40142	4.02361	4.34057	4.76385	0.66321			80.26	2.82611	1.57082	2.0575	2.37113	1.66273	1.80132	1.74257	2.29645	1.92306	2.14598	2.10013	2.04526	0.364665			80.26	3.85743
90.26	1.35049	1.16507	1.71349	3.11706	1.52847	1.27646	1.91474	1.4327	1.2622	1.56657	1.63273	0.568344			90.26	6.03596	4.59398	3.77511	3.9006	3.73564	3.36261	3.65443	4.8661	4.60362	3.80012	3.93923	4.18658	4.2045	0.728952			90.26	2.03094	1.19798	1.42196	1.96245	1.50955	1.6578	1.38479	1.73649	1.61307	1.61415	1.71473	1.62217	0.243925			90.26	3.24905
100.26	1.26782	1.13824	1.58501	2.03652	1.11034	1.00175	1.4064	1.12417	1.13004	1.51807	1.33184	0.313469			100.26	5.13383	3.26957	2.67643	3.75408	2.34672	2.94655	2.50042	4.89237	4.41223	3.61959	3.94006	4.13362	3.63545	0.917554			100.26	1.57611	1.16901	1.33322	1.47298	1.47917	1.2468	1.34214	1.49806	1.39407	1.5114	1.61128	1.4213	0.137461			100.26	2.08331
110.26	1.17251	1.01081	1.34281	1.12424	1.02539	1.0262	1.13241	0.944184	1.06674	1.14231	1.09876	0.111545			110.26	2.45059	2.9	2.41669	2.86865	1.2059	1.98114	1.88271	4.76337	3.85044	3.57923	3.00171	3.93398	2.90287	1.00462			110.26	1.24169	0.993448	1.0185	1.21474	1.21567	1.04973	1.10412	1.24214	1.12255	1.31715	1.37099	1.17188	0.123136			110.26	1.72876
120.26	1.12671	0.999969	1.13629	1.06087	1.03825	1.0082	1.00821	0.875037	1.03776	1.05139	1.03427	0.0729332			120.26	1.8754	2.06455	2.19398	2.37615	1.17611	1.84581	1.72951	4.18516	3.64152	3.45553	2.77553	3.83043	2.59581	0.96553			120.26	1.10473	0.99136	1.02101	1.06672	0.992571	0.998881	1.00159	1.01253	1.00231	1.08377	1.16134	1.03971	0.0564447			120.26	1.22911
130.26	1.08833	0.998173	1.09002	0.977837	1.02205	1.00141	0.999395	0.912758	0.9926	1.02274	1.01053	0.0516			130.26	1.51164	1.89532	1.99474	2.18612	0.943569	1.7776	1.61474	3.96772	3.33003	3.29486	2.39508	3.61724	2.37739	0.952419			130.26	0.97546	0.993094	1.02748	0.979739	0.901432	0.997409	0.982808	0.948413	0.991154	0.986397	1.01821	0.981963	0.0339279			130.26	1.07034
140.26	1.07982	0.993621	1.09671	1.01717	1.0203	0.99088	0.986347	0.889893	0.992659	1.02474	1.00921	0.0564529			140.26	1.29304	1.29799	1.69973	1.80905	0.98424	1.67219	1.63619	3.66341	3.13739	2.89462	2.15496	3.42865	2.13929	0.908745			140.26	0.940641	0.99308	1.0185	0.928582	0.873262	0.985911	0.966578	0.915436	1.05671	0.969758	1.01255	0.969183	0.0523306			140.26	1.09135
150.26	1.07808	0.992843	1.09615	1.03028	0.982509	0.998011	0.999911	1.02931	0.994013	1.02151	1.02226	0.0380372			150.26	1.28583	1.27893	1.59119	1.7124	0.98424	1.56245	1.50094	3.48149	2.80345	2.7022	1.98441	3.18777	2.00628	0.825508			150.26	0.890535	0.998251	1.01059	0.927248	0.861392	0.996368	0.956935	0.912981	1.01768	0.998138	1.11529	0.971401	0.0711711			150.26	1.11637
160.26	1.06957	0.998113	1.0825	1.07507	0.985368	1.00582	0.999405	1.00704	1.00736	1.0195	1.02497	0.0361797			160.26	1.29532	1.25017	1.49659	1.60289	0.937468	1.45595	1.41827	3.417	2.48082	2.53056	1.71088	2.66678	1.85523	0.740428			160.26	0.87725	0.999975	0.999093	0.902991	0.877495	0.99242	0.957422	0.907228	0.973135	1.00792	1.02743	0.956578	0.0554619			160.26	1.09102
170.26	1.06216	0.990149	1.05769	1.01389	1.02618	1.00005	0.999244	1.07732	1.00106	0.998403	1.02261	0.0316852			170.26	1.27065	1.25987	1.39695	1.52722	0.937468	1.37111	1.38045	3.06413	2.22463	2.17683	1.54902	2.15445	1.69273	0.594186			170.26	0.88953	0.991344	0.998736	0.923461	0.924167	0.99842	0.987883	0.913934	1.08971	0.972695	0.973575	0.969405	0.0553535			170.26	1.10336
180.26	1.09487	0.995305	1.07246	1.06196	1.05762	0.980353	0.995161	1.00648	0.977452	1.02916	1.02708	0.0420426			180.26	1.2976	1.27893	0.99366	1.40234	0.904931	1.18247	1.2015	2.77545	1.95113	1.87821	1.4488	1.93214	1.5206	0.527205			180.26	0.882511	0.992378	0.996219	0.888977	0.92578	0.986014	0.92291	0.892456	1.13269	1.06909	1.11033	0.981759	0.0896135			180.26	1.08035
190.27	1.07808	0.995601	1.09225	1.05104	1.00395	0.976618	0.995672	0.994181	0.942325	1.03139	1.01611	0.0466211			190.27	1.35263	1.26488	0.998521	1.33449	0.923233	0.949455	1.29848	2.22126	1.70866	1.63028	1.35574	1.65493	1.39105	0.371159			190.27	0.833161	0.993739	0.980054	0.825141	0.942475	0.998083	0.868615	0.848457	1.11578	1.10969	1.15568	0.97008	0.119254			190.27	1.08135
200.27	1.05583	0.990034	1.07581	1.01389	1.03079	0.978655	0.998553	0.993039	0.946383	1.00976	1.00927	0.0375939			200.27	1.34124	1.25318	0.986091	1.24176	0.898831	0.898572	1.34122	1.73962	1.52108	1.47523	1.26541	1.29764	1.27166	0.251182			200.27	0.785307	0.990978	0.959932	0.784873	0.958775	0.990618	0.805165	0.809016	1.09495	1.09502	1.13654	0.946471	0.132459			200.27	1.09803
210.27	1.06259	0.995719	1.06773	1.02482	1.02078	0.986805	0.998728	0.993909	0.955755	1.01214	1.0119	0.0341122			210.27	1.30177	1.24983	0.997892	1.24623	0.896797	0.93484	1.41671	1.4776	1.36741	1.35336	1.12163	1.06399	1.20234	0.194985			210.27	0.829153	0.999584	0.96676	0.768417	0.969032	0.992128	0.786397	0.808566	1.10619	1.07887	1.11104	0.946921	0.128862			210.27	1.10103
220.27	1.03729	0.999672	1.07832	1.00078	1.01887	0.970166	0.991436	0.996766	0.966827	1.01162	1.00718	0.0326184			220.27	1.2733	1.2388	0.993206	1.20401	0.898831	0.954868	1.35505	1.36695	1.21657	1.28974	1.10862	1.01434	1.15952	0.160638			220.27	0.869481	0.996845	0.955979	0.743494	0.969442	0.998045	0.766076	0.807635	1.17529	1.073	1.13938	0.95406	0.144812			220.27	1.13038
230.27	1.03991	0.990274	1.08501	0.990947	1.00093	0.988503	0.992289	0.990193	0.994658	1.00346	1.00762	0.0311699			230.27	1.29873	1.23679	0.983748	1.21604	0.852059	0.932133	1.27802	1.20325	1.15025	1.22077	1.11351	1.05178	1.12809	0.143761			230.27	0.883016	0.999262	0.982209	0.806455	0.991565	0.992975	0.835626	0.860883	1.17288	1.14884	1.20173	0.988677	0.13758			230.27	1.12071
240.27	1.02224	0.995486	1.08222	0.993133	1.00474	0.985786	0.999253	0.991333	1.00472	1.00501	1.00839	0.0278196			240.27	1.30481	1.23344	0.994378	1.20821	0.900864	0.947831	1.25831	1.13519	1.0328	1.17191	1.0164	0.967188	1.09761	0.136839			240.27	0.961173	0.997211	0.99514	0.869842	1.01632	0.996921	0.917825	0.914355	1.24244	1.15324	1.19253	1.02336	0.120899			240.27	1.11237
250.27	1.01919	0.995486	1.07107	1.02045	1.02936	0.981711	0.992453	0.991052	1.01033	1.0109	1.0122	0.0256648			250.27	1.32985	1.2408	0.999063	1.21855	0.902898	0.915353	1.36963	1.06577	1.04146	1.14696	1.0196	1.06601	1.10966	0.15251			250.27	0.972451	0.994799	0.99586	0.886086	1.05635	0.99045	0.942704	0.936453	1.26379	1.18749	1.29739	1.04762	0.138782			250.27	1.10936
260.27	1.04318	0.994524	1.09337	0.98767	1.04349	0.98273	0.983297	0.999768	0.989015	1.01508	1.01321	0.0362629			260.27	1.2733	1.26254	0.992167	1.21995	0.935435	0.877461	1.43693	1.11125	0.952603	1.13064	1.0072	1.05663	1.10468	0.166683			260.27	1.07517	0.997202	1.01095	0.875853	1.0473	0.989006	0.920373	0.935327	1.24079	1.19972	1.32786	1.05632	0.143017			260.27	1.1177
270.27	1.05888	0.993808	1.11455	1.04448	1.03539	0.975939	1.00058	0.991618	0.985438	1.03717	1.02379	0.0427437			270.27	1.26344	1.25518	0.990234	1.20709	0.854093	0.892618	1.43616	1.12898	0.995735	1.10908	1.08446	1.09251	1.10913	0.165662			270.27	1.02431	0.994434	0.996219	0.83915	1.03885	0.981509	0.907177	0.908449	1.18449	1.22174	1.25984	1.03238	0.135848			270.27	1.12171
280.27	1.07895	0.998957	1.11817	1.0707	0.983144	0.993597	0.99465	0.994481	0.966353	1.03897	1.0238	0.0500766			280.27	1.24294	1.28462	0.998565	1.21632	0.908998	0.932133	1.51728	1.11922	0.995194	1.10059	1.0479	1.05918	1.11858	0.172867			280.27	1.04184	0.998913	1.00556	0.832249	1.0135	0.995016	0.895494	0.902724	1.13062	1.17575	1.19323	1.01681	0.115193			280.27	1.06467
290.27	1.06935	0.999678	1.10507	1.01389	0.961865	1.00344	0.994322	0.99247	0.954009	1.01001	1.01041	0.0456176			290.27	1.216	1.27358	0.999063	1.23533	0.906965	0.881792	1.37013	1.11151	1.01599	1.08936	1.01156	1.03127	1.09521	0.150608			290.27	1.01128	0.999959	1.01059	0.873401	1.04127	0.998947	0.934066	0.922225	1.15577	1.10627	1.15497	1.01898	0.0916398			290.27	1.053
300.28	1.07698	0.992848	1.08612	0.984392	0.977745	0.993597	0.995511	0.983058	0.953421	0.996266	1.00399	0.0428243			300.28	1.16666	1.23211	0.991816	1.17689	0.878495	0.951621	1.26238	1.08237	1.03344	1.08047	1.05089	1.00055	1.07564	0.115705			300.28	1.02656	0.994107	1.007	0.88875	1.00505	0.991449	0.890926	0.925906	1.14474	1.11263	1.1989	1.01691	0.100351			300.28	1.06234
310.28	1.07938	0.999498	1.05463	0.993968	1.06842	0.996313	0.991778	0.990764	0.958774	0.986343	1.01199	0.0403031			310.28	1.17691	1.24883	0.993075	1.16459	0.915099	0.995467	1.10909	1.10476	0.995268	1.08896	0.967615	0.967699	1.06061	0.102865			310.28	1.0198	0.999268	1.02137	0.895428	1.01752	0.999946	0.913267	0.929729	1.14366	1.12388	1.1656	1.02086	0.0911999			310.28	1.02665
320.28	1.06826	0.98722	1.09671	0.977837	1.06969	0.991899	1.00753	0.997337	0.963255	1.02936	1.01891	0.0450795			320.28	1.18032	1.22308	0.997716	1.17465	1.00661	0.946749	1.0464	1.06767	0.971365	1.05892	1.03801	1.05198	1.06362	0.0864785			320.28	1.00001	0.994799	1.00089	0.890307	0.989762	0.993436	0.896509	0.921745	1.16736	1.1366	1.15072	1.01292	0.0982812			320.28	1.06834
330.26	1.05823	0.989615	1.14465	1.06633	1.07986	0.981032	1.02227	0.994472	0.978786	1.05897	1.03742	0.0537577			330.26	1.17653	1.201	0.996589	1.1576	0.972039	0.929968	0.986776	1.06165	0.976553	1.05291	0.972823	1.01199	1.04137	0.0903374			330.26	1.00026	0.998232	1.00808	0.901879	1.02698	0.997443	0.950317	0.938454	1.20916	1.16841	1.16631	1.03323	0.102132			330.26	1.04766
340.27	1.05386	0.992191	1.1505	1.05541	1.06096	1.0099	1.02888	0.990193	0.952846	1.05913	1.03539	0.0543906			340.27	1.16362	1.16789	0.997174	1.14362	0.9273	0.929968	1.06943	1.1743	1.03623	1.0452	1.0585	1.0403	1.06279	0.0863758			340.27	0.989479	0.990657	1.01418	0.887188	1.00224	0.99291	0.91883	0.928574	1.27027	1.14786	1.27047	1.03751	0.133212			340.27	1.03832
350.27	1.0929	0.996684	1.14855	1.05432	1.05651	0.986126	1.01448	1.02133	0.922875	1.05764	1.03514	0.0620317			350.27	1.13136	1.14448	0.992811	1.11845	0.957804	0.923472	1.05894	1.06137	1.01859	1.0469	1.02869	1.02519	1.04234	0.0671381			350.27	0.974952	0.998575	1.01706	0.931237	1.03624	0.990918	0.904629	0.936514	1.21898	1.24669	1.29385	1.04997	0.137064			350.27	1.04533
360.27	1.1001	0.992008	1.14549	0.976744	1.03539	0.981372	1.0182	1.12818	0.926338	1.03661	1.03404	0.0709687			360.27	1.10973	1.11973	0.993397	1.11817	0.963904	0.981393	1.16974	1.09318	1.01466	1.06088	1.06225	1.08383	1.06424	0.0638411			360.27	1.0476	0.999622	1.01023	0.912547	0.992583	0.99392	0.946236	0.945676	1.27574	1.16254	1.27543	1.0511	0.128661			360.27	1.04599
370.27	1.09792	0.997278	1.13545	1.03465	1.02046	0.990201	0.986517	1.12418	0.935759	1.03468	1.03571	0.0648405			370.27	1.0566	1.10435	0.997408	1.06644	0.967972	0.96786	1.33583	1.04064	0.990192	1.04181	0.938702	1.09592	1.05031	0.1042			370.27	0.985224	0.993416	1.01202	0.935018	1.02879	0.99443	0.98025	0.951235	1.25249	1.23495	1.31652	1.06221	0.135949			370.27	1.03332
380.27	1.09857	0.995429	1.11761	1.00624	1.05762	0.99088	0.984145	1.10618	0.952005	1.02373	1.03324	0.0580747			380.27	1.05166	1.10769	0.983895	1.07259	0.996441	1.00792	1.33914	1.10209	0.995011	1.05879	0.991022	1.08007	1.06553	0.0971218			380.27	1.02155	0.998241	1.04184	0.89053	1.02417	0.99696	0.897524	0.938327	1.14373	1.21538	1.2896	1.04162	0.126869			380.27	1.01631
390.28	1.10315	0.999857	1.12263	1.03246	1.05048	0.996618	1.00245	1.1079	0.980387	1.04121	1.04371	0.0515467			390.28	1.0251	1.06488	0.990922	1.0561	1.05745	1.03065	1.29026	1.02232	1.00444	1.04533	0.994522	1.07244	1.05453	0.0790418			390.28	1.03207	0.993401	1.02101	0.892754	1.00224	0.994468	0.856922	0.920765	1.05424	1.10627	1.18119	1.00503	0.0930519			390.28	1.02498
400.27	1.09137	0.995427	1.13629	1.04885	1.0554	0.997637	0.997361	1.0539	1.0055	1.04192	1.04237	0.0461362			400.27	1.05394	1.06488	1.01025	1.02478	1.01881	1.03336	1.27875	1.08489	1.00114	1.03815	1.00652	1.07784	1.05778	0.0749022			400.27	1.03908	0.991009	1.04544	0.90743	1.00626	0.991959	0.927458	0.941593	1.01724	1.03288	1.07561	0.997814	0.0529738			400.27	1.0023
[truncated: 21 more columns]

## Sheet: Supplementary Fig. 1e
<Line graph>																														<Bar graph>
w1118															PINK1B9
Time	1	2	3	4	5	6	7	8	9	10	mean	SD			Time	1	2	3	4	5	6	7	8	9	10	mean	SD				w1118 (column A)	PINK1B9 (column B)
0.982	1.00782	1.00628	1.00274	1.00762	1.00253	1.00092	1.00471	1.0104	1.00759	1.00966	1.00603	0.00318829			0.982	1.00799	1.01345	1.00903	1.00994	0.991587	1.01321	0.996059	1.00957	1.0055	1.00888	1.00652	0.0071592			1	0.865996	2.3914
5.983	1.00782	1.00628	1.00274	1.00762	1.00005	1.00823	1.00174	1.01813	1.00299	1.00394	1.00595	0.00511565			5.983	1.00737	1.00576	1.00009	1.00939	0.998859	1.0118	0.999358	1.00074	1.00299	1.00184	1.00382	0.00451763			2	0.906152	1.80642
10.996	1.00782	1.00628	1.00274	1.00762	1.00388	1.00257	1.00544	1.00966	1.00625	1.00145	1.00537	0.00265558			10.996	0.999244	1.00526	1.00142	1.00527	0.997072	1.01321	0.995027	0.980471	1.00049	1.00975	1.00072	0.00905068			3	0.665056	1.29248
15.996	1.00641	1.00654	1.00391	1.00473	1.00544	1.00427	1.00739	0.999421	1.00647	0.99988	1.00445	0.00275892			15.996	0.993596	0.999084	1.00392	1.00076	0.991587	1.0118	0.996891	0.977167	1.00799	1.00039	0.998319	0.00963015			4	0.9053	3.14154
20.991	1.00562	1.00537	1.00429	1.01033	1.00164	0.998581	1.0017	0.99797	1.00382	1.00019	1.00295	0.0037248			20.991	0.999143	0.99837	1.00313	1.00537	0.998859	1.00425	0.990936	0.994258	1.00549	0.983357	0.998317	0.0071134			5	0.798788	1.07862
25.99	1.00689	1.00785	1.00522	1.00683	1.00199	0.999324	1.00263	1.0001	1.00199	0.994353	1.00272	0.00416824			25.99	0.999242	0.995591	0.998846	0.997234	0.997072	1.00096	0.996064	0.974677	1.00299	0.994282	0.995695	0.00782848			6	0.349472	1.61724
30.985	1.00525	1.00655	1.005	1.01153	0.996918	0.997183	0.994894	0.995252	0.995274	0.9948	1.00026	0.00617351			30.985	1.00117	0.988368	1.00666	0.995109	0.996488	0.995695	0.999458	0.998782	1.00299	0.995211	0.997993	0.0050471			7	0.85628	2.0102
35.993	1.00071	1.00063	0.999135	1.00008	0.995434	0.993426	0.994162	0.997302	0.993122	0.997846	0.997184	0.00297661			35.993	0.992962	0.98656	0.990908	0.991902	0.991587	0.990647	0.995149	1.00686	0.99977	0.991294	0.993764	0.00571885			8	0.819768	1.33474
40.983	0.995753	0.999496	0.998464	1.0013	0.998513	0.998835	0.998601	0.991166	0.994557	0.99717	0.997386	0.0028903			40.983	0.99269	0.982642	0.995711	0.995022	0.998859	0.992956	0.992005	1.00122	0.997739	1.00845	0.99573	0.00673666			9	1.39337	2.2741
45.986	0.9977	1.00156	0.997983	0.998135	0.995073	0.994415	0.994763	0.999827	0.991925	0.999029	0.997041	0.00292143			45.986	0.992336	0.99784	0.991219	0.997436	0.997072	0.991339	1.00506	1.00594	0.997193	0.99191	0.996735	0.00535777			10	0.887128	2.26489
50.985	0.993203	0.993528	0.996379	0.992751	0.991762	0.99426	0.99055	0.995491	0.99533	0.991293	0.993455	0.0019265			50.985	0.990622	0.998537	0.998179	0.996874	0.996488	0.999143	1.00114	1.01553	0.995852	0.987163	0.997952	0.00744362			mean	0.844731	1.92116
55.996	0.991314	0.992186	0.994226	0.993317	0.9994	0.993642	0.999135	0.992977	0.991441	0.998884	0.994652	0.00322962			55.996	0.987002	0.994511	0.994591	0.998791	0.993084	0.997554	1.00807	1.01963	0.991755	0.992202	0.997719	0.00949198			SD	0.256282	0.625002
60.986	0.990879	0.989252	0.994392	0.989654	0.994155	0.994397	0.993631	0.994208	0.999091	0.991146	0.993081	0.00293059			60.986	0.987776	1.00309	0.990372	0.993082	0.999878	0.996117	1.00382	1.0005	0.990167	0.986331	0.995113	0.0064476
65.996	0.998452	0.990747	0.998266	0.983716	0.995011	0.990038	0.991507	0.995336	0.992801	0.994925	0.99308	0.00438316			65.996	1.00162	1.01413	0.986269	0.992404	1.06645	0.996184	1.05005	1.0118	0.994649	0.993045	1.01066	0.0268003
70.991	1.01064	0.999907	1.00488	0.993537	0.999727	0.99587	0.983669	1.03251	0.997816	0.990907	1.00095	0.0133239			70.991	1.0151	1.02115	1.00965	0.980218	1.12313	0.981019	1.04784	0.993502	0.990343	1.0002	1.01621	0.0427857			Two-tailed unpaired Student’s t-test	Mean Diff.	95.00% CI of diff.	Significant?	Summary	Adjusted P Value
75.988	1.02977	1.0197	1.02029	1.00128	1.01469	1.02217	0.997187	1.10991	1.04906	1.00234	1.02664	0.0329955			75.988	1.03096	1.0247	1.01958	0.992414	1.17245	1.05842	1.04375	1.0113	0.995987	0.986994	1.03366	0.0538121			Column A vs. Column B	1.07643	0.6276 to 1.525	Yes	****	<0.0001
80.986	1.05561	1.03968	1.04119	1.01286	1.04597	1.0453	1.01974	1.19008	1.11277	1.0064	1.05696	0.0553046			80.986	1.05008	1.00684	1.05568	1.01527	1.24613	1.10554	1.05934	1.01081	1.12209	0.983519	1.06553	0.0770855
85.985	1.22582	1.18651	1.20984	1.13382	1.17108	1.17254	1.13332	1.30988	1.21985	1.08761	1.18503	0.0616611			85.985	1.08185	1.0182	1.09798	1.17525	1.29749	1.24253	1.04816	1.04052	1.29905	0.998625	1.12997	0.115061
90.992	1.27554	1.23426	1.26252	1.18042	1.18158	1.19927	1.11199	1.35944	1.22427	1.11839	1.21477	0.0743453			90.992	1.10627	1.14794	1.13946	1.26303	1.35146	1.2547	1.05458	1.08115	1.56311	1.04579	1.20075	0.16192
95.992	1.3222	1.27338	1.31386	1.21983	1.22069	1.23303	1.14644	1.43873	1.27535	1.14976	1.25933	0.086961			95.992	1.14491	1.22715	1.17715	1.43294	1.37428	1.26456	1.34936	1.17532	1.59706	1.11285	1.28556	0.152047
100.986	1.3645	1.31374	1.36271	1.25626	1.25971	1.26422	1.14934	1.59396	1.34404	1.18375	1.30922	0.123293			100.986	1.17884	1.30119	1.21669	1.64204	1.40744	1.30867	1.35805	1.26758	1.60247	1.31255	1.35955	0.153056
105.993	1.4056	1.3466	1.41312	1.28601	1.28519	1.29427	1.16442	1.76265	1.3284	1.26386	1.35501	0.160153			105.993	1.21322	1.3219	1.25178	1.64487	1.43768	1.33018	1.36629	1.34682	1.67651	1.48095	1.40702	0.15481
110.987	1.44559	1.38389	1.4636	1.3192	1.32157	1.322	1.19305	1.90069	1.3549	1.30519	1.40097	0.191391			110.987	1.2454	1.3752	1.26758	1.684	1.45691	1.35819	1.36539	1.37823	1.6855	1.52928	1.43457	0.154788
115.987	1.48787	1.41613	1.51141	1.36035	1.36196	1.35502	1.22482	1.9487	1.3808	1.34437	1.43914	0.195884			115.987	1.28931	1.40102	1.28211	1.66411	1.47377	1.41333	1.35856	1.41133	1.77024	1.58121	1.4645	0.160445
120.996	1.52953	1.45046	1.54959	1.39683	1.39109	1.37648	1.24188	1.96282	1.40947	1.37602	1.46842	0.193782			120.996	1.32584	1.43458	1.30935	1.69887	1.49628	1.45646	1.3809	1.37856	1.78981	1.60839	1.4879	0.161803
125.988	1.56266	1.47778	1.57479	1.42988	1.41046	1.38983	1.25907	1.87405	1.42667	1.43144	1.48366	0.163454			125.988	1.36737	1.44292	1.30858	1.71641	1.52562	1.46334	1.44216	1.39833	1.79871	1.59274	1.50562	0.155462
130.983	1.59424	1.50824	1.60158	1.47531	1.44271	1.42493	1.28816	1.83518	1.44925	1.47409	1.50937	0.144679			130.983	1.4198	1.46597	1.34345	1.74781	1.54333	1.47239	1.43252	1.45206	1.8235	1.57812	1.52789	0.151281
135.992	1.60536	1.52157	1.60622	1.49459	1.47328	1.46254	1.31445	1.80354	1.46779	1.48663	1.5236	0.127891			135.992	1.46018	1.47752	1.35972	1.70819	1.53937	1.48167	1.45407	1.49608	1.83652	1.575	1.53883	0.138611
140.985	1.62999	1.53958	1.6237	1.53259	1.49127	1.48585	1.32639	1.78879	1.46973	1.49742	1.53853	0.122346			140.985	1.48861	1.49324	1.38745	1.75039	1.54806	1.48956	1.45459	1.50709	1.88343	1.59948	1.56019	0.149354
145.982	1.65611	1.56312	1.64292	1.56258	1.50483	1.50645	1.34082	1.78238	1.47147	1.51558	1.55463	0.119747			145.982	1.52541	1.48998	1.40797	1.74918	1.55684	1.47389	1.47043	1.53743	1.89096	1.59857	1.57007	0.145666
150.985	1.67416	1.58122	1.65707	1.58701	1.51724	1.51629	1.3593	1.79	1.48218	1.53325	1.56977	0.118497			150.985	1.55449	1.4864	1.42909	1.79489	1.55248	1.4841	1.51864	1.58459	1.88481	1.61036	1.58998	0.143348
155.994	1.6919	1.58927	1.66749	1.60864	1.53105	1.52899	1.37671	1.7993	1.49523	1.54917	1.58378	0.117139			155.994	1.59624	1.48846	1.45055	1.77061	1.55357	1.49898	1.52893	1.63461	1.92437	1.62084	1.60672	0.144418
160.984	1.71319	1.60677	1.68571	1.63265	1.53811	1.53694	1.38765	1.80159	1.50453	1.55618	1.59633	0.118184			160.984	1.63762	1.49409	1.46172	1.70229	1.55494	1.51186	1.54174	1.68794	1.93546	1.62828	1.61559	0.139063
165.993	1.72467	1.6176	1.69265	1.65105	1.54187	1.53539	1.39426	1.81007	1.51063	1.56988	1.60481	0.120053			165.993	1.66795	1.50276	1.47196	1.73588	1.54441	1.51061	1.50117	1.69723	1.95895	1.64935	1.62403	0.150827
170.994	1.74831	1.63785	1.71375	1.68084	1.54089	1.53385	1.39459	1.80913	1.51823	1.57724	1.61547	0.125394			170.994	1.6959	1.50033	1.49151	1.67709	1.51822	1.49113	1.53768	1.70718	1.9787	1.68637	1.62841	0.15404
175.987	1.76466	1.6499	1.72271	1.69611	1.54149	1.53307	1.39671	1.81012	1.52497	1.58387	1.62236	0.128309			175.987	1.70812	1.50086	1.50483	1.68934	1.52004	1.50122	1.54763	1.66734	1.96105	1.70046	1.63009	0.146584
180.981	1.7819	1.66352	1.73704	1.72165	1.54059	1.52764	1.39599	1.80977	1.5314	1.59332	1.63028	0.133612			180.981	1.71354	1.5098	1.51357	1.7279	1.51925	1.4733	1.54391	1.68845	1.98209	1.65364	1.63254	0.155162
185.987	1.79281	1.67036	1.74585	1.72926	1.53611	1.52374	1.39291	1.81115	1.53208	1.59227	1.63265	0.138036			185.987	1.70863	1.51572	1.50978	1.70529	1.5173	1.47151	1.50651	1.69675	2.0003	1.67416	1.6306	0.161918
190.994	1.80802	1.67816	1.75596	1.74147	1.53196	1.52213	1.39002	1.81008	1.52983	1.59585	1.63635	0.143126			190.994	1.70498	1.5146	1.52855	1.73303	1.49686	1.4803	1.56323	1.65814	2.01081	1.70049	1.6391	0.16138
195.986	1.82022	1.6883	1.76392	1.75178	1.52552	1.51434	1.38475	1.8069	1.5266	1.59245	1.63748	0.148933			195.986	1.69892	1.51455	1.54723	1.7292	1.47883	1.47204	1.59988	1.61345	2.01555	1.69793	1.63676	0.162124
200.985	1.82631	1.69017	1.76916	1.76236	1.52028	1.50457	1.38288	1.80288	1.52577	1.58896	1.63733	0.152671			200.985	1.68994	1.513	1.53877	1.7626	1.4732	1.47071	1.61629	1.66361	1.99625	1.65065	1.6375	0.159328
205.983	1.83973	1.70038	1.78178	1.77185	1.50957	1.49503	1.37535	1.78476	1.51638	1.593	1.63678	0.158967			205.983	1.68466	1.50589	1.52872	1.7896	1.4267	1.47043	1.64401	1.64366	1.99874	1.70382	1.63963	0.17055
210.985	1.8308	1.68906	1.77165	1.75398	1.50506	1.48487	1.37204	1.7829	1.51782	1.58733	1.62955	0.156434			210.985	1.67542	1.50938	1.54274	1.73911	1.41364	1.47796	1.55339	1.62246	2.00508	1.74173	1.62809	0.171632
215.994	1.82752	1.68372	1.76985	1.75553	1.49804	1.48286	1.36986	1.78262	1.51133	1.58262	1.62639	0.157567			215.994	1.66465	1.50226	1.53126	1.71711	1.42118	1.48138	1.66085	1.59443	1.99887	1.77631	1.63483	0.169968
220.99	1.83684	1.6907	1.77762	1.75252	1.48995	1.47315	1.36348	1.77246	1.50625	1.57571	1.62387	0.162172			220.99	1.65002	1.50368	1.53424	1.74961	1.40773	1.46886	1.66547	1.53052	1.98495	1.7995	1.62946	0.176721
225.982	1.84001	1.6945	1.78407	1.75897	1.48331	1.46523	1.35997	1.76536	1.50264	1.57071	1.62248	0.165902			225.982	1.64304	1.50327	1.51112	1.76878	1.39956	1.4546	1.72063	1.57119	1.98789	1.72498	1.62851	0.177089
230.991	1.84592	1.70466	1.79181	1.76611	1.47621	1.45276	1.3598	1.76222	1.50072	1.5675	1.62277	0.170801			230.991	1.62713	1.50437	1.49988	1.76368	1.40768	1.45435	1.75848	1.57657	1.98764	1.81295	1.63927	0.185816
235.981	1.85122	1.71034	1.79246	1.76323	1.46853	1.44566	1.354	1.75842	1.49649	1.56407	1.62044	0.174329			235.981	1.61592	1.50381	1.49143	1.75384	1.39406	1.46092	1.76238	1.59866	1.9929	1.83489	1.64088	0.190297
240.985	1.85993	1.71754	1.80252	1.76567	1.46215	1.43736	1.35253	1.74996	1.49489	1.5517	1.61943	0.179081			240.985	1.60295	1.50177	1.49158	1.79965	1.38428	1.45547	1.72272	1.61393	2.01019	1.86675	1.64493	0.200879
245.981	1.84975	1.70539	1.79093	1.75488	1.45756	1.4354	1.35197	1.74588	1.48951	1.54626	1.61275	0.17562			245.981	1.5905	1.49764	1.48849	1.75894	1.38048	1.44548	1.72968	1.58496	2.01486	1.9449	1.64359	0.213291
250.991	1.84659	1.70502	1.79342	1.74711	1.45301	1.42565	1.34954	1.74416	1.4915	1.55006	1.61061	0.176239			250.991	1.57251	1.49974	1.50329	1.80089	1.3619	1.44917	1.73312	1.53938	2.01437	1.93764	1.6412	0.218603
255.986	1.85151	1.70991	1.80056	1.74519	1.44616	1.41881	1.34851	1.73017	1.48719	1.53794	1.60759	0.179299			255.986	1.55756	1.50494	1.47875	1.78526	1.37311	1.43036	1.74038	1.53169	2.01153	1.88054	1.62941	0.211843
260.988	1.84955	1.71393	1.80279	1.74073	1.44573	1.41969	1.35014	1.74655	1.48607	1.53934	1.60945	0.180175			260.988	1.54149	1.50316	1.47426	1.76227	1.35466	1.43654	1.76165	1.53053	2.01867	1.86855	1.62518	0.214444
265.994	1.85579	1.72119	1.81665	1.74057	1.43703	1.40782	1.34658	1.73449	1.48129	1.54379	1.60852	0.185334			265.994	1.52951	1.50413	1.46725	1.77696	1.34024	1.44137	1.745	1.50424	2.02019	1.88131	1.62102	0.220406
270.988	1.85471	1.71861	1.82104	1.72374	1.435	1.40805	1.34595	1.73059	1.47952	1.53542	1.60526	0.184749			270.988	1.50666	1.50203	1.46654	1.81806	1.35037	1.44332	1.76612	1.52217	2.02185	1.87137	1.62685	0.223253
275.99	1.8478	1.71362	1.81886	1.69035	1.43391	1.41338	1.3478	1.73143	1.4782	1.52192	1.59973	0.180925			275.99	1.49547	1.49704	1.45614	1.72439	1.35824	1.44028	1.76703	1.49926	2.02378	1.89077	1.61524	0.221489
280.992	1.85006	1.71974	1.82814	1.66978	1.4319	1.4065	1.3494	1.737	1.48127	1.51731	1.59911	0.183176			280.992	1.47737	1.49559	1.45785	1.73893	1.34146	1.46307	1.76991	1.51963	2.01915	1.87975	1.61627	0.220521
285.984	1.84586	1.71912	1.82608	1.65139	1.42613	1.4006	1.34902	1.73059	1.47359	1.50809	1.59305	0.183293			285.984	1.46059	1.49588	1.45443	1.72336	1.33556	1.422	1.76337	1.51878	2.01654	1.89007	1.60806	0.225729
290.984	1.83879	1.71517	1.82179	1.62779	1.42029	1.39658	1.34861	1.72162	1.46937	1.50039	1.58604	0.181644			290.984	1.45092	1.4936	1.45011	1.70995	1.35069	1.427	1.76864	1.52299	2.00561	1.8982	1.60777	0.222958
295.995	1.83822	1.71847	1.82272	1.62404	1.41586	1.39239	1.34817	1.72113	1.46761	1.49322	1.58418	0.183332			295.995	1.43665	1.48809	1.44951	1.68426	1.35091	1.40945	1.76907	1.5023	2.01042	1.90233	1.6003	0.227373
300.988	1.83362	1.7078	1.81633	1.61529	1.41141	1.38945	1.34648	1.71912	1.46383	1.48928	1.57926	0.181993			300.988	1.42162	1.48287	1.44562	1.663	1.34371	1.41982	1.74797	1.50875	1.99377	1.88119	1.59083	0.219845
305.99	1.82594	1.70916	1.811	1.60863	1.40436	1.38351	1.34344	1.70397	1.45757	1.48016	1.57278	0.181529			305.99	1.40712	1.48197	1.45073	1.66664	1.36326	1.40224	1.75753	1.51237	2.00562	1.8835	1.5931	0.223588
310.985	1.82252	1.7056	1.8055	1.59412	1.40365	1.38285	1.34672	1.71171	1.4588	1.47337	1.57048	0.180287			310.985	1.38986	1.47482	1.45837	1.6653	1.33163	1.40305	1.74256	1.49251	2.01792	1.8763	1.58523	0.229894
315.993	1.81548	1.69742	1.79759	1.57918	1.39593	1.37779	1.34256	1.70515	1.44815	1.471	1.56302	0.179438			315.993	1.37677	1.46691	1.44828	1.61531	1.33669	1.39624	1.70557	1.48653	2.00259	1.87031	1.57052	0.224136
320.988	1.80926	1.69976	1.79197	1.57092	1.38904	1.37411	1.33817	1.69718	1.43946	1.46592	1.55758	0.179729			320.988	1.35974	1.46204	1.44436	1.57791	1.33291	1.3899	1.69746	1.48019	1.98369	1.88025	1.56084	0.223913
325.987	1.80454	1.68736	1.78921	1.57152	1.38422	1.37008	1.33641	1.69566	1.43466	1.45968	1.55333	0.179316			325.987	1.3508	1.45359	1.42948	1.57708	1.33288	1.37751	1.67613	1.45328	1.95214	1.86288	1.54658	0.217533
330.989	1.78207	1.67376	1.7776	1.56505	1.37851	1.36523	1.33214	1.69356	1.42929	1.45822	1.54554	0.174996			330.989	1.34246	1.45059	1.45821	1.55567	1.33306	1.35445	1.66055	1.44056	1.93779	1.83214	1.53655	0.210579
335.99	1.77118	1.65889	1.76528	1.56113	1.37211	1.35861	1.32524	1.68238	1.42362	1.45466	1.53731	0.172245			335.99	1.3309	1.44492	1.46551	1.58229	1.32678	1.34476	1.66709	1.44152	1.91766	1.82353	1.5345	0.208766
340.988	1.76076	1.65157	1.7573	1.56585	1.36689	1.35725	1.3222	1.67352	1.41437	1.45202	1.53217	0.170167			340.988	1.31669	1.4367	1.4289	1.54218	1.32418	1.33282	1.6708	1.42928	1.90389	1.78849	1.51739	0.205699
345.984	1.74645	1.59686	1.73874	1.61212	1.36119	1.3501	1.31831	1.67315	1.40851	1.47447	1.52799	0.165196			345.984	1.30836	1.43005	1.41304	1.55905	1.32166	1.33148	1.64816	1.4265	1.90353	1.76841	1.51102	0.203823
350.989	1.74392	1.58738	1.73584	1.62161	1.35979	1.35061	1.31774	1.67484	1.40592	1.43998	1.52376	0.166705			350.989	1.30204	1.42545	1.40607	1.5335	1.30293	1.32086	1.64264	1.44352	1.88021	1.79028	1.50475	0.204872
355.984	1.73689	1.56494	1.72865	1.62539	1.36934	1.37003	1.32472	1.69408	1.41494	1.44193	1.52709	0.161229			355.984	1.29297	1.41489	1.40467	1.52451	1.29531	1.32467	1.63823	1.41341	1.88569	1.78162	1.4976	0.207376
360.985	1.73464	1.55588	1.72358	1.62733	1.35201	1.33904	1.3118	1.66913	1.39977	1.43625	1.51494	0.166029			360.985	1.2831	1.40437	1.39008	1.51049	1.29414	1.29963	1.64755	1.42085	1.86747	1.75421	1.48719	0.204658
365.99	1.72497	1.54645	1.71294	1.60688	1.35131	1.33778	1.31179	1.67011	1.39995	1.42644	1.50886	0.16226			365.99	1.27993	1.39834	1.39056	1.5119	1.2918	1.29461	1.63923	1.42764	1.8806	1.76118	1.48758	0.208853
370.985	1.7205	1.54229	1.70772	1.59691	1.34183	1.32974	1.30427	1.66496	1.38684	1.42302	1.50181	0.163698			370.985	1.28515	1.38309	1.38811	1.52695	1.29586	1.27956	1.6259	1.44175	1.83786	1.74394	1.48082	0.197922
375.98	1.72116	1.54429	1.707	1.58429	1.33715	1.32434	1.29944	1.64684	1.38255	1.41711	1.49642	0.163478			375.98	1.26928	1.3744	1.38927	1.50224	1.2816	1.28102	1.62504	1.44755	1.81582	1.75319	1.47394	0.197868
380.993	1.72465	1.54913	1.71155	1.57676	1.33315	1.31925	1.29983	1.64847	1.37787	1.41791	1.49586	0.165873			380.993	1.26359	1.36348	1.39402	1.49128	1.26905	1.2818	1.6245	1.44077	1.80395	1.74902	1.46814	0.197214
385.994	1.72727	1.55367	1.71292	1.5645	1.32675	1.31022	1.29584	1.6422	1.37133	1.41628	1.4921	0.168293			385.994	1.25685	1.35113	1.38662	1.46202	1.27366	1.27015	1.64388	1.43382	1.7912	1.72235	1.45917	0.195019
390.98	1.72049	1.54824	1.70703	1.54817	1.3265	1.31229	1.29484	1.64214	1.37076	1.41338	1.48838	0.165535			390.98	1.24853	1.33671	1.35923	1.43255	1.26655	1.25374	1.6054	1.43901	1.78284	1.72311	1.44477	0.195364
395.984	1.71281	1.5424	1.69696	1.52333	1.32405	1.31072	1.2942	1.64157	1.36671	1.39904	1.48118	0.163306			395.984	1.23967	1.32792	1.35448	1.42197	1.25573	1.25402	1.58788	1.45117	1.75202	1.73036	1.43752	0.192201
400.993	1.71517	1.54175	1.70088	1.51079	1.31875	1.3071	1.28945	1.63993	1.35924	1.40197	1.4785	0.165759			400.993	1.23512	1.3217	1.35587	1.41625	1.26531	1.23487	1.58843	1.41673	1.74933	1.73554	1.43191	0.194695
405.983	1.71348	1.54145	1.6998	1.49437	1.31567	1.30102	1.28795	1.63651	1.35682	1.40078	1.47479	0.166133			405.983	1.22914	1.31272	1.33947	1.37216	1.25941	1.23809	1.58019	1.42579	1.72001	1.71128	1.41883	0.187414
410.992	1.71497	1.54096	1.70031	1.48101	1.30951	1.29993	1.28364	1.62257	1.34846	1.39387	1.46952	0.167154			410.992	1.22659	1.30313	1.33795	1.29936	1.2404	1.22334	1.55611	1.41863	1.72238	1.70009	1.4028	0.191119
415.987	1.71574	1.54014	1.69956	1.46281	1.3066	1.2957	1.28138	1.62524	1.3457	1.39141	1.46643	0.168757			415.987	1.21929	1.3034	1.33073	1.28869	1.2409	1.20235	1.54813	1.41738	1.70231	1.7002	1.39534	0.19064
420.981	1.71828	1.54816	1.70404	1.45743	1.30026	1.28963	1.2766	1.61542	1.33907	1.39184	1.46407	0.171749			420.981	1.21184	1.29418	1.33061	1.2212	1.24563	1.18632	1.53041	1.39209	1.68886	1.69762	1.37987	0.193766
425.992	1.71588	1.54522	1.70072	1.4398	1.29957	1.28704	1.27715	1.62047	1.33851	1.38203	1.46064	0.172163			425.992	1.20365	1.2802	1.30784	1.21444	1.23411	1.17651	1.52136	1.37728	1.67668	1.68072	1.36728	0.192409
430.984	1.70722	1.53493	1.69218	1.43081	1.29563	1.28564	1.27476	1.61445	1.33199	1.37978	1.45474	0.169847			430.984	1.20123	1.27189	1.28856	1.20699	1.23298	1.15771	1.49741	1.35892	1.65065	1.66652	1.35328	0.187202
435.994	1.70245	1.53417	1.6862	1.41908	1.29018	1.27851	1.2697	1.60843	1.32883	1.37368	1.44912	0.170169			435.994	1.19412	1.26335	1.29067	1.19168	1.22185	1.16215	1.48981	1.37954	1.67416	1.66463	1.3532	0.193361
440.988	1.70514	1.53645	1.6908	1.4119	1.28611	1.27413	1.26742	1.60869	1.32452	1.37252	1.44777	0.173209			440.988	1.19357	1.25001	1.28538	1.11205	1.21537	1.14583	1.46814	1.34725	1.67328	1.63784	1.33287	0.198178
445.983	1.70083	1.53245	1.68698	1.40489	1.28117	1.26596	1.26579	1.60047	1.32116	1.37229	1.4432	0.172894			445.983	1.18248	1.24193	1.27451	1.13134	1.19602	1.13328	1.46511	1.36427	1.63775	1.62227	1.3249	0.190907
450.985	1.70926	1.53629	1.6936	1.40967	1.27634	1.26549	1.26046	1.58941	1.31603	1.36471	1.44213	0.176317			450.985	1.17469	1.23071	1.27078	1.07576	1.19121	1.1137	1.45046	1.34501	1.63008	1.61529	1.30977	0.197276
455.993	1.70955	1.54103	1.6946	1.40232	1.27242	1.2613	1.25815	1.59617	1.31259	1.35534	1.44035	0.179499			455.993	1.17041	1.22201	1.25915	1.06793	1.1855	1.11618	1.43122	1.3541	1.61918	1.58749	1.30132	0.191473
460.995	1.7105	1.5361	1.69035	1.40348	1.26581	1.25519	1.25182	1.5861	1.3074	1.34675	1.43535	0.180657			460.995	1.15917	1.21009	1.25051	1.01242	1.17814	1.10751	1.43007	1.33504	1.61157	1.5959	1.28904	0.201812
465.988	1.7102	1.53154	1.69141	1.39812	1.25714	1.2452	1.24641	1.57613	1.29803	1.33975	1.42939	0.18343			465.988	1.14833	1.19828	1.25431	1.02675	1.17045	1.10009	1.40847	1.31918	1.60948	1.58842	1.28238	0.198564
470.994	1.70753	1.53127	1.69145	1.39768	1.25424	1.24164	1.24423	1.57316	1.29736	1.33757	1.42761	0.183827			470.994	1.13999	1.18398	1.23632	1.01707	1.17117	1.08673	1.39742	1.33049	1.5767	1.55935	1.26992	0.191615
475.988	1.70633	1.52858	1.68704	1.39341	1.24867	1.23301	1.24227	1.56554	1.29476	1.32959	1.42292	0.184587			475.988	1.12745	1.17456	1.23083	0.95656	1.14364	1.09112	1.37363	1.31199	1.57833	1.56292	1.2551	0.2023
480.981	1.70618	1.52521	1.69112	1.39454	1.2472	1.23552	1.24259	1.56488	1.29181	1.32742	1.42265	0.185116			480.981	1.11477	1.16441	1.22624	0.956117	1.15028	1.09163	1.37977	1.29665	1.54884	1.54341	1.24721	0.19491
485.993	1.70268	1.52321	1.68864	1.39346	1.24184	1.23051	1.24123	1.55563	1.28716	1.31768	1.4182	0.185448			485.993	1.10549	1.14973	1.21269	0.949424	1.14508	1.07367	1.33211	1.29129	1.56056	1.52715	1.23472	0.195547
490.988	1.70002	1.522	1.68319	1.39028	1.24133	1.2359	1.24255	1.55346	1.28665	1.31048	1.41659	0.18371			490.988	1.09569	1.13996	1.20175	0.939379	1.14822	1.0705	1.32092	1.30533	1.56839	1.51618	1.23063	0.198291
495.988	1.68944	1.51143	1.67461	1.38836	1.23832	1.23626	1.24437	1.54411	1.28296	1.29797	1.41078	0.180317			495.988	1.08714	1.12768	1.18347	0.928505	1.13075	1.07367	1.30429	1.27948	1.54494	1.51229	1.21722	0.195348
500.982	1.67882	1.50402	1.66594	1.38373	1.23671	1.23462	1.24552	1.53739	1.28303	1.29519	1.4065	0.176556			500.982	1.07557	1.11905	1.19253	0.914235	1.1215	1.07628	1.29456	1.27225	1.53265	1.47431	1.20729	0.189958
505.991	1.67164	1.49435	1.65875	1.37471	1.23568	1.22571	1.246	1.54877	1.28701	1.28981	1.40324	0.17585			505.991	1.06259	1.11006	1.16457	0.916056	1.11702	1.07927	1.27778	1.2476	1.53501	1.45712	1.19671	0.187636
510.985	1.66471	1.49083	1.65413	1.36927	1.23306	1.22409	1.24586	1.5344	1.28456	1.28293	1.39838	0.173682			510.985	1.0466	1.1015	1.18364	0.909512	1.11281	1.07078	1.28781	1.23944	1.51089	1.44563	1.19086	0.184873
515.991	1.66513	1.49045	1.6524	1.35757	1.23096	1.22476	1.24351	1.53194	1.28266	1.27676	1.39561	0.174461			515.991	1.03728	1.09564	1.17148	0.90678	1.11743	1.06548	1.25508	1.2285	1.50083	1.44975	1.18283	0.183436
520.985	1.66445	1.49032	1.65268	1.35826	1.22835	1.22027	1.24423	1.52623	1.2823	1.26617	1.39333	0.175427			520.985	1.03507	1.09235	1.17942	0.890508	1.11624	1.05752	1.27103	1.25886	1.50579	1.4298	1.18366	0.186924
525.981	1.65395	1.48624	1.64302	1.34939	1.22878	1.22565	1.24631	1.5294	1.2825	1.26197	1.39072	0.171798			525.981	1.02926	1.08117	1.17232	0.890508	1.12108	1.04674	1.26785	1.22784	1.47836	1.4313	1.17464	0.182415
530.994	1.6506	1.47931	1.63997	1.34371	1.22666	1.22028	1.24789	1.52437	1.28148	1.25303	1.38673	0.171489			530.994	1.01878	1.07367	1.17818	0.890508	1.12055	1.04486	1.24797	1.2418	1.46367	1.40248	1.16825	0.17636
535.989	1.64118	1.48245	1.63354	1.33265	1.22367	1.22155	1.24919	1.51779	1.27864	1.23676	1.38174	0.170501			535.989	1.0084	1.06381	1.17826	0.890508	1.1197	1.04486	1.23882	1.24606	1.45131	1.41096	1.16527	0.176779
540.985	1.63644	1.47591	1.63236	1.32602	1.22825	1.22646	1.25605	1.52674	1.28559	1.23202	1.38258	0.168589			540.985	1.0004	1.06295	1.17399	0.890508	1.10871	1.04486	1.22815	1.24434	1.44765	1.39883	1.16004	0.174846
545.991	1.63372	1.47841	1.62624	1.31831	1.22528	1.22105	1.2585	1.52638	1.28254	1.21838	1.37888	0.169801			545.991	0.991954	1.05482	1.17767	0.890508	1.11137	1.04486	1.24096	1.22756	1.44055	1.38482	1.15651	0.172599
550.981	1.63009	1.47848	1.62716	1.32328	1.22669	1.22595	1.26218	1.53009	1.28656	1.20172	1.37922	0.170197			550.981	0.97466	1.04814	1.18017	0.890508	1.09224	1.04486	1.23057	1.20569	1.44584	1.37142	1.14841	0.173165

## Sheet: Supplementary Fig. 1f
<Line graph>																														<Bar graph>
w1118															park1
Time	1	2	3	4	5	6	7	8	9	10	mean	SD			Time	1	2	3	4	5	6	7	8	9	10	mean	SD				w1118 (column A)	park1 (column B)
0.982	1.00763	1.01845	1.02582	1.00443	1.00277	1.00812	0.994268	1.00515	1.00934	1.01145	1.00874	0.00863929			0.982	1.00738	1.00238	1.00457	1.00803	1.00733	1.00886	0.99236	0.993554	1.00957	0.990204	1.00242	0.00750234			1	1.00627	1.73715
5.983	1.00833	1.01915	1.02652	1.00513	1.00347	1.00883	0.994969	1.00585	1.01004	1.01215	1.00944	0.00863929			5.983	1.00836	1.06009	1.00788	1.01472	1.00262	1.00353	0.998319	0.999361	1.0064	1.01452	1.01158	0.0179302			2	0.50596	1.4019
10.996	1.00903	1.01985	1.02722	1.00583	1.00417	1.00952	0.995668	1.00655	1.01074	1.01285	1.01014	0.00863929			10.996	1.00163	1.00502	1.00022	0.99176	1.00345	0.99935	0.995179	0.993554	1.00572	1.01003	1.00059	0.00579933			3	0.610864	2.92198
15.996	1.00973	1.02055	1.02792	1.00653	1.00487	1.01022	0.996368	1.00725	1.01144	1.01355	1.01084	0.00863929			15.996	1.00039	1.00831	1.00022	0.986839	1.00733	0.999591	0.994063	0.999361	1.00957	0.99199	0.999767	0.0073582			4	1.38746	1.61961
20.991	1.00719	1.00667	1.02471	1.00733	1.01584	1.01819	1.00558	1.01427	0.995037	1.01943	1.01142	0.00865312			20.991	1.00672	1.00373	1.00457	0.984594	1.00262	0.995135	0.995261	0.993554	1.0064	1.04279	1.00354	0.0154879			5	1.03136	1.79462
25.99	1.00503	1.00339	1.02008	1.00812	1.00245	0.998789	0.992156	0.999873	0.984717	1.00218	1.00168	0.00934048			25.99	1.00976	0.999747	1.00788	0.980486	1.00345	0.98776	1.01475	0.999361	1.00572	1.02004	1.0029	0.0118723			6	0.778524	1.90766
30.985	1.00745	1.00326	1.01795	1.00722	1.00754	1.00513	1.00179	1.01133	0.986551	1.00528	1.00535	0.00801141			30.985	1.00859	0.998913	1.00022	0.983558	1.00874	0.985987	1.00476	0.996426	1.00297	1.0002	0.999036	0.00851791			7	1.37657	1.88781
35.993	1.00581	0.994331	1.01748	1.00948	0.997716	0.999144	1.01395	1.00284	0.988329	0.996544	1.00256	0.00914271			35.993	0.997831	0.999289	1.00338	0.993751	0.996436	0.986417	1.00315	0.990929	1.0008	1.0319	1.00039	0.0122999			8	1.1008	2.24724
40.983	1.00044	0.998287	1.02062	1.00116	0.987556	0.984719	1.00667	0.986293	0.99348	0.988515	0.996774	0.01116			40.983	0.999578	0.992546	0.99555	0.978552	0.995423	0.982724	1.00893	0.996928	0.990727	1.01691	0.995787	0.0112484			9	0.619712	1.61894
45.986	1.00236	0.996021	1.02957	1.00504	0.992481	0.990316	0.999333	0.988813	0.992769	0.999611	0.999631	0.0117756			45.986	0.998363	0.999578	0.992689	0.98127	0.997468	0.9971	1.00939	0.993462	0.992052	1.00798	0.996935	0.00806798			10	1.3259	2.62585
50.985	1.00031	0.979261	1.01914	1.02646	0.995255	0.99053	0.997562	1.0021	0.997889	1.00548	1.0014	0.0134745			50.985	0.993476	0.992119	0.998001	1.00552	0.992369	0.999167	1.00258	0.99951	0.993491	0.998319	0.997455	0.00453813			mean	0.974341	1.97628
55.996	0.996205	0.991467	1.00239	1.0369	1.00077	0.995161	1.00145	0.993339	1.00527	1.01738	1.00404	0.0137136			55.996	0.990409	0.993625	0.993657	1.00649	0.996167	0.992103	1.02598	1.00991	0.997992	1.02498	1.00313	0.0133135			SD	0.331983	0.480423
60.986	1.0049	0.993013	0.996298	1.05892	1.00916	1.00617	1.01099	0.999797	1.00172	1.03447	1.01154	0.0201657			60.986	0.998986	0.994471	0.994046	1.01606	0.997091	1.01498	1.04174	1.02649	0.995704	1.0214	1.0101	0.0165295
65.996	1.01186	0.989301	0.983858	1.03368	1.0231	1.02931	1.03731	1.02576	0.980449	1.03688	1.01515	0.0224733			65.996	0.994306	0.990059	1.02852	1.01107	0.99819	1.02032	1.04958	1.05443	0.994573	1.02104	1.01621	0.0229701
70.991	1.01776	1.03007	0.964004	1.03654	1.03637	1.04542	1.03515	1.04143	1.09468	1.07302	1.03744	0.0340963			70.991	0.984234	1.02013	1.08497	1.0273	1.04856	1.0227	1.0494	1.11901	0.927568	1.03112	1.0315	0.0520559			Two-tailed unpaired Student’s t-test	Mean Diff.	95.00% CI of diff.	Significant?	Summary	Adjusted P Value
75.988	1.03385	1.05436	0.968485	1.10943	1.06024	1.05771	1.06004	1.04635	1.135	1.11005	1.06355	0.0468201			75.988	1.01378	1.04372	1.15358	1.12585	1.10631	1.00545	1.05482	1.17163	0.964007	1.01607	1.06552	0.0698746			Column A vs. Column B	1.00193	0.6140 to 1.390	Yes	****	<0.0001
80.986	1.04339	1.12849	0.99236	1.17387	1.12493	1.11342	1.10068	1.10741	1.16984	1.08873	1.10431	0.054503			80.986	1.0681	1.11714	1.18075	1.17648	1.17311	1.03798	1.09257	1.24512	1.3494	1.00538	1.14461	0.102874
85.985	1.16491	1.1927	1.02226	1.24379	1.20393	1.18444	1.1802	1.16945	1.22609	1.09414	1.16819	0.0651029			85.985	1.12441	1.18066	1.25322	1.19898	1.22718	1.20804	1.12018	1.24585	1.40406	1.13018	1.20928	0.0842308
90.992	1.20078	1.25117	1.05374	1.31146	1.25664	1.24597	1.41905	1.20805	1.25288	1.1143	1.2314	0.100045			90.992	1.19763	1.23843	1.34442	1.31956	1.43591	1.40847	1.15815	1.24549	1.41539	1.21358	1.2977	0.100381
95.992	1.22435	1.31954	1.07488	1.36143	1.32675	1.34178	1.71879	1.2483	1.31782	1.16428	1.30979	0.169594			95.992	1.26546	1.3061	1.4259	1.37687	1.38295	1.40312	1.20535	1.24987	1.44133	1.27352	1.33305	0.0828203
100.986	1.29979	1.39271	1.2111	1.41363	1.35539	1.41635	1.88903	1.30394	1.37279	1.27658	1.39313	0.186219			100.986	1.34345	1.37857	1.52427	1.38423	1.50786	1.26736	1.28954	1.29204	1.44126	1.44097	1.38695	0.0907459
105.993	1.34078	1.48652	1.22278	1.45992	1.37144	1.55013	1.96976	1.48138	1.43358	1.38382	1.47001	0.198037			105.993	1.44512	1.47168	1.61184	1.39282	1.54217	1.28069	1.33656	1.30264	1.53163	1.49119	1.44063	0.110141
110.987	1.38628	1.44276	1.36022	1.38895	1.31371	1.61911	1.90175	1.7676	1.62508	1.38304	1.51885	0.198818			110.987	1.54046	1.52722	1.70989	1.39127	1.58435	1.28187	1.36934	1.40216	1.47623	1.54029	1.48231	0.12412
115.987	1.50908	1.50317	1.35896	1.39683	1.34913	1.64139	1.73361	1.85138	1.62514	1.37553	1.53442	0.173438			115.987	1.61435	1.58693	1.74348	1.40375	1.66697	1.30334	1.41895	1.37891	1.42777	1.68162	1.52261	0.152775
120.996	1.51079	1.56367	1.372	1.44273	1.3876	1.75321	1.73491	1.97428	1.63712	1.37449	1.57508	0.199691			120.996	1.68543	1.64672	1.78496	1.3898	1.69539	1.31644	1.47452	1.4226	1.57479	1.63765	1.56283	0.153778
125.988	1.50744	1.58807	1.37941	1.44935	1.63537	1.83918	1.7344	1.91123	1.63305	1.38088	1.60584	0.183247			125.988	1.69364	1.67043	1.8074	1.42644	1.75283	1.32874	1.52365	1.41087	1.62017	1.66127	1.58954	0.159329
130.983	1.50289	1.65149	1.41002	1.47023	1.63652	1.84159	1.7479	1.91433	1.62201	1.37281	1.61698	0.180927			130.983	1.70592	1.73315	1.81937	1.4203	1.76735	1.35134	1.59661	1.44228	1.64013	1.65227	1.61287	0.158737
135.992	1.51199	1.67168	1.45521	1.51599	1.6808	1.86242	1.75468	1.93685	1.68138	1.38302	1.6454	0.178507			135.992	1.69552	1.73264	1.83183	1.44088	1.76865	1.37713	1.53878	1.47288	1.63617	1.68132	1.61758	0.152256
140.985	1.55129	1.71814	1.46591	1.5189	1.70351	1.88205	1.75712	1.95045	1.66969	1.40801	1.66251	0.176794			140.985	1.70457	1.75839	1.84907	1.43638	1.82141	1.37699	1.5581	1.48882	1.63688	1.77015	1.64008	0.167317
145.982	1.6387	1.75431	1.4611	1.53773	1.69389	1.8868	1.75833	1.96638	1.66544	1.41737	1.67801	0.175004			145.982	1.70456	1.77386	1.87125	1.46044	1.83018	1.37433	1.55689	1.49211	1.61222	1.72812	1.6404	0.167287
150.985	1.64415	1.75375	1.46013	1.55322	1.69238	1.87926	1.77038	1.95303	1.64619	1.41725	1.67698	0.171204			150.985	1.68538	1.77261	1.87456	1.46473	1.82956	1.377	1.60241	1.51199	1.63177	1.74731	1.64973	0.162932
155.994	1.63496	1.76338	1.47339	1.54891	1.67708	1.85811	1.7639	1.9393	1.64714	1.40727	1.67134	0.166524			155.994	1.67814	1.78153	1.84932	1.53681	1.85202	1.38526	1.65973	1.51297	1.61895	1.76567	1.66404	0.153759
160.984	1.63576	1.7826	1.48509	1.53734	1.67148	1.85607	1.75518	1.935	1.65799	1.41226	1.67288	0.164734			160.984	1.65483	1.80006	1.82986	1.51323	1.87078	1.3983	1.66105	1.54012	1.66815	1.79779	1.67342	0.154409
165.993	1.63661	1.78876	1.49127	1.55266	1.66183	1.8435	1.75481	1.92722	1.65111	1.42103	1.67288	0.158714			165.993	1.60985	1.80552	1.86567	1.54209	1.88719	1.39517	1.66817	1.54835	1.66437	1.78254	1.67689	0.158591
170.994	1.64601	1.77424	1.49507	1.54766	1.65997	1.8462	1.74177	1.93064	1.66102	1.41194	1.67145	0.159128			170.994	1.54931	1.7903	1.90249	1.54454	1.91902	1.39804	1.66859	1.53582	1.66536	1.73182	1.67053	0.168868
175.987	1.63888	1.77	1.51268	1.54079	1.66938	1.86041	1.7541	1.95772	1.65548	1.41038	1.67698	0.165212			175.987	1.48645	1.78535	1.91698	1.56037	1.88842	1.39165	1.68163	1.55209	1.67033	1.75004	1.66833	0.171793
180.981	1.63399	1.77543	1.49706	1.53533	1.66087	1.84661	1.7348	1.94731	1.67015	1.40252	1.67041	0.16478			180.981	1.45541	1.79008	1.84643	1.54541	1.92069	1.4018	1.66228	1.54826	1.68154	1.77964	1.66316	0.172711
185.987	1.63503	1.76194	1.51181	1.52596	1.66691	1.84306	1.73092	1.9341	1.66632	1.41407	1.66901	0.157893			185.987	1.42851	1.7759	1.88726	1.58708	1.92711	1.40186	1.67921	1.56045	1.69835	1.83421	1.67799	0.182827
190.994	1.63363	1.75797	1.50177	1.52865	1.65603	1.83221	1.72257	1.92914	1.67125	1.42088	1.66541	0.154783			190.994	1.4043	1.77122	1.824	1.55286	1.93139	1.41168	1.64315	1.55791	1.69748	1.81707	1.6611	0.178952
195.986	1.63475	1.79482	1.50313	1.52515	1.6663	1.8458	1.71863	1.93967	1.65896	1.41459	1.67018	0.162279			195.986	1.42752	1.80737	1.83222	1.55945	1.91769	1.41968	1.68315	1.55363	1.67857	1.87095	1.67502	0.180782
200.985	1.63706	1.76552	1.50076	1.54433	1.66399	1.84802	1.70983	1.94473	1.65316	1.41271	1.66801	0.159819			200.985	1.39037	1.77737	1.83714	1.55081	1.9228	1.40871	1.69829	1.54072	1.66053	1.85446	1.66412	0.187181
205.983	1.63382	1.75565	1.49335	1.53091	1.66183	1.84051	1.711	1.93193	1.65427	1.40841	1.66217	0.158706			205.983	1.39858	1.76681	1.85815	1.58333	1.92074	1.40975	1.68909	1.543	1.6888	1.95169	1.68099	0.197637
210.985	1.65503	1.7774	1.50337	1.54291	1.66801	1.84715	1.72203	1.93296	1.67281	1.42426	1.67459	0.15603			210.985	1.40128	1.78786	1.84273	1.58548	1.94733	1.41111	1.73982	1.54382	1.65297	1.9465	1.68589	0.200564
215.994	1.67367	1.79099	1.52094	1.55986	1.67871	1.85825	1.71081	1.95375	1.70925	1.44655	1.69028	0.15422			215.994	1.39921	1.76075	1.8393	1.55676	1.96447	1.40492	1.68254	1.52574	1.6627	1.95802	1.67544	0.206481
220.99	1.67367	1.79099	1.52094	1.55986	1.67871	1.85825	1.71081	1.95375	1.70925	1.44655	1.69028	0.15422			220.99	1.40153	1.75567	1.88045	1.55685	1.96922	1.40903	1.74229	1.52038	1.66893	2.01222	1.69166	0.21964
225.982	1.66975	1.78662	1.52013	1.5611	1.67999	1.85778	1.71833	1.94278	1.70777	1.45678	1.6901	0.150139			225.982	1.35736	1.74591	1.90562	1.56386	1.96218	1.4143	1.70179	1.51644	1.68385	2.02394	1.68752	0.22804
230.991	1.66975	1.78662	1.52013	1.5611	1.67999	1.85778	1.71833	1.94278	1.70777	1.45678	1.6901	0.150139			230.991	1.35689	1.73735	1.86528	1.56953	1.95053	1.41109	1.75886	1.51145	1.69048	1.98878	1.68402	0.218489
235.981	1.67842	1.77755	1.50822	1.54642	1.67153	1.85794	1.70535	1.94884	1.69526	1.45564	1.68452	0.153438			235.981	1.3529	1.71025	1.83429	1.63587	1.9405	1.40576	1.72716	1.51837	1.66578	2.04105	1.68319	0.219983
240.985	1.67705	1.7697	1.51306	1.55848	1.6872	1.86888	1.71405	1.94819	1.69486	1.4447	1.68762	0.154384			240.985	1.34867	1.71343	1.83177	1.57942	1.9747	1.40483	1.73176	1.50018	1.68139	2.03529	1.68014	0.228002
245.981	1.67288	1.74329	1.51439	1.55216	1.68648	1.87323	1.72964	1.95085	1.70265	1.44525	1.68708	0.154972			245.981	1.34869	1.72161	1.8641	1.56543	1.94213	1.40517	1.72861	1.49842	1.68739	2.07084	1.68324	0.233524
250.991	1.67012	1.74717	1.50749	1.54954	1.67127	1.85549	1.70292	1.92791	1.70881	1.44495	1.67857	0.149183			250.991	1.33152	1.72087	1.85701	1.55357	1.95201	1.41271	1.74816	1.49476	1.65796	2.08511	1.68137	0.24023
255.986	1.66237	1.75606	1.51184	1.56467	1.66292	1.8468	1.68988	1.91571	1.69431	1.44373	1.67483	0.144224			255.986	1.32245	1.699	1.83861	1.53804	1.95885	1.40979	1.72699	1.48622	1.64041	2.06899	1.66894	0.239373
260.988	1.67648	1.75601	1.49936	1.54838	1.66217	1.85172	1.68814	1.92367	1.68701	1.42521	1.67181	0.152493			260.988	1.2937	1.67542	1.8335	1.56955	1.92454	1.41509	1.71169	1.46808	1.6283	2.08639	1.66063	0.241517
265.994	1.67918	1.73484	1.49401	1.55127	1.65658	1.83763	1.66887	1.89506	1.6948	1.41231	1.66246	0.147096			265.994	1.29061	1.69468	1.80816	1.55138	1.94145	1.40607	1.71367	1.45942	1.64616	2.07848	1.65901	0.243475
270.988	1.65663	1.71197	1.48467	1.54299	1.64243	1.81961	1.68606	1.86709	1.68039	1.41305	1.65049	0.140234			270.988	1.27891	1.67125	1.80356	1.56274	1.92718	1.39554	1.68307	1.46096	1.63886	2.05811	1.64802	0.239071
275.99	1.65157	1.73193	1.48338	1.53605	1.63439	1.80946	1.68229	1.86112	1.67223	1.39459	1.6457	0.143095			275.99	1.25911	1.66291	1.79222	1.576	1.9484	1.39141	1.69929	1.45683	1.63274	2.05594	1.64749	0.244799
280.992	1.63942	1.70919	1.47994	1.5346	1.63164	1.80792	1.66253	1.85108	1.66328	1.38019	1.63598	0.142488			280.992	1.25804	1.65486	1.82305	1.60042	1.93857	1.38748	1.68544	1.44496	1.63246	2.06737	1.64926	0.248562
285.984	1.63601	1.70155	1.47484	1.5315	1.61654	1.78861	1.66798	1.83703	1.66808	1.37379	1.62959	0.139708			285.984	1.24971	1.66567	1.82365	1.56436	1.9708	1.38412	1.68577	1.43545	1.62536	2.05522	1.64601	0.25463
290.984	1.62844	1.6942	1.47013	1.52578	1.60688	1.77608	1.66479	1.83364	1.65865	1.37802	1.62366	0.137036			290.984	1.25772	1.66801	1.91187	1.57524	1.89932	1.37208	1.67498	1.42806	1.63011	2.01309	1.64305	0.247069
295.995	1.6218	1.70571	1.46349	1.52027	1.59782	1.76444	1.66655	1.80819	1.64592	1.36524	1.61594	0.135866			295.995	1.23916	1.65621	1.7607	1.55447	1.92872	1.36756	1.6726	1.41193	1.62824	2.0171	1.62367	0.243393
300.988	1.61667	1.70875	1.46734	1.51842	1.59528	1.76497	1.64696	1.82358	1.63558	1.35112	1.61287	0.140374			300.988	1.21806	1.63236	1.7842	1.54578	1.88974	1.36186	1.68488	1.42345	1.64152	1.98958	1.61714	0.238836
305.99	1.61482	1.69765	1.46123	1.51765	1.57961	1.74946	1.62594	1.80136	1.6287	1.34544	1.60219	0.135543			305.99	1.23473	1.63519	1.7135	1.56431	1.91018	1.35256	1.65096	1.42396	1.64541	1.94534	1.60761	0.226221
310.985	1.60881	1.6745	1.46254	1.52621	1.56867	1.7294	1.62007	1.77819	1.624	1.33	1.59224	0.130267			310.985	1.21935	1.63754	1.68819	1.53426	1.87702	1.34594	1.64912	1.4195	1.61866	1.94149	1.59311	0.223897
315.993	1.60421	1.67803	1.46117	1.52639	1.55763	1.72161	1.60946	1.769	1.62823	1.32976	1.58855	0.128474			315.993	1.21546	1.63516	1.66993	1.545	1.8602	1.33526	1.63831	1.39629	1.60677	1.92474	1.58271	0.221182
320.988	1.59052	1.68108	1.4643	1.52503	1.54523	1.6988	1.59882	1.74973	1.61659	1.33323	1.58033	0.121771			320.988	1.2163	1.64628	1.69515	1.53906	1.85684	1.32914	1.59851	1.37463	1.59541	1.90031	1.57516	0.220178
325.987	1.58292	1.6794	1.44959	1.52592	1.53758	1.69809	1.57528	1.76801	1.60387	1.32539	1.5746	0.127383			325.987	1.18975	1.60028	1.66362	1.51388	1.83797	1.31772	1.58893	1.35617	1.57232	1.89102	1.55317	0.2209
330.989	1.58264	1.69122	1.45559	1.5217	1.53947	1.70461	1.57989	1.77607	1.60735	1.31259	1.57711	0.132934			330.989	1.2278	1.60028	1.64245	1.51222	1.81992	1.30941	1.57287	1.32783	1.56404	1.89156	1.54684	0.2144
335.99	1.57405	1.64593	1.4618	1.52261	1.52583	1.68698	1.56035	1.75319	1.60587	1.31563	1.56522	0.122376			335.99	1.23825	1.60028	1.62054	1.52162	1.77259	1.30233	1.56241	1.31828	1.5488	1.8842	1.53693	0.205538
340.988	1.56902	1.72079	1.45621	1.5201	1.51052	1.67384	1.5733	1.73029	1.59077	1.31642	1.56613	0.125957			340.988	1.22896	1.60028	1.56574	1.52798	1.7805	1.31209	1.56189	1.30702	1.56462	1.84282	1.52919	0.199128
345.984	1.56211	1.67567	1.4581	1.50871	1.5114	1.67656	1.56225	1.73057	1.58013	1.30705	1.55725	0.122819			345.984	1.18771	1.62863	1.54448	1.509	1.74889	1.30057	1.56368	1.2942	1.56985	1.85412	1.52011	0.208298
350.989	1.5601	1.67088	1.46172	1.51034	1.49879	1.66984	1.53835	1.72817	1.57579	1.29741	1.55114	0.123557			350.989	1.18136	1.62863	1.5207	1.5155	1.74025	1.2958	1.54156	1.29628	1.54072	1.87431	1.51351	0.211168
355.984	1.54474	1.64472	1.45699	1.50901	1.48692	1.65781	1.52614	1.70712	1.56098	1.30003	1.53945	0.116277			355.984	1.20624	1.62314	1.50277	1.51339	1.73264	1.28171	1.53691	1.27833	1.56887	1.84735	1.50914	0.205068
360.985	1.53443	1.6361	1.45894	1.50301	1.47478	1.64569	1.53706	1.70139	1.55317	1.28708	1.53316	0.116599			360.985	1.19237	1.59628	1.49336	1.4698	1.74299	1.27119	1.54538	1.28199	1.50769	1.84769	1.49487	0.207239
365.99	1.53593	1.65452	1.45678	1.50233	1.47361	1.64633	1.51925	1.69625	1.55912	1.27974	1.53239	0.119977			365.99	1.15825	1.58696	1.4506	1.47755	1.73819	1.25819	1.54665	1.24525	1.49353	1.85669	1.48119	0.219421
370.985	1.53277	1.68203	1.45369	1.50812	1.44981	1.62225	1.51304	1.66677	1.54618	1.29042	1.52651	0.115899			370.985	1.15482	1.60468	1.41908	1.46333	1.70622	1.24599	1.54076	1.22859	1.47915	1.8404	1.4683	0.217724
375.98	1.52264	1.70952	1.44296	1.50045	1.43952	1.61182	1.50665	1.65142	1.54642	1.29338	1.52248	0.118599			375.98	1.13607	1.63148	1.38409	1.47318	1.69382	1.23537	1.52384	1.22063	1.45166	1.88552	1.46357	0.232805
380.993	1.52101	1.7098	1.43782	1.50066	1.44664	1.62756	1.50617	1.6688	1.54472	1.29232	1.52555	0.122283			380.993	1.15365	1.63148	1.36567	1.47428	1.70921	1.22098	1.52853	1.20305	1.43177	1.81185	1.45305	0.222718
385.994	1.50863	1.68896	1.43186	1.50464	1.43702	1.63078	1.50511	1.66779	1.54578	1.29375	1.52143	0.120063			385.994	1.14214	1.63631	1.4082	1.43519	1.70654	1.20769	1.52815	1.1771	1.40764	1.81083	1.44598	0.228132
390.98	1.50561	1.63925	1.42473	1.49845	1.43367	1.62771	1.51891	1.66401	1.53146	1.29089	1.51347	0.113511			390.98	1.10781	1.63631	1.38819	1.44767	1.69022	1.19066	1.5553	1.16622	1.41145	1.78763	1.43815	0.232449
395.984	1.50326	1.62755	1.415	1.49045	1.44045	1.63966	1.54161	1.66976	1.53772	1.28974	1.51552	0.11567			395.984	1.09012	1.63631	1.35973	1.44403	1.67744	1.18093	1.52209	1.15495	1.38332	1.78331	1.42322	0.235033
400.993	1.49215	1.62882	1.40473	1.48807	1.44153	1.63369	1.53346	1.67562	1.52782	1.29403	1.51199	0.115896			400.993	1.10388	1.63631	1.32515	1.43904	1.68894	1.17278	1.49598	1.13804	1.38548	1.75645	1.4142	0.233062
405.983	1.48837	1.61486	1.39582	1.48513	1.42092	1.62175	1.50083	1.64439	1.53045	1.29549	1.4998	0.11009			405.983	1.07825	1.5859	1.29744	1.43251	1.66964	1.16597	1.51073	1.12853	1.35623	1.76536	1.39906	0.235343
410.992	1.48869	1.60166	1.3945	1.48948	1.42711	1.63111	1.51198	1.67701	1.52472	1.29942	1.50457	0.113685			410.992	1.06749	1.5735	1.28585	1.42799	1.69719	1.1577	1.49674	1.10496	1.35007	1.71666	1.38782	0.235513
415.987	1.48154	1.57308	1.39158	1.49577	1.42693	1.64039	1.54298	1.6694	1.51521	1.29894	1.50358	0.112338			415.987	1.06854	1.57407	1.27227	1.42895	1.6566	1.15355	1.46682	1.10669	1.35982	1.71469	1.3802	0.228795
420.981	1.47148	1.57849	1.38855	1.49942	1.42182	1.63983	1.52127	1.67647	1.50199	1.29712	1.49964	0.114416			420.981	1.06716	1.55942	1.22905	1.40398	1.65597	1.14261	1.4773	1.10156	1.33034	1.6868	1.36542	0.227889
425.992	1.46361	1.57981	1.38705	1.4966	1.42639	1.64407	1.54195	1.67588	1.50931	1.29174	1.50164	0.11679			425.992	1.04632	1.54552	1.21747	1.40096	1.62939	1.1382	1.45249	1.08599	1.38093	1.6663	1.35636	0.224679
430.984	1.46442	1.55891	1.38911	1.49625	1.41571	1.63782	1.53088	1.66417	1.4952	1.30984	1.49623	0.109083			430.984	1.03273	1.51624	1.15744	1.41577	1.62438	1.13007	1.47728	1.10103	1.37117	1.675	1.35011	0.230367
435.994	1.45521	1.54869	1.39037	1.48926	1.415	1.63777	1.54389	1.6468	1.49392	1.29916	1.49201	0.108488			435.994	1.01453	1.52095	1.15065	1.3842	1.63449	1.13094	1.43179	1.08582	1.333	1.65304	1.33394	0.230367
440.988	1.46351	1.52686	1.37499	1.4848	1.41207	1.64756	1.51931	1.66931	1.49315	1.29868	1.48902	0.113445			440.988	1.0269	1.52157	1.09705	1.38544	1.62434	1.12585	1.43879	1.06371	1.31999	1.63857	1.32422	0.233799
445.983	1.45793	1.52616	1.38392	1.48088	1.40177	1.6364	1.52417	1.6469	1.49298	1.30988	1.4861	0.105922			445.983	1.01242	1.49997	1.08438	1.39119	1.62149	1.11615	1.41639	1.06086	1.34509	1.64547	1.31934	0.236415
450.985	1.46114	1.5263	1.37654	1.4669	1.40159	1.64116	1.52606	1.65452	1.47448	1.3038	1.48325	0.110074			450.985	1.00077	1.48905	1.07244	1.38756	1.61144	1.10804	1.40663	1.06407	1.35694	1.61219	1.31091	0.232167
455.993	1.45791	1.51409	1.37986	1.46201	1.40327	1.65437	1.54373	1.65532	1.46773	1.29638	1.48347	0.113941			455.993	0.979223	1.46652	1.04211	1.39007	1.5882	1.09376	1.39797	1.06772	1.34472	1.59855	1.29688	0.232243
460.995	1.46124	1.507	1.38063	1.45111	1.3995	1.64815	1.54603	1.63918	1.45916	1.28981	1.47818	0.111962			460.995	0.966315	1.46512	0.987516	1.36242	1.59387	1.08264	1.37717	1.05713	1.32437	1.60829	1.28248	0.242961
465.988	1.46163	1.48685	1.39042	1.43589	1.3823	1.63253	1.51954	1.64228	1.4561	1.28615	1.46937	0.109586			465.988	0.97547	1.46456	0.9667	1.36246	1.5966	1.06473	1.38384	1.04498	1.31361	1.5504	1.27233	0.239909
470.994	1.46309	1.4747	1.37217	1.42136	1.3771	1.62547	1.5103	1.62383	1.45486	1.28739	1.46103	0.106912			470.994	0.951701	1.45165	0.954941	1.32515	1.59015	1.04775	1.36804	1.03617	1.28611	1.576	1.25877	0.246178
475.988	1.46357	1.46341	1.37473	1.41775	1.35686	1.6145	1.49244	1.61495	1.44481	1.29348	1.45365	0.103392			475.988	0.957562	1.44386	0.981728	1.30694	1.55664	1.03745	1.36186	1.02192	1.31799	1.53515	1.25211	0.232842
480.981	1.46588	1.43673	1.37716	1.4173	1.35634	1.61408	1.50092	1.60228	1.44408	1.28899	1.45038	0.102326			480.981	0.947017	1.42301	0.929609	1.30736	1.54906	1.02985	1.33734	1.02322	1.32238	1.51954	1.23884	0.236002
485.993	1.46276	1.43181	1.37305	1.4052	1.35878	1.62278	1.50984	1.62045	1.44578	1.29345	1.45239	0.107342			485.993	0.925089	1.41016	0.905517	1.29551	1.56552	1.02026	1.34673	1.03192	1.28729	1.50795	1.22959	0.241518
490.988	1.45243	1.40695	1.37775	1.40226	1.35375	1.61929	1.51561	1.61441	1.4427	1.29367	1.44788	0.107012			490.988	0.90569	1.39817	0.907254	1.27248	1.52988	1.01313	1.29701	1.01943	1.2769	1.48242	1.21024	0.232672
495.988	1.45443	1.43145	1.3778	1.3923	1.36073	1.63191	1.53326	1.62915	1.43114	1.2873	1.45295	0.113397			495.988	0.896069	1.37078	0.851583	1.25432	1.5401	1.00241	1.29764	1.01368	1.28914	1.48216	1.19979	0.243221
500.982	1.39794	1.4045	1.37772	1.39767	1.35567	1.62692	1.50969	1.62893	1.42825	1.28069	1.4408	0.113927			500.982	0.90349	1.36517	0.888777	1.24202	1.53516	0.990136	1.28288	1.01879	1.29728	1.49791	1.20216	0.237598
505.991	1.36033	1.41801	1.37298	1.3953	1.34786	1.61808	1.49318	1.60027	1.43115	1.27803	1.43152	0.109357			505.991	0.878965	1.33961	0.889306	1.22272	1.53198	0.983537	1.27299	1.01517	1.2959	1.43702	1.18672	0.230885
510.985	1.39128	1.40908	1.38868	1.38531	1.33563	1.60575	1.48362	1.59429	1.41181	1.29402	1.42995	0.102265			510.985	0.88339	1.3634	0.893346	1.2326	1.52044	0.977929	1.25837	0.995251	1.27756	1.48117	1.18835	0.236427
515.991	1.40915	1.40675	1.37287	1.38836	1.33428	1.60476	1.49057	1.59328	1.41181	1.27028	1.42821	0.106361			515.991	0.880236	1.33576	0.871261	1.1977	1.50713	0.973766	1.27392	0.989267	1.27782	1.47286	1.17797	0.235653
520.985	1.42088	1.40661	1.37287	1.37891	1.33119	1.6287	1.49979	1.62263	1.41181	1.27028	1.43437	0.117083			520.985	0.883722	1.34857	0.874562	1.20854	1.50944	0.969891	1.25761	0.992579	1.2432	1.4713	1.17594	0.234002
525.981	1.41901	1.40792	1.37287	1.38415	1.31531	1.59388	1.49351	1.57953	1.41181	1.27028	1.42483	0.104322			525.981	0.876803	1.33894	0.866762	1.19513	1.51781	0.960998	1.26406	0.975518	1.23639	1.44809	1.16805	0.235731
530.994	1.4231	1.39968	1.37287	1.39071	1.31531	1.59388	1.49351	1.57953	1.41181	1.27028	1.42507	0.104229			530.994	0.87851	1.33591	0.843587	1.1871	1.48766	0.954478	1.28408	0.959526	1.24831	1.44976	1.16289	0.237556
535.989	1.42839	1.39859	1.37287	1.39868	1.31531	1.59388	1.49351	1.57953	1.41181	1.27028	1.42628	0.103997			535.989	0.877976	1.33507	0.835737	1.18129	1.47588	0.953462	1.25289	0.973124	1.23845	1.45778	1.15817	0.234893
540.985	1.42636	1.40037	1.37287	1.38442	1.31531	1.59388	1.49351	1.57953	1.41181	1.27028	1.42483	0.10446			540.985	0.875568	1.33568	0.828007	1.15476	1.47588	0.946234	1.24068	0.932129	1.25938	1.44345	1.14918	0.239206
545.991	1.4297	1.38612	1.37287	1.39055	1.31531	1.59388	1.49351	1.57953	1.41181	1.27028	1.42435	0.104706			545.991	0.873528	1.32674	0.828007	1.16016	1.47588	0.948499	1.21939	0.919268	1.25023	1.41761	1.14193	0.23507
550.981	1.42491	1.36697	1.37287	1.39566	1.31531	1.59388	1.49351	1.57953	1.41181	1.27028	1.42247	0.105471			550.981	0.859417	1.32495	0.828007	1.16464	1.47588	0.938178	1.23974	0.90627	1.22357	1.42993	1.13906	0.24038
