# Supplementary material for: PINK1 and Parkin regulate IP3R-mediated ER calcium release
Source: Nat Commun. 2023 Aug 25;14:5202. doi: 10.1038/s41467-023-40929-z (PMC10457342; doi:10.1038/s41467-023-40929-z)
Supplement: Supplementary file 3 — Source Data [file 41467_2023_40929_MOESM3_ESM.zip › Supplementary Figure 10.xlsx]

## Sheet: Supplementary Fig. 10b
Thorax abnormality (% out of 100 flies)											Wing abnormality (% out of 100 flies)
WT			PINK1B9			park1					WT			PINK1B9			park1
hs>DsRed (column A)	CISDKO, hs>DsRed (column B)	hs>CISDWT (column C)	hs>DsRed (column D)	CISDKO, hs>DsRed (column E)	CISDKO, hs>CISDWT (column F)	hs>DsRed (column G)	CISDKO, hs>DsRed (column H)	CISDKO, hs>CISDWT (column I)			hs>DsRed (column A)	CISDKO, hs>DsRed (column B)	hs>CISDWT (column C)	hs>DsRed (column D)	CISDKO, hs>DsRed (column E)	CISDKO, hs>CISDWT (column F)	hs>DsRed (column G)	CISDKO, hs>DsRed (column H)	CISDKO, hs>CISDWT (column I)
0	0	0	80	9	44	82	7	52			0	0	0	84	11	49	88	10	50
Chi-square test	Significant?	Summary	Adjusted P Value								Chi-square test	Significant?	Summary	Adjusted P Value
Column A vs. Column B	No	ns	>0.9999								Column A vs. Column B	No	ns	>0.9999
Column A vs. Column C	No	ns	>0.9999								Column A vs. Column C	No	ns	>0.9999
Column A vs. Column D	Yes	****	<0.0001								Column A vs. Column D	Yes	****	<0.0001
Column A vs. Column G	Yes	****	<0.0001								Column A vs. Column G	Yes	****	<0.0001
Column B vs. Column C	No	ns	>0.9999								Column B vs. Column C	No	ns	>0.9999
Column B vs. Column E	Yes	*	0.014								Column B vs. Column E	Yes	**	0.0068
Column B vs. Column H	Yes	*	0.0289								Column B vs. Column H	Yes	***	0.0007
Column C vs. Column F	Yes	****	<0.0001								Column C vs. Column F	Yes	****	<0.0001
Column C vs. Column I	Yes	****	<0.0001								Column C vs. Column I	Yes	****	<0.0001
Column D vs. Column E	Yes	****	<0.0001								Column D vs. Column E	Yes	****	<0.0001
Column D vs. Column F	Yes	****	<0.0001								Column D vs. Column F	Yes	****	<0.0001
Column E vs. Column F	Yes	****	<0.0001								Column E vs. Column F	Yes	****	<0.0001
Column E vs. Column H	No	ns	>0.9999								Column E vs. Column H	No	ns	0.6306
Column F vs. Column I	No	ns	0.3218								Column F vs. Column I	No	ns	>0.9999
Column G vs. Column H	Yes	****	<0.0001								Column G vs. Column H	Yes	****	<0.0001
Column G vs. Column I	Yes	****	<0.0001								Column G vs. Column I	Yes	****	<0.0001
Column H vs. Column I	Yes	****	<0.0001								Column H vs. Column I	Yes	****	<0.0001

## Sheet: Supplementary Fig. 10d
Climbing index
	WT			PINK1B9			park1
	hs>DsRed (column A)	CISDKO, hs>DsRed (column B)	hs>CISDWT (column C)	hs>DsRed (column D)	CISDKO, hs>DsRed (column E)	CISDKO, hs>CISDWT (column F)	hs>DsRed (column G)	CISDKO, hs>DsRed (column H)	CISDKO, hs>CISDWT (column I)
1	4.7	6.7	5	21	9.1	17.1	27.7	11.3	20
2	5.1	7.1	5.7	27.3	10	18	21.7	11	17.3
3	5	5.7	6.1	25.1	11.7	15.1	25.1	10.1	15.3
4	4.3	6.7	6.3	22	8.7	14.7	26.6	9.7	17.7
5	4.7	6.3	5.7	23.6	10.3	14.7	28.8	12.3	16.3
6	5.7	7.1	7.3	21.7	9.3	16.3	23.7	11.3	14.7
7	6.1	5	4.7	26.7	10.7	15.3	22.3	9.1	21.7
8	5	4.7	4.7	24.3	8.1	16.7	24.7	11.7	19.9
9	4.3	4.3	6	24.7	9.7	16.7	25	10.1	21
10	4.7	5.1	5.3	25.7	11	14.1	27.1	10.1	16.7
mean	4.96	5.87	5.68	24.21	9.86	15.87	25.27	10.67	18.06
SD	0.571936	1.04355	0.803879	2.13096	1.10373	1.26495	2.30798	1.00006	2.44049
Tukey's multiple comparisons test	Mean Diff.	95.00% CI of diff.	Significant?	Summary	Adjusted P Value
Column A vs. Column B	-0.91	-3.123 to 1.303	No	ns	0.9254
Column A vs. Column C	-0.72	-2.933 to 1.493	No	ns	0.981
Column A vs. Column D	-19.25	-21.46 to -17.04	Yes	****	<0.0001
Column A vs. Column E	-4.9	-7.113 to -2.687	Yes	****	<0.0001
Column A vs. Column F	-10.91	-13.12 to -8.697	Yes	****	<0.0001
Column A vs. Column G	-20.31	-22.52 to -18.10	Yes	****	<0.0001
Column A vs. Column H	-5.71	-7.923 to -3.497	Yes	****	<0.0001
Column A vs. Column I	-13.1	-15.31 to -10.89	Yes	****	<0.0001
Column B vs. Column C	0.19	-2.023 to 2.403	No	ns	>0.9999
Column B vs. Column D	-18.34	-20.55 to -16.13	Yes	****	<0.0001
Column B vs. Column E	-3.99	-6.203 to -1.777	Yes	****	<0.0001
Column B vs. Column F	-10	-12.21 to -7.787	Yes	****	<0.0001
Column B vs. Column G	-19.4	-21.61 to -17.19	Yes	****	<0.0001
Column B vs. Column H	-4.8	-7.013 to -2.587	Yes	****	<0.0001
Column B vs. Column I	-12.19	-14.40 to -9.977	Yes	****	<0.0001
Column C vs. Column D	-18.53	-20.74 to -16.32	Yes	****	<0.0001
Column C vs. Column E	-4.18	-6.393 to -1.967	Yes	****	<0.0001
Column C vs. Column F	-10.19	-12.40 to -7.977	Yes	****	<0.0001
Column C vs. Column G	-19.59	-21.80 to -17.38	Yes	****	<0.0001
Column C vs. Column H	-4.99	-7.203 to -2.777	Yes	****	<0.0001
Column C vs. Column I	-12.38	-14.59 to -10.17	Yes	****	<0.0001
Column D vs. Column E	14.35	12.14 to 16.56	Yes	****	<0.0001
Column D vs. Column F	8.34	6.127 to 10.55	Yes	****	<0.0001
Column D vs. Column G	-1.06	-3.273 to 1.153	No	ns	0.8399
Column D vs. Column H	13.54	11.33 to 15.75	Yes	****	<0.0001
Column D vs. Column I	6.15	3.937 to 8.363	Yes	****	<0.0001
Column E vs. Column F	-6.01	-8.223 to -3.797	Yes	****	<0.0001
Column E vs. Column G	-15.41	-17.62 to -13.20	Yes	****	<0.0001
Column E vs. Column H	-0.81	-3.023 to 1.403	No	ns	0.9612
Column E vs. Column I	-8.2	-10.41 to -5.987	Yes	****	<0.0001
Column F vs. Column G	-9.4	-11.61 to -7.187	Yes	****	<0.0001
Column F vs. Column H	5.2	2.987 to 7.413	Yes	****	<0.0001
Column F vs. Column I	-2.19	-4.403 to 0.02350	No	ns	0.0547
Column G vs. Column H	14.6	12.39 to 16.81	Yes	****	<0.0001
Column G vs. Column I	7.21	4.997 to 9.423	Yes	****	<0.0001
Column H vs. Column I	-7.39	-9.603 to -5.177	Yes	****	<0.0001

## Sheet: Supplementary Fig. 10f
PPM1/2												PPL1
	WT			PINK1B9			park1						WT			PINK1B9			park1
	hs>DsRed (column A)	CISDKO, hs>DsRed (column B)	hs>CISDWT (column C)	hs>DsRed (column D)	CISDKO, hs>DsRed (column E)	CISDKO, hs>CISDWT (column F)	hs>DsRed (column G)	CISDKO, hs>DsRed (column H)	CISDKO, hs>CISDWT (column I)				hs>DsRed (column A)	CISDKO, hs>DsRed (column B)	hs>CISDWT (column C)	hs>DsRed (column D)	CISDKO, hs>DsRed (column E)	CISDKO, hs>CISDWT (column F)	hs>DsRed (column G)	CISDKO, hs>DsRed (column H)	CISDKO, hs>CISDWT (column I)
1	16	14	15	9	14	11	11	13	12			1	27	25	26	18	24	23	20	24	21
2	15	16	15	11	15	12	10	15	13			2	26	26	26	19	26	21	21	24	20
3	16	14	15	12	14	13	10	14	12			3	26	27	26	18	25	22	19	26	22
4	16	15	14	10	13	13	12	14	11			4	25	27	25	21	24	20	19	23	23
5	14	15	16	10	13	13	9	13	10			5	27	26	27	22	24	21	22	25	22
6	15	16	16	12	14	11	9	13	10			6	27	27	25	20	25	23	20	25	23
7	15	16	15	11	15	10	10	12	12			7	28	26	26	21	25	22	22	24	21
8	16	15	16	10	15	12	11	15	13			8	26	25	25	22	24	24	19	23	21
9	15	15	15	10	16	12	10	14	12			9	26	26	25	21	23	23	20	23	21
10	15	16	14	9	12	13	11	14	12			10	25	25	26	20	24	23	21	24	20
mean	15.3	15.2	15.1	10.4	14.1	12	10.3	13.7	11.7			mean	26.3	26	25.7	20.2	24.4	22.2	20.3	24.1	21.4
SD	0.674949	0.788811	0.737865	1.07497	1.19722	1.05409	0.948683	0.948683	1.05935			SD	0.948683	0.816497	0.674949	1.47573	0.843274	1.22927	1.1595	0.994429	1.07497
Tukey's multiple comparisons test	Mean Diff.	95.00% CI of diff.	Significant?	Summary	Adjusted P Value							Tukey's multiple comparisons test	Mean Diff.	95.00% CI of diff.	Significant?	Summary	Adjusted P Value
Column A vs. Column D	4.9	3.530 to 6.270	Yes	****	<0.0001							Column A vs. Column D	6.1	4.574 to 7.626	Yes	****	<0.0001
Column A vs. Column E	1.2	-0.1696 to 2.570	No	ns	0.1236							Column A vs. Column E	1.9	0.3738 to 3.426	Yes	**	0.0059
Column A vs. Column F	3.3	1.930 to 4.670	Yes	****	<0.0001							Column A vs. Column F	4.1	2.574 to 5.626	Yes	****	<0.0001
Column A vs. Column G	5	3.630 to 6.370	Yes	****	<0.0001							Column A vs. Column G	6	4.474 to 7.526	Yes	****	<0.0001
Column A vs. Column H	1.6	0.2304 to 2.970	Yes	*	0.0121							Column A vs. Column H	2.2	0.6738 to 3.726	Yes	***	0.0008
Column A vs. Column I	3.6	2.230 to 4.970	Yes	****	<0.0001							Column A vs. Column I	4.9	3.374 to 6.426	Yes	****	<0.0001
Column D vs. Column E	-3.7	-5.070 to -2.330	Yes	****	<0.0001							Column D vs. Column E	-4.2	-5.726 to -2.674	Yes	****	<0.0001
Column D vs. Column F	-1.6	-2.970 to -0.2304	Yes	*	0.0121							Column D vs. Column F	-2	-3.526 to -0.4738	Yes	**	0.0032
Column D vs. Column G	0.1	-1.270 to 1.470	No	ns	>0.9999							Column D vs. Column G	-0.1	-1.626 to 1.426	No	ns	>0.9999
Column D vs. Column H	-3.3	-4.670 to -1.930	Yes	****	<0.0001							Column D vs. Column H	-3.9	-5.426 to -2.374	Yes	****	<0.0001
Column D vs. Column I	-1.3	-2.670 to 0.06958	No	ns	0.0737							Column D vs. Column I	-1.2	-2.726 to 0.3262	No	ns	0.2181
Column E vs. Column F	2.1	0.7304 to 3.470	Yes	***	0.0003							Column E vs. Column F	2.2	0.6738 to 3.726	Yes	***	0.0008
Column E vs. Column G	3.8	2.430 to 5.170	Yes	****	<0.0001							Column E vs. Column G	4.1	2.574 to 5.626	Yes	****	<0.0001
Column E vs. Column H	0.4	-0.9696 to 1.770	No	ns	0.9729							Column E vs. Column H	0.3	-1.226 to 1.826	No	ns	0.9966
Column E vs. Column I	2.4	1.030 to 3.770	Yes	****	<0.0001							Column E vs. Column I	3	1.474 to 4.526	Yes	****	<0.0001
Column F vs. Column G	1.7	0.3304 to 3.070	Yes	**	0.0061							Column F vs. Column G	1.9	0.3738 to 3.426	Yes	**	0.0059
Column F vs. Column H	-1.7	-3.070 to -0.3304	Yes	**	0.0061							Column F vs. Column H	-1.9	-3.426 to -0.3738	Yes	**	0.0059
Column F vs. Column I	0.3	-1.070 to 1.670	No	ns	0.9939							Column F vs. Column I	0.8	-0.7262 to 2.326	No	ns	0.685
Column G vs. Column H	-3.4	-4.770 to -2.030	Yes	****	<0.0001							Column G vs. Column H	-3.8	-5.326 to -2.274	Yes	****	<0.0001
Column G vs. Column I	-1.4	-2.770 to -0.03042	Yes	*	0.0419							Column G vs. Column I	-1.1	-2.626 to 0.4262	No	ns	0.3129
Column H vs. Column I	2	0.6304 to 3.370	Yes	***	0.0007							Column H vs. Column I	2.7	1.174 to 4.226	Yes	****	<0.0001
