# Supplementary material for: PINK1 and Parkin regulate IP3R-mediated ER calcium release
Source: Nat Commun. 2023 Aug 25;14:5202. doi: 10.1038/s41467-023-40929-z (PMC10457342; doi:10.1038/s41467-023-40929-z)
Supplement: Supplementary file 3 — Source Data [file 41467_2023_40929_MOESM3_ESM.zip › Supplementary Figure 11.xlsx]

## Sheet: Supplementary Fig. 11a
Percentage of flies having swollen mitochondria (%)
	WT				PINK1B9				park1
	hs>DsRed (column A)	CISDKO, hs>DsRed (column B)	hs>IP3R (column C)	hs>CISDWT (column D)	hs>DsRed (column E)	CISDKO, hs>DsRed (column F)	CISDKO, hs>IP3R (column G)	CISDKO, hs>CISDWT (column H)	hs>DsRed (column I)	CISDKO, hs>DsRed (column J)	CISDKO, hs>IP3R (column K)	CISDKO, hs>CISDWT (column L)
1	0	0	0	0	100	20	70	40	100	10	60	50
2	0	0	0	0	100	20	60	30	100	20	50	30
3	0	0	0	0	100	30	70	30	100	10	70	40
4	0	0	0	0	100	30	50	60	100	30	50	50
5	0	0	0	0	100	30	80	30	100	20	60	30
6	0	0	0	0	100	10	50	40	100	20	70	30
7	0	0	0	0	100	20	50	40	100	10	70	30
8	0	0	0	0	100	10	60	50	100	10	80	40
9	0	0	0	0	100	10	60	50	100	10	60	30
10	0	0	0	0	100	20	80	60	100	10	50	50
mean	0	0	0	0	100	20	63	43	100	15	62	38
SD	0	0	0	0	0	8.16497	11.595	11.595	0	7.07107	10.328	9.18937
Tukey's multiple comparisons test	Mean Diff.	95.00% CI of diff.	Significant?	Summary	Adjusted P Value
Column A vs. Column B	0	-10.36 to 10.36	No	ns	>0.9999
Column A vs. Column C	0	-10.36 to 10.36	No	ns	>0.9999
Column A vs. Column D	0	-10.36 to 10.36	No	ns	>0.9999
Column A vs. Column E	-100	-110.4 to -89.64	Yes	****	<0.0001
Column A vs. Column F	-20	-30.36 to -9.643	Yes	****	<0.0001
Column A vs. Column G	-63	-73.36 to -52.64	Yes	****	<0.0001
Column A vs. Column H	-43	-53.36 to -32.64	Yes	****	<0.0001
Column A vs. Column I	-100	-110.4 to -89.64	Yes	****	<0.0001
Column A vs. Column J	-15	-25.36 to -4.643	Yes	***	0.0003
Column A vs. Column K	-62	-72.36 to -51.64	Yes	****	<0.0001
Column A vs. Column L	-38	-48.36 to -27.64	Yes	****	<0.0001
Column B vs. Column C	0	-10.36 to 10.36	No	ns	>0.9999
Column B vs. Column D	0	-10.36 to 10.36	No	ns	>0.9999
Column B vs. Column E	-100	-110.4 to -89.64	Yes	****	<0.0001
Column B vs. Column F	-20	-30.36 to -9.643	Yes	****	<0.0001
Column B vs. Column G	-63	-73.36 to -52.64	Yes	****	<0.0001
Column B vs. Column H	-43	-53.36 to -32.64	Yes	****	<0.0001
Column B vs. Column I	-100	-110.4 to -89.64	Yes	****	<0.0001
Column B vs. Column J	-15	-25.36 to -4.643	Yes	***	0.0003
Column B vs. Column K	-62	-72.36 to -51.64	Yes	****	<0.0001
Column B vs. Column L	-38	-48.36 to -27.64	Yes	****	<0.0001
Column C vs. Column D	0	-10.36 to 10.36	No	ns	>0.9999
Column C vs. Column E	-100	-110.4 to -89.64	Yes	****	<0.0001
Column C vs. Column F	-20	-30.36 to -9.643	Yes	****	<0.0001
Column C vs. Column G	-63	-73.36 to -52.64	Yes	****	<0.0001
Column C vs. Column H	-43	-53.36 to -32.64	Yes	****	<0.0001
Column C vs. Column I	-100	-110.4 to -89.64	Yes	****	<0.0001
Column C vs. Column J	-15	-25.36 to -4.643	Yes	***	0.0003
Column C vs. Column K	-62	-72.36 to -51.64	Yes	****	<0.0001
Column C vs. Column L	-38	-48.36 to -27.64	Yes	****	<0.0001
Column D vs. Column E	-100	-110.4 to -89.64	Yes	****	<0.0001
Column D vs. Column F	-20	-30.36 to -9.643	Yes	****	<0.0001
Column D vs. Column G	-63	-73.36 to -52.64	Yes	****	<0.0001
Column D vs. Column H	-43	-53.36 to -32.64	Yes	****	<0.0001
Column D vs. Column I	-100	-110.4 to -89.64	Yes	****	<0.0001
Column D vs. Column J	-15	-25.36 to -4.643	Yes	***	0.0003
Column D vs. Column K	-62	-72.36 to -51.64	Yes	****	<0.0001
Column D vs. Column L	-38	-48.36 to -27.64	Yes	****	<0.0001
Column E vs. Column F	80	69.64 to 90.36	Yes	****	<0.0001
Column E vs. Column G	37	26.64 to 47.36	Yes	****	<0.0001
Column E vs. Column H	57	46.64 to 67.36	Yes	****	<0.0001
Column E vs. Column I	0	-10.36 to 10.36	No	ns	>0.9999
Column E vs. Column J	85	74.64 to 95.36	Yes	****	<0.0001
Column E vs. Column K	38	27.64 to 48.36	Yes	****	<0.0001
Column E vs. Column L	62	51.64 to 72.36	Yes	****	<0.0001
Column F vs. Column G	-43	-53.36 to -32.64	Yes	****	<0.0001
Column F vs. Column H	-23	-33.36 to -12.64	Yes	****	<0.0001
Column F vs. Column I	-80	-90.36 to -69.64	Yes	****	<0.0001
Column F vs. Column J	5	-5.357 to 15.36	No	ns	0.9007
Column F vs. Column K	-42	-52.36 to -31.64	Yes	****	<0.0001
Column F vs. Column L	-18	-28.36 to -7.643	Yes	****	<0.0001
Column G vs. Column H	20	9.643 to 30.36	Yes	****	<0.0001
Column G vs. Column I	-37	-47.36 to -26.64	Yes	****	<0.0001
Column G vs. Column J	48	37.64 to 58.36	Yes	****	<0.0001
Column G vs. Column K	1	-9.357 to 11.36	No	ns	>0.9999
Column G vs. Column L	25	14.64 to 35.36	Yes	****	<0.0001
Column H vs. Column I	-57	-67.36 to -46.64	Yes	****	<0.0001
Column H vs. Column J	28	17.64 to 38.36	Yes	****	<0.0001
Column H vs. Column K	-19	-29.36 to -8.643	Yes	****	<0.0001
Column H vs. Column L	5	-5.357 to 15.36	No	ns	0.9007
Column I vs. Column J	85	74.64 to 95.36	Yes	****	<0.0001
Column I vs. Column K	38	27.64 to 48.36	Yes	****	<0.0001
Column I vs. Column L	62	51.64 to 72.36	Yes	****	<0.0001
Column J vs. Column K	-47	-57.36 to -36.64	Yes	****	<0.0001
Column J vs. Column L	-23	-33.36 to -12.64	Yes	****	<0.0001
Column K vs. Column L	24	13.64 to 34.36	Yes	****	<0.0001

## Sheet: Supplementary Fig. 11b
Percentage of flies showing apoptotic responses (%)
	WT				PINK1B9				park1
	hs>DsRed (column A)	CISDKO, hs>DsRed (column B)	hs>IP3R (column C)	hs>CISDWT (column D)	hs>DsRed (column E)	CISDKO, hs>DsRed (column F)	CISDKO, hs>IP3R (column G)	CISDKO, hs>CISDWT (column H)	hs>DsRed (column I)	CISDKO, hs>DsRed (column J)	CISDKO, hs>IP3R (column K)	CISDKO, hs>CISDWT (column L)
1	0	0	0	0	100	10	70	30	100	20	50	20
2	0	0	0	0	100	10	60	50	100	20	40	20
3	0	0	0	0	100	10	60	40	100	10	60	30
4	0	0	0	0	100	20	50	40	100	10	70	50
5	0	0	0	0	100	20	70	30	100	10	70	40
6	0	0	0	0	100	10	60	50	100	10	70	30
7	0	0	0	0	100	20	50	40	100	20	60	30
8	0	0	0	0	100	10	50	30	100	10	50	20
9	0	0	0	0	100	10	50	40	100	10	60	50
10	0	0	0	0	100	20	70	30	100	10	50	40
mean	0	0	0	0	100	14	59	38	100	13	58	33
SD	0	0	0	0	0	5.16398	8.75595	7.88811	0	4.83046	10.328	11.595
Tukey's multiple comparisons test	Mean Diff.	95.00% CI of diff.	Significant?	Summary	Adjusted P Value
Column A vs. Column B	0	-8.944 to 8.944	No	ns	>0.9999
Column A vs. Column C	0	-8.944 to 8.944	No	ns	>0.9999
Column A vs. Column D	0	-8.944 to 8.944	No	ns	>0.9999
Column A vs. Column E	-100	-108.9 to -91.06	Yes	****	<0.0001
Column A vs. Column F	-14	-22.94 to -5.056	Yes	****	<0.0001
Column A vs. Column G	-59	-67.94 to -50.06	Yes	****	<0.0001
Column A vs. Column H	-38	-46.94 to -29.06	Yes	****	<0.0001
Column A vs. Column I	-100	-108.9 to -91.06	Yes	****	<0.0001
Column A vs. Column J	-13	-21.94 to -4.056	Yes	***	0.0002
Column A vs. Column K	-58	-66.94 to -49.06	Yes	****	<0.0001
Column A vs. Column L	-33	-41.94 to -24.06	Yes	****	<0.0001
Column B vs. Column C	0	-8.944 to 8.944	No	ns	>0.9999
Column B vs. Column D	0	-8.944 to 8.944	No	ns	>0.9999
Column B vs. Column E	-100	-108.9 to -91.06	Yes	****	<0.0001
Column B vs. Column F	-14	-22.94 to -5.056	Yes	****	<0.0001
Column B vs. Column G	-59	-67.94 to -50.06	Yes	****	<0.0001
Column B vs. Column H	-38	-46.94 to -29.06	Yes	****	<0.0001
Column B vs. Column I	-100	-108.9 to -91.06	Yes	****	<0.0001
Column B vs. Column J	-13	-21.94 to -4.056	Yes	***	0.0002
Column B vs. Column K	-58	-66.94 to -49.06	Yes	****	<0.0001
Column B vs. Column L	-33	-41.94 to -24.06	Yes	****	<0.0001
Column C vs. Column D	0	-8.944 to 8.944	No	ns	>0.9999
Column C vs. Column E	-100	-108.9 to -91.06	Yes	****	<0.0001
Column C vs. Column F	-14	-22.94 to -5.056	Yes	****	<0.0001
Column C vs. Column G	-59	-67.94 to -50.06	Yes	****	<0.0001
Column C vs. Column H	-38	-46.94 to -29.06	Yes	****	<0.0001
Column C vs. Column I	-100	-108.9 to -91.06	Yes	****	<0.0001
Column C vs. Column J	-13	-21.94 to -4.056	Yes	***	0.0002
Column C vs. Column K	-58	-66.94 to -49.06	Yes	****	<0.0001
Column C vs. Column L	-33	-41.94 to -24.06	Yes	****	<0.0001
Column D vs. Column E	-100	-108.9 to -91.06	Yes	****	<0.0001
Column D vs. Column F	-14	-22.94 to -5.056	Yes	****	<0.0001
Column D vs. Column G	-59	-67.94 to -50.06	Yes	****	<0.0001
Column D vs. Column H	-38	-46.94 to -29.06	Yes	****	<0.0001
Column D vs. Column I	-100	-108.9 to -91.06	Yes	****	<0.0001
Column D vs. Column J	-13	-21.94 to -4.056	Yes	***	0.0002
Column D vs. Column K	-58	-66.94 to -49.06	Yes	****	<0.0001
Column D vs. Column L	-33	-41.94 to -24.06	Yes	****	<0.0001
Column E vs. Column F	86	77.06 to 94.94	Yes	****	<0.0001
Column E vs. Column G	41	32.06 to 49.94	Yes	****	<0.0001
Column E vs. Column H	62	53.06 to 70.94	Yes	****	<0.0001
Column E vs. Column I	0	-8.944 to 8.944	No	ns	>0.9999
Column E vs. Column J	87	78.06 to 95.94	Yes	****	<0.0001
Column E vs. Column K	42	33.06 to 50.94	Yes	****	<0.0001
Column E vs. Column L	67	58.06 to 75.94	Yes	****	<0.0001
Column F vs. Column G	-45	-53.94 to -36.06	Yes	****	<0.0001
Column F vs. Column H	-24	-32.94 to -15.06	Yes	****	<0.0001
Column F vs. Column I	-86	-94.94 to -77.06	Yes	****	<0.0001
Column F vs. Column J	1	-7.944 to 9.944	No	ns	>0.9999
Column F vs. Column K	-44	-52.94 to -35.06	Yes	****	<0.0001
Column F vs. Column L	-19	-27.94 to -10.06	Yes	****	<0.0001
Column G vs. Column H	21	12.06 to 29.94	Yes	****	<0.0001
Column G vs. Column I	-41	-49.94 to -32.06	Yes	****	<0.0001
Column G vs. Column J	46	37.06 to 54.94	Yes	****	<0.0001
Column G vs. Column K	1	-7.944 to 9.944	No	ns	>0.9999
Column G vs. Column L	26	17.06 to 34.94	Yes	****	<0.0001
Column H vs. Column I	-62	-70.94 to -53.06	Yes	****	<0.0001
Column H vs. Column J	25	16.06 to 33.94	Yes	****	<0.0001
Column H vs. Column K	-20	-28.94 to -11.06	Yes	****	<0.0001
Column H vs. Column L	5	-3.944 to 13.94	No	ns	0.776
Column I vs. Column J	87	78.06 to 95.94	Yes	****	<0.0001
Column I vs. Column K	42	33.06 to 50.94	Yes	****	<0.0001
Column I vs. Column L	67	58.06 to 75.94	Yes	****	<0.0001
Column J vs. Column K	-45	-53.94 to -36.06	Yes	****	<0.0001
Column J vs. Column L	-20	-28.94 to -11.06	Yes	****	<0.0001
Column K vs. Column L	25	16.06 to 33.94	Yes	****	<0.0001
