# Supplementary material for: PINK1 and Parkin regulate IP3R-mediated ER calcium release
Source: Nat Commun. 2023 Aug 25;14:5202. doi: 10.1038/s41467-023-40929-z (PMC10457342; doi:10.1038/s41467-023-40929-z)
Supplement: Supplementary file 3 — Source Data [file 41467_2023_40929_MOESM3_ESM.zip › Supplementary Figure 12.xlsx]

## Sheet: Supplementary Fig. 12a
Relative mRNA levels of IP3R
	WT		PINK1B9		park1
hs>	Luci (column A)	IP3Ri (column B)	Luci (column C)	IP3Ri (column D)	Luci (column E)	IP3Ri (column F)
1	1	0.516	0.97	0.477	0.831	0.411
2	1	0.489	0.961	0.43	0.932	0.398
3	1	0.437	0.912	0.391	0.941	0.457
mean	1	0.480667	0.947667	0.432667	0.901333	0.422
SD	0	0.0401539	0.0312143	0.043062	0.0610765	0.031
Tukey's multiple comparisons test	Mean Diff.	95.00% CI of diff.	Significant?	Summary	Adjusted P Value
Column A vs. Column B	0.5193	0.4123 to 0.6263	Yes	****	<0.0001
Column A vs. Column C	0.05233	-0.05466 to 0.1593	No	ns	0.5888
Column A vs. Column D	0.5673	0.4603 to 0.6743	Yes	****	<0.0001
Column A vs. Column E	0.09867	-0.008330 to 0.2057	No	ns	0.0772
Column A vs. Column F	0.578	0.4710 to 0.6850	Yes	****	<0.0001
Column B vs. Column C	-0.467	-0.5740 to -0.3600	Yes	****	<0.0001
Column B vs. Column D	0.048	-0.05900 to 0.1550	No	ns	0.6669
Column B vs. Column E	-0.4207	-0.5277 to -0.3137	Yes	****	<0.0001
Column B vs. Column F	0.05867	-0.04833 to 0.1657	No	ns	0.4773
Column C vs. Column D	0.515	0.4080 to 0.6220	Yes	****	<0.0001
Column C vs. Column E	0.04633	-0.06066 to 0.1533	No	ns	0.6965
Column C vs. Column F	0.5257	0.4187 to 0.6327	Yes	****	<0.0001
Column D vs. Column E	-0.4687	-0.5757 to -0.3617	Yes	****	<0.0001
Column D vs. Column F	0.01067	-0.09633 to 0.1177	No	ns	0.9993
Column E vs. Column F	0.4793	0.3723 to 0.5863	Yes	****	<0.0001

## Sheet: Supplementary Fig. 12c
Thorax abnormality (% out of 100 flies)									Wing abnormality (% out of 100 flies)
	WT		PINK1B9		park1					WT		PINK1B9		park1
hs>	Luci (column A)	IP3Ri (column B)	Luci (column C)	IP3Ri (column D)	Luci (column E)	IP3Ri (column F)			hs>	Luci (column A)	IP3Ri (column B)	Luci (column C)	IP3Ri (column D)	Luci (column E)	IP3Ri (column F)
	0	0	79	34	78	42				0	0	86	40	88	41
Chi-square test	Significant?	Summary	Adjusted P Value						Chi-square test	Significant?	Summary	Adjusted P Value
Column A vs. Column B	No	ns	>0.9999						Column A vs. Column B	No	ns	>0.9999
Column A vs. Column C	Yes	****	<0.0001						Column A vs. Column C	Yes	****	<0.0001
Column A vs. Column D	Yes	****	<0.0001						Column A vs. Column D	Yes	****	<0.0001
Column A vs. Column E	Yes	****	<0.0001						Column A vs. Column E	Yes	****	<0.0001
Column A vs. Column F	Yes	****	<0.0001						Column A vs. Column F	Yes	****	<0.0001
Column B vs. Column D	Yes	****	<0.0001						Column B vs. Column D	Yes	****	<0.0001
Column B vs. Column F	Yes	****	<0.0001						Column B vs. Column F	Yes	****	<0.0001
Column C vs. Column D	Yes	****	<0.0001						Column C vs. Column D	Yes	****	<0.0001
Column E vs. Column F	Yes	****	<0.0001						Column E vs. Column F	Yes	****	<0.0001

## Sheet: Supplementary Fig. 12e
Percentage of flies having swollen mitochondria (%)
	WT		PINK1B9		park1
hs>	Luci (column A)	IP3Ri (column B)	Luci (column C)	IP3Ri (column D)	Luci (column E)	IP3Ri (column F)
1	0	0	100	40	100	30
2	0	0	100	50	100	30
3	0	0	100	50	100	40
4	0	0	100	40	100	50
5	0	0	100	30	100	50
6	0	0	100	50	100	60
7	0	0	100	60	100	30
8	0	0	100	60	100	30
9	0	0	100	20	100	50
10	0	0	100	20	100	60
mean	0	0	100	42	100	43
SD	0	0	0	14.7573	0	12.5167
Tukey's multiple comparisons test	Mean Diff.	95.00% CI of diff.	Significant?	Summary	Adjusted P Value
Column A vs. Column B	0	-10.44 to 10.44	No	ns	>0.9999
Column A vs. Column C	-100	-110.4 to -89.56	Yes	****	<0.0001
Column A vs. Column D	-42	-52.44 to -31.56	Yes	****	<0.0001
Column A vs. Column E	-100	-110.4 to -89.56	Yes	****	<0.0001
Column A vs. Column F	-43	-53.44 to -32.56	Yes	****	<0.0001
Column B vs. Column C	-100	-110.4 to -89.56	Yes	****	<0.0001
Column B vs. Column D	-42	-52.44 to -31.56	Yes	****	<0.0001
Column B vs. Column E	-100	-110.4 to -89.56	Yes	****	<0.0001
Column B vs. Column F	-43	-53.44 to -32.56	Yes	****	<0.0001
Column C vs. Column D	58	47.56 to 68.44	Yes	****	<0.0001
Column C vs. Column E	0	-10.44 to 10.44	No	ns	>0.9999
Column C vs. Column F	57	46.56 to 67.44	Yes	****	<0.0001
Column D vs. Column E	-58	-68.44 to -47.56	Yes	****	<0.0001
Column D vs. Column F	-1	-11.44 to 9.438	No	ns	0.9997
Column E vs. Column F	57	46.56 to 67.44	Yes	****	<0.0001

## Sheet: Supplementary Fig. 12f
Percentage of flies showing apoptotic responses (%)
	WT		PINK1B9		park1
hs>	Luci (column A)	IP3Ri (column B)	Luci (column C)	IP3Ri (column D)	Luci (column E)	IP3Ri (column F)
1	0	0	100	60	100	40
2	0	0	100	50	100	60
3	0	0	100	50	100	60
4	0	0	100	40	100	60
5	0	0	100	50	100	50
6	0	0	100	60	100	40
7	0	0	100	30	100	30
8	0	0	100	40	100	50
9	0	0	100	50	100	50
10	0	0	100	40	100	40
mean	0	0	100	47	100	48
SD	0	0	0	9.48683	0	10.328
Tukey's multiple comparisons test	Mean Diff.	95.00% CI of diff.	Significant?	Summary	Adjusted P Value
Column A vs. Column B	0	-7.565 to 7.565	No	ns	>0.9999
Column A vs. Column C	-100	-107.6 to -92.44	Yes	****	<0.0001
Column A vs. Column D	-47	-54.56 to -39.44	Yes	****	<0.0001
Column A vs. Column E	-100	-107.6 to -92.44	Yes	****	<0.0001
Column A vs. Column F	-48	-55.56 to -40.44	Yes	****	<0.0001
Column B vs. Column C	-100	-107.6 to -92.44	Yes	****	<0.0001
Column B vs. Column D	-47	-54.56 to -39.44	Yes	****	<0.0001
Column B vs. Column E	-100	-107.6 to -92.44	Yes	****	<0.0001
Column B vs. Column F	-48	-55.56 to -40.44	Yes	****	<0.0001
Column C vs. Column D	53	45.44 to 60.56	Yes	****	<0.0001
Column C vs. Column E	0	-7.565 to 7.565	No	ns	>0.9999
Column C vs. Column F	52	44.44 to 59.56	Yes	****	<0.0001
Column D vs. Column E	-53	-60.56 to -45.44	Yes	****	<0.0001
Column D vs. Column F	-1	-8.565 to 6.565	No	ns	0.9988
Column E vs. Column F	52	44.44 to 59.56	Yes	****	<0.0001

## Sheet: Supplementary Fig. 12g
Climbing index
	WT		PINK1B9		park1
hs>	Luci (column A)	IP3Ri (column B)	Luci (column C)	IP3Ri (column D)	Luci (column E)	IP3Ri (column F)
1	5.3	5	28.1	15.1	28.9	17.7
2	5.7	5.7	26.7	16.7	25.3	16.3
3	4.7	6.1	21.3	14.9	27.7	15.7
4	4.3	5.3	22.9	17.3	24.7	14.3
5	5	4.7	24.7	13.9	25.7	15.7
6	6.1	4.7	25.3	12.7	26.9	13.1
7	5.7	4.3	27.1	14.1	23.7	14.7
8	4.3	5.3	26.6	16.7	22.7	15
9	5.1	5.1	25	18	28.3	15.5
10	4.7	5	23.7	15.5	26.7	16.7
mean	5.09	5.12	25.14	15.49	26.06	15.47
SD	0.611828	0.518116	2.08817	1.67495	2.00843	1.29448
Tukey's multiple comparisons test	Mean Diff.	95.00% CI of diff.	Significant?	Summary	Adjusted P Value
Column A vs. Column B	-0.03	-2.013 to 1.953	No	ns	>0.9999
Column A vs. Column C	-20.05	-22.03 to -18.07	Yes	****	<0.0001
Column A vs. Column D	-10.4	-12.38 to -8.417	Yes	****	<0.0001
Column A vs. Column E	-20.97	-22.95 to -18.99	Yes	****	<0.0001
Column A vs. Column F	-10.38	-12.36 to -8.397	Yes	****	<0.0001
Column B vs. Column C	-20.02	-22.00 to -18.04	Yes	****	<0.0001
Column B vs. Column D	-10.37	-12.35 to -8.387	Yes	****	<0.0001
Column B vs. Column E	-20.94	-22.92 to -18.96	Yes	****	<0.0001
Column B vs. Column F	-10.35	-12.33 to -8.367	Yes	****	<0.0001
Column C vs. Column D	9.65	7.667 to 11.63	Yes	****	<0.0001
Column C vs. Column E	-0.92	-2.903 to 1.063	No	ns	0.7441
Column C vs. Column F	9.67	7.687 to 11.65	Yes	****	<0.0001
Column D vs. Column E	-10.57	-12.55 to -8.587	Yes	****	<0.0001
Column D vs. Column F	0.02	-1.963 to 2.003	No	ns	>0.9999
Column E vs. Column F	10.59	8.607 to 12.57	Yes	****	<0.0001

## Sheet: Supplementary Fig. 12i
PPM1/2									PPL1
	WT		PINK1B9		park1					WT		PINK1B9		park1
hs>	Luci (column A)	IP3Ri (column B)	Luci (column C)	IP3Ri (column D)	Luci (column E)	IP3Ri (column F)			hs>	Luci (column A)	IP3Ri (column B)	Luci (column C)	IP3Ri (column D)	Luci (column E)	IP3Ri (column F)
1	16	15	10	13	11	11			1	27	26	19	24	20	22
2	14	14	9	12	10	13			2	26	25	21	23	20	24
3	15	14	11	12	10	12			3	26	25	20	22	20	23
4	15	16	11	12	9	11			4	28	26	20	22	19	23
5	16	15	12	13	12	12			5	26	27	21	23	21	22
6	16	15	9	11	12	13			6	27	26	20	24	21	21
7	16	15	10	12	10	11			7	25	27	19	22	20	23
8	15	16	10	12	9	12			8	26	27	19	23	19	22
9	15	16	11	13	9	13			9	26	26	21	23	21	24
10	16	15	10	12	11	13			10	27	27	22	23	20	23
mean	15.4	15.1	10.3	12.2	10.3	12.1			mean	26.4	26.2	20.2	22.9	20.1	22.7
SD	0.699206	0.737865	0.948683	0.632456	1.1595	0.875595			SD	0.843274	0.788811	1.0328	0.737865	0.737865	0.948683
Tukey's multiple comparisons test	Mean Diff.	95.00% CI of diff.	Significant?	Summary	Adjusted P Value				Tukey's multiple comparisons test	Mean Diff.	95.00% CI of diff.	Significant?	Summary	Adjusted P Value
Column A vs. Column B	0.3	-0.8372 to 1.437	No	ns	0.9699				Column A vs. Column B	0.2	-0.9301 to 1.330	No	ns	0.995
Column A vs. Column C	5.1	3.963 to 6.237	Yes	****	<0.0001				Column A vs. Column C	6.2	5.070 to 7.330	Yes	****	<0.0001
Column A vs. Column D	3.2	2.063 to 4.337	Yes	****	<0.0001				Column A vs. Column D	3.5	2.370 to 4.630	Yes	****	<0.0001
Column A vs. Column E	5.1	3.963 to 6.237	Yes	****	<0.0001				Column A vs. Column E	6.3	5.170 to 7.430	Yes	****	<0.0001
Column A vs. Column F	3.3	2.163 to 4.437	Yes	****	<0.0001				Column A vs. Column F	3.7	2.570 to 4.830	Yes	****	<0.0001
Column B vs. Column C	4.8	3.663 to 5.937	Yes	****	<0.0001				Column B vs. Column C	6	4.870 to 7.130	Yes	****	<0.0001
Column B vs. Column D	2.9	1.763 to 4.037	Yes	****	<0.0001				Column B vs. Column D	3.3	2.170 to 4.430	Yes	****	<0.0001
Column B vs. Column E	4.8	3.663 to 5.937	Yes	****	<0.0001				Column B vs. Column E	6.1	4.970 to 7.230	Yes	****	<0.0001
Column B vs. Column F	3	1.863 to 4.137	Yes	****	<0.0001				Column B vs. Column F	3.5	2.370 to 4.630	Yes	****	<0.0001
Column C vs. Column D	-1.9	-3.037 to -0.7628	Yes	***	0.0001				Column C vs. Column D	-2.7	-3.830 to -1.570	Yes	****	<0.0001
Column C vs. Column E	0	-1.137 to 1.137	No	ns	>0.9999				Column C vs. Column E	0.1	-1.030 to 1.230	No	ns	0.9998
Column C vs. Column F	-1.8	-2.937 to -0.6628	Yes	***	0.0003				Column C vs. Column F	-2.5	-3.630 to -1.370	Yes	****	<0.0001
Column D vs. Column E	1.9	0.7628 to 3.037	Yes	***	0.0001				Column D vs. Column E	2.8	1.670 to 3.930	Yes	****	<0.0001
Column D vs. Column F	0.1	-1.037 to 1.237	No	ns	0.9998				Column D vs. Column F	0.2	-0.9301 to 1.330	No	ns	0.995
Column E vs. Column F	-1.8	-2.937 to -0.6628	Yes	***	0.0003				Column E vs. Column F	-2.6	-3.730 to -1.470	Yes	****	<0.0001
