# Supplementary material for: PINK1 and Parkin regulate IP3R-mediated ER calcium release
Source: Nat Commun. 2023 Aug 25;14:5202. doi: 10.1038/s41467-023-40929-z (PMC10457342; doi:10.1038/s41467-023-40929-z)
Supplement: Supplementary file 3 — Source Data [file 41467_2023_40929_MOESM3_ESM.zip › Supplementary Figure 13.xlsx]

## Sheet: Supplementary Fig. 13a
<Line graph>
PINK1 WT (n=115 cells)																			PINK1 KO (n=118 cells)																				PINK1 KO + Pio 100 µM (n=124 cells)
Time	s1	s2	s3	s4	s5	s6	s7	s8	s9	s10	s11	s12	s13	s14	mean	SD			Time	s1	s2	s3	s4	s5	s6	s7	s8	s9	s10	s11	s12	s13	s14	s15	mean	SD			Time	s1	s2	s3	s4	s5	s6	s7	s8	s9	s10
0	1.0045	1.01348	1.02177	0.989318	0.987713	1.00337	0.994327	0.996696	0.991174	0.990078	0.998684	0.99485	0.999395	1.00974	0.999649	0.00997413			0	0.993537	0.999865	0.992461	0.99357	0.990374	0.999049	0.998828	0.988993	1.02646	1.02232	1.00436	0.982816	0.985715	1.03225	0.988522	0.999942	0.0152242			0	1.0129	0.995473	0.998653	0.997593	1.01431	0.99231	0.992518	1.0032	1.03578	0.985589
10.24	1.01095	1.00367	1.01534	1.01068	0.992116	0.996632	0.987341	0.997208	0.991584	0.990692	0.998991	0.995413	0.997717	1.00151	0.999275	0.00833853			10.24	0.993537	0.999865	0.992461	0.99357	0.990374	0.999049	0.998828	0.988993	1.02646	1.02232	1.00436	1.00248	0.98496	1.00733	0.988522	0.999541	0.011918			10.24	1.0129	0.995473	0.998653	0.997593	1.01431	0.99231	0.992518	1.0032	1.03578	0.985589
20.24	0.992559	1.01348	1.02254	0.989318	0.99749	1.00337	0.994327	1.00768	0.998892	0.993205	0.989762	0.991338	0.999012	0.997463	0.999317	0.00959207			20.24	1.00951	1.0029	0.999846	0.998273	0.985973	0.999049	0.999883	1.00272	1.03024	1.01798	0.993785	0.996052	0.985978	0.994852	0.956734	0.998251	0.0161417			20.24	1.00404	1.00453	0.998487	1.00241	1.00028	1.00769	1.00748	1.02043	1.03401	0.988302
30.24	1.00125	1.00367	0.983005	1.01068	0.999391	0.996632	0.994327	1.00014	0.997433	0.969939	0.999321	0.995754	0.996704	0.988844	0.995507	0.00977964			30.24	0.993537	0.996158	0.998614	0.998559	0.995904	0.995692	0.990396	1.02466	1.00462	1.01325	1.00466	0.999834	0.990282	1.0125	0.974402	0.999538	0.0117038			30.24	1.00882	0.995473	0.998653	0.997593	1.00033	0.99231	0.992518	1.01226	1.03578	0.996331
40.24	1.014	1.00116	0.99883	0.989318	1.0002	0.996632	1.00737	1.0057	0.994367	0.994521	0.99096	0.99937	0.998896	0.998596	0.99928	0.00650917			40.24	1.00951	1.00756	1.00368	1.0045	1.00921	0.999049	0.998828	0.997041	0.978769	1.01219	1.00287	1.00178	1.00171	0.991077	0.998485	1.00108	0.00826024			40.24	0.991616	1.00453	0.998487	1.00241	1.00556	1.00769	1.00748	1.00256	1.03401	0.991935
50.25	0.993472	0.998368	0.976251	1.01068	1.00192	1.00337	1.00624	0.9908	1.01152	0.987303	1.0141	1.01367	1.0025	0.987059	0.999804	0.0114848			50.25	0.993537	0.978189	0.987386	0.990067	0.996269	0.985692	0.990396	1.03035	0.968413	0.99132	1.0033	1.01296	1.0033	0.981478	0.988247	0.993394	0.0148734			50.25	0.997547	1.01267	1.01278	0.997593	0.999717	0.99231	0.992518	1.01493	1.01401	1.00245
60.25	0.994251	0.995421	0.998014	1.01068	1.00791	0.996632	1.00473	1.00649	1.01038	1.01238	1.00322	1.00916	1.00399	0.98815	1.00296	0.00733568			60.25	1.00951	0.985145	0.989139	1.00576	1.00156	1.01868	0.994807	0.995866	0.971055	0.990972	0.991024	1.01592	1.00901	0.980512	1.00781	0.997784	0.0135202			60.25	0.994462	0.995473	1.00368	1.00241	0.979807	1.00769	1.00748	0.987616	0.981213	1.00012
70.25	0.989025	0.987894	1.0051	0.989318	1.01326	0.996632	1.02526	1.01605	1.00753	1.00631	1.01637	1.0048	0.995095	0.987642	1.00288	0.0122108			70.25	0.993537	1.01742	1.01025	1.02089	1.0161	1.00658	1.0074	0.956681	0.987071	0.975819	0.981345	1.01554	1.00816	0.9735	1.02751	0.999852	0.0206789			70.25	0.995045	1.00453	1.0064	0.997593	0.967724	0.99231	0.992518	0.986856	0.988898	1.00461
80.26	0.988478	0.979831	1.00613	1.01068	1.01053	1.00337	1.00211	1.01041	1.01278	1.00552	1.01655	1.0104	1.00038	0.991323	1.00346	0.0104135			80.26	1.00951	1.02276	1.01862	1.01839	1.01461	1.00687	1.00865	1.02737	0.996623	0.968524	0.980142	0.977041	1.01291	0.981667	1.05829	1.0068	0.0231597			80.26	0.994801	1.01267	1.00985	1.00241	0.95297	1.00769	1.00748	0.972157	0.968427	1.01598
90.26	0.968993	0.944858	0.953506	0.973906	0.984486	0.996632	0.960269	1.01653	0.970317	0.986252	0.964024	0.984304	0.97464	0.978642	0.975525	0.0181283			90.26	1.00696	0.992484	0.998855	0.997078	0.960632	0.951812	1.02219	1.04141	0.986464	0.976158	0.988077	0.903654	0.953461	0.965414	1.07444	0.987939	0.0406126			90.26	0.990024	0.964894	0.950715	0.938983	0.978221	0.966661	0.968554	0.96425	0.963845	0.990366
100.26	0.935477	0.887779	0.902217	0.868205	0.938069	0.921206	0.917727	0.907831	0.893565	0.912297	0.881948	0.881894	0.937809	0.925628	0.907975	0.0227706			100.26	0.818671	0.92511	0.944766	0.883382	0.86021	0.802487	0.724752	0.967355	0.96555	0.954848	0.759871	0.720605	0.825824	0.754168	0.935808	0.856227	0.0903563			100.26	0.912097	0.846888	0.835292	0.837908	0.849134	0.839507	0.871565	0.888708	0.917497	0.857826
110.26	0.8859	0.831922	0.858021	0.790364	0.895725	0.820085	0.888974	0.790419	0.838923	0.865352	0.802385	0.799494	0.878418	0.846459	0.842317	0.037684			110.26	0.548896	0.789449	0.845829	0.759343	0.706674	0.641396	0.539443	0.833017	0.868376	0.846811	0.512237	0.531053	0.616551	0.575212	0.57462	0.67926	0.133116			110.26	0.806473	0.756627	0.72908	0.704068	0.718177	0.717176	0.787131	0.804264	0.82617	0.781628
120.26	0.850535	0.808877	0.822851	0.74419	0.859684	0.756811	0.871788	0.685125	0.810414	0.870468	0.752922	0.730473	0.781071	0.77766	0.794491	0.0572469			120.26	0.400942	0.656206	0.732659	0.634341	0.581155	0.544596	0.450124	0.654436	0.72105	0.700867	0.377713	0.457324	0.441033	0.454078	0.35108	0.54384	0.132617			120.26	0.657291	0.680035	0.674281	0.640305	0.632801	0.65576	0.690242	0.702396	0.717214	0.718353
130.26	0.813202	0.793202	0.767697	0.729448	0.843128	0.746926	0.850114	0.623962	0.791119	0.87426	0.753475	0.704682	0.68658	0.71751	0.76395	0.069469			130.26	0.341355	0.538929	0.641399	0.54662	0.487943	0.481429	0.399828	0.540241	0.551842	0.522542	0.298794	0.418364	0.359654	0.398364	0.254921	0.452148	0.109245			130.26	0.524277	0.616008	0.624367	0.558552	0.588185	0.635145	0.617942	0.630924	0.639509	0.669375
140.26	0.808606	0.798132	0.761275	0.726402	0.837481	0.716701	0.852688	0.605688	0.823033	0.890896	0.768793	0.711155	0.614722	0.677957	0.756681	0.0861488			140.26	0.299872	0.434358	0.560919	0.447626	0.422986	0.435256	0.374866	0.454598	0.423623	0.400372	0.26992	0.396375	0.330325	0.391074	0.21871	0.390725	0.0839879			140.26	0.447431	0.574751	0.613072	0.545372	0.568421	0.585178	0.595236	0.584473	0.62076	0.647635
150.26	0.800504	0.81639	0.771187	0.74193	0.832185	0.719978	0.850613	0.608514	0.859961	0.913472	0.800967	0.733757	0.592686	0.663057	0.764657	0.0945614			150.26	0.296111	0.360855	0.472202	0.383811	0.390766	0.414151	0.364596	0.40474	0.353075	0.334195	0.257112	0.393887	0.32005	0.369133	0.204235	0.354595	0.0660587			150.26	0.41394	0.570872	0.598703	0.518377	0.563433	0.583368	0.593605	0.558835	0.615148	0.634059
160.26	0.804895	0.827459	0.780673	0.750432	0.836019	0.709274	0.858795	0.645058	0.895136	0.939564	0.819786	0.78272	0.590177	0.64552	0.777536	0.100248			160.26	0.282051	0.314882	0.409693	0.349549	0.3794	0.403366	0.358186	0.37687	0.296812	0.298981	0.261452	0.388737	0.311719	0.379368	0.204861	0.334395	0.058815			160.26	0.393671	0.582964	0.602303	0.531371	0.569654	0.595738	0.58378	0.564946	0.624469	0.634183
170.26	0.826969	0.838298	0.806584	0.770564	0.841301	0.751711	0.862383	0.640197	0.922383	0.975594	0.845404	0.793843	0.60353	0.659933	0.795621	0.104672			170.26	0.273924	0.287041	0.368807	0.339068	0.37322	0.404214	0.339751	0.351706	0.277442	0.290927	0.278346	0.386433	0.311048	0.391704	0.204807	0.325229	0.0561633			170.26	0.398305	0.597252	0.606797	0.541432	0.595285	0.614943	0.571601	0.593669	0.63282	0.653125
180.26	0.851201	0.852686	0.83281	0.769383	0.844528	0.776329	0.891953	0.703756	0.949315	0.989091	0.879094	0.799382	0.603248	0.661812	0.814613	0.106264			180.26	0.276151	0.275577	0.347538	0.331117	0.381741	0.420443	0.333031	0.344836	0.268607	0.295764	0.294867	0.391921	0.310862	0.385316	0.215482	0.324884	0.0556868			180.26	0.415501	0.625379	0.625559	0.515533	0.62388	0.60435	0.566317	0.627446	0.655011	0.670735
190.27	0.877022	0.862214	0.830758	0.801276	0.854436	0.807936	0.901289	0.702314	0.981378	1.01978	0.909203	0.862053	0.640814	0.697041	0.839108	0.105643			190.27	0.290076	0.275152	0.346589	0.362745	0.401127	0.441881	0.350394	0.346841	0.277609	0.314661	0.321301	0.399361	0.313466	0.403651	0.226872	0.338115	0.05821			190.27	0.443705	0.696997	0.656532	0.562841	0.661878	0.626457	0.558911	0.677295	0.689419	0.698838
200.27	0.899862	0.887991	0.844748	0.823586	0.857244	0.830666	0.914739	0.751162	1.00728	1.04723	0.937587	0.89019	0.66416	0.71627	0.862337	0.104607			200.27	0.282583	0.274363	0.35117	0.394399	0.433715	0.473518	0.366857	0.350716	0.296954	0.340196	0.348337	0.404787	0.312053	0.414254	0.241469	0.352358	0.0643466			200.27	0.490744	0.762912	0.67432	0.614111	0.694239	0.681422	0.568838	0.721993	0.711212	0.728373
210.27	0.902421	0.905785	0.864057	0.853402	0.885803	0.899673	0.914033	0.756779	1.03115	1.04896	0.943224	0.909754	0.69694	0.736497	0.882034	0.0996976			210.27	0.280972	0.298248	0.386778	0.452202	0.486795	0.543595	0.400957	0.361975	0.325825	0.386297	0.368615	0.414893	0.314653	0.437993	0.283948	0.382916	0.0764083			210.27	0.534657	0.842182	0.696619	0.631503	0.722644	0.704457	0.576677	0.755531	0.79065	0.749514
220.27	0.896408	0.917533	0.870062	0.873778	0.907713	0.893062	0.91273	0.791426	1.02715	1.04219	0.952293	0.9388	0.731564	0.771015	0.894695	0.0873553			220.27	0.295834	0.325519	0.447392	0.498522	0.537901	0.617079	0.409455	0.378501	0.365547	0.440988	0.404576	0.428489	0.317821	0.443569	0.349845	0.417403	0.0867534			220.27	0.607882	0.884832	0.721165	0.67841	0.763926	0.731197	0.599515	0.767512	0.809082	0.768819
230.27	0.917531	0.928259	0.881136	0.903943	0.923469	0.899802	0.910158	0.843475	1.01985	1.02645	0.965853	0.936008	0.753347	0.790895	0.907156	0.0754514			230.27	0.302346	0.379613	0.529781	0.559139	0.596979	0.666408	0.441702	0.390055	0.430472	0.523292	0.441949	0.450506	0.321307	0.476482	0.430256	0.462686	0.0993504			230.27	0.661826	0.899073	0.739464	0.672992	0.799263	0.796987	0.641427	0.785378	0.850854	0.801379
240.27	0.929255	0.937776	0.908788	0.907483	0.927516	0.882235	0.92913	0.848943	1.01511	1.01351	0.966037	0.938562	0.766963	0.792753	0.911718	0.0713628			240.27	0.326956	0.452975	0.629368	0.632765	0.669841	0.724845	0.486994	0.430006	0.478026	0.596157	0.484701	0.479829	0.327446	0.468613	0.504069	0.512839	0.116393			240.27	0.722903	0.884865	0.748686	0.694251	0.862552	0.92136	0.670256	0.813136	0.873703	0.834064
250.27	0.944932	0.933102	0.929689	0.928407	0.920753	0.903391	0.943983	0.863945	1.001	1.01746	0.983663	0.946556	0.777603	0.818069	0.922325	0.0658439			250.27	0.354151	0.541944	0.725678	0.682394	0.728773	0.773404	0.587326	0.509902	0.542696	0.666126	0.557711	0.509678	0.340291	0.502414	0.612285	0.575652	0.12738			250.27	0.798337	0.880429	0.783347	0.720021	0.909118	0.991006	0.688478	0.84186	0.892264	0.863673
260.27	0.945621	0.921987	0.947383	0.939604	0.923358	0.913213	0.935772	0.865059	0.995188	1.00491	0.982356	0.956632	0.803599	0.841612	0.926878	0.057004			260.27	0.403569	0.644817	0.802903	0.735204	0.778729	0.812929	0.669324	0.634671	0.624296	0.72198	0.580617	0.542128	0.359827	0.538761	0.702389	0.63681	0.134728			260.27	0.847445	0.899952	0.797845	0.741172	0.950291	0.949704	0.720482	0.856599	0.904954	0.884855
270.27	0.963884	0.938242	0.967594	0.940084	0.938952	0.949731	0.914206	0.883487	0.978704	1.01979	1.00502	0.939254	0.826822	0.869389	0.938226	0.0519866			270.27	0.453822	0.708761	0.86133	0.787201	0.822742	0.834135	0.625877	0.721568	0.653505	0.746945	0.614569	0.574283	0.381651	0.556287	0.782323	0.675	0.141472			270.27	0.905239	0.932453	0.799716	0.748116	0.966858	0.926665	0.749256	0.866945	0.89436	0.895704
280.27	0.974233	0.947529	0.975491	0.953791	0.950218	0.915042	0.943226	0.880899	0.975763	0.998971	1.00322	0.939089	0.845721	0.883764	0.941925	0.0461284			280.27	0.480282	0.733919	0.891273	0.813189	0.86728	0.853723	0.649222	0.691543	0.694433	0.785335	0.664004	0.610302	0.41276	0.572322	0.836449	0.703736	0.143168			280.27	0.96645	0.961608	0.796578	0.785179	1.00026	0.97943	0.761908	0.886812	0.918685	0.911043
290.27	0.970258	0.937279	0.960231	0.952576	0.958617	0.922156	0.941079	0.90499	0.964772	0.976587	1.00558	0.943966	0.852144	0.869823	0.940004	0.0414124			290.27	0.492994	0.765332	0.914169	0.847686	0.907278	0.881099	0.684467	0.713835	0.748454	0.848256	0.672356	0.578956	0.436716	0.589945	0.881319	0.730857	0.153707			290.27	1.00816	0.969223	0.800438	0.756122	1.02322	1.0647	0.786651	0.898906	0.940324	0.926713
300.28	0.972484	0.943178	0.967491	0.959443	0.966789	0.938338	0.960266	0.909815	0.970037	0.974341	0.996064	0.953127	0.84281	0.887014	0.9458	0.0405926			300.28	0.497666	0.786834	0.922844	0.874277	0.925331	0.89315	0.749487	0.801486	0.798969	0.892289	0.666641	0.577874	0.467689	0.632374	0.923297	0.760681	0.157051			300.28	1.03389	0.977184	0.837691	0.826193	1.01715	1.10526	0.816837	0.902884	0.947291	0.925359
310.28	0.963385	0.945684	1.00311	0.985893	0.970844	0.915297	0.961055	0.905622	0.97411	0.960274	0.985579	0.962862	0.858371	0.914675	0.950483	0.0390224			310.28	0.568166	0.838869	0.936877	0.894053	0.940024	0.911097	0.781774	0.82826	0.836559	0.924064	0.756797	0.606054	0.504714	0.646252	0.951199	0.794984	0.147708			310.28	1.04009	0.973673	0.858513	0.830345	1.03896	1.03367	0.849868	0.897696	0.956927	0.937814
320.28	0.962766	0.950267	1.00216	0.967357	0.970714	0.90012	0.960046	0.916334	0.978274	0.971791	0.977415	0.974431	0.874151	0.92944	0.952519	0.0351327			320.28	0.670771	0.865868	0.954309	0.907604	0.942757	0.920817	0.733923	0.860399	0.875635	0.93078	0.760488	0.632912	0.555471	0.661422	0.985705	0.817257	0.136471			320.28	1.06897	0.967886	0.855165	0.916221	1.04325	1.00124	0.877379	0.898835	0.956249	0.94642
330.26	0.95949	0.960975	0.997499	0.981728	0.968406	0.925493	0.955356	0.942679	0.989038	0.968568	0.977025	0.979403	0.890281	0.93908	0.959644	0.0282054			330.26	0.771483	0.907408	0.974329	0.945677	0.953286	0.910131	0.764227	0.900422	0.914172	0.954866	0.743079	0.664029	0.613138	0.660744	1.00733	0.845621	0.129773			330.26	1.08971	0.955492	0.864043	0.903323	1.04837	1.01425	0.897263	0.884556	0.966923	0.957088
340.27	0.957452	0.968103	1.01943	0.957883	0.974759	0.951815	0.957288	0.935944	0.966178	0.955006	0.963443	0.972507	0.907049	0.951366	0.959873	0.0241616			340.27	0.846781	0.92026	0.977318	0.954258	0.963434	0.927146	0.819067	0.929348	0.967519	0.964427	0.802144	0.678963	0.655889	0.690826	1.0179	0.874352	0.119181			340.27	1.0995	0.973932	0.8823	0.909805	1.04572	1.05748	0.908178	0.885395	0.99219	0.961317
350.27	0.955266	0.969916	1.04057	0.967602	0.977301	0.937963	0.961101	0.956379	0.957293	0.98246	0.968293	0.969377	0.90397	0.960896	0.964885	0.0290151			350.27	0.856236	0.940249	0.988562	0.96083	0.975627	0.916705	0.887055	0.950763	1.01342	0.978139	0.852227	0.710544	0.707197	0.697833	1.01548	0.896724	0.110901			350.27	1.1065	0.999891	0.898594	0.881652	1.04946	1.04456	0.912787	0.894777	0.989956	0.963239
360.27	0.960327	0.974715	1.04053	0.977637	0.982811	0.909756	0.973677	0.971268	0.958213	0.964199	0.984782	0.9633	0.911049	0.956116	0.966313	0.0314648			360.27	0.846179	0.970252	1.01069	0.996111	0.999315	0.909291	0.900471	0.951749	1.0308	0.992168	0.799042	0.730627	0.740302	0.735857	1.00973	0.908172	0.110168			360.27	1.11463	0.996408	0.892371	0.888425	1.05307	1.00108	0.913559	0.900752	1.0027	0.964203
370.27	0.981251	0.974621	1.01937	0.982373	0.984335	0.928771	0.975411	0.951261	0.948309	0.960583	0.988222	0.964985	0.896221	0.973061	0.966341	0.0293597			370.27	0.89745	0.98604	1.01946	0.992811	0.997484	0.913376	0.888784	0.966427	1.02846	0.991086	0.834688	0.73728	0.767475	0.732662	1.00935	0.917522	0.104531			370.27	1.11927	1.00178	0.893675	0.901481	1.06909	1.06756	0.918418	0.91286	1.00114	0.960207
380.27	0.984517	0.976019	1.01641	0.977692	0.989281	0.952885	0.968537	0.971029	0.953394	0.959761	0.995984	0.966343	0.90468	0.984498	0.971502	0.0257834			380.27	0.90587	0.99891	1.02384	0.980131	1.01468	0.9115	0.944187	0.967395	1.05517	1.00199	0.92561	0.740085	0.7729	0.757461	1.01215	0.934125	0.101292			380.27	1.10427	1.00628	0.882782	0.892172	1.09233	1.13748	0.934927	0.93862	0.99805	0.966977
390.28	0.999052	0.981613	1.01593	0.981365	0.990861	0.961316	0.97671	0.960477	0.961528	0.949758	0.99673	0.971482	0.912802	0.987698	0.974809	0.0253033			390.28	0.915032	1.01558	1.03167	0.982084	1.02931	0.916577	0.935835	0.972474	1.08174	1.00026	0.945175	0.758461	0.779409	0.782258	1.02161	0.944499	0.0999431			390.28	1.10744	1.01211	0.891719	0.843023	1.0614	1.13537	0.952766	0.955737	0.998887	0.961938
400.27	0.995842	0.985785	1.00702	0.992365	0.997998	0.957164	0.968459	0.950542	0.968293	0.977823	1.00067	0.983322	0.92699	0.988972	0.97866	0.0222907			400.27	0.947419	0.995843	1.01286	0.987126	1.01894	0.915228	0.908175	0.980109	1.09486	1.02299	0.859002	0.791788	0.809549	0.806367	1.01554	0.944387	0.0925286			400.27	1.11643	0.98874	0.910905	0.875972	1.05382	1.10747	0.957234	0.946351	0.998081	0.962485
410.27	0.977909	0.998915	1.01687	0.996305	0.995271	0.958423	0.979693	0.958623	0.987493	0.984832	0.98386	0.97124	0.928513	0.99176	0.980693	0.0216561			410.27	0.94517	0.991122	1.00976	0.984431	1.01569	0.908512	0.899761	0.977118	1.11175	1.02505	0.908331	0.814823	0.840427	0.763358	1.01466	0.947331	0.0919972			410.27	1.10903	0.993387	0.920007	0.905355	1.07236	1.05053	0.953775	0.947696	1.01413	0.971283
420.28	0.966924	0.99802	1.02561	0.977665	0.993696	0.958045	0.991594	0.94612	0.969734	0.973276	0.981743	0.995926	0.930203	0.993559	0.978723	0.0241491			420.28	0.963112	0.996674	1.01445	0.990354	1.01977	0.920813	0.915354	0.987458	1.11277	1.03859	0.934205	0.826174	0.867494	0.819457	1.02111	0.961852	0.0815818			420.28	1.10896	1.01115	0.920817	0.906234	1.05182	1.03138	0.959532	0.928861	1.01421	0.984412
430.28	0.96504	0.99847	1.01526	0.988378	1.00038	0.964782	0.999677	0.948879	0.95778	0.999789	0.989175	0.979231	0.933042	0.990364	0.980732	0.0234617			430.28	0.975992	1.01631	1.02969	0.995967	1.03515	0.928477	0.965608	0.989814	1.10791	1.03341	0.912056	0.845306	0.879634	0.843244	1.02327	0.972123	0.0764151			430.28	1.08841	1.01657	0.936286	0.923622	1.02978	1.06777	0.950509	0.929653	1.02226	0.983103
440.28	0.954839	1.00105	1.00927	0.992855	0.99296	0.987637	1.01335	0.951646	0.942212	0.980527	0.98586	0.985198	0.937331	0.994007	0.980625	0.0244035			440.28	0.965619	1.00862	1.02076	0.994052	1.01712	0.924695	0.979637	0.992957	1.09901	1.02329	0.896729	0.843009	0.88324	0.83922	1.01965	0.967173	0.0744079			440.28	1.08206	1.02729	0.946707	0.930737	1.02946	1.08769	0.951152	0.922701	1.02045	0.989898
450.28	0.973263	1.004	1.00026	1.00167	0.99855	1.00382	1.01401	0.947482	0.940622	0.979261	0.979817	0.986489	0.947709	0.997886	0.983918	0.0238082			450.28	0.981936	1.00967	1.01992	0.987084	1.01496	0.912369	0.93032	0.992569	1.09597	1.02972	0.940105	0.851405	0.888743	0.899319	1.00629	0.970693	0.065043			450.28	1.07633	1.00518	0.959944	0.931803	1.03652	1.08003	0.95394	0.928056	1.02483	0.981532
460.28	0.984238	0.999869	0.999407	0.985544	0.995985	0.984993	1.0042	0.930995	0.962663	0.971921	0.976971	1.01081	0.952057	0.998527	0.982727	0.0222426			460.28	0.98948	1.00462	1.0163	0.979855	1.0214	0.920845	0.887607	0.989665	1.08665	1.03715	0.967523	0.87171	0.911812	0.867993	1.00087	0.970232	0.0646858			460.28	1.08035	0.99163	0.934293	0.952602	1.04502	1.03381	0.959558	0.947408	1.03882	0.983754
470.28	1.00717	1.01075	1.00062	0.982755	0.989035	0.985437	0.999329	0.95318	0.972519	0.960743	0.974307	1.00741	0.952916	1.00237	0.98561	0.0202378			470.28	0.976348	1.00643	1.00288	0.989783	1.01665	0.927478	0.883859	0.992685	1.09343	1.02827	0.960162	0.883165	0.919272	0.923391	0.998872	0.973511	0.0575823			470.28	1.07853	0.984524	0.932345	0.954607	1.05493	0.993962	0.975399	0.971224	1.02575	0.985854
480.28	1.00678	1.0149	1.01864	0.987787	0.98848	0.969507	0.990971	0.958535	0.961087	0.959142	0.962058	1.02105	0.966002	0.99176	0.985479	0.0231486			480.28	0.968825	0.995119	1.00643	0.982826	1.01954	0.918135	0.930515	0.99279	1.0852	1.03346	0.935565	0.897284	0.928474	0.971081	0.987671	0.976861	0.0496057			480.28	1.07563	0.965315	0.944803	0.895208	1.05533	1.00754	0.964028	0.979826	1.03888	0.986048
490.28	1.00124	1.01343	1.0186	0.985987	0.995583	0.976685	1.001	0.979341	0.974049	0.974473	0.968361	1.00686	0.974963	0.993559	0.990295	0.0162617			490.28	0.965711	0.992962	1.01237	0.990454	1.02123	0.919726	0.931597	0.995158	1.07936	1.03972	0.962296	0.89988	0.936196	0.971081	0.993043	0.980719	0.0476352			490.28	1.04695	0.960952	0.950635	0.88292	1.0457	1.05491	0.969667	0.975003	1.03862	0.978115
500.28	0.989265	1.01302	1.02948	0.988338	0.996119	0.969004	1.00095	0.971008	0.958516	0.971265	0.980816	1.01483	0.966563	0.990364	0.988538	0.0207801			500.28	0.981616	0.974478	0.996419	0.974318	0.998751	0.924375	0.913815	0.980459	1.06061	1.0301	0.959825	0.912286	0.942371	0.971081	0.981813	0.973487	0.040553			500.28	1.0389	0.936562	0.946085	0.91771	1.03243	1.06871	0.974963	0.984169	1.02326	0.977518
510.28	0.990205	1.00984	0.997197	0.985904	0.997071	0.972026	0.992817	0.991177	0.969505	0.97405	0.997772	1.01057	0.966675	0.994007	0.989201	0.0140162			510.28	1.01031	1.00188	1.01327	0.98401	1.00335	0.930743	0.881728	0.969612	1.06768	1.0331	0.932866	0.930282	0.943697	0.971081	0.98641	0.977335	0.0476523			510.28	1.02435	0.962488	0.937228	0.959939	1.04207	1.04393	0.961647	0.986393	1.04219	0.987159
520.29	0.999301	1.0131	1.00718	0.980637	0.997562	0.987703	0.995939	1.01735	0.974676	0.995583	0.971887	0.99712	0.97202	0.997886	0.993425	0.0144509			520.29	0.988694	0.995991	1.00292	0.976712	1.00279	0.955889	0.892311	0.957862	1.04888	1.02549	0.936877	0.933885	0.953566	0.971081	0.98572	0.975245	0.0391149			520.29	1.01626	0.959944	0.951634	0.915098	1.01789	1.04934	0.979532	0.998532	1.02951	0.977816
530.29	0.993667	1.01565	1.01528	0.987325	0.987578	0.982792	0.996115	0.997394	0.975492	0.992319	0.981523	1.00547	0.978924	0.998527	0.993432	0.0124806			530.29	0.999941	1.03326	1.02595	0.989401	1.01003	0.957137	0.900779	0.957676	1.05625	1.02188	0.932897	0.940631	0.958429	0.971081	0.978354	0.982246	0.0426292			530.29	1.01764	0.979343	0.957353	0.964874	1.00222	1.02673	0.992892	0.994773	1.04612	0.981632
540.29	0.990205	1.0148	0.997197	0.997878	0.995259	1.00464	0.995271	0.991177	0.984976	0.997015	0.983245	0.994223	0.987141	1.00237	0.995386	0.00828935			540.29	0.989281	1.0399	1.02724	0.988508	1.00152	0.948247	0.900851	0.964654	1.04316	1.01463	0.904814	0.935703	0.965092	0.971081	0.977256	0.978129	0.0439235			540.29	1.01499	0.994119	0.977555	0.973975	1.00747	1.01988	0.98884	0.986393	1.03932	0.978287
550.29	0.999301	1.01005	1.00718	0.98717	0.99424	0.995615	0.992817	1.01735	0.977498	0.99225	0.989555	1.01111	0.987636	0.994007	0.996841	0.0109918			550.29	0.990117	1.00325	1.01788	0.978734	0.97278	0.947176	0.937059	0.945205	1.0389	1.02886	0.913341	0.940631	0.962866	0.971081	0.967641	0.974368	0.0360193			550.29	1.01626	0.991011	0.981497	0.964921	1.02896	0.999537	0.99006	0.998532	1.02155	0.975544
560.29	0.993667	1.01274	1.01528	0.982394	0.987578	1.00143	0.995939	0.997394	0.992392	0.995583	0.99386	0.995294	0.993174	0.997886	0.996758	0.00862298			560.29	1.0026	0.992334	0.999321	0.977395	0.966458	0.947125	0.94174	0.950043	1.04888	1.02549	0.986413	0.935703	0.954508	0.971081	0.975509	0.978307	0.0318392			560.29	1.01764	0.994119	0.977555	0.973975	1.04238	0.99716	0.99006	0.994773	1.01663	0.97071
570.3	0.999301	1.00899	1.00718	0.971549	0.995259	0.991676	0.996115	1.01735	0.991503	0.992319	0.996124	0.992537	0.99733	0.998527	0.99684	0.0104569			570.3	0.985544	0.979095	0.985238	0.956726	0.964025	0.948247	0.89369	0.962787	1.05625	1.02188	1.01479	0.940631	0.958429	0.971081	0.977446	0.974391	0.0378138			570.3	1.01499	0.991011	0.981497	0.964921	1.0205	1.01988	0.98884	0.986393	1.00606	0.969515
580.3	0.993667	1.01161	1.01528	0.980953	0.99424	1.00143	0.995271	0.997394	0.991503	0.997015	0.99386	0.994965	0.99044	1.00237	0.997142	0.00860373			580.3	0.982917	0.992334	0.999321	0.977395	0.966458	0.947176	0.90889	0.966033	1.04316	1.01463	0.986413	0.935703	0.965092	0.971081	0.98454	0.976076	0.0320009			580.3	1.01499	0.991011	0.981497	0.964921	1.0205	0.999537	0.99006	0.998532	1.01074	0.969515
590.3	0.999301	1.00899	1.00718	0.971549	0.995259	0.991676	0.996115	1.01735	0.991503	0.992319	0.996124	0.992537	0.99733	0.998527	0.99684	0.0104569			590.3	0.982917	0.979095	0.985238	0.956726	0.964025	0.947125	0.913955	0.966033	1.0389	1.02886	1.01479	0.940631	0.962866	0.971081	0.982824	0.975672	0.032938			590.3
600.3																			600.3																				600.3
[truncated: 53 more columns]

## Sheet: Supplementary Fig. 13b
<Line graph>
PINK1 WT (n=121 cells)																					PINK1 KO (n=117 cells)																						PINK1 KO + Pio 100 µM (n=108 cells)
Time	s1	s2	s3	s4	s5	s6	s7	s8	s9	s10	s11	s12	s13	s14	s15	s16	mean	SD			Time	s1	s2	s3	s4	s5	s6	s7	s8	s9	s10	s11	s12	s13	s14	s15	s16	s17	mean	SD			Time	s1	s2	s3	s4	s5	s6
0	1.04004	1.0274	1.04685	0.98864	0.988251	0.999034	1.00076	1.01523	1.04235	0.983053	0.995604	0.996647	0.987963	1.0362	1.02565	0.981386	1.00969	0.0232631			0	1.0575	0.95839	1.02066	0.988283	1.03354	1.04253	0.998614	0.979257	0.995457	1.00635	1.00843	1.00543	0.994475	0.997177	0.989798	0.990933	0.982744	1.00292	0.0243764			0	0.977289	0.987545	1.02127	0.978921	1.02704	0.981115
10.24	1.00597	1.01255	0.955118	1.00471	0.988251	0.999034	1.00076	1.01523	1.01083	0.983053	1.00774	0.971069	0.97788	1.00361	1.01151	0.99829	0.9966	0.0170398			10.24	1.0575	0.95839	1.02066	0.988283	1.03354	1.04253	0.987985	0.990379	0.995457	1.00635	1.00843	1.00543	0.994475	1.01976	0.971473	0.983725	1.01299	1.00455	0.0253112			10.24	0.977289	0.987545	1.02127	0.978921	1.02704	0.981115
20.24	0.99341	0.983168	0.951748	1.0169	0.980523	0.994764	1.00937	1.02157	0.985537	1.01988	0.99429	0.996647	0.987963	0.988135	0.991929	1.02161	0.99609	0.0184782			20.24	1.06517	0.987805	0.993806	0.975948	0.903085	1.02785	0.998614	0.979257	0.992604	1.02039	0.985839	1.02017	0.988379	0.997177	0.989798	1.02643	0.992369	0.996746	0.0330852			20.24	0.986054	0.965185	0.966866	1.00455	1.00441	0.994807
30.24	1.04941	0.98165	1.00941	0.987531	0.988251	1.00604	1.00057	0.978628	1.00909	1.01597	0.995604	0.971069	0.97788	0.999676	1.01372	1.00975	0.999641	0.019354			30.24	0.945593	1.02115	0.96037	0.990312	1.04812	0.915617	0.987985	0.990379	0.995457	1.00635	1.00843	1.00543	1.01353	0.983924	0.979936	0.990933	0.982744	0.989779	0.0299519			30.24	0.988968	1.01862	0.961968	1.01607	1.01354	0.964064
40.24	1.0066	0.983141	0.951748	1.03187	0.980523	0.999034	1.00448	1.0416	0.957478	0.957947	1.00774	0.996014	0.987963	0.972371	0.998563	0.981386	0.991152	0.025111			40.24	1.02914	0.968343	0.979855	1.02412	1.02419	1.00639	0.998614	1.00018	0.992604	1.02039	0.985839	1.02017	0.992951	0.998313	0.971473	0.983725	1.01299	1.00055	0.0191042			40.24	0.980368	1.04398	1.00781	0.963879	0.972775	1.06101
50.25	1.03599	0.969938	1.05958	1.01801	0.980611	0.994764	0.993729	0.977419	1.03819	0.985285	0.99429	0.996647	0.996809	0.987853	1.00867	0.99829	1.00225	0.024357			50.25	0.963255	1.04893	1.01355	1.00789	1.07353	1.02404	0.987985	1.00786	0.988642	0.995439	1.00439	1.02583	0.995237	1.00664	0.989798	1.02643	0.992369	1.00893	0.0257261			50.25	0.968022	1.07034	1.10451	1.01797	1.01618	1.09839
60.25	0.913963	0.982427	0.936397	0.959268	1.00324	1.00604	1.00294	0.974524	0.968217	1.01486	0.995604	1.02289	1.02082	0.978282	0.989718	1.02161	0.986925	0.0312377			60.25	1.06305	1.01841	0.950676	1.00594	0.989806	1.00106	1.00878	0.992497	1.00623	0.990998	1.01207	0.996116	1.02648	0.988089	0.979936	1.00058	1.00028	1.00182	0.0230371			60.25	1.02992	1.0357	1.01856	1.04106	1.02502	0.998391
70.25	0.954629	1.00167	0.998175	1.01302	1.00567	1.0036	0.994845	1.00589	1.08773	0.985285	1.01202	1.01338	1.01653	0.998832	1.00172	1.00975	1.00642	0.0261911			70.25	1.07271	1.01489	1.05917	1.01213	1.04961	0.956607	0.998152	1.02984	1.00829	0.989169	0.990477	0.982754	1.01124	1.00456	1.01642	0.998332	1.01162	1.01212	0.0285348			70.25	0.961944	0.945182	1.019	1.03688	1.01233	1.03716
80.26	0.942671	0.97438	1.09702	1.02411	1.04934	1.01806	0.99331	0.985139	1.03611	1.03773	0.990351	1.01427	1.03397	0.994609	1.04626	0.988964	1.01414	0.0367254			80.26	1.02526	0.970066	1.02395	0.995205	1.0313	0.974701	1.00647	1.02851	1.00877	0.99766	0.998794	0.969707	0.996761	1.00153	1.04238	1.01856	1.07005	1.00939	0.0264192			80.26	0.966748	1.02614	1.07062	1.01981	1.0055	1.00893
90.26	1.03294	1.00199	1.00379	1.09947	1.21963	1.15999	0.982561	1.01988	1.11336	1.05168	0.998236	1.12494	1.12295	0.985601	1.07374	1.0251	1.06349	0.0700283			90.26	1.00028	1.10351	1.08658	1.00976	1.09895	1.07258	0.993993	1.03487	0.992604	0.964089	0.990157	0.970807	1.42046	0.982977	1.00754	1.13058	1.30723	1.06865	0.12384			90.26	0.997674	0.986394	0.985309	1.22702	1.00609	1.00517
100.26	1.47923	1.72575	1.54406	1.37767	2.36429	2.27547	2.205	2.17119	2.18412	2.23223	1.6191	1.71202	2.03801	1.88922	1.97336	2.02223	1.92581	0.312433			100.26	3.12625	4.1973	4.12754	4.29009	5.08434	2.47854	4.64372	2.54374	3.71272	2.7022	3.00222	3.16307	4.22709	4.20093	4.94503	4.73915	4.87763	3.88597	0.882889			100.26	2.92707	2.96661	2.93376	3.46065	3.47868	3.296
110.26	1.70607	1.6813	1.50063	1.31061	2.12722	2.09233	1.88128	1.71327	1.67004	1.85118	1.54643	1.68413	1.84097	1.86022	1.95946	1.78033	1.76284	0.210547			110.26	4.20779	3.86998	3.67456	4.08636	4.97706	3.77222	4.41312	3.63819	3.67183	3.45553	4.08518	3.90425	3.42008	4.04112	4.66799	4.25811	4.60917	4.04427	0.439512			110.26	2.72131	2.80009	2.54892	3.13588	2.91068	3.22044
120.26	1.55813	1.56291	1.17864	1.30563	1.79416	2.06039	1.57738	1.53305	1.42756	1.8495	1.42966	1.65015	1.72014	1.75776	1.83216	1.70999	1.6217	0.222603			120.26	3.92399	3.46734	3.29478	3.69537	4.80549	3.4337	4.31701	3.12155	4.06519	3.61959	3.93836	3.71923	3.75614	3.68764	4.11159	4.28583	4.30771	3.85591	0.429087			120.26	2.52112	2.53912	2.13116	2.61835	2.17302	2.95221
130.26	1.52213	1.43658	1.08691	1.17539	1.3684	1.8286	1.5348	1.36827	1.38772	1.56385	1.32097	1.61276	1.59147	1.75748	1.71529	1.63014	1.4938	0.203824			130.26	3.67126	3.01509	3.14407	3.49369	4.50309	3.2279	3.90111	3.07256	3.87469	4.00142	3.57289	3.17989	3.82625	3.29325	3.74679	2.98132	3.62746	3.53722	0.417315			130.26	2.31863	2.40222	2.06852	2.44661	1.46193	2.75311
140.26	1.39062	1.27043	1.03075	1.11166	1.26464	1.64604	1.42257	1.35331	1.28033	1.64642	1.2331	1.54126	1.57744	1.58717	1.66033	1.51395	1.40813	0.197818			140.26	3.20461	2.60312	3.02389	3.28629	4.31919	2.91647	3.77957	2.82284	3.6788	3.80012	3.00862	2.49184	3.35835	3.05848	3.67679	2.72731	2.98398	3.22002	0.491751			140.26	1.96156	2.08914	1.92678	1.72346	1.09266	2.67091
150.26	1.50507	1.14409	1.07081	1.07232	1.02643	1.40273	1.34872	1.20035	1.2831	1.5326	1.22872	1.44136	1.49491	1.54945	1.62779	1.33578	1.32902	0.190325			150.26	2.69969	1.86671	2.74513	2.80317	3.84746	2.76346	3.00462	2.70871	3.39542	3.57923	2.4485	2.04588	2.65651	2.64326	2.74081	2.74979	2.87639	2.79851	0.483722			150.26	1.58604	1.63851	1.65657	1.37987	1.04539	2.23741
160.26	1.47185	1.13922	0.960359	1.03408	0.98558	1.25638	1.3081	1.05704	1.2308	1.36244	1.16896	1.39154	1.41705	1.36423	1.38236	1.18112	1.23194	0.163337			160.26	2.3557	1.54997	2.39322	2.45265	3.56599	2.25104	2.8281	2.32607	2.97876	3.29486	2.02114	1.71388	1.99581	2.18829	2.47954	2.21555	2.31404	2.40733	0.518583			160.26	1.29063	1.56985	1.29917	1.15364	1.04193	1.88621
170.26	1.27151	1.09112	1.09739	0.980881	1.00041	1.12303	1.23314	1.04884	1.19546	1.28154	1.09783	1.32118	1.38938	1.26936	1.34887	1.15936	1.18183	0.125491			170.26	2.04635	1.25403	2.22439	1.93362	2.61356	2.2381	2.28604	2.02101	2.66005	2.89462	1.69406	1.46708	1.69556	1.79997	2.33034	1.59177	1.75959	2.03001	0.446749			170.26	1.20454	1.49312	1.10674	1.11778	1.03728	1.34804
180.26	1.3468	1.10228	1.1749	0.947631	0.991392	1.06384	1.17074	1.03508	1.17121	1.25811	1.07222	1.27428	1.34716	1.19195	1.22632	1.08475	1.15367	0.119143			180.26	1.59532	1.18302	1.89628	1.5452	2.29173	1.82625	1.74676	1.75408	2.34862	2.53056	1.50773	1.32717	1.39989	1.55818	2.1808	1.22311	1.45882	1.72786	0.404055			180.26	1.08071	1.12068	1.09637	1.05222	1.06509	1.27692
190.27	1.21558	1.08539	1.09327	0.99529	0.979845	1.03221	1.09159	1.00589	1.15909	1.18446	1.01302	1.22243	1.32871	1.15648	1.19378	1.05114	1.11301	0.0998968			190.27	1.3872	1.12346	1.62957	1.27831	1.8985	1.64966	1.41867	1.52555	2.07	2.17683	1.37386	1.21116	1.1987	1.33288	1.51464	1.1598	1.2182	1.48041	0.316108			190.27	1.10279	1.18019	1.03058	1.07103	1.01746	1.13661
200.27	1.17727	1.0937	1.00941	0.963702	0.99813	1.0253	1.07889	1.01603	1.13726	1.21794	0.992879	1.17146	1.27663	1.01123	1.14482	0.905806	1.07628	0.102609			200.27	1.32076	1.07794	1.39917	1.17823	1.55648	1.53681	1.28558	1.37673	1.79756	1.87821	1.3062	1.15095	1.11869	1.14827	1.36445	1.11222	1.15942	1.33928	0.236558			200.27	1.01485	0.986951	1.04458	1.00526	1.06801	1.01747
210.27	1.16489	1.04907	1.03786	0.99806	0.972327	1.01396	1.04972	0.939549	1.11059	1.20678	0.992003	1.12342	1.2118	0.999685	1.11545	0.891233	1.05477	0.0932439			210.27	1.15542	1.10568	1.38288	1.12512	1.16661	1.49101	1.22828	1.25757	1.57108	1.63028	1.26334	1.10883	1.08211	1.09052	1.31252	1.08562	1.12093	1.24575	0.176301			210.27	0.997931	0.969065	1.00947	1.0814	1.02128	1.05917
220.27	1.1859	0.995016	0.999454	0.927127	1.00572	1.0111	1.04246	0.998417	1.12514	1.18335	0.995401	1.09629	1.15391	1.00897	1.07912	0.886765	1.04338	0.0868569			220.27	1.11015	1.15166	1.37546	1.10437	1.06307	1.44193	1.17514	1.15774	1.41608	1.47523	1.24398	1.12455	1.02572	1.09886	1.139	1.01744	1.1003	1.18945	0.147011			220.27	1.00185	0.964849	0.99473	1.10865	1.02019	1.01204
230.27	1.21219	1.01501	1.00374	0.943752	0.991026	1.01966	1.01747	1.00614	1.05898	1.17219	0.985437	1.0755	1.10626	1.02164	1.0529	0.872775	1.03467	0.0815649			230.27	1.03599	1.11736	1.46594	1.0097	1.10344	1.28947	1.19224	1.10345	1.30784	1.35336	1.20432	1.10238	1.02496	1.06364	1.09956	1.05041	1.09033	1.15379	0.129781			230.27	0.99281	1.00433	1.13944	1.01263	1.02247	0.98985
240.27	1.11419	1.00497	0.999454	0.935439	0.994125	1.02242	1.01733	1.00397	1.09362	1.06284	1.00394	1.02808	1.10297	1.03009	1.03806	0.84402	1.01847	0.0650291			240.27	1.04383	1.12072	1.34907	1.00873	1.04849	1.38871	1.15804	1.10769	1.22083	1.28974	1.15682	1.07016	0.979234	1.09886	1.08609	1.04966	1.08965	1.13331	0.116368			240.27	0.978777	1.0706	1.13594	0.975482	1.0378	0.966386
250.27	1.09916	1.01022	1.00374	0.947077	0.997759	1.0183	1.02194	1.00903	1.08288	1.07846	1.00273	1.013	1.07239	0.981387	1.02005	0.842854	1.01256	0.0605607			250.27	1.0222	1.0289	1.1929	0.986866	1.06083	1.19812	1.14141	1.03778	1.18707	1.22077	1.16817	1.0733	1.02953	1.02957	1.04895	1.00095	1.08002	1.08867	0.0780109			250.27	1.00096	0.945594	0.995879	1.06433	0.994711	1.08784
260.27	1.03983	0.994054	0.999454	0.929343	1.00863	1.01863	1.01635	1.01579	1.08738	0.956831	0.99353	0.993601	1.0509	1.03544	1.04817	0.794669	0.998912	0.066052			260.27	1.04596	1.05445	1.0779	1.03175	0.937101	1.10352	1.14141	1.0489	1.13651	1.17191	1.16209	1.10709	0.997523	0.999655	1.02923	1.10173	1.09446	1.07301	0.0635687			260.27	0.993324	1.01135	1.18797	1.04514	1.00044	0.951584
270.27	1.11203	0.999998	1.00374	0.914935	0.955598	1.02424	1.01454	1.0059	1.08184	0.99477	0.991346	0.986755	1.01437	0.999685	1.02511	0.809824	0.995917	0.0664925			270.27	0.960124	1.08934	1.03189	1.01939	0.990927	1.23142	1.15111	1.05817	1.1037	1.14696	1.13746	1.08383	0.978472	1.02048	1.06177	1.00994	1.08037	1.06796	0.0715147			270.27	0.990788	0.824304	1.07064	1.05037	1.00188	1.02231
280.27	1.02836	1.0065	0.999454	1.01524	0.981669	1.02392	1.0285	1.03557	1.03958	1.02043	0.989924	0.96812	0.998069	1.04163	1.01974	0.80516	1.00012	0.0561282			280.27	0.978839	1.05892	1.03669	0.994171	1.01485	1.06667	1.15434	1.05234	1.098	1.13064	1.1325	1.06245	0.955611	0.983373	1.01247	1.02306	1.05424	1.0476	0.0570168			280.27	0.99396	0.871799	0.964557	1.05281	1.0178	0.918693
290.27	1.07007	0.999694	1.00374	0.985869	0.963433	1.01472	0.989273	1.02278	1.05794	0.994212	1.00908	0.981177	0.995667	0.995744	0.995733	0.806326	0.992841	0.0564994			290.27	1.01852	1.03764	0.980983	0.975963	1.05298	1.15538	1.16081	1.04625	1.06503	1.10908	1.09668	1.08493	0.961707	0.988863	1.0266	1.04141	1.0374	1.04943	0.0582121			290.27	1.00558	0.902915	0.973523	1.04689	0.992853	0.979659
300.28	1.06993	0.997501	0.999454	0.981435	0.982788	1.01223	1.01231	1.10095	1.08634	1.00704	0.990143	0.983332	1.00805	1.03516	1.03679	0.839551	1.00894	0.0583271			300.28	0.972239	1.07193	1.03729	1.00274	0.915421	1.1156	1.17837	1.06691	1.06139	1.10059	1.06917	1.06292	0.935797	0.965954	1.05749	1.04291	1.04084	1.04103	0.0662644			300.28	0.969425	0.876194	0.993053	1.02982	0.996578	1.02981
310.28	1.01931	1.00846	1.00374	1.01524	0.97147	1.01694	1.02222	1.07128	1.08669	1.02936	0.992331	0.982191	0.997563	1.00701	1.0627	0.811184	1.00611	0.0606413			310.28	0.992769	1.02453	1.03476	0.981646	1.0141	1.1368	1.15434	1.03804	1.0392	1.08936	1.07556	1.07691	0.968565	0.965391	1.02956	1.01706	1.05252	1.04065	0.0533509			310.28	0.948362	0.861728	1.07162	1.09983	1.01535	1.02597
320.28	1.04063	0.996264	0.999454	0.985869	0.982483	1.02432	1.03855	1.03027	1.06764	0.909966	0.997913	0.982571	0.993519	1.04332	1.1104	0.815847	1.00119	0.0664082			320.28	1.01437	1.01839	1.09891	0.982372	0.95579	1.1287	1.15111	1.06082	1.04522	1.08047	1.06581	1.08776	0.991427	0.96293	1.00885	1.00919	1.04015	1.04131	0.0561558			320.28	0.960105	0.830017	1.06057	1.04683	1.01349	0.93356
330.26	1.01931	0.9804	1.00374	0.981435	0.987267	1.03339	1.02013	0.991182	1.03784	0.999233	1.00076	0.978133	0.986187	1.01292	1.09176	0.813904	0.996099	0.0565407			330.26	1.00967	1.02395	1.02146	1.0167	1.01672	1.10144	1.15342	1.03354	1.06218	1.08896	1.06901	1.08069	0.943418	0.947967	0.993403	1.00844	1.00784	1.03405	0.0536604			330.26	0.997719	0.851854	1.12302	0.985307	0.983587	0.933294
340.27	1.00063	0.996569	0.999454	0.985869	0.966043	1.02377	1.00756	1.03195	1.03646	1.00537	0.98281	0.971923	0.980753	1.04079	1.08986	0.801469	0.995081	0.0603256			340.27	0.995777	1.02709	1.05786	0.979341	0.984946	1.122	1.15111	1.03487	1.04142	1.05892	1.06117	1.09735	0.923604	0.956871	1.01477	0.996508	1.01265	1.03037	0.0583642			340.27	1.00686	0.933843	1.08065	1.06726	0.980602	1.08125
350.27	1.00063	0.98123	1.00374	0.981435	0.989424	1.0083	1.03017	1.01193	1.10609	0.975242	1.0012	0.977246	0.996551	1.0087	1.07249	0.805355	0.996859	0.0618617			350.27	0.999816	1.03425	1.09626	0.981915	1.02606	1.07847	1.14741	1.04387	1.04316	1.05291	1.06757	1.08996	0.967041	0.958007	0.99237	0.988584	1.01265	1.03414	0.0512148			350.27	0.997632	0.885881	0.98633	1.02631	0.998321	1.09391
360.27	1.00063	0.996569	0.999454	0.985869	0.983247	0.994284	0.988435	1.03195	1.01983	0.980264	0.999779	0.966724	0.985302	1.01658	1.08481	0.775045	0.988049	0.0630203			360.27	0.996445	1.02082	1.06029	0.979831	0.986441	1.07822	1.17375	1.07353	1.05029	1.0452	1.05285	1.11228	0.964755	0.955546	0.993873	0.988584	1.01265	1.03208	0.0572332			360.27	0.997719	0.82112	1.00573	1.00793	0.988316	1.03428
370.27	1.00063	0.98123	1.00374	0.981435	1.01531	1.00496	0.995973	1.003	1.0614	1.00983	1.00153	0.968372	0.985302	1.0239	1.11482	0.798749	0.996887	0.0633416			370.27	1.01437	1.06495	1.07653	0.992128	1.04774	1.07445	1.16775	1.02904	1.03856	1.0469	1.07428	1.03667	0.945704	0.938316	1.01477	0.996508	1.01265	1.03361	0.0534089			370.27	1.00686	0.962253	1.00573	1.00337	1.00345	1.05869
380.27	1.00063	0.98123	1.00374	0.981435	1.02421	0.998602	1.01147	0.968742	1.05621	0.965758	0.996277	0.975725	0.97734	1.02137	1.06112	0.772325	0.987261	0.0639205			380.27	1.00967	1.01954	1.1437	0.999094	0.998029	1.0777	1.13355	1.0677	1.05219	1.06088	1.06389	1.0909	0.97771	0.969935	0.99237	0.988584	1.01265	1.03871	0.052817			380.27	0.997632	0.874434	1.00573	1.00793	0.988316	1.02184
390.28	1.00063	0.996569	0.999454	0.985869	0.981738	1.00577	1.00212	1.00372	1.04997	0.992538	0.997152	0.964315	0.967228	1.04895	1.10061	0.803218	0.993741	0.0611662			390.28	0.995777	0.997088	1.06927	0.974582	0.996723	1.11304	1.18531	1.05102	1.05632	1.04181	1.04885	1.03133	0.896171	0.960847	0.993873	0.988584	1.01265	1.02431	0.0642671			390.28	1.00686	0.912334	1.00573	1.00337	1.00345	1.04625
400.27	1.00063	0.98123	1.00374	0.981435	0.980488	0.996146	1.00114	0.949441	1.05239	0.941209	0.983253	0.996642	0.963816	1.04895	1.05417	0.806326	0.983814	0.0578015			400.27	0.999816	0.997088	1.06864	0.96316	0.996723	1.01647	1.18762	1.0542	1.0533	1.05879	1.03126	1.04107	0.941132	0.989058	0.993873	0.988584	1.01265	1.02314	0.0549232			400.27	0.997632	0.995413	1.00573	1.00337	1.00345	1.02323
[truncated: 60 more columns]

## Sheet: Supplementary Fig. 13c
<Line graph>
Parkin WT (n=115 cells)																	Parkin KO (n=119 cells)																					Parkin WT + Pio 100 µM (n=121 cells)
Time	s1	s2	s3	s4	s5	s6	s7	s8	s9	s10	s11	s12	mean	SD			Time	s1	s2	s3	s4	s5	s6	s7	s8	s9	s10	s11	s12	s13	s14	s15	s16	mean	SD			Time	s1	s2	s3	s4	s5	s6	s7	s8	s9	s10	s11
0.509	1.00995	1.00367	1.00532	1.00479	1.01249	1.01806	1.01331	1.00751	1.02783	1.0175	1.00961	1.00956	1.01163	0.00687531			0.509	1.02677	1.00217	1.0033	1.00182	1.03791	1.00861	1.00973	1.00195	1.00856	1.00344	1.00839	1.0022	1.00347	1.01149	1.00652	1.01448	1.00943	0.00993488			0.509	1.0075	1.0235	1.01796	1.02886	1.00243	1.00547	1.01863	1.00565	1.00793	1.00782	1.01948
5.515	1.00995	1.00367	1.00532	1.00479	1.01249	1.01806	1.01331	1.00751	1.02783	1.0175	1.00961	1.00956	1.01163	0.00687531			5.515	1.02439	1.00217	1.00027	1.01979	1.02473	1.00205	1.00874	1.00051	1.00225	1.00168	1.00839	1.00148	1.00765	1.02072	1.00652	1.00628	1.0086	0.00875577			5.515	1.0075	1.0235	1.01796	1.02886	1.00243	1.00547	1.01863	1.00565	1.00793	1.00782	1.01948
10.515	1.00007	1.00817	1.00576	1.00479	1.00291	1.0048	1.00511	1.00108	1.02267	1.01333	1.0091	1.00144	1.0066	0.00628749			10.515	1.0204	1.00217	1.00731	1.00934	1.01132	1.00531	1.00267	1.0013	1.00652	1.00257	1.00839	1.00571	1.00131	1.02941	1.00652	0.999033	1.00746	0.00774448			10.515	1.00408	1.02505	1.01648	1.01714	1.00422	1.00856	1.01863	1.00565	1.0022	1.00178	1.01309
15.519	1.00308	1.00755	1.00788	1.00479	1.01249	1.01806	1.01331	1.00751	1.02783	1.0175	1.00961	1.00956	1.0116	0.00686113			15.519	1.02028	1.00217	1.00581	1.01029	1.00687	1.00512	1.00976	1.00459	1.00876	1.00859	1.00839	1.00152	1.00076	1.01278	1.00652	0.997969	1.00689	0.00529415			15.519	1.00188	1.04069	1.03866	1.00285	1.00925	1.00037	1.01863	1.00565	1.00318	1.00392	1.00789
20.522	0.996755	1.00472	1.00861	1.00479	1.00291	1.0048	1.00511	1.00108	1.02267	1.01333	1.0091	1.00144	1.00628	0.00669029			20.522	1.02197	1.00232	1.0064	1.0051	1.00107	0.992814	1.0083	0.998726	0.990929	1.0019	1.00839	1.00351	1.0069	1.00765	1.00652	0.992403	1.00343	0.00759356			20.522	1.00242	1.01535	1.01426	0.994054	0.997893	1.00064	1.01863	1.00565	1.00044	1.00826	0.994147
25.524	0.992335	0.993695	0.998697	1.00903	0.996701	1.00173	1.0082	1.00234	1.02015	1.00542	1.00965	1.00823	1.00385	0.00790221			25.524	1.02242	1.00412	0.99309	1.00374	0.9949	0.992729	0.993198	0.99278	0.999927	0.992608	1.00881	0.999481	1.00114	0.996266	1.00652	0.985787	0.99922	0.0087229			25.524	0.984535	1.00168	1.00388	0.994557	0.992941	1.00012	1.01863	1.00565	1.00496	0.999156	0.987651
30.52	0.991597	0.991079	0.994352	1.01295	0.995868	0.995862	1.00334	1.00096	1.00857	1.00115	1.00514	0.99439	0.999605	0.00692067			30.52	1.02563	1.00934	0.990196	0.997391	0.987277	0.994688	0.991983	0.990672	0.993435	0.990096	1.00996	0.978794	0.983336	0.989512	1.00063	0.956531	0.993092	0.0150389			30.52	0.992482	0.990638	0.991102	0.992446	0.988798	0.992417	1.01375	1.01573	0.994949	0.992504	0.986173
35.512	0.993459	0.993372	0.992304	1.01346	0.999008	0.994577	0.995362	1.00106	1.00176	0.997113	1.00556	0.995513	0.998546	0.00615909			35.512	1.02526	0.995517	0.999876	0.998216	0.973673	0.992524	0.993348	0.999537	0.999936	0.981228	0.989233	0.976502	0.969338	0.984653	1.00602	0.954049	0.989932	0.0166872			35.512	0.998436	0.984292	0.989521	0.993748	0.990205	0.981724	1.00864	1.00928	0.989439	0.984591	0.986157
40.514	0.997877	0.991759	0.999863	0.99218	1.0021	0.998697	0.993813	0.994257	0.995496	0.996649	0.995798	0.99147	0.99583	0.00335977			40.514	1.02543	0.995681	0.993748	0.990881	0.962249	0.99615	0.992272	0.999944	0.999678	0.976254	0.984827	0.97117	0.966908	0.98816	1.00144	0.948755	0.987097	0.018461			40.514	0.993055	0.970609	0.977115	0.991873	0.988783	0.972726	1.00466	1.00762	0.98351	0.979832	0.979276
45.518	0.997274	0.995988	0.99721	0.979506	1.00158	0.998133	0.993429	0.99759	0.985207	0.983369	0.994576	0.998515	0.993531	0.00694909			45.518	1.01861	0.992192	0.991933	0.993443	0.945622	0.994901	0.993773	0.994876	0.991933	0.972064	0.969117	0.964553	0.965953	0.980937	1.00524	0.952548	0.982981	0.0196414			45.518	0.995599	0.969942	0.969297	0.984481	0.985468	0.957971	0.99813	0.996052	0.975334	0.97398	0.980588
50.516	0.994863	0.994315	0.993299	0.964746	0.999175	0.997769	0.985699	0.989584	0.975995	0.977964	0.990554	0.998255	0.988518	0.0106055			50.516	0.997108	0.991723	0.999639	0.995948	0.937381	0.993497	0.990428	0.997191	0.999477	0.959569	0.989757	0.955072	0.964226	0.978422	1.00993	0.93669	0.981004	0.0230844			50.516	0.993856	0.978245	0.981726	0.972717	0.968541	0.948162	0.992801	0.991371	0.968056	0.967546	0.977716
55.519	0.923416	0.927151	0.901521	0.953338	0.990169	0.990365	0.986246	0.9954	0.962324	0.975226	0.980014	0.997288	0.965205	0.0321346			55.519	0.978546	0.996929	0.993506	0.994165	0.922094	0.997444	0.998948	0.942767	0.998117	0.946502	0.980353	0.968025	0.98224	0.99224	1.00359	0.917006	0.97578	0.0283583			55.519	0.99938	0.962055	0.96245	0.95297	0.955089	0.936215	0.989708	0.98086	0.957823	0.962991	0.974873
60.524	0.909399	0.902008	0.887845	0.924089	0.976385	0.974227	0.982971	0.982148	0.958389	0.962815	0.971067	0.995769	0.952259	0.0364342			60.524	0.949272	0.82983	0.813633	0.801052	0.903066	0.856093	0.84234	0.799089	0.894247	0.945131	0.884039	0.923283	0.885876	0.964553	0.947566	0.912457	0.88447	0.0552804			60.524	0.99501	0.942041	0.945226	0.933475	0.934961	0.926536	0.973677	0.973439	0.948077	0.944481	0.959903
65.519	0.883073	0.871223	0.844558	0.88081	0.95389	0.952428	0.968389	0.941148	0.940793	0.954324	0.954484	0.920891	0.922168	0.0412344			65.519	0.924156	0.75177	0.757826	0.712748	0.832236	0.727371	0.80566	0.754691	0.881588	0.820895	0.86781	0.861723	0.797384	0.913371	0.866397	0.846221	0.820115	0.065301			65.519	0.907363	0.921863	0.93395	0.922127	0.916084	0.917908	0.943495	0.937917	0.936474	0.918884	0.935049
70.524	0.822879	0.840555	0.844581	0.838279	0.928183	0.924966	0.930384	0.905961	0.93251	0.92649	0.932463	0.910761	0.894834	0.0440521			70.524	0.820527	0.675249	0.707786	0.63127	0.784885	0.70544	0.782049	0.704728	0.788311	0.75926	0.789152	0.79186	0.70658	0.776423	0.742848	0.74891	0.744705	0.0514753			70.524	0.894232	0.907198	0.914134	0.902934	0.901519	0.889765	0.918189	0.911962	0.920919	0.889679	0.912469
75.509	0.806651	0.810536	0.806837	0.802866	0.90379	0.898797	0.897456	0.870076	0.914313	0.904762	0.907159	0.886989	0.867519	0.0462582			75.509	0.714874	0.595525	0.659083	0.561626	0.715983	0.655375	0.73169	0.651348	0.727156	0.694693	0.54743	0.720051	0.614117	0.706455	0.581463	0.644091	0.65756	0.0620737			75.509	0.871584	0.88355	0.888689	0.888798	0.878993	0.874456	0.891117	0.869559	0.901661	0.862215	0.887965
80.516	0.783984	0.780665	0.79479	0.752738	0.877703	0.872411	0.860681	0.8363	0.881063	0.876599	0.880761	0.866328	0.838669	0.04728			80.516	0.594154	0.519005	0.607351	0.494132	0.688128	0.615738	0.632781	0.606006	0.65236	0.641359	0.52111	0.654935	0.532302	0.642865	0.426536	0.521542	0.584394	0.0727755			80.516	0.863897	0.855362	0.867674	0.870173	0.866035	0.848419	0.881572	0.839842	0.878445	0.829464	0.856881
85.521	0.761515	0.750775	0.770755	0.751456	0.856782	0.84347	0.827223	0.793311	0.844261	0.841153	0.846695	0.84224	0.810803	0.0418139			85.521	0.495402	0.456176	0.561456	0.422295	0.608065	0.578226	0.596273	0.553373	0.581612	0.579138	0.45876	0.595335	0.464352	0.585666	0.342722	0.406396	0.517828	0.0826261			85.521	0.854108	0.841256	0.852471	0.863252	0.849962	0.831186	0.822516	0.809508	0.86351	0.799888	0.835796
90.51	0.739896	0.721634	0.751297	0.697364	0.831624	0.812319	0.790663	0.765817	0.810956	0.81188	0.815217	0.823975	0.781053	0.0445454			90.51	0.42773	0.418759	0.506093	0.373	0.594927	0.526947	0.558165	0.518275	0.498583	0.542919	0.436512	0.542707	0.40405	0.539979	0.301652	0.27271	0.466438	0.0941372			90.51	0.836176	0.820876	0.830243	0.85123	0.840225	0.813207	0.79694	0.791112	0.841572	0.769798	0.8065
95.519	0.728874	0.693739	0.728554	0.674817	0.808189	0.783419	0.769379	0.742613	0.768654	0.785198	0.78941	0.80391	0.756396	0.0428658			95.519	0.400976	0.385437	0.470161	0.355621	0.507276	0.497302	0.504201	0.477174	0.447658	0.495066	0.381495	0.502055	0.353821	0.502272	0.283164	0.142267	0.419122	0.101252			95.519	0.82971	0.798147	0.813216	0.833282	0.822089	0.79771	0.770571	0.797166	0.82789	0.744662	0.786683
100.513	0.716861	0.682556	0.717531	0.655816	0.788025	0.757789	0.7496	0.730661	0.735567	0.759291	0.759988	0.786528	0.736684	0.0393741			100.513	0.363174	0.367639	0.439809	0.336662	0.478438	0.457314	0.445432	0.442132	0.395687	0.459786	0.342419	0.469112	0.318334	0.467258	0.275365	0.091506	0.384379	0.100317			100.513	0.817667	0.788426	0.799355	0.827904	0.813761	0.783864	0.756709	0.760626	0.81281	0.723242	0.774292
105.522	0.709447	0.661463	0.706456	0.646766	0.767104	0.733598	0.732295	0.71213	0.703129	0.738023	0.738201	0.765671	0.717857	0.0365226			105.522	0.358328	0.368624	0.427049	0.331702	0.43619	0.43656	0.370357	0.417346	0.356915	0.42895	0.283136	0.435385	0.29088	0.43682	0.277096	0.0632	0.357409	0.0974081			105.522	0.80332	0.77512	0.787423	0.821562	0.799496	0.78018	0.750134	0.754371	0.800211	0.708447	0.766357
110.512	0.701465	0.64581	0.698241	0.651432	0.745424	0.721283	0.711721	0.710918	0.678812	0.709981	0.720853	0.744534	0.703373	0.0314841			110.512	0.356399	0.366531	0.419551	0.335535	0.407691	0.395136	0.333495	0.399053	0.329501	0.407796	0.234658	0.406544	0.273034	0.410867	0.279751	0.032591	0.336758	0.0987161			110.512	0.797063	0.761307	0.774991	0.8093	0.788632	0.777712	0.749863	0.756547	0.79444	0.696499	0.762995
115.509	0.698192	0.631242	0.685204	0.654897	0.72999	0.709791	0.704202	0.700298	0.669482	0.698777	0.707304	0.730324	0.693309	0.029179			115.509	0.351811	0.366996	0.415469	0.337444	0.388888	0.377764	0.336349	0.386005	0.310445	0.39982	0.199529	0.382609	0.255295	0.3871	0.284515	0.021974	0.325126	0.0995284			115.509	0.797849	0.759173	0.770086	0.807227	0.783313	0.773956	0.755012	0.752109	0.784007	0.686922	0.747011
120.518	0.693868	0.629492	0.671894	0.658874	0.722296	0.704827	0.698126	0.698916	0.666912	0.681225	0.695854	0.714695	0.686415	0.0260788			120.518	0.352845	0.367546	0.416361	0.345098	0.375844	0.362605	0.32242	0.380636	0.30099	0.382756	0.18294	0.36337	0.240558	0.368465	0.292344	0.023311	0.317381	0.0980396			120.518	0.779706	0.750652	0.764113	0.804851	0.779279	0.782541	0.756646	0.752464	0.777742	0.686631	0.748127
125.519	0.692156	0.624146	0.688875	0.66589	0.722121	0.70217	0.693734	0.706514	0.669335	0.677667	0.685861	0.707303	0.686314	0.0254472			125.519	0.357248	0.386278	0.415813	0.350424	0.361025	0.35077	0.280178	0.379009	0.292754	0.374777	0.162178	0.349279	0.232075	0.353675	0.296462	0.001348	0.308956	0.103954			125.519	0.78102	0.75149	0.762078	0.808476	0.775949	0.772232	0.769327	0.75607	0.776555	0.688457	0.755682
130.514	0.692113	0.632744	0.673444	0.678002	0.716229	0.705134	0.688846	0.698207	0.689867	0.67432	0.685829	0.701477	0.686351	0.0211524			130.514	0.363054	0.404111	0.419565	0.361032	0.359717	0.35241	0.23622	0.380096	0.298379	0.380178	0.13105	0.334615	0.223329	0.345145	0.296919	0.009604	0.305964	0.108779			130.514	0.776036	0.758137	0.765573	0.807651	0.772421	0.773107	0.776145	0.755917	0.77242	0.691597	0.753059
135.52	0.690137	0.63744	0.670091	0.689727	0.720258	0.708912	0.689359	0.701531	0.679995	0.66485	0.68183	0.700891	0.686252	0.0219814			135.52	0.367251	0.410325	0.42203	0.365911	0.358657	0.345443	0.25365	0.382879	0.308449	0.375496	0.122585	0.33361	0.222804	0.337583	0.305724	0.011929	0.30777	0.109012			135.52	0.767884	0.761213	0.769439	0.807844	0.773795	0.77258	0.778323	0.760376	0.769112	0.695766	0.758652
140.51	0.688883	0.63915	0.646342	0.689207	0.721372	0.712622	0.69569	0.711311	0.685181	0.666811	0.685603	0.69549	0.686472	0.0251128			140.51	0.36938	0.42036	0.429145	0.377324	0.359078	0.334617	0.233418	0.388242	0.307338	0.379594	0.123989	0.331526	0.231537	0.330623	0.308975	0.022826	0.309248	0.109054			140.51	0.752809	0.770913	0.779486	0.807357	0.773403	0.773357	0.789049	0.765382	0.767695	0.700466	0.766163
145.516	0.690376	0.649346	0.671202	0.70308	0.723287	0.716086	0.699752	0.725705	0.690818	0.666069	0.689725	0.698006	0.693621	0.022994			145.516	0.390163	0.417704	0.434485	0.38816	0.358952	0.337235	0.210972	0.398736	0.316159	0.378403	0.114422	0.330566	0.229535	0.327351	0.314861	0.027806	0.310969	0.112623			145.516	0.760637	0.780324	0.782501	0.810755	0.781918	0.778772	0.795235	0.769043	0.768764	0.707505	0.762193
150.521	0.69279	0.655692	0.668291	0.699996	0.724365	0.722506	0.7055	0.731327	0.694772	0.666538	0.694254	0.697129	0.696097	0.0236219			150.521	0.399927	0.446661	0.442495	0.404349	0.36326	0.333427	0.219025	0.409495	0.330512	0.386992	0.133424	0.334819	0.237028	0.327494	0.325715	0.055644	0.321892	0.10992			150.521	0.763124	0.781756	0.785147	0.813366	0.780101	0.779778	0.795856	0.774452	0.766784	0.711499	0.769996
155.512	0.695502	0.659718	0.665556	0.719176	0.733081	0.728747	0.722422	0.739313	0.704846	0.671329	0.697444	0.700614	0.703146	0.0267983			155.512	0.41051	0.459639	0.446809	0.412236	0.364824	0.386213	0.249951	0.416981	0.343299	0.383111	0.131341	0.342125	0.246537	0.331954	0.32751	0.047869	0.331307	0.112901			155.512	0.75068	0.786965	0.792322	0.816081	0.786474	0.778982	0.797412	0.777198	0.766871	0.714585	0.779976
160.522	0.699783	0.667886	0.671025	0.723315	0.741442	0.736362	0.723889	0.745017	0.711652	0.670022	0.703621	0.698651	0.707722	0.0276095			160.522	0.419991	0.478522	0.451884	0.425856	0.369625	0.375799	0.274085	0.428655	0.354436	0.400997	0.167564	0.351683	0.258097	0.33865	0.334186	0.069701	0.343733	0.107462			160.522	0.767751	0.792178	0.792838	0.822539	0.793861	0.784678	0.802515	0.781339	0.7635	0.722773	0.771601
165.516	0.702109	0.683506	0.701529	0.732328	0.742217	0.741247	0.731349	0.755236	0.714603	0.670319	0.711806	0.699045	0.715441	0.0256101			165.516	0.42695	0.492094	0.456097	0.441745	0.381199	0.375246	0.260926	0.442693	0.374308	0.41249	0.190225	0.363974	0.268344	0.350535	0.337586	0.080767	0.353449	0.107474			165.516	0.771873	0.797022	0.796555	0.820845	0.790486	0.781756	0.815837	0.785465	0.762998	0.726943	0.787057
170.511	0.706997	0.683887	0.685153	0.743884	0.744094	0.751805	0.733025	0.758275	0.725899	0.673246	0.718181	0.706915	0.71928	0.0284025			170.511	0.442836	0.523326	0.460386	0.455579	0.384116	0.384451	0.296085	0.455312	0.382107	0.418069	0.203974	0.383861	0.283943	0.363292	0.341003	0.101406	0.367484	0.105831			170.511	0.75618	0.798472	0.804402	0.818398	0.796515	0.787965	0.813698	0.791969	0.765042	0.736689	0.802707
175.519	0.711613	0.696815	0.70267	0.749224	0.7458	0.754066	0.736593	0.766329	0.726628	0.675409	0.725236	0.704973	0.724613	0.0270358			175.519	0.454332	0.530674	0.463826	0.474719	0.39106	0.414838	0.297878	0.466264	0.403888	0.4471	0.226878	0.400222	0.303688	0.378066	0.347898	0.113828	0.382197	0.105295			175.519	0.789852	0.80461	0.802534	0.81456	0.795414	0.786784	0.821761	0.791172	0.762621	0.746607	0.808486
180.52	0.716455	0.703997	0.711956	0.763752	0.747428	0.75873	0.743138	0.768316	0.737223	0.675577	0.737864	0.711216	0.731304	0.0278022			180.52	0.470174	0.564782	0.469329	0.488283	0.399459	0.417685	0.311322	0.487815	0.423817	0.460165	0.275523	0.418567	0.324113	0.393909	0.354115	0.147343	0.4004	0.100773			180.52	0.775172	0.804382	0.807907	0.819245	0.797527	0.7883	0.825364	0.796218	0.765454	0.756031	0.791934
185.522	0.72055	0.709347	0.711286	0.768263	0.745896	0.762886	0.742938	0.772143	0.74148	0.680167	0.7408	0.711687	0.733954	0.0277771			185.522	0.487102	0.580386	0.477163	0.511179	0.407799	0.431253	0.332867	0.497641	0.464992	0.493456	0.293222	0.439714	0.33993	0.409018	0.357536	0.168702	0.418247	0.101035			185.522	0.786421	0.809192	0.815702	0.821365	0.801584	0.791935	0.833753	0.797971	0.766171	0.756349	0.818762
190.523	0.72423	0.717837	0.727256	0.775655	0.754536	0.774513	0.749236	0.77598	0.745987	0.685277	0.748072	0.718538	0.741426	0.0277778			190.523	0.504051	0.599793	0.49141	0.53057	0.417084	0.451554	0.347925	0.51163	0.479256	0.474561	0.371046	0.457554	0.359283	0.42444	0.366729	0.180942	0.435489	0.0971114			190.523	0.795285	0.816589	0.81828	0.825679	0.80646	0.792409	0.831121	0.801984	0.76995	0.765013	0.834169
195.517	0.729083	0.724847	0.722238	0.770552	0.761072	0.7798	0.76143	0.785472	0.753157	0.690074	0.756005	0.721998	0.746311	0.0284777			195.517	0.518272	0.611652	0.495666	0.546433	0.427038	0.462797	0.319126	0.523228	0.49024	0.487077	0.343431	0.474741	0.379553	0.440327	0.372639	0.221621	0.444615	0.0976578			195.517	0.774214	0.808082	0.816136	0.833407	0.814402	0.802243	0.838135	0.808077	0.77429	0.768041	0.842768
200.513	0.735365	0.727917	0.722004	0.787466	0.771014	0.788954	0.76696	0.789456	0.76031	0.693607	0.761832	0.728435	0.752777	0.0308836			200.513	0.52819	0.630315	0.507758	0.56519	0.432974	0.454667	0.33064	0.527588	0.492942	0.513434	0.318555	0.498693	0.406236	0.461087	0.372257	0.247437	0.455498	0.0999858			200.513	0.807112	0.821889	0.828413	0.838956	0.821995	0.805062	0.836746	0.809449	0.779518	0.77672	0.850861
205.509	0.739514	0.742391	0.743612	0.804868	0.782283	0.800146	0.775915	0.800091	0.766991	0.704203	0.767605	0.735746	0.763614	0.0310891			205.509	0.539507	0.640025	0.512428	0.587264	0.435384	0.475868	0.362313	0.539169	0.492433	0.519215	0.341892	0.517366	0.429889	0.480318	0.383041	0.255398	0.469469	0.0979155			205.509	0.793535	0.835543	0.837629	0.844612	0.829591	0.80925	0.841443	0.812156	0.78366	0.783464	0.854781
210.518	0.741676	0.747474	0.753125	0.805396	0.788019	0.806659	0.7877	0.803188	0.774512	0.708851	0.773421	0.742442	0.769372	0.0308318			210.518	0.550077	0.651641	0.520117	0.607833	0.438472	0.46867	0.356177	0.554714	0.498831	0.545932	0.376533	0.542132	0.458842	0.503438	0.384077	0.288609	0.484131	0.0969235			210.518	0.807259	0.83917	0.839249	0.850587	0.841783	0.811402	0.849681	0.813422	0.790349	0.789236	0.863926
215.519	0.746369	0.755346	0.753888	0.824792	0.799328	0.81753	0.792183	0.806701	0.777007	0.720171	0.781096	0.745806	0.776685	0.0326099			215.519	0.568168	0.6667	0.52633	0.619434	0.443602	0.498977	0.399308	0.571559	0.532484	0.55431	0.383621	0.565263	0.488206	0.516372	0.392624	0.296189	0.501447	0.0969829			215.519	0.795754	0.841753	0.844148	0.856687	0.845685	0.815274	0.850891	0.816726	0.794775	0.795832	0.881924
220.513	0.75332	0.758069	0.774266	0.832903	0.804353	0.824571	0.798429	0.815066	0.778536	0.724771	0.789507	0.750777	0.783714	0.0330351			220.513	0.575173	0.6705	0.537915	0.638403	0.451593	0.520894	0.406719	0.57564	0.557311	0.58612	0.429645	0.577286	0.496578	0.530182	0.397272	0.319569	0.516925	0.0943711			220.513	0.810643	0.845648	0.85046	0.854503	0.851543	0.816869	0.857646	0.824028	0.801179	0.819794	0.882281
225.52	0.757565	0.765384	0.764403	0.827052	0.810194	0.831837	0.807681	0.821023	0.780823	0.737753	0.795167	0.75226	0.787595	0.0320721			225.52	0.593737	0.690592	0.541064	0.652996	0.457993	0.52082	0.394509	0.585424	0.538666	0.600564	0.405669	0.587896	0.514767	0.547027	0.417679	0.354989	0.525274	0.0962897			225.52	0.814304	0.847032	0.85223	0.851319	0.853008	0.821155	0.85481	0.825952	0.802229	0.823107	0.886257
230.515	0.764253	0.771116	0.779341	0.823609	0.807124	0.831929	0.807425	0.829368	0.784213	0.740559	0.800796	0.753674	0.791117	0.0302512			230.515	0.611059	0.695681	0.553768	0.673919	0.467773	0.536112	0.425929	0.596413	0.554944	0.617797	0.449123	0.606793	0.526848	0.565709	0.411197	0.367597	0.541291	0.0948515			230.515	0.800393	0.853359	0.859598	0.851408	0.855743	0.821738	0.858844	0.826593	0.806916	0.828012	0.887767
235.518	0.769294	0.775851	0.780167	0.841927	0.812639	0.837102	0.819199	0.833026	0.789899	0.744599	0.806595	0.7579	0.79735	0.0324399			235.518	0.619795	0.705651	0.556517	0.687496	0.475661	0.548503	0.40569	0.607369	0.563107	0.628127	0.455076	0.622489	0.554707	0.582022	0.422795	0.402658	0.552354	0.095597			235.518	0.807362	0.860208	0.865883	0.853958	0.853042	0.827828	0.87	0.836518	0.809846	0.835382	0.891042
240.518	0.772441	0.783569	0.7754	0.855868	0.816328	0.839689	0.822	0.838441	0.794913	0.749653	0.809043	0.759704	0.801421	0.034114			240.518	0.625569	0.721488	0.562506	0.703694	0.481934	0.54824	0.434313	0.618681	0.571976	0.651111	0.487854	0.635053	0.574006	0.60083	0.433444	0.456747	0.569215	0.0905428			240.518	0.810507	0.862496	0.868954	0.849351	0.855327	0.830334	0.876151	0.839316	0.82197	0.838846	0.897969
245.51	0.775455	0.791453	0.777276	0.850446	0.823393	0.846086	0.827247	0.840428	0.801629	0.766754	0.814496	0.767885	0.806879	0.0309931			245.51	0.64026	0.735483	0.568478	0.720399	0.488004	0.558233	0.369191	0.629066	0.58228	0.660486	0.499049	0.658646	0.585726	0.613779	0.446529	0.443005	0.574913	0.103279			245.51	0.831992	0.868487	0.872052	0.855694	0.855211	0.834979	0.874929	0.845259	0.822567	0.843143	0.899404
250.515	0.778118	0.79784	0.794741	0.869583	0.82321	0.848928	0.829332	0.846931	0.805296	0.766454	0.825301	0.769181	0.81291	0.0331552			250.515	0.641646	0.745749	0.575748	0.73107	0.494043	0.5851	0.44834	0.64296	0.591999	0.671135	0.51012	0.667194	0.603691	0.622631	0.446252	0.459801	0.589842	0.0955429			250.515	0.827102	0.876277	0.873838	0.85763	0.860774	0.840146	0.872879	0.846832	0.826976	0.852118	0.898566
255.518	0.78117	0.799932	0.802929	0.878381	0.829471	0.857432	0.838726	0.857779	0.813501	0.777446	0.828305	0.77594	0.820084	0.0340351			255.518	0.663151	0.750283	0.580244	0.744178	0.506141	0.578234	0.446911	0.649948	0.600967	0.681714	0.562502	0.67981	0.622456	0.640542	0.460777	0.485296	0.603322	0.0937835			255.518	0.847314	0.878958	0.881968	0.863452	0.863511	0.843642	0.874331	0.848353	0.833364	0.855297	0.90504
260.515	0.787614	0.807399	0.813623	0.872287	0.836404	0.862078	0.847176	0.852233	0.819113	0.786111	0.834992	0.783918	0.825246	0.0303691			260.515	0.662893	0.759073	0.584219	0.754297	0.517032	0.593503	0.436038	0.662917	0.603031	0.707321	0.561044	0.698363	0.644993	0.656476	0.472988	0.510554	0.614046	0.0966071			260.515	0.854058	0.879254	0.886581	0.87668	0.870035	0.847554	0.882451	0.854074	0.835869	0.863734	0.896003
265.522	0.791821	0.813682	0.814952	0.87398	0.842958	0.869233	0.847389	0.860409	0.825987	0.79087	0.838267	0.790948	0.830041	0.03009			265.522	0.681905	0.761532	0.592638	0.776065	0.524805	0.606731	0.459735	0.671927	0.623026	0.718854	0.596207	0.712074	0.656837	0.671757	0.481795	0.545896	0.630112	0.0939521			265.522	0.842388	0.879487	0.880719	0.877921	0.8743	0.847828	0.890439	0.859112	0.842346	0.867912	0.903158
270.516	0.798113	0.821795	0.798772	0.897159	0.851134	0.878248	0.852991	0.873885	0.830292	0.795773	0.844837	0.796826	0.836652	0.035368			270.516	0.679616	0.775539	0.592745	0.785144	0.532978	0.606479	0.459602	0.688074	0.632305	0.73481	0.600452	0.722261	0.679324	0.688886	0.500212	0.569252	0.64048	0.0954042			270.516	0.846609	0.886867	0.892214	0.880056	0.880521	0.851253	0.89343	0.861277	0.847	0.87369	0.933395
275.512	0.803121	0.826621	0.824623	0.888943	0.861269	0.886259	0.864364	0.873589	0.832615	0.802199	0.844042	0.80161	0.842438	0.0321746			275.512	0.694697	0.778026	0.598063	0.794886	0.541586	0.600796	0.478367	0.700562	0.641551	0.739914	0.576451	0.740816	0.690025	0.699063	0.51314	0.564685	0.647039	0.0965947			275.512	0.849811	0.886139	0.890254	0.882806	0.890655	0.853698	0.898609	0.863017	0.84921	0.883391	0.937704
280.521	0.807608	0.834318	0.832417	0.903369	0.86488	0.891515	0.866694	0.877624	0.83782	0.811719	0.850142	0.805597	0.848642	0.0326836			280.521	0.706792	0.792667	0.604176	0.802824	0.548991	0.630421	0.494126	0.710747	0.651175	0.757287	0.587033	0.746196	0.706715	0.710224	0.535924	0.584698	0.660625	0.0947462			280.521	0.854997	0.88682	0.898761	0.887808	0.894692	0.860796	0.898522	0.868348	0.856646	0.886097	0.948302
285.514	0.809974	0.841117	0.841824	0.911265	0.87357	0.895965	0.869149	0.885271	0.840865	0.817526	0.854054	0.810887	0.854289	0.0333628			285.514	0.708026	0.798866	0.615275	0.818728	0.556343	0.612723	0.514147	0.720578	0.66602	0.774841	0.595544	0.754705	0.714884	0.728295	0.549394	0.599203	0.670473	0.0948358			285.514	0.873364	0.892181	0.899916	0.888757	0.89375	0.861663	0.900482	0.872789	0.858094	0.894933	0.955937
290.516	0.810023	0.844407	0.817011	0.918131	0.873664	0.899363	0.875312	0.880219	0.843854	0.826994	0.861257	0.814901	0.855428	0.0350094			290.516	0.720206	0.801823	0.618394	0.824316	0.562741	0.637971	0.502885	0.729484	0.675718	0.783717	0.62578	0.773889	0.74032	0.740364	0.56542	0.610131	0.682072	0.0959752			290.516	0.864474	0.894614	0.903076	0.891799	0.899196	0.86466	0.908519	0.876207	0.859392	0.90187	0.964115
295.51	0.816894	0.853174	0.844514	0.915903	0.873457	0.902229	0.879707	0.89319	0.845357	0.830561	0.866106	0.82341	0.862042	0.0318107			295.51	0.734938	0.803072	0.622554	0.838092	0.574873	0.672558	0.553	0.739108	0.686978	0.787978	0.624873	0.780744	0.746806	0.755548	0.584945	0.636006	0.69638	0.0890442			295.51	0.863353	0.896869	0.908298	0.892618	0.902147	0.868464	0.908729	0.879847	0.86302	0.903892	0.964939
300.519	0.819677	0.858855	0.847169	0.928986	0.875385	0.905841	0.88724	0.907698	0.851032	0.835594	0.870739	0.828924	0.868095	0.0342145			300.519	0.736956	0.806098	0.636747	0.844779	0.580227	0.655061	0.516952	0.74762	0.695201	0.801545	0.641403	0.790702	0.767462	0.76771	0.603221	0.653005	0.702793	0.0939164			300.519	0.878665	0.899231	0.909345	0.896997	0.90303	0.871078	0.911364	0.880928	0.866089	0.908727	0.971409
305.511	0.826139	0.856627	0.853467	0.92904	0.876039	0.905392	0.891483	0.906461	0.857772	0.837878	0.874259	0.833598	0.87068	0.0322782			305.511	0.749647	0.821927	0.640528	0.860646	0.591556	0.662516	0.537719	0.757742	0.702101	0.814388	0.64306	0.800536	0.781035	0.777824	0.619871	0.663465	0.714035	0.094225			305.511	0.877973	0.902761	0.912077	0.89834	0.907368	0.876149	0.912567	0.885339	0.868301	0.908771	0.977357
310.521	0.831333	0.872171	0.876093	0.935631	0.880341	0.910857	0.896278	0.916485	0.861868	0.851359	0.879339	0.838089	0.879154	0.0316022			310.521	0.748413	0.827432	0.649374	0.866395	0.598547	0.66868	0.560442	0.764459	0.710765	0.818108	0.635743	0.810824	0.808179	0.791707	0.641327	0.681898	0.723893	0.092723			310.521	0.884657	0.9042	0.907982	0.902992	0.90947	0.878361	0.913	0.887807	0.874214	0.911571	0.979455
315.515	0.83851	0.874546	0.876662	0.938485	0.883556	0.917766	0.898004	0.919136	0.864864	0.853749	0.883391	0.840496	0.88243	0.0314742			315.515	0.760395	0.829783	0.655413	0.870712	0.604765	0.680091	0.573323	0.776216	0.712913	0.833771	0.658162	0.823283	0.807891	0.80652	0.662498	0.706299	0.735127	0.090423			315.515	0.9061	0.909389	0.912255	0.905985	0.916862	0.885064	0.922907	0.89141	0.88389	0.912517	0.979744
320.52	0.842493	0.87694	0.87352	0.942493	0.887199	0.924071	0.903827	0.92008	0.869875	0.86991	0.887356	0.847568	0.887111	0.0305036			320.52	0.766653	0.839945	0.666777	0.88341	0.617236	0.703103	0.590927	0.788389	0.735215	0.842866	0.663514	0.8332	0.818581	0.81422	0.681502	0.710736	0.747267	0.0886498			320.52	0.895704	0.917532	0.922312	0.908468	0.924614	0.885513	0.92538	0.899745	0.886343	0.918486	0.986596
325.513	0.845471	0.883532	0.888779	0.948618	0.889596	0.92711	0.905085	0.914898	0.876306	0.869584	0.892924	0.850784	0.891057	0.0298852			325.513	0.775938	0.844748	0.675839	0.877159	0.631707	0.685503	0.566313	0.795125	0.734825	0.855579	0.685802	0.842077	0.827681	0.820822	0.694629	0.728938	0.752668	0.0908009			325.513	0.902059	0.921677	0.92186	0.911477	0.931664	0.886927	0.926759	0.90273	0.892152	0.920984	0.984052
330.523	0.852311	0.889176	0.891808	0.941908	0.898271	0.932729	0.904466	0.925402	0.874456	0.878303	0.894	0.854844	0.894806	0.0283305			330.523	0.780783	0.841441	0.679853	0.885807	0.644413	0.703049	0.594509	0.805497	0.751898	0.866439	0.717874	0.845622	0.83289	0.828114	0.703706	0.741692	0.763974	0.0852765			330.523	0.914542	0.922085	0.927537	0.915996	0.93904	0.887213	0.930335	0.905479	0.896788	0.925823	0.986138
335.514	0.855466	0.89056	0.890186	0.956386	0.903576	0.934542	0.913999	0.92825	0.877727	0.880597	0.898538	0.860879	0.899226	0.0300696			335.514	0.787405	0.85269	0.688656	0.897887	0.652405	0.704568	0.58048	0.814088	0.747347	0.873228	0.746098	0.850074	0.838337	0.834837	0.72615	0.756973	0.771951	0.0876134			335.514	0.901042	0.927456	0.934657	0.92114	0.939146	0.884236	0.928662	0.906955	0.893562	0.925752	0.990072
340.519	0.861219	0.900744	0.898439	0.963329	0.909334	0.939244	0.917853	0.931365	0.87974	0.877095	0.901697	0.864863	0.903744	0.0308245			340.519	0.794338	0.85345	0.700048	0.895816	0.661913	0.700336	0.594184	0.820035	0.764717	0.881943	0.716862	0.854793	0.84169	0.843959	0.737066	0.766549	0.776731	0.0863263			340.519	0.911582	0.924918	0.931118	0.923239	0.942233	0.88853	0.933094	0.911395	0.895459	0.930169	0.991205
345.513	0.863301	0.899041	0.901537	0.976624	0.915067	0.940863	0.923065	0.935507	0.878254	0.88225	0.901753	0.867821	0.90709	0.033213			345.513	0.801974	0.855365	0.70557	0.904465	0.672105	0.72335	0.591062	0.828199	0.766965	0.878388	0.725861	0.86188	0.848479	0.852106	0.748674	0.767105	0.783222	0.0857986			345.513	0.924956	0.930123	0.933445	0.927808	0.945329	0.891223	0.936382	0.912162	0.896381	0.934284	0.99121
350.522	0.867747	0.905235	0.907334	0.971306	0.920029	0.944413	0.930087	0.934971	0.880967	0.885708	0.903759	0.871593	0.910262	0.0313799			350.522	0.80773	0.867202	0.71711	0.909518	0.681696	0.722786	0.603742	0.839721	0.779165	0.890949	0.727299	0.870386	0.867612	0.862451	0.762728	0.77795	0.793003	0.0864109			350.522	0.930461	0.929428	0.935374	0.931072	0.94838	0.897722	0.934756	0.914043	0.902404	0.935917	0.993466
355.508	0.871885	0.912227	0.907537	0.97683	0.92272	0.946857	0.929394	0.94058	0.887621	0.890775	0.910351	0.877346	0.91451	0.0308283			355.508	0.816543	0.868437	0.729561	0.917224	0.691013	0.744857	0.637392	0.841226	0.78035	0.896679	0.739685	0.877341	0.873505	0.867844	0.768925	0.778897	0.801842	0.0805958			355.508	0.932987	0.936495	0.935077	0.937516	0.954773	0.899598	0.943955	0.924212	0.905019	0.940867	0.995962
360.519	0.877031	0.920806	0.912891	0.973123	0.926734	0.950399	0.934366	0.946701	0.891757	0.895862	0.912353	0.880043	0.918505	0.0295679			360.519	0.818729	0.87143	0.733115	0.924557	0.708924	0.759206	0.64422	0.847631	0.78687	0.908892	0.766783	0.882418	0.880945	0.873573	0.786733	0.79015	0.811511	0.0783072			360.519	0.93173	0.938304	0.945177	0.935754	0.956714	0.904088	0.946378	0.923835	0.906899	0.941545	1.00053
365.51	0.877684	0.918771	0.924013	0.95605	0.92924	0.950764	0.935264	0.951498	0.895596	0.897682	0.917098	0.887887	0.920129	0.026108			365.51	0.824618	0.879327	0.744398	0.931302	0.722058	0.761159	0.64673	0.855233	0.796008	0.907598	0.793695	0.891599	0.895601	0.876049	0.79963	0.796609	0.820101	0.077395			365.51	0.935249	0.941394	0.947955	0.935278	0.958478	0.90281	0.946271	0.923734	0.912849	0.946002	1.00124
370.52	0.884258	0.920811	0.934671	0.98023	0.929178	0.949696	0.942877	0.944339	0.902323	0.903953	0.918982	0.891547	0.925239	0.027393			370.52	0.830937	0.882068	0.749565	0.940063	0.738525	0.774981	0.666683	0.859853	0.797249	0.912979	0.791447	0.892815	0.896695	0.879782	0.819898	0.812845	0.827899	0.0734377			370.52	0.951012	0.949972	0.949431	0.937097	0.959282	0.908524	0.948627	0.928692	0.913956	0.947074	1.00068
375.514	0.885173	0.927491	0.933169	0.974576	0.92355	0.949226	0.937569	0.950247	0.904186	0.907289	0.920672	0.895717	0.925739	0.0254378			375.514	0.839256	0.881022	0.75535	0.951567	0.7459	0.760601	0.647734	0.868369	0.807061	0.925474	0.767229	0.891657	0.901317	0.88525	0.825834	0.818544	0.82951	0.0797032			375.514	0.947524	0.952103	0.952646	0.936841	0.961714	0.912905	0.953383	0.930742	0.919585	0.950889	1.0014
380.508	0.890352	0.933321	0.932587	0.952306	0.929991	0.949894	0.941033	0.950882	0.913597	0.91231	0.922607	0.898359	0.92727	0.0204254			380.508	0.842215	0.88871	0.764738	0.952583	0.753204	0.784173	0.666369	0.875551	0.818976	0.922846	0.824542	0.901535	0.900117	0.890669	0.842514	0.823039	0.840736	0.0732923			380.508	0.948305	0.954029	0.958461	0.937308	0.967612	0.915729	0.957901	0.934952	0.92546	0.951293	1.0016
385.513	0.893172	0.927551	0.935437	0.973583	0.932398	0.952418	0.93871	0.947832	0.916078	0.919569	0.927049	0.90116	0.930413	0.0220218			385.513	0.843763	0.896008	0.768084	0.956923	0.756883	0.778738	0.693626	0.881151	0.824929	0.932019	0.830669	0.901839	0.905166	0.895132	0.843462	0.836497	0.846556	0.070712			385.513	0.944739	0.956017	0.958041	0.941524	0.970322	0.919278	0.962142	0.938569	0.925548	0.952743	1.0004
390.519	0.897676	0.935014	0.939302	0.956153	0.935102	0.957818	0.939726	0.949953	0.92	0.92355	0.931106	0.905211	0.932551	0.0186165			390.519	0.846206	0.887235	0.773984	0.955681	0.76546	0.791582	0.671059	0.885219	0.83077	0.936398	0.81192	0.904798	0.909847	0.900982	0.859717	0.837312	0.848011	0.0734066			390.519	0.946539	0.959073	0.958106	0.947053	0.977352	0.92336	0.958855	0.942026	0.928425	0.954784	1.00608
395.519	0.901475	0.933405	0.938425	0.96472	0.945305	0.960555	0.945482	0.953085	0.925509	0.928267	0.932189	0.909085	0.936458	0.019086			395.519	0.846758	0.902051	0.785524	0.956291	0.773859	0.807036	0.701727	0.892268	0.837934	0.935728	0.822167	0.911535	0.91139	0.905445	0.866499	0.835799	0.855751	0.0675442			395.519	0.96534	0.955315	0.959718	0.94976	0.977774	0.92595	0.960027	0.945211	0.931084	0.957802	1.00427
400.51	0.905511	0.934771	0.936422	0.967768	0.945633	0.962137	0.949477	0.953494	0.925102	0.931608	0.932251	0.910141	0.93786	0.0190296			400.51	0.852887	0.892594	0.795696	0.959627	0.784499	0.803944	0.696086	0.896566	0.839219	0.939171	0.816137	0.910458	0.907167	0.910065	0.875473	0.847881	0.857967	0.0675486			400.51	0.961389	0.958464	0.957701	0.952745	0.980812	0.928744	0.963717	0.946729	0.933629	0.957542	1.00565
405.511	0.913505	0.939644	0.938684	0.972984	0.950336	0.965332	0.949597	0.953133	0.929768	0.933549	0.936868	0.914241	0.94147	0.0180872			405.511	0.858764	0.891137	0.798182	0.965828	0.794693	0.806112	0.705296	0.90119	0.845987	0.940777	0.800386	0.913588	0.916881	0.909845	0.886204	0.861871	0.862296	0.0674603			405.511	0.958211	0.954064	0.958982	0.953305	0.979506	0.928868	0.965374	0.948485	0.93611	0.961365	1.00996
410.52	0.915069	0.944431	0.948538	0.970367	0.952564	0.968844	0.949133	0.965352	0.929586	0.931247	0.93823	0.919428	0.944399	0.0184179			410.52	0.867332	0.903647	0.809516	0.968999	0.806983	0.812672	0.729554	0.908414	0.853566	0.947949	0.827305	0.918579	0.923848	0.922486	0.901101	0.862926	0.872805	0.0633148			410.52	0.961089	0.953832	0.953541	0.953572	0.984586	0.936127	0.968174	0.950906	0.935856	0.966015	1.01218
415.514	0.920104	0.951455	0.957166	0.971162	0.951789	0.967067	0.953538	0.96187	0.930628	0.939229	0.942394	0.925131	0.947628	0.0163569			415.514	0.867538	0.901832	0.810149	0.969344	0.817321	0.82041	0.72454	0.913801	0.864174	0.957658	0.863048	0.931347	0.940728	0.93132	0.898858	0.874198	0.880392	0.064393			415.514	0.966571	0.95437	0.961807	0.958419	0.982399	0.940323	0.964937	0.951725	0.943071	0.969489	1.01422
420.521	0.923463	0.95482	0.974322	0.974057	0.953288	0.968687	0.957916	0.961855	0.936689	0.943108	0.940632	0.92767	0.951376	0.017187			420.521	0.872352	0.905713	0.815047	0.972156	0.825067	0.813025	0.744577	0.917322	0.864565	0.956818	0.849044	0.937185	0.952823	0.93284	0.909025	0.886151	0.884607	0.0630716			420.521	0.979403	0.96299	0.965674	0.964284	0.989612	0.944654	0.970159	0.94959	0.942513	0.971666	1.01257
425.517	0.927612	0.962139	0.972175	0.974176	0.956494	0.97383	0.961467	0.969339	0.938748	0.944355	0.943478	0.932383	0.954683	0.0167563			425.517	0.876605	0.911528	0.819018	0.974451	0.832399	0.821303	0.71262	0.924743	0.872085	0.952948	0.865543	0.936793	0.948605	0.933772	0.912821	0.883771	0.886188	0.066468			425.517	0.980256	0.969103	0.97374	0.968298	0.992829	0.950069	0.977341	0.956014	0.943354	0.972977	1.01185
430.513	0.930374	0.964969	0.983433	0.979998	0.964232	0.976619	0.960485	0.968049	0.94571	0.945575	0.946433	0.937498	0.958615	0.0172948			430.513	0.883013	0.917817	0.828193	0.980013	0.837673	0.821874	0.746855	0.925843	0.874361	0.961482	0.915573	0.937808	0.958277	0.93295	0.920563	0.901992	0.896518	0.0616971			430.513	0.993637	0.973593	0.972141	0.969906	0.995463	0.94763	0.976487	0.957373	0.946943	0.972824	1.00968
435.516	0.932786	0.964924	0.981776	0.989866	0.964795	0.984444	0.970972	0.975111	0.94919	0.947001	0.949573	0.939277	0.962476	0.0187099			435.516	0.88863	0.921154	0.841158	0.982504	0.844999	0.84239	0.74581	0.930758	0.878468	0.969326	0.884083	0.938089	0.954004	0.931939	0.926527	0.894658	0.898406	0.0597286			435.516	0.99505	0.979688	0.979134	0.971774	1.00146	0.953187	0.980442	0.961087	0.949896	0.974756	1.01073
440.521	0.935725	0.966258	0.971774	0.992887	0.962937	0.983199	0.969112	0.972931	0.953496	0.950092	0.95084	0.940768	0.962502	0.0169621			440.521	0.89992	0.933757	0.84756	0.98543	0.85499	0.850695	0.752005	0.936628	0.886006	0.973574	0.886803	0.940727	0.951101	0.9311	0.93122	0.907917	0.90434	0.0581063			440.521	0.994459	0.979743	0.982414	0.975391	1.00209	0.954918	0.971251	0.963298	0.953667	0.976334	1.00865
445.51	0.939941	0.973882	0.976918	0.989973	0.966795	0.981223	0.970752	0.968414	0.956417	0.951845	0.953131	0.945925	0.964601	0.0151754			445.51	0.911035	0.932224	0.857963	0.984509	0.859166	0.830663	0.771353	0.943497	0.892488	0.968518	0.880631	0.940152	0.947139	0.936657	0.937751	0.914953	0.906794	0.0554982			445.51	0.987325	0.981052	0.981242	0.977004	1.00402	0.957982	0.977624	0.963983	0.95705	0.975283	1.01233
450.519	0.943793	0.973652	0.985469	0.99166	0.969057	0.982639	0.975211	0.973313	0.957179	0.953598	0.955276	0.951154	0.967667	0.0152178			450.519	0.909051	0.931654	0.863081	0.986866	0.864709	0.84573	0.747939	0.947754	0.895963	0.972719	0.902434	0.943855	0.949934	0.9348	0.936863	0.924109	0.909841	0.0582608			450.519	0.996552	0.975336	0.98299	0.975771	1.00584	0.959379	0.979166	0.966295	0.960203	0.980347	1.01259
455.522	0.949382	0.974783	0.996442	0.985105	0.974807	0.984337	0.974284	0.976853	0.960681	0.961694	0.95758	0.953556	0.970792	0.0142773			455.522	0.917855	0.941415	0.868695	0.991855	0.870732	0.84244	0.747718	0.952002	0.897245	0.975768	0.883756	0.944405	0.946052	0.937733	0.940148	0.929508	0.911708	0.0596284			455.522	1.00009	0.973093	0.974295	0.974344	1.002	0.960387	0.983515	0.967957	0.962923	0.983363	1.01336
460.512	0.954659	0.98321	1.00566	0.987503	0.975241	0.980544	0.975577	0.972049	0.964394	0.962616	0.957059	0.958937	0.973121	0.0148352			460.512	0.917592	0.946706	0.877447	0.999891	0.875041	0.864892	0.774723	0.954282	0.906922	0.990213	0.863249	0.947161	0.945818	0.940694	0.946429	0.940876	0.918246	0.0562674			460.512	1.02405	0.977114	0.976282	0.973724	1.00011	0.964886	0.975108	0.970956	0.962353	0.983888	1.01505
465.521	0.956394	0.978034	0.999907	0.989037	0.972591	0.981102	0.979724	0.97725	0.96307	0.964556	0.961862	0.958264	0.973483	0.0132104			465.521	0.920178	0.958437	0.892231	0.999123	0.887478	0.85757	0.793526	0.961077	0.908595	0.989058	0.96256	0.954924	0.9486	0.940541	0.955172	0.915533	0.927788	0.0520281			465.521	1.00103	0.977937	0.980455	0.978153	1.00265	0.96794	0.977589	0.973363	0.966809	0.987791	1.01301
470.51	0.963013	0.983218	0.998738	0.98472	0.974526	0.984287	0.981025	0.981497	0.966189	0.96427	0.965128	0.960583	0.975599	0.0117857			470.51	0.931931	0.954345	0.898208	0.997352	0.891193	0.857117	0.77984	0.962717	0.921593	0.99186	0.93911	0.952962	0.942393	0.944601	0.96271	0.930977	0.928682	0.0532273			470.51	1.01891	0.981102	0.984806	0.981293	1.00675	0.97112	0.979156	0.972904	0.966334	0.987436	1.01841
475.51	0.971552	0.993169	1.00393	0.986845	0.977892	0.988287	0.981638	0.979357	0.9718	0.970487	0.965262	0.968152	0.979864	0.0115038			475.51	0.934514	0.949184	0.90609	0.999016	0.89627	0.867509	0.804971	0.968123	0.922316	0.992947	0.920831	0.957547	0.95208	0.946087	0.967744	0.931395	0.932289	0.0481699			475.51	1.00988	0.989004	0.988714	0.985861	1.00908	0.973555	0.985028	0.971411	0.972667	0.989709	1.01664
480.516	0.976568	0.991066	1.01643	0.99199	0.982276	0.991488	0.981278	0.97915	0.97374	0.976206	0.966721	0.972796	0.983309	0.0131259			480.516	0.940133	0.963231	0.914132	1.00151	0.909124	0.885917	0.761982	0.969286	0.934412	0.996032	0.907183	0.95936	0.953221	0.94742	0.962775	0.925928	0.933228	0.0555303			480.516	1.0157	0.989353	0.987002	0.991455	1.01253	0.973924	0.989837	0.978612	0.971992	0.992389	1.01851
485.507	0.982134	0.994288	1.01164	1.00012	0.98878	0.994236	0.981348	0.989261	0.976166	0.977541	0.969892	0.975973	0.986781	0.0119437			485.507	0.950963	0.965234	0.916524	1.00264	0.912526	0.878071	0.790078	0.972192	0.941	0.988516	0.942903	0.96534	0.955136	0.953231	0.960301	0.925767	0.938777	0.0498902			485.507	1.01379	0.995458	0.993149	0.994171	1.01832	0.97478	0.98294	0.980438	0.976634	0.994222	1.01835
490.514	0.986583	0.998696	1.01063	0.995417	0.986717	0.99729	0.991967	0.987823	0.978049	0.975999	0.97363	0.980165	0.988581	0.0108468			490.514	0.949656	0.965916	0.918298	1.00023	0.914835	0.886598	0.786082	0.976203	0.947554	0.992469	0.926303	0.968071	0.953294	0.960487	0.966172	0.933872	0.940377	0.0506307			490.514	1.00067	0.992808	0.989839	0.999673	1.01847	0.978611	0.992396	0.985329	0.979359	0.995649	1.01723
495.507	0.992351	1.0002	1.01309	0.995865	0.988191	0.995808	0.994733	0.982733	0.9756	0.979528	0.972679	0.983544	0.989527	0.0114637			495.507	0.956421	0.970313	0.923811	1.00662	0.915085	0.898492	0.793349	0.977535	0.949747	0.98787	0.925351	0.973971	0.954162	0.963982	0.971208	0.94314	0.944441	0.0492252			495.507	0.995991	0.989422	0.996403	0.998817	1.02008	0.979821	0.996468	0.984552	0.983454	0.99817	1.01745
500.514	0.994002	1.00096	1.01635	0.997621	0.990285	1.00083	0.985893	0.98798	0.977715	0.980502	0.971528	0.987633	0.990941	0.0120752			500.514	0.959403	0.973896	0.934146	1.0065	0.915025	0.880002	0.840601	0.979067	0.947619	0.994719	0.943725	0.978775	0.960021	0.963841	0.974728	0.951748	0.950238	0.0422825			500.514	1.00856	0.993545	0.993717	0.998855	1.02267	0.985036	0.99631	0.987517	0.981215	0.999755	1.01245
505.507	0.996117	1.00272	1.02847	1.01317	0.991538	0.998131	0.993762	0.984392	0.979095	0.981877	0.972357	0.989407	0.994253	0.0154032			505.507	0.957063	0.974212	0.938637	1.01021	0.919177	0.890139	0.811575	0.985535	0.954305	0.996739	0.95972	0.977053	0.953453	0.966652	0.971365	0.965911	0.951984	0.0471265			505.507	1.01016	0.992901	0.992669	0.998329	1.02326	0.987889	1.00233	0.985444	0.987982	1.00133	1.01538
510.517	0.998314	1.0084	1.03241	1.00399	0.989009	0.996117	0.990452	0.987862	0.981021	0.989067	0.97437	0.991645	0.995221	0.014913			510.517	0.967521	0.979573	0.94507	1.02536	0.921681	0.878567	0.832671	0.988833	0.962187	0.998464	0.931568	0.978423	0.962552	0.961564	0.975199	0.973299	0.955158	0.0467278			510.517	1.0167	0.990059	0.993711	1.00085	1.02591	0.990556	1.00197	0.990361	0.991241	1.00045	1.01561
515.512	1.0001	1.01012	1.02649	0.997446	0.987137	0.994864	0.996513	0.983555	0.98651	0.993929	0.980163	0.99769	0.996209	0.0125414			515.512	0.97867	0.981705	0.954564	1.01002	0.930231	0.896432	0.856966	0.989007	0.966747	0.994972	0.963644	0.970324	0.94202	0.957494	0.974916	0.979698	0.959213	0.0383441			515.512	1.02442	0.994142	0.990758	1.00705	1.02696	0.996047	1.0004	0.994051	0.991883	1.00388	1.01229
520.513	1.00236	0.998035	0.988941	1.01832	0.987111	0.998076	0.993574	0.992775	0.987909	0.99577	0.981173	1.00129	0.995444	0.00954319			520.513	0.978225	0.980883	0.959484	1.01457	0.928315	0.906698	0.858086	0.99275	0.9607	1.00407	0.935224	0.970439	0.945583	0.960237	0.982467	0.986892	0.960289	0.0392857			520.513	0.998963	0.992264	0.992195	1.00619	1.02671	0.994149	1.00462	0.995871	0.999123	1.00624	1.01563
525.518	1.00368	1.00524	1.02398	1.01784	0.992194	0.999499	0.996374	0.999217	0.991097	1.0004	0.98413	1.00674	1.0017	0.0110843			525.518	0.985695	0.973531	0.962494	1.01592	0.933616	0.908376	0.848413	0.996624	0.975991	1.00082	0.969095	0.97197	0.948336	0.960908	0.981903	0.982542	0.963514	0.0401708			525.518	1.01772	0.991458	0.995275	1.01444	1.03021	0.998095	1.00225	0.998822	1.00171	1.00511	1.01191
530.519	1.00556	1.00974	1.02965	1.02552	0.99542	0.998909	0.999953	0.992505	0.992634	1.00043	0.985681	1.00753	1.00363	0.0131164			530.519	0.988066	0.988552	0.968558	1.01363	0.939155	0.931351	0.833526	1.00093	0.981088	0.996494	0.987353	0.972323	0.946745	0.961859	0.990663	0.982601	0.967681	0.0423015			530.519	1.02282	0.997847	0.993233	1.01595	1.03473	0.995224	1.00054	0.999454	1.00434	1.00686	1.01316
535.518	1.00758	1.01819	1.03192	1.02395	1.00337	0.998966	0.996448	0.990007	0.995326	1.00579	0.987285	1.01227	1.00593	0.0136594			535.518	0.995643	0.988604	0.973306	1.01717	0.94706	0.930987	0.875345	1.00138	0.983723	1.00618	0.971369	0.97426	0.952153	0.961888	0.990747	1.00128	0.973193	0.035004			535.518	1.02216	1.00397	0.999662	1.01649	1.03912	1.00142	1.00893	1.00329	1.00733	1.00931	1.00973
540.521	1.00937	1.01419	1.01301	1.02089	1.00612	1.00689	0.998837	1.00237	0.99582	1.00444	0.984841	1.01623	1.00608	0.0098768			540.521	1.00255	0.986681	0.978215	1.02065	0.950418	0.932306	0.88001	1.00501	0.990949	0.995154	0.964991	0.973146	0.939973	0.959389	0.990984	0.998874	0.973082	0.0349688			540.521	1.0365	1.00254	1.00388	1.02281	1.03981	1.00091	1.00258	1.00391	1.00623	1.01186	1.01284
545.517	1.01088	1.01658	1.02787	1.02583	1.00708	1.00661	1.00531	1.00215	0.996723	1.01183	0.986763	1.01646	1.00951	0.0115831			545.517	1.00503	0.9902	0.981394	1.0174	0.95107	0.921773	0.859072	0.999856	0.990238	1.0004	0.977587	0.967814	0.935375	0.962189	0.988746	0.99782	0.971622	0.0396915			545.517	1.03084	1.00084	1.00277	1.02121	1.03991	1.00449	0.996965	1.00869	1.01223	1.01355	1.01474
550.508	1.01292	1.01623	1.0343	1.01552	1.01059	1.01053	1.00546	1.00504	0.999002	1.01131	0.985698	1.02542	1.011	0.0122592			550.508	1.01104	0.98949	0.984717	1.019	0.955276	0.966692	0.870095	0.992448	0.985136	0.992913	0.979403	0.971939	0.944611	0.962593	0.994043	0.982936	0.975145	0.033923			550.508	1.03457	1.00338	0.999181	1.02105	1.03728	1.00898	1.00688	1.009	1.01206	1.01562	1.01497
555.506	1.01459	1.0184	1.04272	1.00964	1.01091	1.00844	1.00689	1.0146	1.00185	1.01128	0.98605	1.02657	1.01266	0.0135776			555.506	1.01524	0.994202	0.984226	1.0168	0.96472	0.955306	0.885832	0.9939	0.98237	0.990311	0.994893	0.971629	0.940915	0.961777	0.994114	0.99589	0.977633	0.0319847			555.506	1.02496	1.00262	0.998105	1.02335	1.03775	1.01146	1.00671	1.01087	1.01396	1.01727	1.01409
560.515	1.01636	1.02613	1.05164	1.02336	1.01417	1.00552	1.01223	1.00385	1.00267	1.01164	0.988609	1.02898	1.01543	0.0159927			560.515	1.02985	1.00008	0.994749	1.01695	0.977246	0.973782	0.898319	0.995414	0.996314	0.996211	0.998063	0.971251	0.93825	0.963727	0.992197	0.997002	0.983713	0.0311813			560.515	1.02428	1.00226	1.00087	1.02219	1.03742	1.0151	1.01128	1.01066	1.01782	1.01987	1.01444
565.507	1.01765	1.02356	1.05485	1.00693	1.01116	1.00432	1.00841	1.00127	1.00442	1.01424	0.990925	1.03134	1.01409	0.0166326			565.507	1.01919	1.00469	0.997486	1.02158	0.977655	0.964551	0.948951	0.996599	0.995051	0.996407	0.977481	0.977203	0.946972	0.965691	0.994209	1.00458	0.986769	0.0224239			565.507	1.04044	1.00376	1.00678	1.0222	1.03858	1.01823	1.01029	1.01058	1.02083	1.02174	1.01654
570.512	1.01884	1.03225	1.05535	1.00674	1.01347	1.00625	1.00824	0.996666	1.00783	1.01677	0.994	1.03216	1.01571	0.0171982			570.512	1.03833	1.00614	1.00441	1.02687	0.991169	0.971356	0.940982	0.995471	1.00008	1.00111	0.979209	0.977544	0.94293	0.964565	0.99788	0.996645	0.989668	0.0263419			570.512	1.03925	1.00715	1.00852	1.0235	1.03927	1.01779	1.00984	1.0135	1.01979	1.02146	1.01699
575.521	1.02102	1.03082	1.04303	1.01082	1.00966	1.00152	1.00699	1.00123	1.01422	1.02227	0.996093	1.03879	1.01637	0.0150992			575.521	1.03249	1.0163	1.01479	1.02943	0.99785	0.971356	0.940982	0.996269	0.999959	0.996387	1.01544	0.977093	0.941742	0.964873	1.00231	1.00592	0.99395	0.0277937			575.521	1.02874	1.00537	1.00984	1.0287	1.04154	1.02487	1.00818	1.01765	1.02569	1.02281	1.01667
580.514	1.02273	1.03726	1.05707	1.00633	1.01171	1.0019	1.00962	1.0118	1.01632	1.02092	0.999021	1.03997	1.01955	0.0172914			580.514	1.02268	1.01534	1.01967	1.02911	1.00341	0.971356	0.940982	0.996269	1.00459	1.00113	0.982748	0.975546	0.937631	0.965625	1.00068	1.01652	0.992705	0.0279573			580.514	1.04285	1.01393	1.01358	1.0222	1.03858	1.02435	1.00876	1.01266	1.02836	1.02336	1.01667
585.521	1.02482	1.03403	1.07227	1.00581	1.01648	1.00819	1.01617	1.01273	1.0181	1.02543	0.998096	1.04143	1.0228	0.0196584			585.521	1.03443	1.0142	1.02651	1.02749	0.991169	0.971356	0.940982	0.995471	1.00008	0.989816	0.990778	0.974694	0.938709	0.965155	0.99941	0.996645	0.991057	0.0280238			585.521	1.03826	1.01483	1.01509	1.0235	1.03927	1.02451	1.00875	1.0129	1.02952	1.02174	1.01654
590.515	1.02749	1.0382	1.05887	1.01703	1.00966	1.00152	1.0164	1.00123	1.01493	1.02951	1.00129	1.04723	1.02195	0.0187887			590.515	1.03634	1.01962	1.02853	1.02896	0.99785	0.971356	0.940982	0.996269	0.999959	0.99932	0.98441	0.972053	0.938888	0.964873	0.996926	1.00592	0.992641	0.0292698			590.515	1.05156	1.01635	1.0156	1.0287	1.04154	1.02868	1.01181	1.01779	1.03508	1.02146	1.01699
595.507	1.02893	1.04225	1.06453	1.01641	1.01171	1.0019	1.01617	1.0118	1.01585	1.02992	1.00317	1.04941	1.02434	0.0192775			595.507	1.02863	1.02094	1.02651	1.02749	1.00341	0.971356	0.940982	0.996269	1.00459	0.989816	0.995777	0.974694	0.938709	0.965625	0.99993	1.01652	0.993828	0.0287872			595.507	1.05537	1.01446	1.01747	1.0235	1.03927	1.029	1.01517	1.01875	1.03539	1.02281	1.01667
600.512	1.02893	1.041	1.05214	1.01426	1.01648	1.00819	1.0164	1.01273	1.0168	1.03284	1.00157	1.05268	1.0245	0.0169056			600.512	1.03614	1.02867	1.02853	1.02896	1.00341	0.971356	0.940982	0.996269	1.00459	0.99932	0.98261	0.972053	0.938888	0.965155	1.0012	1.01652	0.994666	0.0305313			600.512	1.04419	1.01149	1.01071	1.0287	1.04154	1.03166	1.01039	1.02185	1.03539	1.02336	1.01667
[truncated: 43 more columns]

## Sheet: Supplementary Fig. 13d
<Line graph>
PINK1 WT (n=125 cells)																	PINK1 KO (n=111 cells)																		PINK1 WT + Pio 100 µM (n=134 cells)
Time	s1	s2	s3	s4	s5	s6	s7	s8	s9	s10	s11	s12	mean	SD			Time	s1	s2	s3	s4	s5	s6	s7	s8	s9	s10	s11	s12	s13	mean	SD			Time	s1	s2	s3	s4	s5	s6	s7	s8	s9	s10	s11	mean	SD
0.509	0.997149	1.00006	0.995608	0.981286	1.01597	1.01731	1.00452	1.00303	1.00533	1.01449	1.00811	1.00231	1.00376	0.0100065			0.509	1.04682	1.01582	0.991076	0.989968	0.980967	0.991313	0.998749	0.985538	0.997349	1.00516	0.994746	0.998383	1.01284	1.00067	0.0170639			0.509	1.00797	1.02734	1.03295	0.994958	1.00438	1.00875	1.00592	1.01703	1.01995	1.01981	1.00166	1.01279	0.011558
5.515	0.997149	1.00006	0.995608	0.981286	1.01597	1.01731	1.00452	1.00303	1.00533	1.01449	1.00811	1.00231	1.00376	0.0100065			5.515	1.04682	1.01582	0.991076	0.989968	0.980967	0.991313	0.998749	0.985538	0.997349	1.00516	0.994746	0.998383	1.01284	1.00067	0.0170639			5.515	1.00704	1.01931	1.03295	0.992243	0.998079	1.00709	1.00527	1.01703	1.01995	1.01552	1.00166	1.01056	0.0116424
10.515	0.997149	1.00006	0.995608	0.981286	1.01597	1.01731	1.00764	1.00375	1.00413	1.00904	1.00415	1.00231	1.0032	0.00955098			10.515	1.03389	1.0158	0.996801	0.994434	0.990021	0.992112	0.992461	0.989162	1.00407	1.0065	0.994741	0.997623	1.00045	1.00062	0.0124592			10.515	1.004	1.00828	1.03295	0.986043	0.996978	1.00875	1.00592	1.01703	1.01995	1.01154	1.00166	1.00846	0.012336
15.519	0.997149	1.00006	0.995608	0.981286	1.01597	1.01731	1.00452	1.00193	1.00668	1.00662	1.00972	1.00231	1.00326	0.00961593			15.519	1.03474	1.01334	0.997026	0.994474	0.990196	0.992092	0.992811	0.989132	1.00402	1.00651	0.994736	0.997774	1.00062	1.00057	0.0123822			15.519	1.00797	1.00546	1.03295	1.00145	1.00438	1.00709	1.00527	1.01703	1.01995	1.0084	1.00166	1.01015	0.00952491
20.522	0.997149	1.00006	0.995608	0.981286	1.01597	1.01731	1.00764	1.00971	1.00666	1.00426	1.00114	1.00231	1.00326	0.00966199			20.522	1.02505	1.01166	1.00893	0.999678	0.994671	1.0016	0.993288	0.994135	0.997893	1.00178	0.989745	0.987168	0.989843	0.999649	0.0105381			20.522	1.00704	0.994054	1.03295	1.00634	0.998079	1.00875	1.00592	1.01703	1.01995	1.0044	1.00166	1.00874	0.0109334
25.524	0.997149	1.00006	0.995608	0.981286	1.01597	1.01731	1.00898	1.00022	1.01123	1.00395	1.00784	1.00231	1.00349	0.00988632			25.524	1.02185	1.00877	1.00916	0.999718	0.994846	1.00158	0.999638	0.994105	0.997843	1.00179	0.98974	0.987318	0.990018	0.999721	0.0094638			25.524	1.004	0.992321	1.02883	0.995811	0.996978	1.00875	1.00592	1.01703	1.01995	0.998261	1.00166	1.00632	0.0113985
30.52	0.997149	1.00006	0.995608	0.981286	1.01597	1.01731	1.0016	0.993737	0.999651	0.998537	1.00381	1.00231	1.00059	0.00949786			30.52	1.01781	1.00021	1.00366	0.990061	0.990651	1.02121	0.99494	0.984369	1.00361	1.0018	0.999205	0.990788	0.997747	0.999697	0.0105763			30.52	1.004	0.989572	1.01652	0.995594	0.996731	1.00709	1.00527	1.01703	1.01995	0.994767	1.00166	1.00438	0.0100651
35.512	0.997149	1.00006	0.995608	0.981286	1.01597	1.01731	1.00931	0.980797	0.988647	0.999113	1.005	1.00231	0.99938	0.011845			35.512	1.00294	0.997404	1.00389	0.990101	0.990826	1.02119	0.98529	0.984339	1.00356	1.00181	0.9992	0.990937	0.997922	0.997647	0.00980894			35.512	1.00797	0.982063	1.01054	0.988735	0.999372	1.00875	1.00592	1.01703	1.01995	0.99256	0.997687	1.00278	0.0118289
40.514	0.999565	0.999482	0.995528	0.984728	1.00957	1.01218	0.999007	0.973666	0.979981	0.992046	1.0006	1.00231	0.995722	0.0114337			40.514	0.991018	0.97156	1.00053	0.989581	1.00496	0.984335	1.00083	0.993525	0.992907	0.998534	0.998749	1.00015	0.988799	0.993498	0.00885526			40.514	1.00704	0.978834	1.00018	0.987775	0.997311	1.00709	1.00527	1.00914	1.0136	0.989364	0.993085	0.998971	0.0107239
45.518	0.998608	1.00155	0.995218	0.996345	1.00039	1.00343	0.990371	0.968126	0.972546	0.99155	1.00914	1.00796	0.994602	0.0127333			45.518	0.991169	0.995456	1.00076	0.989621	1.00514	0.984315	1.00118	0.993495	0.992857	0.998549	0.998744	1.0003	0.988974	0.995427	0.00596927			45.518	1.004	0.973335	0.996819	0.985411	0.992352	1.00625	1.00586	1.0069	1.00342	0.98418	0.993693	0.995656	0.0110611
50.516	1.00087	1.00139	0.996825	1.00257	0.987771	0.986233	0.984957	0.959417	0.968473	0.990915	1.00677	1.00986	0.991337	0.0152271			50.516	0.994427	0.997983	0.999128	1.00603	1.02018	1.00323	1.00864	1.00063	0.996016	0.992102	1.00353	1.01012	1.01084	1.0033	0.0078229			50.516	1.00576	0.969957	0.999931	0.978841	0.982907	1.00423	1.00395	1.00435	1.00417	0.981194	0.994259	0.993595	0.0129648
55.519	1.00287	1.00325	1.0052	1.01111	0.982986	0.979076	0.97905	0.941943	0.956689	0.989478	1.00953	1.00516	0.988862	0.0219944			55.519	0.997936	0.99562	0.999353	1.00607	1.02035	1.00321	1.00899	1.0006	0.995966	0.992117	1.00352	1.01028	1.01101	1.00346	0.00779039			55.519	1.00611	0.96221	0.999872	0.975806	0.9707	1.00334	1.00185	1.00233	0.997934	0.976694	0.99649	0.990303	0.0156672
60.524	1.00529	1.00315	1.00987	1.01453	0.97863	0.974739	0.98043	0.923756	0.937013	0.984986	0.994238	1.01184	0.984872	0.0290096			60.524	0.985282	0.99735	0.99333	1.00589	1.01614	1.00239	1.00122	1.01	0.99941	0.992121	1.00572	1.01745	1.00881	1.0027	0.00936625			60.524	1.00106	0.959632	0.996404	0.970534	0.960146	0.997152	1.00208	0.998547	0.995547	0.974234	0.999845	0.986834	0.0170055
65.519	1.00249	0.999433	1.00423	1.00861	0.969702	0.966733	0.970776	0.913446	0.913072	0.984267	0.973493	0.969724	0.972997	0.0318264			65.519	0.993293	0.985479	0.993554	1.00593	1.01631	1.00238	1.00157	1.00997	0.99936	0.992136	1.00572	1.0176	1.00898	1.00248	0.00962305			65.519	0.992388	0.955834	0.996392	0.965105	0.952777	0.991577	0.992161	0.991713	0.9912	0.966309	0.989107	0.980415	0.0166798
70.524	0.993166	0.991683	0.997526	1.00083	0.958475	0.951532	0.953362	0.904605	0.901147	0.98088	0.959713	0.946499	0.961618	0.0335969			70.524	0.64977	0.619277	0.846419	1.02038	1.00523	1.02608	1.00497	1.01457	1.00716	1.00235	1.00802	1.00989	1.03	0.941856	0.144259			70.524	0.990403	0.952003	0.975296	0.95877	0.948058	0.981619	0.982914	0.9983	1.01526	0.952265	0.972857	0.97525	0.021323
75.509	0.982952	0.981838	0.988072	0.996935	0.937812	0.927208	0.934059	0.899192	0.892008	0.976476	0.947035	0.92386	0.948954	0.0356733			75.509	0.596898	0.56626	0.846643	1.02042	1.0054	1.02607	1.00532	1.01454	1.00711	1.00236	1.00802	1.01004	1.03017	0.933789	0.163209			75.509	0.958599	0.938982	0.946268	0.950043	0.940952	0.961371	0.963307	0.971692	0.958917	0.940889	0.954269	0.953208	0.0106564
80.516	0.95517	0.963098	0.967592	0.974356	0.917026	0.905477	0.913659	0.878303	0.884749	0.965419	0.929012	0.909806	0.930306	0.0337487			80.516	0.553049	0.52278	0.666755	0.933826	0.81891	0.853915	1.00087	1.02442	1.00735	0.994975	1.00396	0.987124	1.0132	0.875471	0.181775			80.516	0.935528	0.922364	0.924033	0.933858	0.92854	0.946554	0.943123	0.951322	0.936736	0.927595	0.933857	0.934865	0.00920921
85.521	0.926643	0.941686	0.944848	0.924302	0.902113	0.883312	0.894764	0.863036	0.863892	0.938915	0.898787	0.882994	0.905441	0.0293564			85.521	0.50896	0.491086	0.66698	0.933866	0.819085	0.853895	1.03122	1.02439	1.0073	0.99499	1.00395	0.987275	1.01337	0.872028	0.195485			85.521	0.911366	0.899253	0.926474	0.929919	0.912511	0.926558	0.92194	0.926776	0.91549	0.913582	0.911401	0.917752	0.00934842
90.51	0.889894	0.917603	0.927746	0.902681	0.883985	0.859911	0.871027	0.846256	0.850731	0.910246	0.876013	0.862962	0.883255	0.0267907			90.51	0.472718	0.475627	0.60495	0.850085	0.767546	0.701934	0.87411	0.87512	0.858997	0.85873	0.852287	0.829838	0.893064	0.762693	0.151606			90.51	0.885864	0.881191	0.883928	0.906438	0.896691	0.908952	0.899969	0.899514	0.893413	0.897955	0.889519	0.894858	0.00900681
95.519	0.868777	0.894813	0.909989	0.878141	0.860241	0.83763	0.845134	0.826703	0.832272	0.884444	0.854731	0.840933	0.861151	0.0264385			95.519	0.4457	0.450071	0.505175	0.710893	0.667721	0.601914	0.79446	0.77509	0.758947	0.758745	0.752282	0.629989	0.693239	0.657248	0.122909			95.519	0.864396	0.863446	0.870533	0.905129	0.888231	0.887684	0.878967	0.874152	0.86702	0.88253	0.872693	0.877707	0.0125345
100.513	0.830975	0.865583	0.87607	0.852387	0.841889	0.815506	0.823469	0.809058	0.815018	0.855923	0.831073	0.777895	0.832904	0.0273608			100.513	0.429401	0.444076	0.47682	0.580155	0.602982	0.54533	0.734081	0.754509	0.791824	0.705316	0.696576	0.596231	0.681363	0.618359	0.120173			100.513	0.84311	0.844475	0.853542	0.881482	0.867945	0.862224	0.856157	0.853102	0.846124	0.868871	0.852497	0.85723	0.0118449
105.522	0.80134	0.841181	0.848372	0.825839	0.82354	0.791333	0.799909	0.789878	0.801007	0.828684	0.810803	0.771171	0.811088	0.0228297			105.522	0.42191	0.443349	0.377045	0.520195	0.543157	0.44531	0.734432	0.724479	0.791774	0.655331	0.616571	0.566382	0.671538	0.577806	0.133235			105.522	0.820069	0.824416	0.82969	0.865495	0.855971	0.832707	0.836438	0.831557	0.82592	0.850845	0.831027	0.83674	0.0143808
110.512	0.762654	0.814866	0.814463	0.810505	0.801108	0.765884	0.77994	0.773583	0.747229	0.807007	0.790139	0.764069	0.785954	0.0234623			110.512	0.415155	0.445612	0.336425	0.403543	0.471569	0.376601	0.604187	0.573585	0.56968	0.458141	0.455334	0.405553	0.481595	0.461306	0.0800627			110.512	0.805527	0.803657	0.814457	0.853515	0.84489	0.808533	0.810904	0.81388	0.815746	0.831393	0.810143	0.819331	0.0165586
115.509	0.735442	0.794076	0.783678	0.787888	0.780373	0.740869	0.761657	0.755257	0.726505	0.779702	0.77547	0.741362	0.763523	0.0230745			115.509	0.415155	0.435612	0.336425	0.393543	0.461569	0.370601	0.604187	0.570585	0.56968	0.450141	0.450334	0.400553	0.481595	0.456922	0.081345			115.509	0.787464	0.78681	0.794935	0.834643	0.829403	0.790251	0.791775	0.801857	0.804523	0.813865	0.793913	0.802676	0.0166089
120.518	0.70988	0.775693	0.760974	0.77079	0.757474	0.718338	0.745031	0.739174	0.713093	0.761231	0.762309	0.729193	0.745265	0.0230144			120.518	0.417092	0.454256	0.33665	0.353583	0.451744	0.376581	0.524537	0.463555	0.50963	0.408156	0.405329	0.405703	0.40177	0.423737	0.0555297			120.518	0.772804	0.77396	0.780666	0.827998	0.818622	0.772386	0.771403	0.794485	0.791794	0.798662	0.782449	0.789566	0.0192681
125.519	0.689674	0.760036	0.740041	0.757255	0.743871	0.705552	0.733414	0.727628	0.699719	0.739736	0.750668	0.72062	0.730684	0.0227649			125.519	0.41754	0.467239	0.329301	0.338934	0.444678	0.3569	0.435014	0.397903	0.429395	0.373903	0.376403	0.341596	0.369276	0.390622	0.0446783			125.519	0.764551	0.761693	0.773566	0.807548	0.803122	0.758169	0.759095	0.788819	0.790076	0.781322	0.767807	0.777797	0.0176031
130.514	0.672069	0.743244	0.716714	0.745369	0.725193	0.688669	0.722773	0.714657	0.689378	0.719093	0.738742	0.710423	0.715527	0.0227202			130.514	0.424926	0.482022	0.329526	0.338974	0.444853	0.35688	0.435364	0.397873	0.429345	0.373918	0.376398	0.341746	0.369451	0.392406	0.0472946			130.514	0.756668	0.754136	0.765166	0.797097	0.796329	0.746741	0.74579	0.782233	0.783112	0.764369	0.75872	0.768215	0.0185817
135.52	0.664502	0.73147	0.696859	0.740638	0.713294	0.67941	0.714778	0.702824	0.677291	0.704325	0.730805	0.697441	0.70447	0.0233335			135.52	0.425666	0.490167	0.338437	0.327333	0.4326	0.357766	0.39785	0.357997	0.390127	0.35891	0.354142	0.338848	0.353604	0.378727	0.0468797			135.52	0.74985	0.749492	0.757841	0.780986	0.791679	0.739746	0.741102	0.776343	0.778625	0.753999	0.753034	0.761154	0.0176445
140.51	0.663092	0.727515	0.689691	0.7318	0.701736	0.67278	0.708545	0.69234	0.669981	0.688591	0.723753	0.690738	0.696713	0.0226918			140.51	0.431666	0.498167	0.337437	0.317333	0.4326	0.357766	0.35785	0.337997	0.360127	0.32891	0.344142	0.328848	0.343604	0.367419	0.0532776			140.51	0.74172	0.752126	0.759704	0.776557	0.787355	0.7372	0.734741	0.773894	0.774778	0.745404	0.749058	0.757503	0.0180338
145.516	0.663642	0.726387	0.683791	0.724651	0.695489	0.66857	0.704373	0.686572	0.665601	0.677427	0.715272	0.68877	0.691712	0.0220002			145.516	0.431666	0.498167	0.337437	0.317333	0.4326	0.357766	0.35785	0.337997	0.360127	0.32891	0.344142	0.328848	0.343604	0.367419	0.0532776			145.516	0.744744	0.751997	0.761566	0.766979	0.786898	0.74123	0.734551	0.773496	0.77714	0.736281	0.747872	0.756614	0.0176944
150.521	0.668607	0.724626	0.680922	0.728328	0.690948	0.66629	0.702522	0.682644	0.663189	0.675843	0.71132	0.686118	0.690113	0.0220964			150.521	0.443723	0.511409	0.337662	0.317373	0.432775	0.357746	0.3582	0.337967	0.360077	0.328925	0.344137	0.328999	0.343779	0.369444	0.0572438			150.521	0.743121	0.755883	0.767838	0.758226	0.785128	0.744069	0.735286	0.773545	0.774488	0.73437	0.75179	0.756704	0.0169133
155.512	0.668363	0.723748	0.678587	0.726962	0.691074	0.672093	0.70456	0.680601	0.659752	0.672694	0.708336	0.683802	0.689214	0.0219655			155.512	0.443723	0.521409	0.347662	0.317373	0.422775	0.367746	0.3482	0.327967	0.340077	0.328925	0.334137	0.328999	0.343779	0.367136	0.0597155			155.512	0.741332	0.760427	0.773913	0.750757	0.784377	0.750054	0.735798	0.772141	0.773982	0.731542	0.757218	0.757413	0.0173016
160.522	0.677529	0.725286	0.681008	0.726293	0.696682	0.678624	0.706449	0.675404	0.657801	0.671789	0.705731	0.680191	0.690232	0.0216749			160.522	0.456434	0.531088	0.355162	0.323972	0.403275	0.373746	0.332249	0.315092	0.31883	0.325665	0.342739	0.347081	0.343908	0.366865	0.0630645			160.522	0.744421	0.76315	0.776768	0.750305	0.783883	0.757115	0.742132	0.77208	0.773881	0.73243	0.75836	0.759502	0.0162002
165.516	0.684424	0.728826	0.684639	0.729554	0.701843	0.684946	0.709054	0.672569	0.657759	0.66977	0.699665	0.679188	0.691853	0.0225274			165.516	0.467176	0.546219	0.355387	0.324012	0.40345	0.373726	0.332599	0.315062	0.31878	0.32568	0.342734	0.347231	0.344083	0.368934	0.0676271			165.516	0.74706	0.768144	0.784287	0.74521	0.783543	0.760417	0.744908	0.774035	0.774986	0.731974	0.764492	0.761732	0.0173746
170.511	0.690998	0.731693	0.690934	0.734348	0.704628	0.688298	0.713526	0.671775	0.659556	0.667813	0.697673	0.677848	0.694091	0.0238065			170.511	0.467176	0.546219	0.355387	0.324012	0.40345	0.373726	0.332599	0.315062	0.31878	0.32568	0.342734	0.347231	0.344083	0.368934	0.0676271			170.511	0.747609	0.775508	0.789648	0.740869	0.779692	0.76635	0.746875	0.77405	0.779024	0.733396	0.768932	0.763814	0.0185102
175.519	0.69592	0.735058	0.693111	0.743553	0.71261	0.697204	0.720071	0.672575	0.66344	0.671547	0.698124	0.676732	0.698329	0.0255297			175.519	0.475397	0.552033	0.366463	0.325868	0.407004	0.380953	0.33603	0.311202	0.31181	0.331141	0.348734	0.361345	0.351577	0.373812	0.0694495			175.519	0.750466	0.777743	0.795069	0.746051	0.775955	0.772152	0.750519	0.775067	0.781857	0.735041	0.779066	0.767181	0.0185642
180.52	0.703598	0.73713	0.698254	0.742771	0.721065	0.70272	0.726635	0.677133	0.668153	0.675841	0.703586	0.673996	0.702573	0.0254325			180.52	0.475397	0.562033	0.376463	0.325868	0.407004	0.387953	0.33603	0.311202	0.31181	0.341141	0.348734	0.381345	0.371577	0.379735	0.0706209			180.52	0.753887	0.785075	0.800287	0.740723	0.775347	0.77473	0.754581	0.775751	0.780769	0.737626	0.785094	0.769443	0.0199288
185.522	0.712748	0.741056	0.708186	0.736594	0.726893	0.707759	0.730208	0.681226	0.669654	0.682633	0.70278	0.673271	0.706084	0.024869			185.522	0.490367	0.575144	0.376688	0.325908	0.407179	0.387933	0.33638	0.311172	0.31176	0.341156	0.348729	0.381494	0.371752	0.381974	0.0751685			185.522	0.755921	0.790368	0.803889	0.751079	0.773129	0.780647	0.762976	0.778019	0.781924	0.740728	0.788323	0.773364	0.0188855
190.523	0.719424	0.744858	0.71593	0.754103	0.733517	0.714823	0.734828	0.680513	0.667532	0.686207	0.707017	0.675142	0.711158	0.0284827			190.523	0.500593	0.589678	0.39962	0.35055	0.42943	0.389388	0.357855	0.31368	0.314596	0.380599	0.374891	0.414104	0.432673	0.403666	0.0753551			190.523	0.760339	0.7953	0.810872	0.747774	0.772298	0.782896	0.762729	0.780091	0.783726	0.741599	0.789484	0.775192	0.0207422
195.517	0.718172	0.741166	0.714537	0.755867	0.746624	0.72839	0.73542	0.686047	0.66686	0.688525	0.703037	0.67557	0.713351	0.0293618			195.517	0.510261	0.593849	0.399845	0.35059	0.429605	0.386368	0.358204	0.31365	0.314546	0.370614	0.37086	0.410253	0.430848	0.403038	0.0776711			195.517	0.763205	0.79884	0.820975	0.755514	0.77235	0.78637	0.768816	0.782971	0.791756	0.743103	0.79071	0.77951	0.0218179
200.513	0.742959	0.746774	0.727233	0.760197	0.746502	0.726469	0.73311	0.687139	0.67513	0.696397	0.713335	0.678014	0.719438	0.0290484			200.513	0.518261	0.603849	0.399845	0.35059	0.429605	0.389368	0.358204	0.31365	0.314546	0.380614	0.374886	0.414253	0.432848	0.406194	0.0802426			200.513	0.767242	0.804182	0.813338	0.75909	0.774585	0.787324	0.771144	0.786831	0.795781	0.744372	0.793357	0.781568	0.0204304
205.509	0.74582	0.748458	0.732851	0.765245	0.753755	0.732455	0.735849	0.69468	0.678958	0.700563	0.715182	0.67853	0.723529	0.0294362			205.509	0.532554	0.615531	0.427975	0.399536	0.443918	0.376136	0.375793	0.327803	0.330618	0.419454	0.396143	0.430865	0.445904	0.424787	0.0782004			205.509	0.768941	0.808929	0.813525	0.75537	0.779283	0.791576	0.769593	0.787286	0.79881	0.742517	0.797313	0.783013	0.0222359
210.518	0.751888	0.751229	0.73858	0.770541	0.762203	0.741959	0.740972	0.699083	0.68332	0.706449	0.718585	0.683551	0.72903	0.0300203			210.518	0.55695	0.632513	0.4282	0.399576	0.444093	0.376116	0.376143	0.327773	0.330568	0.419469	0.396138	0.431016	0.446079	0.428049	0.0845892			210.518	0.769446	0.814082	0.813645	0.75586	0.78218	0.793578	0.773054	0.790958	0.797605	0.746364	0.796762	0.784867	0.0219246
215.519	0.758611	0.755468	0.745793	0.777169	0.767121	0.743299	0.748693	0.704742	0.686439	0.710683	0.720286	0.687607	0.733826	0.0308521			215.519	0.55095	0.630513	0.4282	0.399576	0.440093	0.376116	0.370143	0.320773	0.330568	0.410469	0.390138	0.430016	0.440079	0.424433	0.0845763			215.519	0.769629	0.819102	0.816132	0.76082	0.786601	0.798519	0.777515	0.789382	0.796294	0.749989	0.798306	0.787481	0.0216248
220.513	0.765168	0.757163	0.753101	0.777177	0.773103	0.752302	0.755007	0.709821	0.693483	0.719067	0.72268	0.691389	0.739122	0.0303325			220.513	0.559556	0.645446	0.461295	0.461877	0.473907	0.418514	0.39541	0.350529	0.336509	0.46179	0.432988	0.489025	0.512347	0.461476	0.0826208			220.513	0.773272	0.817468	0.821139	0.76228	0.788697	0.803031	0.779573	0.793492	0.799684	0.74974	0.800595	0.789906	0.0221169
225.52	0.773811	0.7643	0.759542	0.785248	0.777345	0.75792	0.764541	0.715519	0.693208	0.723153	0.728329	0.694439	0.74478	0.0323215			225.52	0.572134	0.661245	0.46152	0.461917	0.474082	0.418494	0.395761	0.350499	0.336459	0.461805	0.432983	0.489175	0.512522	0.463738	0.0868626			225.52	0.778159	0.819143	0.82861	0.761008	0.789142	0.809102	0.783939	0.798091	0.802378	0.753351	0.805811	0.793521	0.0232348
230.515	0.77748	0.764616	0.766758	0.786824	0.78658	0.764812	0.770812	0.719124	0.699489	0.731661	0.735868	0.693621	0.749804	0.0327735			230.515	0.582073	0.675719	0.491276	0.526283	0.514189	0.461821	0.416171	0.377838	0.355416	0.497289	0.498838	0.545295	0.557753	0.499997	0.0857759			230.515	0.781757	0.821909	0.834763	0.768296	0.79317	0.814983	0.793525	0.80339	0.80775	0.754808	0.812682	0.798821	0.023662
235.518	0.785053	0.772596	0.776029	0.794298	0.795923	0.778593	0.778651	0.724893	0.703379	0.736127	0.738223	0.704012	0.757315	0.0340245			235.518	0.591403	0.682853	0.4915	0.526323	0.510364	0.461801	0.41052	0.387808	0.355366	0.497304	0.498833	0.545445	0.557928	0.501342	0.0871016			235.518	0.786326	0.825748	0.837841	0.774294	0.792413	0.818255	0.796558	0.807788	0.809482	0.758197	0.816963	0.80217	0.023408
240.518	0.790694	0.775707	0.782474	0.803491	0.801056	0.785773	0.784145	0.727897	0.711503	0.74283	0.74527	0.701071	0.762659	0.03542			240.518	0.591403	0.692853	0.4915	0.526323	0.544364	0.481801	0.41652	0.39808	0.365366	0.527304	0.508833	0.585445	0.587928	0.516748	0.089584			240.518	0.792214	0.828519	0.842125	0.778453	0.794557	0.816882	0.800035	0.814335	0.812546	0.762277	0.8279	0.806349	0.0235547
245.51	0.798113	0.781197	0.789973	0.809833	0.81079	0.795896	0.787153	0.734344	0.715545	0.746225	0.747583	0.716246	0.769408	0.0353164			245.51	0.603747	0.706933	0.527646	0.562189	0.566135	0.495588	0.44032	0.418302	0.37743	0.549988	0.550222	0.608814	0.631749	0.541466	0.0911664			245.51	0.794518	0.831467	0.842023	0.787546	0.793357	0.818248	0.803266	0.818468	0.815791	0.766944	0.833876	0.809591	0.0226888
250.515	0.804782	0.787007	0.796663	0.811004	0.818723	0.8034	0.787308	0.739779	0.722218	0.753302	0.755219	0.72193	0.775111	0.034865			250.515	0.610265	0.718196	0.527871	0.562229	0.56631	0.495568	0.44067	0.418272	0.37738	0.550003	0.550217	0.608964	0.631924	0.542913	0.0932864			250.515	0.796556	0.834999	0.849135	0.782078	0.789684	0.819779	0.805969	0.82021	0.819047	0.769657	0.842693	0.811801	0.0254722
255.518	0.81394	0.791039	0.806294	0.821343	0.826104	0.808712	0.78969	0.744864	0.730256	0.758905	0.760612	0.723854	0.781301	0.0361565			255.518	0.621069	0.725072	0.540998	0.60107	0.573403	0.529854	0.469143	0.435898	0.386452	0.569828	0.562206	0.64064	0.660547	0.562783	0.0933197			255.518	0.799449	0.838321	0.850137	0.783824	0.790975	0.818546	0.808433	0.824285	0.820403	0.77418	0.847545	0.814191	0.0254142
260.515	0.817662	0.793769	0.808761	0.825757	0.832175	0.817128	0.793088	0.752056	0.738368	0.765508	0.767528	0.727749	0.786629	0.0355264			260.515	0.621069	0.725072	0.560998	0.61107	0.603403	0.549854	0.489143	0.455898	0.396452	0.579828	0.582206	0.67064	0.680547	0.578937	0.0918228			260.515	0.802747	0.842278	0.852881	0.787317	0.790948	0.820436	0.811875	0.827374	0.824237	0.777473	0.851853	0.81722	0.0258147
265.522	0.826202	0.801034	0.818748	0.82676	0.83762	0.822993	0.795746	0.760252	0.743063	0.773811	0.781291	0.731414	0.793245	0.0353312			265.522	0.631528	0.732381	0.561223	0.61111	0.603578	0.549834	0.489493	0.455868	0.396402	0.579843	0.582201	0.67079	0.680722	0.580383	0.0932562			265.522	0.806833	0.844396	0.858092	0.790129	0.795846	0.822274	0.813579	0.829391	0.824411	0.782156	0.854928	0.820185	0.0254971
270.516	0.831798	0.804541	0.823664	0.83143	0.841849	0.826474	0.801061	0.764331	0.747426	0.779556	0.785782	0.736184	0.797841	0.0352986			270.516	0.64871	0.73965	0.581879	0.645513	0.618137	0.59011	0.49976	0.51748	0.42987	0.635924	0.620277	0.718046	0.743981	0.614564	0.0931453			270.516	0.810085	0.848536	0.859535	0.795868	0.799688	0.824375	0.815123	0.830931	0.826865	0.783665	0.853392	0.822551	0.0245841
275.512	0.836294	0.808267	0.8267	0.829358	0.845942	0.829369	0.804573	0.769061	0.75236	0.785721	0.797689	0.746019	0.802613	0.0333338			275.512	0.651649	0.746047	0.582104	0.645553	0.618312	0.59009	0.50011	0.51745	0.42982	0.635939	0.620272	0.718197	0.744156	0.615361	0.0939709			275.512	0.814132	0.850536	0.861108	0.803072	0.804209	0.82626	0.81759	0.836221	0.831626	0.785778	0.851974	0.825682	0.0233971
280.521	0.84204	0.812582	0.832065	0.835908	0.846377	0.831365	0.80675	0.774802	0.757323	0.78936	0.803895	0.755396	0.807322	0.0321279			280.521	0.661649	0.746047	0.591044	0.665553	0.618312	0.60009	0.51011	0.55745	0.44982	0.655939	0.650272	0.748197	0.754156	0.631434	0.0916632			280.521	0.816148	0.855538	0.866453	0.809067	0.811865	0.827406	0.820418	0.840117	0.833803	0.787083	0.848903	0.8288	0.0231056
285.514	0.843592	0.81233	0.835808	0.839321	0.850666	0.836244	0.810888	0.782188	0.761053	0.794678	0.809896	0.760602	0.811439	0.0313663			285.514	0.675927	0.755652	0.609849	0.682668	0.618408	0.61739	0.525726	0.577002	0.453642	0.677804	0.684498	0.77213	0.761519	0.647093	0.0935905			285.514	0.813461	0.858187	0.864467	0.813772	0.817787	0.832553	0.826202	0.841318	0.838954	0.791474	0.850431	0.831691	0.0218356
290.516	0.852734	0.818315	0.838674	0.842661	0.854523	0.840857	0.813337	0.788228	0.765307	0.803092	0.813808	0.768003	0.816628	0.0308959			290.516	0.693279	0.763927	0.610074	0.682708	0.618583	0.61737	0.526076	0.576972	0.453592	0.677819	0.684493	0.772281	0.761694	0.649144	0.0949635			290.516	0.814366	0.86114	0.867259	0.822787	0.822513	0.8382	0.829133	0.843356	0.837913	0.793604	0.853439	0.834883	0.0215203
295.51	0.85588	0.820523	0.844935	0.847064	0.858818	0.846763	0.819521	0.793804	0.771268	0.809953	0.817663	0.77354	0.821644	0.0303895			295.51	0.706619	0.772889	0.632177	0.723208	0.651083	0.656208	0.560202	0.591706	0.469145	0.715516	0.714483	0.824901	0.790556	0.677592	0.0987819			295.51	0.815577	0.863092	0.871036	0.825734	0.827229	0.839492	0.831505	0.845799	0.840243	0.797669	0.856114	0.83759	0.0213386
300.519	0.859844	0.823268	0.846094	0.848795	0.864767	0.853556	0.82353	0.800171	0.775306	0.815175	0.821974	0.779254	0.825978	0.0300003			300.519	0.706619	0.772889	0.632177	0.723208	0.651083	0.656208	0.560202	0.591706	0.469145	0.715516	0.714483	0.824901	0.790556	0.677592	0.0987819			300.519	0.81975	0.866173	0.870941	0.82651	0.829216	0.841249	0.834092	0.845915	0.840551	0.79958	0.860076	0.839459	0.0211094
305.511	0.863442	0.827326	0.852275	0.849269	0.870288	0.8587	0.828784	0.804014	0.779731	0.819567	0.829518	0.779774	0.830224	0.0305624			305.511	0.715302	0.778734	0.632402	0.723248	0.651258	0.656188	0.560552	0.591676	0.469095	0.715531	0.714478	0.82505	0.790731	0.678788	0.0995015			305.511	0.82386	0.870908	0.870534	0.83291	0.828947	0.845092	0.838624	0.848516	0.843992	0.806402	0.862207	0.842908	0.0199143
310.521	0.868397	0.83119	0.853356	0.855035	0.873269	0.864856	0.833505	0.809615	0.782064	0.826145	0.834289	0.783602	0.83461	0.0307361			310.521	0.72446	0.789631	0.658719	0.700321	0.676547	0.681612	0.591983	0.632516	0.490162	0.744615	0.748378	0.853562	0.796399	0.699147	0.0951637			310.521	0.829013	0.872224	0.872855	0.831333	0.828776	0.845869	0.842101	0.853306	0.848143	0.810473	0.866455	0.845504	0.0199005
315.515	0.872047	0.835335	0.855441	0.857623	0.875776	0.869666	0.837821	0.812761	0.787845	0.830794	0.836065	0.786052	0.838102	0.0304392			315.515	0.733591	0.794452	0.658944	0.700361	0.676722	0.681592	0.592333	0.632486	0.490112	0.74463	0.748373	0.853713	0.796574	0.700299	0.095788			315.515	0.835504	0.875309	0.880926	0.833005	0.831124	0.849283	0.845841	0.85759	0.851673	0.812733	0.87198	0.849543	0.0209764
320.52	0.875595	0.840288	0.85967	0.863757	0.882276	0.876018	0.841018	0.816896	0.792096	0.835574	0.841586	0.792593	0.843114	0.0305789			320.52	0.733591	0.794452	0.658944	0.700361	0.676722	0.681592	0.592333	0.632486	0.490112	0.74463	0.748373	0.853713	0.796574	0.700299	0.095788			320.52	0.836837	0.879236	0.884203	0.840094	0.833495	0.852035	0.854586	0.859648	0.85414	0.81678	0.87637	0.853402	0.0209175
325.513	0.879504	0.844015	0.862756	0.862095	0.884363	0.879535	0.842365	0.820391	0.79735	0.837699	0.845479	0.797691	0.846104	0.0296973			325.513	0.744013	0.800916	0.687137	0.715742	0.704599	0.706202	0.630858	0.684915	0.51763	0.781331	0.798487	0.861848	0.817172	0.726988	0.0901991			325.513	0.840103	0.879404	0.887418	0.842145	0.836517	0.854283	0.855846	0.863221	0.860101	0.820378	0.882398	0.856529	0.0209613
330.523	0.881893	0.849591	0.869247	0.863864	0.890114	0.884055	0.847617	0.826758	0.803194	0.841166	0.849969	0.803805	0.850939	0.0290563			330.523	0.755034	0.806394	0.687362	0.715782	0.704774	0.706182	0.631209	0.684885	0.51758	0.781346	0.798482	0.861999	0.817347	0.728337	0.0908053			330.523	0.84343	0.882547	0.8896	0.846554	0.841428	0.856433	0.855683	0.866454	0.862408	0.824873	0.882695	0.859282	0.0200173
335.514	0.885114	0.84955	0.869596	0.863118	0.895734	0.889264	0.852577	0.83121	0.806824	0.846825	0.852996	0.804769	0.853965	0.0294228			335.514	0.766465	0.813685	0.705685	0.717429	0.724143	0.764736	0.661292	0.730775	0.535649	0.810443	0.844391	0.86342	0.799939	0.749081	0.0867623			335.514	0.847028	0.885682	0.890064	0.852117	0.843972	0.855448	0.854237	0.869958	0.868493	0.82785	0.890999	0.86235	0.0205177
340.519	0.889121	0.851517	0.870957	0.868823	0.899788	0.89097	0.857694	0.836249	0.811098	0.849744	0.855032	0.808947	0.857495	0.0290484			340.519	0.776593	0.81913	0.70591	0.717469	0.724318	0.764716	0.661642	0.730745	0.535599	0.810458	0.844386	0.86357	0.800114	0.750358	0.0873126			340.519	0.849813	0.888466	0.894789	0.854285	0.847795	0.857612	0.855178	0.872475	0.869508	0.830021	0.892513	0.864769	0.0207043
345.513	0.889625	0.851276	0.871362	0.872307	0.901502	0.894774	0.864361	0.83958	0.815866	0.856547	0.859948	0.813538	0.860891	0.0281407			345.513	0.776593	0.81913	0.70591	0.717469	0.724318	0.764716	0.661642	0.730745	0.535599	0.810458	0.844386	0.86357	0.800114	0.750358	0.0873126			345.513	0.854189	0.89197	0.897743	0.86244	0.849211	0.859939	0.857964	0.874859	0.870012	0.833964	0.89179	0.867644	0.0199341
350.522	0.896174	0.858529	0.875814	0.875389	0.900512	0.892369	0.870743	0.845554	0.816966	0.860046	0.862423	0.819909	0.864536	0.0270167			350.522	0.783115	0.825251	0.735366	0.739216	0.714998	0.780477	0.683855	0.767746	0.563246	0.830292	0.869172	0.887147	0.835622	0.770423	0.0866879			350.522	0.856571	0.893877	0.901953	0.862779	0.850505	0.862522	0.859538	0.877698	0.87261	0.839287	0.889045	0.869671	0.0193388
355.508	0.89806	0.860574	0.879805	0.881798	0.90016	0.893545	0.876412	0.850284	0.820464	0.867731	0.864183	0.825373	0.868199	0.0260259			355.508	0.793184	0.829991	0.735591	0.739256	0.715173	0.780457	0.684205	0.767716	0.563196	0.830307	0.869167	0.887296	0.835797	0.771641	0.0871007			355.508	0.857841	0.897039	0.90445	0.863263	0.851753	0.868481	0.863207	0.879785	0.875577	0.840715	0.888181	0.871845	0.0194168
360.519	0.905651	0.867346	0.885206	0.880997	0.901233	0.895869	0.882812	0.854781	0.825418	0.872566	0.867728	0.829857	0.872455	0.0256002			360.519	0.804094	0.836812	0.755062	0.772109	0.745488	0.788396	0.720011	0.794486	0.586078	0.864998	0.87715	0.919944	0.862504	0.794395	0.0854051			360.519	0.862706	0.900949	0.903245	0.867293	0.854105	0.869651	0.865168	0.881759	0.877932	0.846287	0.889813	0.874446	0.0182711
365.51	0.908758	0.873291	0.891072	0.88225	0.903324	0.900515	0.88816	0.859511	0.829292	0.877474	0.873136	0.837184	0.876997	0.0248646			365.51	0.817035	0.84137	0.755287	0.772149	0.745663	0.788376	0.720361	0.794456	0.586028	0.865013	0.877145	0.920094	0.862679	0.79582	0.0857921			365.51	0.869007	0.903455	0.902237	0.869225	0.857637	0.872806	0.865562	0.883729	0.880731	0.847589	0.894205	0.876926	0.0179014
370.52	0.910047	0.875141	0.893256	0.883396	0.907667	0.905544	0.892	0.863843	0.8328	0.88209	0.874687	0.847335	0.880651	0.0238538			370.52	0.824678	0.843864	0.767469	0.79326	0.764797	0.791405	0.757547	0.804534	0.600272	0.882371	0.887905	0.922943	0.872699	0.80875	0.0819457			370.52	0.871656	0.906012	0.912122	0.874559	0.860144	0.872685	0.865156	0.887751	0.885484	0.854727	0.89976	0.880914	0.0189366
375.514	0.912907	0.878526	0.898513	0.88556	0.914218	0.913214	0.893498	0.868516	0.835984	0.885608	0.87605	0.851953	0.884546	0.0244391			375.514	0.824678	0.843864	0.777469	0.81326	0.774797	0.801405	0.767547	0.814534	0.650272	0.892371	0.907905	0.922943	0.872699	0.820288	0.0723197			375.514	0.872839	0.90839	0.906142	0.880982	0.86542	0.874667	0.86772	0.892929	0.892543	0.858385	0.904055	0.884007	0.0176839
380.508	0.91388	0.883899	0.899441	0.885871	0.917074	0.919278	0.897987	0.871819	0.839217	0.889563	0.881042	0.860927	0.888333	0.0236825			380.508	0.833948	0.849287	0.777694	0.8133	0.774972	0.801385	0.767897	0.814504	0.650222	0.892386	0.9079	0.923092	0.872874	0.821497	0.0725667			380.508	0.875824	0.910555	0.91041	0.885136	0.870002	0.877078	0.869305	0.895147	0.894333	0.861913	0.911278	0.887362	0.018081
385.513	0.916318	0.885298	0.903759	0.882762	0.921691	0.923371	0.898107	0.87646	0.843622	0.894835	0.883726	0.866565	0.891376	0.0234784			385.513	0.841716	0.855745	0.799487	0.837977	0.811031	0.830084	0.81119	0.835677	0.704813	0.905951	0.903652	0.945417	0.897178	0.844609	0.0608721			385.513	0.878678	0.912392	0.910852	0.890006	0.872222	0.881634	0.873063	0.900917	0.897802	0.865271	0.914144	0.890635	0.0176278
390.519	0.920335	0.887709	0.904945	0.884336	0.922361	0.924874	0.90085	0.87953	0.84651	0.89734	0.886851	0.871818	0.893955	0.0229024			390.519	0.850024	0.859286	0.799712	0.838017	0.811206	0.830064	0.81154	0.835647	0.704763	0.905966	0.903647	0.945566	0.897353	0.845599	0.0609465			390.519	0.880403	0.91476	0.911357	0.892942	0.875792	0.884421	0.876603	0.900285	0.894996	0.869784	0.914141	0.892317	0.0162653
395.519	0.92218	0.888941	0.90368	0.886206	0.922305	0.926225	0.904536	0.88296	0.849912	0.901467	0.892182	0.874556	0.896262	0.0220869			395.519	0.8603	0.866559	0.816485	0.827729	0.830574	0.828482	0.833264	0.843564	0.726292	0.919704	0.921144	0.954375	0.887753	0.855094	0.0579995			395.519	0.881055	0.917736	0.915726	0.898093	0.87968	0.886083	0.878808	0.897282	0.893715	0.873576	0.916274	0.894366	0.0162509
400.51	0.92519	0.891804	0.904876	0.885353	0.923802	0.928274	0.909115	0.887023	0.858346	0.901704	0.895612	0.881804	0.899409	0.0205417			400.51	0.866696	0.862473	0.81671	0.827769	0.835749	0.828462	0.843614	0.863534	0.736242	0.919719	0.931139	0.954524	0.887928	0.859581	0.0566298			400.51	0.882293	0.919131	0.918795	0.90197	0.883055	0.88662	0.879149	0.896846	0.894722	0.877447	0.918205	0.896203	0.0162999
405.511	0.926463	0.896169	0.908757	0.884973	0.927552	0.931737	0.914123	0.893371	0.860595	0.905533	0.901706	0.886918	0.903158	0.0205934			405.511	0.866696	0.872473	0.81671	0.827769	0.835749	0.828462	0.843614	0.863534	0.736242	0.919719	0.931139	0.954524	0.887928	0.860351	0.0567401			405.511	0.886429	0.92262	0.92485	0.904995	0.886682	0.888153	0.884894	0.898823	0.895232	0.880965	0.919224	0.899352	0.0162346
410.52	0.924325	0.896716	0.907281	0.885353	0.928705	0.933945	0.918312	0.896036	0.863513	0.909977	0.908042	0.892607	0.905401	0.0199942			410.52	0.872998	0.877374	0.840273	0.836944	0.850317	0.876	0.863985	0.883588	0.77133	0.928789	0.952197	0.961622	0.918856	0.879559	0.0518217			410.52	0.888889	0.924071	0.93233	0.910318	0.886073	0.8904	0.886028	0.899894	0.898726	0.886013	0.922557	0.9023	0.0172737
415.514	0.926808	0.898223	0.907834	0.887616	0.930178	0.934844	0.921272	0.898968	0.86947	0.911462	0.910214	0.897576	0.907872	0.0189376			415.514	0.87659	0.881883	0.840497	0.836984	0.850492	0.87598	0.864334	0.883558	0.77128	0.928804	0.952192	0.961771	0.919031	0.880261	0.0517957			415.514	0.893147	0.927628	0.934103	0.908088	0.889166	0.891221	0.887183	0.903441	0.90277	0.889624	0.925242	0.904692	0.0170868
420.521	0.931094	0.902909	0.911032	0.887327	0.932879	0.939242	0.925786	0.904856	0.874385	0.913593	0.912173	0.901507	0.911399	0.0190676			420.521	0.881342	0.885551	0.862663	0.853258	0.873219	0.886691	0.87942	0.883763	0.813304	0.926275	0.943283	0.974196	0.926534	0.8915	0.0418998			420.521	0.895222	0.928111	0.932205	0.915778	0.890263	0.89324	0.891674	0.908451	0.908389	0.892482	0.927092	0.907537	0.0161753
425.517	0.931983	0.905737	0.909646	0.888305	0.933633	0.944462	0.9279	0.908956	0.882771	0.916215	0.916295	0.907573	0.914456	0.0181587			425.517	0.885095	0.889217	0.862888	0.853298	0.873394	0.886671	0.87977	0.883733	0.813254	0.92629	0.943278	0.974345	0.926709	0.892149	0.0418176			425.517	0.895699	0.929022	0.93462	0.917498	0.893924	0.89669	0.896419	0.911639	0.910831	0.895605	0.932822	0.910434	0.0160565
430.513	0.936386	0.908563	0.912439	0.889953	0.940183	0.949391	0.928624	0.913978	0.893247	0.917738	0.916467	0.912496	0.918289	0.0178265			430.513	0.894465	0.896972	0.880344	0.876692	0.875535	0.883578	0.892752	0.897022	0.83663	0.939119	0.955813	0.979801	0.949835	0.904504	0.0399459			430.513	0.897269	0.931058	0.93763	0.924161	0.897277	0.899093	0.899735	0.91447	0.91329	0.900663	0.939603	0.914023	0.0166493
435.516	0.936167	0.912188	0.912789	0.890463	0.945256	0.95303	0.93276	0.908588	0.890988	0.922525	0.919858	0.917031	0.920137	0.0193659			435.516	0.897146	0.898292	0.880569	0.876732	0.87571	0.883558	0.893101	0.896992	0.83658	0.939134	0.955808	0.97995	0.95001	0.904891	0.0398927			435.516	0.89782	0.933612	0.938655	0.924816	0.899085	0.901792	0.902407	0.915802	0.914538	0.903265	0.942087	0.915807	0.0165798
440.521	0.938525	0.913528	0.912391	0.893642	0.948767	0.957671	0.936453	0.921644	0.89233	0.909757	0.909857	0.923652	0.921518	0.0204869			440.521	0.905709	0.898919	0.897741	0.902307	0.877924	0.913621	0.917067	0.917161	0.847264	0.945373	0.975142	0.993152	0.946586	0.918305	0.0390305			440.521	0.900352	0.939568	0.941518	0.926992	0.906427	0.903061	0.903974	0.91705	0.914628	0.905663	0.943712	0.91845	0.0166966
445.51	0.939395	0.91783	0.915443	0.897975	0.950453	0.959114	0.938552	0.924758	0.897474	0.927842	0.931395	0.931563	0.92765	0.0186867			445.51	0.916147	0.903033	0.897966	0.902347	0.878099	0.913601	0.917417	0.917131	0.847214	0.945388	0.975137	0.993301	0.946761	0.919503	0.0387081			445.51	0.901792	0.944538	0.948211	0.931382	0.909678	0.906028	0.90672	0.919351	0.917637	0.909228	0.946874	0.921949	0.017719
450.519	0.94222	0.918866	0.915872	0.90227	0.949862	0.960882	0.943415	0.931102	0.902857	0.931922	0.932061	0.938874	0.93085	0.0180554			450.519	0.920857	0.905558	0.915817	0.919353	0.893513	0.923969	0.935246	0.929523	0.88352	0.944437	0.967107	0.988943	0.957925	0.929674	0.0294242			450.519	0.905627	0.950188	0.950347	0.932962	0.911362	0.907108	0.907334	0.922963	0.922496	0.913993	0.94417	0.924414	0.0174043
455.522	0.946893	0.922361	0.920148	0.906801	0.949926	0.960903	0.946352	0.936276	0.905599	0.935689	0.937821	0.945332	0.934508	0.0173674			455.522	0.923361	0.910795	0.916042	0.919393	0.893688	0.923949	0.935596	0.929493	0.88347	0.944452	0.967102	0.989092	0.9581	0.930349	0.0290651			455.522	0.905407	0.95211	0.949141	0.938022	0.913688	0.912822	0.909713	0.924146	0.923763	0.917819	0.940112	0.926068	0.0162813
460.512	0.947964	0.928452	0.925386	0.911392	0.948548	0.959272	0.950031	0.939829	0.904158	0.941231	0.942831	0.952627	0.937643	0.0169515			460.512	0.927741	0.912315	0.924382	0.925492	0.900359	0.920331	0.929505	0.932266	0.904858	0.94773	0.958383	0.999687	0.960734	0.934137	0.0268912			460.512	0.910284	0.95657	0.951822	0.942544	0.915065	0.911389	0.908957	0.927438	0.925534	0.921319	0.938709	0.928148	0.0169719
465.521	0.952397	0.932778	0.929362	0.909529	0.948452	0.961904	0.952701	0.94145	0.907118	0.944732	0.945005	0.962259	0.940641	0.0180437			465.521	0.936432	0.915686	0.924607	0.925532	0.900534	0.920311	0.929855	0.932236	0.904808	0.947745	0.958378	0.999837	0.960909	0.935144	0.0266237			465.521	0.913617	0.957191	0.954125	0.946423	0.917722	0.914409	0.911655	0.92898	0.926571	0.924345	0.929447	0.929499	0.016224
470.51	0.95162	0.935173	0.932115	0.908722	0.943318	0.95507	0.955455	0.942819	0.91343	0.944543	0.945157	0.965997	0.941118	0.0167814			470.51	0.940425	0.922403	0.929922	0.940668	0.906297	0.923253	0.93386	0.934494	0.915699	0.947231	0.971743	0.996814	0.963027	0.940449	0.024668			470.51	0.914967	0.959284	0.954602	0.950202	0.923715	0.916329	0.913276	0.930669	0.928054	0.927503	0.938146	0.932432	0.0161704
475.51	0.951322	0.932089	0.930453	0.909088	0.949591	0.966389	0.960436	0.946696	0.917776	0.944777	0.947139	0.970418	0.943848	0.0185952			475.51	0.945557	0.925929	0.930147	0.940708	0.906472	0.923233	0.93421	0.934464	0.915649	0.947246	0.971738	0.996964	0.963202	0.941194	0.0245176			475.51	0.918078	0.957722	0.954709	0.957333	0.927266	0.919962	0.916703	0.933022	0.932072	0.932214	0.940818	0.935445	0.0153704
480.516	0.950185	0.93411	0.931828	0.911757	0.955835	0.970182	0.964493	0.950297	0.922842	0.947121	0.951571	0.974831	0.947088	0.0189734			480.516	0.949944	0.927376	0.938819	0.955525	0.903887	0.919074	0.940774	0.930222	0.940357	0.953667	0.981898	0.999362	1.00986	0.950059	0.0307822			480.516	0.921266	0.959845	0.95361	0.959766	0.930627	0.922925	0.922349	0.935981	0.934057	0.936361	0.945322	0.938374	0.014407
485.507	0.951677	0.935507	0.933742	0.914114	0.95867	0.975472	0.968058	0.953573	0.92768	0.948695	0.95722	0.975	0.949951	0.0190807			485.507	0.951377	0.929412	0.939044	0.955565	0.904062	0.919054	0.941124	0.930192	0.940307	0.953682	0.981893	0.999512	1.01004	0.950405	0.030679			485.507	0.925858	0.961242	0.959963	0.96557	0.934904	0.923441	0.923563	0.937401	0.936564	0.940137	0.952517	0.941924	0.0155192
490.514	0.95283	0.937934	0.93676	0.920348	0.964348	0.980185	0.971454	0.959033	0.930942	0.948765	0.959717	0.979738	0.953504	0.0192191			490.514	0.956852	0.931752	0.944936	0.943927	0.908594	0.926113	0.952448	0.929444	0.945076	0.949422	0.988756	0.987098	1.00079	0.95117	0.0268024			490.514	0.925969	0.96493	0.963349	0.964454	0.938553	0.92629	0.925883	0.939409	0.939592	0.94196	0.959129	0.944502	0.0158059
495.507	0.956514	0.939199	0.938766	0.922532	0.969373	0.986325	0.970942	0.96264	0.934767	0.951216	0.968838	0.985946	0.957255	0.0204091			495.507	0.962113	0.931229	0.945161	0.943967	0.908769	0.926093	0.952798	0.929414	0.945026	0.949437	0.988751	0.987247	1.00096	0.951613	0.0269867			495.507	0.929143	0.963751	0.964183	0.968604	0.941137	0.929684	0.930767	0.94379	0.940324	0.945065	0.958845	0.946845	0.0146896
500.514	0.958464	0.943432	0.941857	0.92603	0.973017	0.98518	0.973735	0.96659	0.937792	0.95632	0.97297	0.991365	0.960563	0.0201144			500.514	0.964499	0.936297	0.952945	0.955065	0.920868	0.923265	0.954949	0.936052	0.941939	0.954022	0.977861	0.997723	0.992488	0.954459	0.0239728			500.514	0.931338	0.968561	0.96409	0.983601	0.944381	0.933722	0.932888	0.945235	0.94293	0.950965	0.960521	0.950748	0.0166969
505.507	0.963652	0.948511	0.946593	0.93479	0.971271	0.986415	0.975511	0.970297	0.94115	0.960337	0.975974	1.00185	0.964696	0.0196087			505.507	0.969061	0.940766	0.95317	0.955105	0.921043	0.923245	0.955299	0.936022	0.941889	0.954037	0.977856	0.997873	0.992663	0.955233	0.0239383			505.507	0.934469	0.970451	0.966788	0.986173	0.947681	0.934128	0.933679	0.948714	0.944753	0.952222	0.959464	0.952593	0.0168023
510.517	0.966108	0.951336	0.95063	0.940778	0.973982	0.986201	0.977364	0.97423	0.945035	0.963825	0.979797	1.01304	0.968527	0.0202858			510.517	0.972021	0.940532	0.960826	0.961239	0.931499	0.935894	0.961748	0.93903	0.945565	0.964569	0.987185	1.00446	1.01829	0.963297	0.0267133			510.517	0.936437	0.974341	0.969353	0.988853	0.95211	0.939764	0.938305	0.948484	0.949463	0.956953	0.961306	0.955943	0.016422
515.512	0.972406	0.959781	0.959361	0.936171	0.974603	0.987763	0.980665	0.977608	0.950823	0.967605	0.981723	1.01696	0.972123	0.0203124			515.512	0.974783	0.943432	0.961051	0.961279	0.931674	0.935874	0.962098	0.939	0.945515	0.964584	0.98718	1.00462	1.01846	0.963811	0.0266371			515.512	0.941439	0.97626	0.965971	0.991249	0.953058	0.941996	0.942564	0.951256	0.948752	0.961483	0.960829	0.957714	0.015639
520.513	0.975092	0.963927	0.962819	0.93632	0.975721	0.988107	0.982398	0.980932	0.95425	0.968831	0.984408	1.0231	0.974659	0.0211034			520.513	0.975203	0.944582	0.97257	0.954354	0.927875	0.936579	0.964475	0.933663	0.94614	0.962137	0.987188	1.00315	1.01664	0.963428	0.0270899			520.513	0.945871	0.979964	0.967485	0.996662	0.95582	0.943749	0.943765	0.955527	0.955441	0.965983	0.964047	0.961301	0.0161796
525.518	0.974031	0.961648	0.959216	0.937996	0.97881	0.992368	0.987881	0.984554	0.959736	0.969012	0.984386	1.03006	0.976641	0.0228175			525.518	0.977516	0.948204	0.972795	0.954394	0.92805	0.936559	0.964825	0.933633	0.94609	0.962152	0.987183	1.0033	1.01682	0.963963	0.0270274			525.518	0.948786	0.982337	0.971831	0.997945	0.95736	0.94498	0.943161	0.957811	0.95892	0.967509	0.964921	0.963233	0.016408
530.519	0.973757	0.962474	0.96071	0.935362	0.980884	0.994088	0.992699	0.986975	0.966338	0.968845	0.987624	1.03503	0.978732	0.0243056			530.519	0.970015	0.950671	0.979563	0.957218	0.940152	0.95985	0.964266	0.936703	0.967237	0.969199	0.996443	0.999694	1.01171	0.96944	0.0225264			530.519	0.953463	0.985281	0.975808	0.985652	0.961103	0.947984	0.944793	0.963711	0.963041	0.97	0.966736	0.965234	0.0135414
535.518	0.976608	0.962123	0.960735	0.941073	0.983916	0.997614	0.996824	0.991056	0.9718	0.971034	0.992967	1.03955	0.982108	0.0247848			535.518	0.976221	0.957189	0.979788	0.957258	0.940327	0.95983	0.964617	0.936673	0.967187	0.969214	0.996438	0.999844	1.01189	0.970498	0.0222379			535.518	0.956252	0.985545	0.980172	0.98856	0.965649	0.948266	0.948715	0.965647	0.966589	0.972514	0.968848	0.967887	0.0134613
540.521	0.97717	0.962565	0.956671	0.942378	0.986185	0.99838	1.00026	0.99284	0.979913	0.973952	0.997596	1.0425	0.984201	0.025697			540.521	0.97987	0.958869	0.981262	0.957879	0.936459	0.929284	0.991052	0.93571	0.964453	0.973869	0.984776	1.00137	1.00643	0.969329	0.0249438			540.521	0.958213	0.989806	0.98498	0.990777	0.969551	0.950857	0.951137	0.971429	0.965968	0.977598	0.970821	0.971012	0.0140541
545.517	0.977632	0.965724	0.961834	0.946108	0.989151	1.00256	1.00262	0.998375	0.984939	0.975806	1.00543	1.0508	0.988415	0.0269367			545.517	0.983569	0.960981	0.981487	0.957919	0.936634	0.929264	0.991402	0.93568	0.964403	0.973884	0.984771	1.00152	1.00661	0.969855	0.025083			545.517	0.959693	0.993436	0.991348	0.994329	0.972829	0.954602	0.953958	0.971502	0.968415	0.98043	0.9735	0.974004	0.01468
550.508	0.977261	0.969422	0.964464	0.947805	0.993007	1.00656	1.00433	1.0027	0.98851	0.98089	1.01049	1.05511	0.991712	0.0275958			550.508	0.991473	0.966118	0.993127	0.972813	0.952784	0.915572	1.00297	0.939058	0.968904	0.976675	0.984787	1.00457	1.01201	0.97545	0.0276283			550.508	0.959921	0.993072	0.994228	0.998353	0.974566	0.95679	0.956351	0.974044	0.970451	0.983865	0.978995	0.976421	0.0149752
555.506	0.979603	0.972572	0.965137	0.949078	0.99851	1.01032	1.00607	1.00667	0.99399	0.983434	1.0161	1.06181	0.995275	0.0290603			555.506	0.994531	0.969555	0.993352	0.972853	0.952959	0.915552	1.00332	0.939028	0.968854	0.97669	0.984782	1.00472	1.01218	0.976029	0.0277737			555.506	0.960892	0.999165	0.992776	1.00059	0.977404	0.959104	0.959268	0.976238	0.974674	0.988569	0.981511	0.979108	0.0151725
560.515	0.982537	0.977132	0.968634	0.955581	0.998751	1.01221	1.00652	1.01171	1.00036	0.986951	1.01926	1.06979	0.99912	0.0294155			560.515	0.995699	0.969159	0.998543	0.979515	0.958129	0.920849	0.999995	0.935748	0.978912	0.97399	0.985513	0.999039	1.00479	0.976914	0.0257622			560.515	0.963416	1.00002	0.993861	0.999047	0.981864	0.962809	0.965713	0.975753	0.974907	0.991332	0.983819	0.98114	0.0138079
565.507	0.981199	0.979389	0.97046	0.958093	1.00238	1.01653	1.01001	1.01469	1.00713	0.989038	1.02124	1.07571	1.00216	0.0306005			565.507	0.996562	0.971522	0.998768	0.979555	0.958304	0.920829	1.00034	0.935718	0.978862	0.974005	0.985508	0.999189	1.00497	0.977241	0.0258287			565.507	0.968439	1.00107	0.997664	1.00254	0.988002	0.966662	0.968441	0.979903	0.976328	0.994717	0.986158	0.984539	0.0134712
570.512	0.984656	0.984286	0.974743	0.962089	1.00634	1.0177	1.01287	1.01999	1.01259	0.992594	1.02667	1.08252	1.00642	0.0312109			570.512	0.99604	0.975637	0.990739	0.981197	0.962522	0.922507	1.00194	0.936302	0.98098	0.97578	0.993053	1.00006	1.00022	0.97823	0.0247569			570.512	0.971258	1.00455	0.996664	1.00521	0.989451	0.970556	0.971332	0.982732	0.981436	0.997585	0.992016	0.987527	0.0129857
575.521	0.990456	0.987645	0.980636	0.964087	1.01202	1.02388	1.01597	1.02411	1.0182	0.996126	1.02891	1.08957	1.01097	0.0319389			575.521	0.996718	0.976782	0.990964	0.981237	0.962697	0.922487	1.00229	0.936272	0.98093	0.975795	0.993048	1.00022	1.0004	0.978449	0.0248494			575.521	0.974856	1.00762	0.998799	1.00758	0.99346	0.97361	0.976022	0.985379	0.981658	1.00168	0.994144	0.990438	0.0128256
580.514	0.989772	0.991006	0.985851	0.96053	1.01644	1.02603	1.01942	1.02793	1.00298	0.998936	1.03442	1.09572	1.01242	0.0337848			580.514	0.996417	0.978743	0.997391	0.988636	0.975343	0.946012	1.00919	0.942236	0.98534	0.9779	0.992096	0.993825	1.0154	0.984503	0.0213374			580.514	0.979838	1.01181	1.00122	1.00878	0.995477	0.975029	0.976276	0.986939	0.984137	1.00417	0.996609	0.992754	0.0130575
585.521	0.99184	0.991558	0.984911	0.961071	1.01984	1.03006	1.02316	1.0319	1.0087	1.00198	1.03555	1.10056	1.01509	0.0349724			585.521	1.00163	0.978424	0.997616	0.988676	0.975518	0.945992	1.00954	0.942206	0.98529	0.977915	0.992091	0.993975	1.01558	0.984958	0.0217059			585.521	0.98215	1.0126	0.996948	1.01134	0.9974	0.975787	0.978049	0.989072	0.986351	1.00734	0.999	0.994185	0.0129573
590.515	0.990796	0.992259	0.983609	0.965835	1.025	1.03422	1.02494	1.03681	1.0052	1.00246	1.04106	1.11064	1.01774	0.0375844			590.515	1.00327	0.982397	0.991086	1.01597	0.991041	0.966636	1.01257	0.944058	0.983725	0.981502	0.990424	0.996672	1.01523	0.990352	0.0201403			590.515	0.98752	1.01062	1.0037	0.997566	0.997847	0.976352	0.97767	0.991461	0.990642	1.01193	1.00314	0.995313	0.0119236
595.507	0.9914	0.990646	0.984794	0.967515	1.02949	1.03997	1.02846	1.04186	1.0087	1.00516	1.04544	1.11779	1.02093	0.0396111			595.507	1.00729	0.982956	0.991311	1.01601	0.991216	0.966616	1.01292	0.944028	0.983675	0.981517	0.990419	0.996821	1.0154	0.990783	0.0204321			595.507	0.989576	1.01352	1.00406	1.00033	1.00133	0.98007	0.980805	0.992999	0.991621	1.01474	1.00852	0.997962	0.0119953
600.512	0.994191	0.99461	0.987743	0.969594	1.02949	1.03997	1.03068	1.04186	1.0052	1.00894	1.0495	1.12753	1.02328	0.0411401			600.512	1.01404	0.986182	0.990306	0.997267	0.97637	0.981018	1.01946	0.947652	0.981401	0.980559	0.987907	0.994078	1.00664	0.989453	0.0183265			600.512	0.993519	1.01352	1.00721	1.00387	1.00652	0.982213	0.982911	0.997685	0.996676	1.01033	1.01424	1.00079	0.0112325

## Sheet: Supplementary Fig. 13e
<Line graph>
mef2>+																			PINK1B9, mef2>+																mef2>+, + Pio 1 mM
Time	1	2	3	4	5	6	7	8	9	10	11	12	13	14	mean	SD			Time	1	2	3	4	5	6	7	8	9	10	11	mean	SD			Time	1	2	3	4	5	6	7	8	9	10	11	12	13	14
0.915	1.00737	1.00395	1.00193	1.0056	0.997272	1.01743	1.00015	1.00293	1.00534	1.00813	1.00436	1.00477	1.02287	0.997455	1.00568	0.00700937			0.915	0.971879	0.994691	0.938533	1.01942	1.01174	1.01868	1.06588	1.01766	1.02306	0.942646	1.007	1.00102	0.0373782			0.915	1.00201	1.00696	0.994434	1.01098	1.00207	1.00073	1.00138	0.997318	1.00233	1.0017	1.01491	1.01425	1.00381	1.00947
5.929	1.00737	1.00395	1.00729	1.00064	0.999287	1.01397	1.00015	1.00293	1.00534	1.00813	1.00436	1.00477	1.02287	0.997455	1.00561	0.00652448			5.929	0.971879	0.994691	0.938533	1.01942	1.01174	1.01868	1.06588	1.01766	1.02306	0.942646	1.007	1.00102	0.0373782			5.929	1.00891	1.00452	0.997505	1.00761	1.00901	1.00075	1.00502	0.993333	1.00086	1.00376	1.01517	1.01632	1.00442	1.01142
10.925	1.00423	1.00395	1.0008	1.00636	0.989135	1.00712	1.00015	1.00293	1.00534	1.00813	1.00436	1.00477	1.02287	0.997455	1.00411	0.00723663			10.925	0.976436	0.995672	0.953013	1.04009	1.01348	1.01617	1.05685	1.01274	1.02061	0.954658	1.00917	1.00445	0.0325178			10.925	1.00604	1.0073	0.986008	1.01098	1.00917	1.00922	1.00679	0.998685	1.00758	1.00408	1.01313	1.01268	1.00298	1.00922
15.923	1.07239	1.00395	0.99561	1.00301	0.98977	1.00648	1.00015	1.00293	1.00534	1.00813	1.00436	1.00477	1.02287	0.997455	1.00837	0.0198533			15.923	0.979746	0.993968	0.974131	1.01967	1.01588	1.01364	1.05944	1.0068	1.02009	0.974472	1.00133	1.00538	0.0250171			15.923	1.00847	1.00486	1.0054	1.00761	1.00917	1.00922	1.0069	0.995783	1.00193	1.00433	1.00503	1.00749	1.00219	1.00371
20.92	1.0029	1.00395	0.997898	1.00509	0.997025	1.00774	1.00015	1.00293	1.00534	1.00813	1.00436	1.00477	1.01525	1.0009	1.00403	0.00459157			20.92	0.997103	0.993444	0.990815	1.01005	1.01807	1.01052	1.03157	1.00675	1.01962	0.992881	1.007	1.00708	0.0128461			20.92	1.00201	1.0046	0.999805	1.00566	1.00207	1.00073	1.00182	0.996028	1.00193	1.00433	1.00076	1.00296	0.996035	1.00157
25.915	1.00848	1.00395	0.997469	1.00195	0.997907	1.01183	1.00015	1.00293	1.00534	1.00813	1.00436	1.00477	1.01184	1.00427	1.00453	0.00445987			25.915	0.990374	0.988693	0.99459	0.999766	1.00736	1.01119	1.01554	1.0089	1.0206	0.98062	1.00917	1.00244	0.0125244			25.915	1.00891	1.00764	0.997272	1.00738	1.00901	1.00075	1.00546	0.998543	1.00233	1.0017	0.99919	0.999901	0.99696	0.999739
30.924	1.00338	1.00445	0.996452	1.00177	0.997987	1.00799	1.00015	1.00293	1.0096	1.00686	1.00958	1.0033	1.00567	1.00732	1.0041	0.00407036			30.924	0.993198	0.993196	1.00862	0.993002	0.993378	1.00414	1.00966	1.00545	1.00807	1.00945	1.00133	1.00177	0.00722058			30.924	1.00604	1.00495	1.01446	1.00684	1.00917	1.00922	1.00723	0.994557	1.00086	1.00376	0.999201	0.998492	0.99566	0.999522
35.929	1.00059	1.00238	0.992845	0.99418	0.994754	1.00405	1.00285	1.00293	1.00733	1.00725	1.00454	1.00483	1.00648	1.00697	1.00228	0.00495709			35.929	0.993449	0.993296	1.00216	0.970827	0.982106	0.997602	1.00039	1.00407	0.995597	1.00722	1.00679	0.995773	0.0109878			35.929	1.00847	1.00396	1.01517	0.999492	1.00692	1.00236	1.01088	0.999911	1.00758	1.00408	0.99821	0.995928	0.995392	0.997775
40.919	0.988943	0.996309	0.988528	0.992343	0.993103	0.993232	1.01905	1.0192	1.00351	0.999921	1.00969	1.00481	1.00219	1.00353	1.00103	0.00993404			40.919	0.995759	0.995984	1.00811	0.983834	0.990946	0.993682	0.975852	0.997421	0.990965	1.00469	1.00322	0.994587	0.00929758			40.919	1.00551	1.00511	1.01417	1.00469	1.00275	1.00395	1.00631	0.997008	1.00193	1.00433	0.995392	0.994085	0.994579	0.995829
45.923	0.983387	0.994201	0.983436	0.988084	0.991122	0.988569	1.00961	1.01194	0.991875	0.999586	0.991159	1.0052	0.991139	0.996483	0.9947	0.0089418			45.923	0.999569	1.00458	1.01465	0.993108	0.997804	0.995845	0.981307	0.998279	0.997007	1.01734	1.00099	1.00004	0.00984051			45.923	1.00178	1.0054	0.996244	1.00377	1.00319	1.00056	1.00313	1.00843	1.00938	1.00448	0.9955	0.995832	0.998543	0.997263
50.925	0.984745	0.989938	0.979988	0.984719	0.992484	0.98763	1.00699	1.00532	0.992591	0.99042	0.983292	0.993818	0.992879	0.991639	0.991175	0.00759107			50.925	1.00058	1.00909	1.01913	0.985985	0.990898	0.98932	0.972343	0.992902	0.983147	1.02069	1.00922	0.997573	0.0154596			50.925	1.00397	1.00685	1.0023	1.0011	1.00619	1.0042	1.00521	1.01835	1.01214	1.00913	0.994705	0.993302	0.999843	0.993282
55.93	0.977459	0.988534	0.988366	0.991211	1.00297	0.99229	1.00854	1.00797	0.993884	0.988327	0.99841	0.997544	0.998455	0.993323	0.994806	0.00835925			55.93	1.00873	1.0041	1.01759	0.998857	0.984936	0.9874	0.967273	0.991792	0.977816	1.01505	1.00368	0.996111	0.0157913			55.93	1.0034	1.00124	0.989101	0.999963	1.00663	1.00322	1.0098	1.01375	1.00464	1.00584	0.991704	0.990756	0.999276	0.991678
60.92	0.984274	0.984934	0.994027	0.99562	1.01327	0.997977	1.00085	1.00267	0.991878	0.990042	0.998835	1.0018	0.995561	0.986009	0.995553	0.00796802			60.92	1.0155	1.00899	1.02117	0.991301	0.993305	0.986605	0.95597	0.988368	0.977166	1.01264	0.997149	0.995286	0.018941			60.92	1.00324	0.998844	1.00464	0.994565	0.99935	1.00337	1.00487	1.01591	0.996707	1.00502	0.989529	0.989666	1.00526	0.990881
65.925	0.986151	0.985699	0.998954	0.996907	1.01748	0.991316	0.997035	0.994921	0.989941	0.995946	1.00084	0.999232	1.00191	0.976594	0.995209	0.00949284			65.925	1.0176	1.0102	1.0217	0.999743	1.00067	0.988075	0.956476	0.985987	0.984055	1.02504	0.981445	0.997362	0.0206564			65.925	0.999554	0.992159	0.983487	0.987069	1.00062	1.00605	0.997542	1.01168	0.990358	0.997671	0.987565	0.988344	1.00505	0.992096
70.916	0.983944	0.992128	1.01275	0.998783	1.01722	0.988285	0.987948	0.998219	0.985961	0.994605	1.00333	1.00874	0.995917	0.975651	0.995962	0.0116387			70.916	1.01508	1.00708	1.02379	0.996933	1.00456	0.987139	0.951457	0.982876	0.982197	1.0249	0.987924	0.996722	0.0215722			70.916	0.995728	0.990948	0.991969	0.984155	0.99555	0.997456	0.998745	1.0135	0.987569	0.996707	0.983644	0.985372	1.00694	0.989523
75.923	0.987504	0.974871	1.03366	0.993733	1.00922	0.984077	0.983649	1.00212	0.981705	0.985968	0.996447	0.995003	0.982912	0.966201	0.991219	0.0163943			75.923	1.02351	1.00702	1.01201	0.997413	0.994872	0.980334	0.945974	0.974627	0.975519	1.0177	0.967685	0.990606	0.0239052			75.923	0.986259	0.986805	0.974237	0.986721	0.986353	0.982796	0.987156	1.00935	0.981846	0.995202	0.9805	0.983757	1.01282	0.991953
80.929	0.999407	0.988245	1.0353	0.981316	0.992977	0.974611	0.979253	0.999213	0.96979	0.981115	0.980981	0.973852	0.976922	0.966687	0.985691	0.01743			80.929	1.0215	1.00189	1.01412	0.994671	0.99562	0.972613	0.935768	0.962836	0.967273	0.994222	0.9449	0.98231	0.0276908			80.929	0.984665	0.9797	0.974147	0.974174	0.982525	0.986639	0.979118	1.00312	0.97478	0.990412	0.974908	0.980302	1.00683	0.9868
85.918	1.00331	0.999685	1.01517	0.966895	0.967509	0.95827	0.987074	1.0048	0.956838	0.970506	0.97493	0.957429	0.969067	0.962736	0.978158	0.0199315			85.918	1.02207	0.984745	1.00209	0.978209	0.989826	0.96037	0.924189	0.948443	0.955961	0.991841	0.953007	0.973705	0.0280842			85.918	0.980454	0.967649	0.956505	0.963819	0.979679	0.978695	0.989189	0.991503	0.969882	0.981677	0.971404	0.977991	1.00421	0.989374
90.928	0.984489	1.00971	1.00219	0.954741	0.946104	0.951683	0.99803	0.993772	0.942722	0.957272	0.957802	0.942832	0.957981	0.964807	0.968867	0.0236314			90.928	1.01416	0.968613	0.987139	0.958555	0.980909	0.954	0.910396	0.939202	0.946145	0.989414	0.941514	0.962731	0.0290324			90.928	0.969695	0.958323	0.962993	0.96264	0.969904	0.963445	0.975516	0.975375	0.95693	0.96247	0.962654	0.973561	0.998073	0.984434
95.923	0.969972	1.02733	0.979315	0.93693	0.918165	0.935193	0.992784	0.975143	0.931454	0.940826	0.941865	0.924023	0.94022	0.965265	0.955606	0.0305871			95.923	1.01176	0.959156	0.973649	0.967047	0.970318	0.942142	0.894475	0.928537	0.928304	0.963057	0.937465	0.952355	0.0308273			95.923	0.957969	0.941848	0.94995	0.945099	0.956382	0.94774	0.97294	0.958233	0.947978	0.947598	0.954827	0.966862	0.983996	0.980285
100.917	0.958354	1.02764	0.943733	0.912288	0.889242	0.933157	0.988632	0.96178	0.919542	0.924927	0.923986	0.905926	0.927382	0.95587	0.94089	0.0358686			100.917	0.996555	0.945401	0.949993	0.962609	0.965377	0.933013	0.887205	0.921591	0.915976	0.943421	0.957511	0.943514	0.0290127			100.917	0.949137	0.932707	0.94443	0.936229	0.951782	0.941406	0.965254	0.942567	0.935712	0.932581	0.948421	0.960989	0.982082	0.976273
105.923	0.949686	1.01314	0.929145	0.900851	0.874782	0.928658	0.967551	0.947603	0.907816	0.914733	0.910743	0.892816	0.91359	0.928764	0.927134	0.034591			105.923	0.976554	0.934792	0.927471	0.938807	0.955562	0.922967	0.876625	0.916843	0.901977	0.917696	0.997054	0.933304	0.0336331			105.923	0.933832	0.927637	0.945527	0.939295	0.930534	0.923093	0.947043	0.936075	0.92565	0.924527	0.93802	0.951195	0.968089	0.96782
110.915	0.947924	0.989229	0.928919	0.898319	0.878692	0.93524	0.943664	0.929729	0.896373	0.895645	0.898357	0.876189	0.898538	0.922818	0.917117	0.0311407			110.915	0.954584	0.932115	0.909609	0.948784	0.945165	0.911524	0.857459	0.906744	0.885961	0.908783	0.935163	0.917808	0.0292114			110.915	0.924011	0.923453	0.938466	0.934249	0.922381	0.914301	0.942724	0.930061	0.917711	0.917435	0.931149	0.946084	0.965058	0.961718
115.925	0.929649	0.970981	0.940601	0.898105	0.875539	0.94571	0.912768	0.91176	0.878156	0.872397	0.866638	0.862173	0.877027	0.91133	0.903774	0.033739			115.925	0.928727	0.909647	0.878828	0.941264	0.935262	0.89205	0.83373	0.894923	0.854055	0.880735	0.953251	0.900225	0.037564			115.925	0.916796	0.923723	0.930391	0.937184	0.919059	0.908358	0.932	0.919696	0.911163	0.907455	0.92045	0.93538	0.960403	0.952601
120.925	0.893195	0.937457	0.928949	0.888856	0.838109	0.934531	0.893839	0.89684	0.872291	0.864765	0.852831	0.839957	0.871243	0.900689	0.886682	0.0324229			120.925	0.903415	0.894133	0.86475	0.926182	0.923639	0.879049	0.816167	0.889896	0.833622	0.872059	0.9063	0.882656	0.0346688			120.925	0.910634	0.918942	0.916526	0.934431	0.909814	0.903741	0.926814	0.926221	0.910784	0.909043	0.911167	0.925446	0.945313	0.944064
125.919	0.86029	0.899863	0.905026	0.876828	0.821415	0.935355	0.864524	0.879526	0.865485	0.852884	0.846544	0.834445	0.861316	0.893388	0.871206	0.0300535			125.919	0.87971	0.869397	0.844891	0.899159	0.898086	0.858761	0.799954	0.871643	0.813766	0.859227	0.787139	0.852885	0.037844			125.919	0.904457	0.913977	0.920578	0.934026	0.903684	0.89574	0.917148	0.934554	0.909585	0.90745	0.903569	0.918418	0.937118	0.933509
130.925	0.810065	0.868479	0.87709	0.874083	0.819634	0.888122	0.829616	0.862219	0.859563	0.841216	0.842792	0.822208	0.844879	0.883831	0.8517	0.0252885			130.925	0.856612	0.846395	0.827009	0.856386	0.873234	0.836687	0.782568	0.850248	0.787129	0.838301	0.757038	0.828328	0.0366815			130.925	0.894574	0.909386	0.920905	0.933162	0.895057	0.89606	0.906822	0.93839	0.906968	0.905385	0.893666	0.90915	0.928197	0.925353
135.919	0.789959	0.821645	0.845113	0.859026	0.784748	0.84805	0.796394	0.844016	0.853707	0.832217	0.831031	0.814728	0.834276	0.874856	0.830698	0.0267008			135.919	0.830511	0.842307	0.812764	0.836135	0.849889	0.812297	0.760075	0.826925	0.761144	0.843494	0.748882	0.811311	0.0370887			135.919	0.881952	0.906547	0.918718	0.92942	0.883846	0.881857	0.894484	0.935208	0.902795	0.903076	0.887672	0.903292	0.915264	0.919149
140.93	0.77536	0.755759	0.824636	0.848161	0.770935	0.807936	0.776236	0.836696	0.848975	0.827825	0.817762	0.804462	0.829358	0.862093	0.8133	0.0328858			140.93	0.808724	0.834697	0.804249	0.815201	0.83229	0.792046	0.741378	0.809226	0.738813	0.8013	0.729578	0.791591	0.0375282			140.93	0.870462	0.902484	0.910725	0.926015	0.875017	0.87542	0.88444	0.937342	0.899141	0.900385	0.880933	0.897397	0.911367	0.910651
145.928	0.749052	0.73101	0.797485	0.82387	0.7709	0.780243	0.755532	0.82547	0.843674	0.813209	0.815682	0.797846	0.816597	0.853003	0.798112	0.036334			145.928	0.785846	0.824688	0.792515	0.805149	0.814136	0.772988	0.726641	0.788432	0.719717	0.805732	0.70265	0.776227	0.0413226			145.928	0.863967	0.899871	0.8981	0.927539	0.866982	0.867662	0.876152	0.938505	0.896001	0.899653	0.872557	0.887779	0.900766	0.902566
150.92	0.725428	0.743774	0.769936	0.803386	0.750988	0.752531	0.743743	0.814899	0.833622	0.797851	0.802748	0.783613	0.804054	0.841115	0.783406	0.0361014			150.92	0.762414	0.761829	0.782126	0.791986	0.801407	0.753684	0.705967	0.766995	0.702899	0.755673	0.673643	0.750784	0.040059			150.92	0.856269	0.897113	0.894892	0.920759	0.855936	0.856998	0.861683	0.938532	0.894395	0.898777	0.863531	0.879695	0.890371	0.892714
155.922	0.704383	0.701811	0.753603	0.78533	0.744153	0.732845	0.760704	0.805559	0.831502	0.800208	0.784962	0.777253	0.801368	0.829565	0.772375	0.0414015			155.922	0.741489	0.745957	0.770866	0.665352	0.784555	0.736689	0.686739	0.747936	0.689069	0.747246	0.651947	0.72435	0.0437768			155.922	0.851849	0.893257	0.894485	0.919351	0.857737	0.857525	0.866765	0.935247	0.893373	0.900478	0.859832	0.876219	0.874757	0.886342
160.918	0.689803	0.691772	0.736247	0.772815	0.740079	0.709354	0.716767	0.801836	0.824328	0.786872	0.792765	0.774118	0.788767	0.818801	0.760309	0.0458334			160.918	0.724971	0.737503	0.727585	0.665624	0.723224	0.724332	0.665999	0.735908	0.680162	0.73563	0.528251	0.695381	0.0620287			160.918	0.845452	0.890516	0.905132	0.916598	0.843969	0.849287	0.844989	0.937014	0.890656	0.899438	0.852441	0.867481	0.8562	0.876075
165.923	0.683296	0.678896	0.724665	0.75681	0.727257	0.694063	0.693332	0.790981	0.818077	0.786459	0.781733	0.762696	0.787747	0.805454	0.74939	0.0483235			165.923	0.706048	0.722756	0.717745	0.664413	0.71695	0.712721	0.655435	0.723071	0.670046	0.72886	0.51079	0.68444	0.0632221			165.923	0.839649	0.890238	0.899562	0.918974	0.839801	0.845157	0.846957	0.923963	0.884946	0.896106	0.847674	0.861192	0.85188	0.869488
170.927	0.679505	0.646816	0.717688	0.740391	0.715963	0.677903	0.674058	0.778018	0.815109	0.78187	0.77819	0.763438	0.780277	0.800049	0.739234	0.0538449			170.927	0.693076	0.713123	0.715109	0.653271	0.710532	0.698911	0.636012	0.708956	0.660072	0.713259	0.490097	0.672038	0.0664436			170.927	0.834961	0.892696	0.909336	0.920779	0.832825	0.841688	0.8346	0.919261	0.882922	0.897335	0.845358	0.86239	0.84479	0.869756
175.927	0.659436	0.654378	0.714852	0.728956	0.703643	0.670562	0.66117	0.777607	0.808405	0.77931	0.775311	0.752192	0.779477	0.790969	0.732591	0.0550215			175.927	0.680928	0.697979	0.708867	0.638082	0.705285	0.688435	0.623312	0.696155	0.652626	0.701967	0.490071	0.662155	0.0639544			175.927	0.832918	0.888138	0.901205	0.919648	0.832824	0.839178	0.843007	0.919325	0.880968	0.897701	0.839635	0.856258	0.821294	0.85962
180.926	0.65645	0.659467	0.719211	0.722802	0.702829	0.664836	0.659677	0.767815	0.805874	0.769958	0.759668	0.750436	0.769815	0.77895	0.727699	0.051494			180.926	0.66947	0.679962	0.696806	0.618946	0.693061	0.678731	0.60817	0.685031	0.647408	0.677287	0.450177	0.645914	0.0711234			180.926	0.834086	0.891349	0.89626	0.922128	0.832413	0.840839	0.83626	0.914792	0.880007	0.899731	0.832457	0.846749	0.815642	0.84969
185.918	0.654729	0.663793	0.724633	0.71658	0.701368	0.653763	0.659499	0.764849	0.789478	0.76441	0.767094	0.743351	0.73822	0.769631	0.722243	0.0481555			185.918	0.660224	0.669727	0.689236	0.613229	0.687157	0.672676	0.601675	0.678138	0.645098	0.675826	0.454737	0.640702	0.0680256			185.918	0.8275	0.889521	0.896209	0.921254	0.822297	0.841576	0.831829	0.909508	0.876016	0.89809	0.829417	0.854028	0.817105	0.835741
190.924	0.652384	0.661625	0.706051	0.694586	0.683833	0.649756	0.655993	0.759267	0.782095	0.747967	0.733577	0.712934	0.69618	0.756658	0.706636	0.043839			190.924	0.648675	0.652259	0.679949	0.603694	0.678211	0.664256	0.58817	0.669074	0.643624	0.65578	0.408264	0.626541	0.0779044			190.924	0.827573	0.885379	0.899908	0.914945	0.820925	0.830979	0.831891	0.907994	0.874893	0.898866	0.826748	0.847498	0.807169	0.840079
195.923	0.65313	0.662549	0.70201	0.686915	0.680011	0.649132	0.647398	0.75577	0.764252	0.738891	0.706055	0.658334	0.691812	0.7451	0.695811	0.0410515			195.923	0.642653	0.640355	0.664527	0.580387	0.67024	0.658505	0.576582	0.664706	0.643828	0.633601	0.415431	0.617347	0.0740902			195.923	0.822698	0.883534	0.890883	0.911671	0.819419	0.83682	0.833256	0.902292	0.869831	0.896855	0.824152	0.844389	0.798782	0.837098
200.93	0.667903	0.662733	0.698302	0.68266	0.680111	0.649882	0.645892	0.748905	0.759657	0.730267	0.691488	0.657373	0.689535	0.738555	0.69309	0.0374592			200.93	0.644157	0.631464	0.651426	0.577263	0.663017	0.651677	0.571124	0.658357	0.640171	0.613149	0.380223	0.607457	0.0815226			200.93	0.815702	0.885827	0.889027	0.914576	0.806393	0.82572	0.822629	0.905551	0.869689	0.898443	0.815588	0.83028	0.79577	0.818702
205.92	0.677232	0.672578	0.690729	0.675118	0.673975	0.658772	0.641551	0.740312	0.746199	0.723995	0.686454	0.651413	0.689425	0.730724	0.689891	0.0331352			205.92	0.62635	0.614385	0.64133	0.569603	0.658985	0.648193	0.56508	0.656098	0.641677	0.590502	0.355141	0.597031	0.0868261			205.92	0.813776	0.884414	0.890115	0.912473	0.805342	0.824062	0.816334	0.907033	0.870877	0.89912	0.814423	0.828635	0.793815	0.816875
210.924	0.663883	0.679641	0.689777	0.669576	0.678973	0.64431	0.644611	0.691422	0.749964	0.719513	0.688795	0.652786	0.683676	0.725983	0.684494	0.0306861			210.924	0.622742	0.603765	0.628705	0.560688	0.651915	0.642488	0.564259	0.648227	0.641729	0.582632	0.334613	0.589251	0.0906679			210.924	0.813727	0.886962	0.889131	0.914879	0.803995	0.823102	0.821669	0.90876	0.871071	0.899188	0.811485	0.825925	0.794047	0.812374
215.925	0.668883	0.668098	0.664767	0.654377	0.654828	0.640254	0.646784	0.6857	0.749183	0.717415	0.683665	0.642559	0.683026	0.722657	0.6773	0.032618			215.925	0.615	0.594031	0.621976	0.555372	0.649297	0.636357	0.550135	0.642403	0.640599	0.571071	0.301183	0.579766	0.0990176			215.925	0.811424	0.887198	0.904884	0.917406	0.800756	0.820551	0.814541	0.909926	0.869155	0.898883	0.806031	0.818857	0.790474	0.807565
220.915	0.682399	0.670522	0.645949	0.634937	0.635932	0.63541	0.6294	0.686748	0.744882	0.715342	0.681087	0.642539	0.683259	0.717385	0.671842	0.0363336			220.915	0.614677	0.583834	0.60104	0.557424	0.640275	0.632138	0.543852	0.637804	0.639848	0.550251	0.277232	0.570761	0.104099			220.915	0.811103	0.88518	0.904017	0.912981	0.797188	0.823167	0.816784	0.918055	0.870554	0.900123	0.802245	0.814849	0.792801	0.803567
225.924	0.679936	0.6746	0.623068	0.615189	0.612698	0.629627	0.62332	0.682017	0.740975	0.710407	0.684767	0.642359	0.681835	0.71195	0.665196	0.0409434			225.924	0.606289	0.575714	0.590031	0.541382	0.638964	0.625791	0.536203	0.631287	0.637343	0.538404	0.221964	0.558488	0.11855			225.924	0.810475	0.890921	0.901135	0.920415	0.799519	0.817968	0.815631	0.911019	0.865774	0.894181	0.799141	0.810023	0.799338	0.799278
230.916	0.678886	0.670711	0.59633	0.600867	0.595113	0.626594	0.621087	0.6828	0.737208	0.707447	0.682776	0.639586	0.680705	0.709684	0.659271	0.0459262			230.916	0.605581	0.565642	0.579517	0.526663	0.63444	0.620992	0.525666	0.627269	0.636338	0.523346	0.145476	0.54463	0.139631			230.916	0.808051	0.892007	0.911542	0.919973	0.795314	0.818836	0.816082	0.922952	0.876364	0.902551	0.797481	0.81013	0.796537	0.799227
235.926	0.680717	0.676448	0.595039	0.597393	0.593033	0.622282	0.617642	0.67568	0.735083	0.703114	0.683604	0.638186	0.67852	0.709183	0.657566	0.0464053			235.926	0.602429	0.561509	0.566161	0.524075	0.633828	0.61557	0.516487	0.622939	0.635799	0.516591	0.182727	0.543465	0.12825			235.926	0.815219	0.889033	0.883997	0.919339	0.794862	0.826802	0.824041	0.911173	0.864781	0.895061	0.794445	0.80665	0.800384	0.795862
240.92	0.681147	0.661577	0.589845	0.595335	0.588851	0.622271	0.618678	0.674123	0.73215	0.70698	0.677201	0.634598	0.680666	0.707634	0.655075	0.0469501			240.92	0.59255	0.555142	0.554914	0.513838	0.631715	0.60974	0.512337	0.616892	0.633074	0.505683	0.133447	0.532667	0.140849			240.92	0.800714	0.893902	0.896026	0.923908	0.783197	0.810956	0.804732	0.917534	0.863271	0.898145	0.787631	0.802042	0.800776	0.792788
245.93	0.686515	0.664622	0.589073	0.593975	0.588127	0.619915	0.628663	0.67402	0.727003	0.699279	0.676589	0.643382	0.674068	0.703654	0.65492	0.0450567			245.93	0.592531	0.547648	0.531931	0.496597	0.628315	0.607177	0.509081	0.613275	0.632894	0.493473	0.138581	0.5265	0.139044			245.93	0.797778	0.882513	0.909424	0.911092	0.783123	0.810962	0.798191	0.915144	0.861073	0.895138	0.785184	0.800791	0.800698	0.794276
250.921	0.69395	0.663862	0.587839	0.594776	0.586478	0.624476	0.628587	0.671462	0.724621	0.6962	0.66991	0.632169	0.673863	0.704496	0.653764	0.045065			250.921	0.591058	0.537835	0.522906	0.495729	0.629987	0.602952	0.505167	0.610846	0.631089	0.490457	0.096057	0.519462	0.150451			250.921	0.815041	0.889624	0.895922	0.918262	0.800073	0.831603	0.82224	0.928106	0.866263	0.903368	0.783918	0.799673	0.799967	0.79354
255.924	0.695583	0.659525	0.592735	0.598167	0.592883	0.627805	0.627842	0.670183	0.721531	0.693699	0.664598	0.632199	0.674537	0.701248	0.653752	0.042404			255.924	0.589539	0.532667	0.514168	0.473751	0.632025	0.601583	0.501017	0.607811	0.634238	0.479191	0.195265	0.52375	0.124282			255.924	0.797367	0.894181	0.891266	0.920001	0.77969	0.81502	0.801092	0.927228	0.865591	0.90248	0.783055	0.798706	0.804596	0.792383
260.914	0.691196	0.659156	0.592881	0.602019	0.592474	0.626119	0.626212	0.668075	0.715225	0.688131	0.669888	0.635892	0.675128	0.701755	0.653154	0.0407539			260.914	0.58388	0.526802	0.501516	0.479259	0.629194	0.59689	0.496175	0.603573	0.6305	0.465738	0.166871	0.5164	0.130854			260.914	0.804133	0.89088	0.902635	0.914513	0.785121	0.821602	0.804663	0.926367	0.864771	0.899974	0.782701	0.797652	0.804496	0.793008
265.925	0.694031	0.658202	0.595219	0.603212	0.594301	0.625889	0.625602	0.670662	0.713238	0.691643	0.677791	0.633271	0.676444	0.702945	0.654461	0.0410546			265.925	0.57867	0.52538	0.490309	0.472101	0.629763	0.593385	0.486389	0.599622	0.629811	0.461239	0.118272	0.507722	0.143801			265.925	0.811981	0.89072	0.89569	0.916187	0.794526	0.823459	0.818183	0.931111	0.867878	0.896719	0.780804	0.795837	0.811125	0.790534
270.924	0.698803	0.661803	0.593374	0.602216	0.591682	0.62772	0.625459	0.666391	0.71079	0.686557	0.670077	0.634652	0.672833	0.700669	0.653073	0.0405786			270.924	0.579345	0.518281	0.481238	0.472502	0.62864	0.589854	0.484641	0.598191	0.626334	0.465854	0.05771	0.500235	0.159682			270.924	0.807238	0.892473	0.901977	0.916055	0.789125	0.82421	0.81078	0.92991	0.868265	0.890001	0.778102	0.794427	0.809872	0.790874
275.918	0.696982	0.660617	0.598565	0.607065	0.596743	0.629263	0.630576	0.665267	0.709463	0.684994	0.673553	0.631195	0.671474	0.701174	0.654066	0.0384337			275.918	0.57658	0.518714	0.470044	0.486849	0.622883	0.586269	0.487397	0.594781	0.622006	0.456348	0.059693	0.498324	0.157987			275.918	0.793295	0.893312	0.894234	0.920483	0.770856	0.817355	0.784023	0.930431	0.868173	0.883872	0.777176	0.792627	0.812622	0.789696
280.925	0.706779	0.6689	0.594603	0.605144	0.59141	0.631535	0.629781	0.666454	0.706781	0.680277	0.663731	0.630501	0.665902	0.701423	0.653087	0.0397961			280.925	0.570779	0.512594	0.462859	0.472483	0.622358	0.58561	0.483141	0.59478	0.62077	0.454156	0.072586	0.495647	0.154284			280.925	0.816285	0.892763	0.902084	0.919506	0.787051	0.821509	0.82791	0.923709	0.864884	0.875875	0.777819	0.794586	0.812065	0.79261
285.926	0.704469	0.671759	0.600148	0.610901	0.599008	0.63432	0.638343	0.666586	0.705139	0.680812	0.657646	0.626941	0.668087	0.704495	0.654904	0.0374693			285.926	0.567685	0.503518	0.452783	0.495356	0.618819	0.581296	0.48355	0.591737	0.615675	0.445029	0.070086	0.49323	0.153942			285.926	0.813428	0.890519	0.8982	0.912713	0.791457	0.822767	0.825925	0.927138	0.865826	0.87487	0.778617	0.796029	0.819086	0.79083
290.922	0.705256	0.674158	0.603786	0.615964	0.601692	0.639505	0.640546	0.664412	0.696032	0.670203	0.663769	0.625631	0.666063	0.703455	0.655034	0.0347996			290.922	0.565426	0.503529	0.450875	0.510706	0.617564	0.577478	0.476944	0.590188	0.61046	0.448585	0.05308	0.491349	0.157819			290.922	0.811059	0.892047	0.895619	0.916415	0.789945	0.823069	0.818863	0.931642	0.868264	0.87544	0.780538	0.798522	0.817303	0.794164
295.915	0.709805	0.673055	0.606897	0.618808	0.605082	0.640505	0.640445	0.663711	0.698012	0.678398	0.655631	0.623939	0.672261	0.709397	0.656853	0.035642			295.915	0.563337	0.503716	0.448915	0.505594	0.61663	0.575425	0.473386	0.589618	0.607255	0.446896	0.075944	0.49152	0.151014			295.915	0.80923	0.890658	0.90528	0.912889	0.783709	0.8186	0.815199	0.92726	0.865978	0.875336	0.780797	0.799041	0.825111	0.796183
300.917	0.714874	0.67999	0.60838	0.620612	0.605369	0.640648	0.643538	0.662542	0.698932	0.671805	0.666501	0.62738	0.671587	0.708935	0.658649	0.0356565			300.917	0.560969	0.501027	0.433254	0.506715	0.613737	0.573265	0.472004	0.589992	0.60375	0.446597	0.078994	0.489119	0.149988			300.917	0.811411	0.896649	0.899422	0.918519	0.784811	0.823652	0.818999	0.932198	0.867102	0.876007	0.779503	0.797555	0.822777	0.794016
305.923	0.709749	0.675122	0.61159	0.623133	0.609549	0.644376	0.644955	0.660386	0.688931	0.663597	0.662103	0.628134	0.664457	0.707113	0.656657	0.0320757			305.923	0.55887	0.500525	0.437937	0.519781	0.613085	0.570465	0.471703	0.588914	0.597785	0.447088	0.084093	0.490022	0.147788			305.923	0.808039	0.897573	0.895433	0.922728	0.783054	0.818661	0.815524	0.932373	0.866955	0.8773	0.78294	0.802664	0.818732	0.798735
310.924	0.712566	0.683499	0.614895	0.626282	0.6126	0.649544	0.646602	0.66092	0.693976	0.663374	0.653799	0.617922	0.66722	0.709864	0.658076	0.0333797			310.924	0.55594	0.498546	0.440462	0.51694	0.615759	0.570828	0.47304	0.590074	0.59676	0.448022	0.15852	0.496808	0.127586			310.924	0.816539	0.899722	0.909064	0.924565	0.790991	0.827138	0.821798	0.93189	0.865851	0.87833	0.784738	0.804091	0.825108	0.798405
315.927	0.71524	0.687783	0.617563	0.629894	0.615156	0.653281	0.648752	0.658428	0.693915	0.673755	0.656764	0.621638	0.67632	0.711651	0.661439	0.0333311			315.927	0.554934	0.497249	0.441566	0.519148	0.613731	0.565703	0.467406	0.588882	0.589681	0.447966	0.096972	0.489385	0.143165			315.927	0.818614	0.898649	0.897466	0.925185	0.795441	0.827397	0.826694	0.931134	0.864298	0.879059	0.786176	0.806616	0.828685	0.802002
320.918	0.723003	0.690593	0.623807	0.636862	0.622071	0.654159	0.653704	0.661782	0.686364	0.66199	0.658478	0.627941	0.66585	0.713439	0.66286	0.0313426			320.918	0.553121	0.496673	0.431275	0.509019	0.613957	0.565548	0.470908	0.589552	0.585829	0.444438	0.140138	0.490951	0.131468			320.918	0.817986	0.900498	0.909739	0.925682	0.792275	0.829501	0.823525	0.940958	0.867919	0.884939	0.789085	0.809946	0.829098	0.803941
325.928	0.725743	0.691377	0.626778	0.637863	0.62356	0.657121	0.660222	0.660562	0.687327	0.661547	0.66846	0.621486	0.671155	0.714784	0.664856	0.0320295			325.928	0.549999	0.493548	0.431463	0.515055	0.61202	0.563476	0.468351	0.589835	0.581798	0.45081	0.122974	0.48903	0.135296			325.928	0.820364	0.899633	0.906884	0.924349	0.799371	0.833359	0.832748	0.942008	0.868474	0.887939	0.791341	0.812417	0.834883	0.808346
330.919	0.735923	0.693461	0.626769	0.640605	0.625748	0.659647	0.661636	0.657163	0.69074	0.665228	0.667497	0.624895	0.676608	0.716094	0.667287	0.0333839			330.919	0.549819	0.494051	0.435689	0.518073	0.616325	0.563523	0.467975	0.592225	0.579977	0.446476	0.144362	0.491681	0.130022			330.919	0.820841	0.899422	0.908305	0.923508	0.797195	0.832302	0.832091	0.945116	0.867389	0.888127	0.793451	0.813412	0.83239	0.808528
335.926	0.740422	0.698457	0.63065	0.64344	0.630004	0.661002	0.663469	0.657105	0.692283	0.673978	0.669918	0.62983	0.676594	0.715564	0.670194	0.0330006			335.926	0.544913	0.493498	0.429669	0.49383	0.61543	0.565853	0.470954	0.595834	0.581649	0.453372	0.162844	0.491622	0.12509			335.926	0.82664	0.903352	0.915205	0.93088	0.799024	0.838602	0.835302	0.946518	0.867215	0.891151	0.796252	0.817137	0.83583	0.812312
340.919	0.738578	0.698674	0.633896	0.646747	0.630844	0.665472	0.667741	0.663164	0.69203	0.673766	0.678844	0.631116	0.679843	0.716403	0.672651	0.0318847			340.919	0.544032	0.493129	0.432673	0.503069	0.615707	0.565888	0.472414	0.59733	0.579235	0.459944	0.190038	0.495769	0.117581			340.919	0.825161	0.901866	0.902771	0.924996	0.800439	0.83211	0.835512	0.949766	0.86727	0.891575	0.798055	0.818984	0.8379	0.813195
345.92	0.741174	0.712003	0.635033	0.64841	0.632243	0.664733	0.672934	0.658759	0.691758	0.671709	0.67534	0.63358	0.680121	0.717003	0.673914	0.0328582			345.92	0.541731	0.499621	0.430051	0.510184	0.617079	0.568253	0.472714	0.600517	0.580712	0.458617	0.238824	0.501664	0.106001			345.92	0.831086	0.905452	0.894802	0.932671	0.807936	0.843673	0.837164	0.946294	0.862764	0.887773	0.801263	0.821738	0.849012	0.816708
350.92	0.744965	0.711064	0.638324	0.652671	0.635883	0.667738	0.681024	0.6606	0.696224	0.676869	0.682772	0.631354	0.685224	0.719767	0.677463	0.0331767			350.92	0.537634	0.499915	0.431479	0.49994	0.61826	0.5713	0.476268	0.604108	0.583334	0.459031	0.250075	0.502849	0.10372			350.92	0.828714	0.902621	0.919895	0.927851	0.805203	0.84069	0.834933	0.950043	0.866805	0.89309	0.803561	0.824531	0.852579	0.819104
355.914	0.763103	0.711771	0.639453	0.654277	0.637149	0.671236	0.679261	0.663934	0.693722	0.673304	0.672548	0.637917	0.682929	0.724674	0.678948	0.035563			355.914	0.540699	0.498938	0.434704	0.492904	0.62255	0.573355	0.475835	0.608007	0.585717	0.457015	0.251531	0.50375	0.104593			355.914	0.832983	0.899919	0.917976	0.930152	0.814232	0.84481	0.843894	0.948959	0.863878	0.892085	0.80609	0.825825	0.849588	0.819822
360.914	0.749632	0.715171	0.644713	0.658252	0.640163	0.672784	0.68203	0.668676	0.70104	0.680668	0.667073	0.636299	0.691651	0.726538	0.681049	0.0332604			360.914	0.537982	0.502277	0.431557	0.486836	0.625461	0.575981	0.478853	0.611113	0.589001	0.465066	0.285129	0.508114	0.0975701			360.914	0.829954	0.906175	0.916918	0.936855	0.805496	0.84397	0.836036	0.945481	0.863065	0.893065	0.809552	0.829964	0.856679	0.824989
365.921	0.754057	0.716298	0.648765	0.662432	0.643017	0.676703	0.685725	0.670317	0.696753	0.679838	0.679861	0.644876	0.689793	0.728701	0.684081	0.032034			365.921	0.53862	0.508276	0.438506	0.499222	0.627749	0.58036	0.486184	0.614892	0.592502	0.457189	0.287281	0.511889	0.0977725			365.921	0.827466	0.90803	0.914774	0.936388	0.806761	0.84233	0.831977	0.95306	0.860282	0.894945	0.811911	0.832984	0.859812	0.829921
370.927	0.757578	0.719116	0.653952	0.66512	0.647568	0.676849	0.687022	0.671297	0.695978	0.673153	0.67528	0.640885	0.686798	0.731648	0.684446	0.0327303			370.927	0.536558	0.510278	0.43741	0.493203	0.631129	0.583291	0.488862	0.618122	0.59524	0.470113	0.310604	0.515892	0.0930976			370.927	0.834816	0.910338	0.913104	0.942844	0.81445	0.851603	0.840694	0.949301	0.858119	0.893364	0.8152	0.836611	0.858235	0.833604
375.917	0.761504	0.722089	0.653883	0.667297	0.648572	0.683022	0.691401	0.674228	0.700955	0.67958	0.680852	0.639159	0.691102	0.732537	0.687584	0.033517			375.917	0.535975	0.510836	0.444824	0.494814	0.635563	0.58686	0.492204	0.622316	0.599654	0.463536	0.299897	0.516953	0.0967302			375.917	0.837206	0.908294	0.906966	0.94153	0.817798	0.847859	0.843324	0.94507	0.858144	0.893293	0.816977	0.838051	0.859596	0.833938
380.923	0.759293	0.72159	0.659883	0.673562	0.653191	0.684363	0.691951	0.672636	0.700414	0.683099	0.683278	0.647381	0.69421	0.736895	0.690125	0.0315045			380.923	0.536323	0.511233	0.448787	0.497312	0.638089	0.589068	0.494514	0.625922	0.60024	0.466616	0.315403	0.520319	0.0936274			380.923	0.842674	0.909707	0.908653	0.941412	0.826661	0.856726	0.851517	0.941743	0.855669	0.89147	0.819488	0.839538	0.869786	0.837165
385.918	0.769455	0.72723	0.664828	0.676124	0.658239	0.690627	0.693869	0.68028	0.700681	0.677273	0.679963	0.647803	0.690297	0.738473	0.69251	0.0328901			385.918	0.537531	0.518194	0.448134	0.488127	0.640947	0.590277	0.498034	0.626504	0.60158	0.467499	0.343158	0.523635	0.0885569			385.918	0.840785	0.908025	0.915609	0.938568	0.826923	0.858534	0.847482	0.94722	0.855293	0.892355	0.823135	0.845074	0.87033	0.842883
390.926	0.773021	0.730773	0.671089	0.683378	0.660907	0.694454	0.698884	0.68042	0.698949	0.673691	0.681195	0.644257	0.691535	0.742624	0.694655	0.0339429			390.926	0.54052	0.523028	0.449752	0.502934	0.642372	0.594364	0.502108	0.62989	0.606311	0.469187	0.384119	0.531326	0.0810193			390.926	0.843048	0.90855	0.899555	0.940798	0.827307	0.862382	0.846257	0.943692	0.855034	0.892028	0.824118	0.845361	0.873366	0.843809
395.918	0.782404	0.733545	0.67537	0.684933	0.66812	0.699259	0.699074	0.680329	0.699536	0.680152	0.681993	0.643407	0.696652	0.743798	0.697755	0.03501			395.918	0.539959	0.524892	0.45043	0.49824	0.646352	0.59811	0.504342	0.633405	0.610551	0.476598	0.417762	0.536422	0.0764703			395.918	0.843728	0.909102	0.920676	0.940499	0.827955	0.856387	0.844884	0.949021	0.856183	0.893755	0.828928	0.848629	0.879169	0.846963
400.928	0.781673	0.730129	0.681086	0.690845	0.671743	0.705353	0.704133	0.683257	0.697975	0.680715	0.68373	0.646493	0.694895	0.74717	0.699943	0.0338538			400.928	0.54364	0.521523	0.460271	0.504781	0.650747	0.599576	0.504873	0.635216	0.612021	0.486253	0.421989	0.540081	0.0748787			400.928	0.845358	0.90321	0.911538	0.93609	0.833054	0.860406	0.847768	0.949413	0.856556	0.893823	0.831891	0.851989	0.885394	0.850134
405.92	0.780005	0.737143	0.688777	0.697465	0.678441	0.710136	0.705608	0.685412	0.700784	0.682329	0.684023	0.64716	0.698151	0.747119	0.70304	0.0330257			405.92	0.542647	0.524154	0.457618	0.499542	0.654343	0.606486	0.513181	0.641595	0.618328	0.482465	0.423687	0.542186	0.0775493			405.92	0.848732	0.911978	0.904251	0.945908	0.83662	0.865845	0.851678	0.946328	0.856885	0.893883	0.836693	0.856483	0.881835	0.855709
410.926	0.790342	0.73768	0.694395	0.702969	0.683753	0.712451	0.711167	0.683321	0.699371	0.684671	0.694236	0.649744	0.697903	0.75167	0.706691	0.0342898			410.926	0.54579	0.528833	0.462473	0.510949	0.656582	0.608932	0.518073	0.643632	0.620121	0.490867	0.431749	0.547091	0.0752161			410.926	0.841616	0.907007	0.915435	0.938914	0.831131	0.862206	0.848151	0.943922	0.856349	0.892067	0.841543	0.861551	0.891661	0.861131
415.915	0.787908	0.745222	0.697534	0.707424	0.68443	0.716361	0.712551	0.68334	0.702314	0.684171	0.690788	0.649264	0.701118	0.756425	0.708489	0.0349398			415.915	0.546166	0.53414	0.456562	0.514675	0.658658	0.614743	0.524809	0.648459	0.626194	0.493412	0.434664	0.550226	0.0767341			415.915	0.852087	0.908969	0.918578	0.94045	0.842989	0.868422	0.859259	0.949369	0.857094	0.892164	0.845187	0.865072	0.894394	0.863225
420.921	0.78973	0.746478	0.70347	0.711563	0.689219	0.72022	0.719349	0.687514	0.69916	0.68122	0.691344	0.650641	0.696301	0.756783	0.710214	0.0351425			420.921	0.547406	0.537198	0.459371	0.512186	0.66165	0.619488	0.530912	0.653197	0.631512	0.497705	0.43873	0.553578	0.0772927			420.921	0.84734	0.910183	0.915496	0.941382	0.835252	0.865623	0.852842	0.945595	0.854496	0.888729	0.849822	0.869313	0.895967	0.869478
425.916	0.789663	0.75069	0.711419	0.716878	0.697827	0.721001	0.723148	0.688032	0.70717	0.689675	0.694675	0.652468	0.706692	0.761528	0.715062	0.0342492			425.916	0.550041	0.544768	0.46747	0.512089	0.666228	0.623699	0.537166	0.65668	0.634922	0.500876	0.470868	0.560437	0.0731096			425.916	0.852135	0.911139	0.928245	0.942157	0.840279	0.864609	0.855476	0.942081	0.854493	0.886067	0.854251	0.873144	0.902243	0.872709
430.928	0.791819	0.758982	0.710077	0.720051	0.69522	0.726089	0.724616	0.690324	0.706535	0.68415	0.70284	0.659775	0.701036	0.76122	0.716624	0.0346591			430.928	0.550577	0.545919	0.471331	0.511061	0.667936	0.630444	0.545306	0.66226	0.641991	0.50978	0.493137	0.56634	0.0714863			430.928	0.851484	0.911809	0.917324	0.943123	0.839327	0.871971	0.858733	0.937895	0.853339	0.885553	0.855091	0.874587	0.899518	0.875222
435.92	0.793589	0.757062	0.715015	0.723492	0.702112	0.728513	0.730696	0.692161	0.710068	0.687982	0.692964	0.656706	0.705917	0.763331	0.718543	0.0350987			435.92	0.55226	0.551601	0.477571	0.508687	0.674621	0.629502	0.544265	0.661154	0.641422	0.513994	0.509179	0.569478	0.069532			435.92	0.855592	0.916939	0.919311	0.949304	0.844309	0.87816	0.862611	0.937502	0.851655	0.883104	0.860203	0.879915	0.903169	0.881046
440.926	0.801112	0.761771	0.719487	0.728291	0.703282	0.733395	0.7373	0.691926	0.713211	0.694145	0.699928	0.6604	0.70996	0.767087	0.72295	0.0359542			440.926	0.55361	0.556628	0.480892	0.512903	0.678511	0.635335	0.551343	0.665474	0.646702	0.508647	0.491685	0.571066	0.0727479			440.926	0.856393	0.912198	0.914596	0.945515	0.845429	0.876308	0.85912	0.938728	0.854277	0.885262	0.863235	0.882642	0.909709	0.883584
445.916	0.806145	0.760521	0.723943	0.733289	0.705908	0.736804	0.736551	0.694093	0.717524	0.70501	0.700534	0.665314	0.718479	0.769426	0.726681	0.0351936			445.916	0.552993	0.566574	0.485757	0.50754	0.682361	0.640205	0.561943	0.669489	0.650488	0.517886	0.515619	0.57735	0.0709739			445.916	0.864685	0.913511	0.92425	0.944512	0.852839	0.883579	0.870105	0.944152	0.855987	0.886803	0.866803	0.884725	0.9092	0.887105
450.925	0.809167	0.769256	0.727591	0.736677	0.711474	0.73926	0.740891	0.700176	0.721343	0.708684	0.712133	0.674622	0.722294	0.772277	0.731846	0.0339798			450.925	0.556937	0.563867	0.492841	0.502075	0.689852	0.643413	0.562652	0.671338	0.653246	0.522734	0.50874	0.578881	0.0727338			450.925	0.859968	0.914686	0.91605	0.948764	0.851368	0.877978	0.869605	0.938458	0.854993	0.884049	0.871163	0.888374	0.914906	0.890935
455.92	0.808324	0.765865	0.733287	0.740902	0.713814	0.744163	0.745699	0.698656	0.719996	0.701945	0.713933	0.679698	0.720249	0.773072	0.732829	0.0336908			455.92	0.557179	0.571751	0.495365	0.50221	0.692766	0.649707	0.573828	0.676307	0.658493	0.530217	0.552944	0.587342	0.070335			455.92	0.860532	0.916362	0.917641	0.949407	0.846016	0.880577	0.86919	0.941955	0.85595	0.885254	0.873205	0.889767	0.914771	0.892551
460.926	0.81804	0.770862	0.742009	0.747575	0.722443	0.750454	0.745437	0.704875	0.727254	0.714801	0.707716	0.674531	0.72998	0.776207	0.738013	0.0353738			460.926	0.5611	0.580562	0.505917	0.517456	0.698332	0.651517	0.576956	0.677516	0.66066	0.529194	0.552484	0.591972	0.0683089			460.926	0.863368	0.914016	0.930803	0.942928	0.852249	0.883107	0.8657	0.939945	0.854602	0.88254	0.876299	0.893679	0.91464	0.896274
465.921	0.821924	0.768605	0.746849	0.753898	0.726462	0.750794	0.751179	0.707454	0.729547	0.712775	0.729941	0.687948	0.728125	0.780841	0.742596	0.0335463			465.921	0.564762	0.579599	0.506081	0.507577	0.701535	0.658051	0.582445	0.681459	0.668443	0.541981	0.5788	0.597339	0.0693296			465.921	0.866179	0.915062	0.920139	0.949042	0.854954	0.88382	0.870152	0.945069	0.856778	0.884095	0.881475	0.89828	0.921869	0.901966
470.914	0.821569	0.774261	0.749612	0.757304	0.72968	0.756465	0.752487	0.71639	0.734194	0.721868	0.720388	0.690624	0.735491	0.784864	0.746085	0.032828			470.914	0.567637	0.584076	0.515206	0.527111	0.707436	0.663709	0.590425	0.686722	0.674966	0.545101	0.577244	0.603603	0.0678427			470.914	0.863867	0.917048	0.927237	0.947272	0.856161	0.879952	0.875249	0.938293	0.855697	0.880763	0.883313	0.898893	0.926354	0.902883
475.925	0.822565	0.772464	0.752356	0.760746	0.731994	0.759127	0.755945	0.72075	0.739878	0.726926	0.723053	0.69403	0.737699	0.784135	0.748691	0.0315935			475.925	0.568182	0.589566	0.514379	0.51761	0.711817	0.666519	0.599066	0.689594	0.675359	0.550716	0.582581	0.605944	0.0694397			475.925	0.865985	0.913604	0.921943	0.940924	0.85433	0.890382	0.869613	0.941773	0.859011	0.884724	0.885065	0.901075	0.926423	0.904706
480.916	0.824763	0.777273	0.755796	0.762722	0.737496	0.760228	0.758677	0.718363	0.739075	0.724037	0.730384	0.696721	0.74078	0.787744	0.751004	0.0320796			480.916	0.569349	0.596087	0.522919	0.520141	0.714272	0.669821	0.606561	0.694596	0.679149	0.550623	0.606017	0.611776	0.0688562			480.916	0.888383	0.919396	0.921774	0.954634	0.873237	0.931961	0.88952	0.939274	0.859028	0.882146	0.887306	0.903195	0.929052	0.907917
485.922	0.825921	0.784492	0.758005	0.766441	0.736332	0.762663	0.760504	0.72775	0.746266	0.730969	0.738881	0.698489	0.749968	0.792466	0.755653	0.0313169			485.922	0.573594	0.594964	0.523311	0.52675	0.716984	0.673724	0.613589	0.697582	0.683396	0.55865	0.667582	0.620921	0.070153			485.922	0.87669	0.919111	0.928805	0.951538	0.855946	0.914654	0.877547	0.938674	0.857244	0.880573	0.889714	0.906483	0.934712	0.909658
490.928	0.825385	0.78724	0.762518	0.769743	0.74037	0.765682	0.767261	0.730187	0.753289	0.739765	0.744274	0.706955	0.755589	0.795262	0.760251	0.0294242			490.928	0.575916	0.604396	0.529925	0.524697	0.721153	0.67649	0.619906	0.699253	0.685516	0.562231	0.689635	0.626283	0.0715063			490.928	0.888834	0.918584	0.928891	0.952603	0.867271	0.919995	0.885906	0.934473	0.85807	0.879052	0.893761	0.908717	0.937052	0.912046
495.914	0.832349	0.78996	0.765642	0.773584	0.742684	0.772868	0.771072	0.734499	0.757581	0.743275	0.732193	0.714464	0.759033	0.798038	0.763374	0.0303915			495.914	0.578198	0.606491	0.53575	0.550887	0.725742	0.680658	0.624841	0.703836	0.689149	0.569355	0.629337	0.626749	0.0653068			495.914	0.887233	0.919923	0.925488	0.949475	0.859228	0.920125	0.88429	0.937384	0.859381	0.879047	0.895618	0.91168	0.936673	0.915984
500.919	0.832779	0.791254	0.769576	0.777454	0.747876	0.776092	0.770095	0.739452	0.762384	0.746003	0.750807	0.717624	0.764932	0.799781	0.767579	0.0283989			500.919	0.578647	0.614371	0.535261	0.540103	0.72741	0.682302	0.624166	0.704564	0.691976	0.57464	0.632075	0.627774	0.0667922			500.919	0.884875	0.922293	0.929331	0.950118	0.857597	0.919187	0.884253	0.938373	0.874886	0.88142	0.898422	0.915087	0.942575	0.918285
505.914	0.838299	0.795443	0.775559	0.783118	0.752597	0.780486	0.777203	0.741921	0.765614	0.749926	0.746258	0.721563	0.769524	0.803912	0.77153	0.0293752			505.914	0.581346	0.617259	0.546592	0.549543	0.735314	0.687719	0.630734	0.709608	0.696791	0.570727	0.631394	0.632457	0.0668058			505.914	0.885288	0.923004	0.934675	0.954523	0.854092	0.921495	0.886035	0.94385	0.873559	0.880237	0.899978	0.915566	0.942947	0.921073
510.922	0.843997	0.792659	0.779733	0.787209	0.75845	0.783249	0.780259	0.763126	0.772129	0.753707	0.753155	0.728672	0.774442	0.805216	0.776857	0.0273223			510.922	0.584096	0.624499	0.547743	0.543363	0.734429	0.691774	0.638551	0.711547	0.700167	0.583211	0.628837	0.635292	0.0668281			510.922	0.884759	0.923818	0.933613	0.955783	0.850825	0.918544	0.877962	0.940826	0.869284	0.877801	0.90372	0.918736	0.95155	0.926175
515.914	0.844417	0.796754	0.785936	0.792049	0.761995	0.784664	0.77978	0.749589	0.772945	0.757598	0.76728	0.734601	0.777365	0.806743	0.779408	0.0268517			515.914	0.587884	0.627223	0.550325	0.546151	0.741736	0.693432	0.640844	0.71371	0.701643	0.580846	0.629967	0.637615	0.0676053			515.914	0.884328	0.923026	0.926383	0.955692	0.855621	0.921545	0.884665	0.966684	0.894215	0.891033	0.905267	0.922279	0.950836	0.92785
520.923	0.845547	0.796571	0.786196	0.791757	0.763275	0.787258	0.782233	0.754263	0.779014	0.764599	0.765931	0.736538	0.783557	0.811268	0.782	0.0263216			520.923	0.58977	0.637854	0.554691	0.544883	0.743446	0.695829	0.646019	0.716067	0.703802	0.58182	0.651731	0.642356	0.0678418			520.923	0.887361	0.922889	0.930226	0.95172	0.863084	0.925927	0.891527	0.947116	0.877352	0.878933	0.90705	0.922117	0.945996	0.92855
525.921	0.849966	0.798697	0.788689	0.798475	0.765462	0.793424	0.785677	0.760624	0.780484	0.771359	0.779117	0.742765	0.792918	0.815057	0.787337	0.0256684			525.921	0.592758	0.638852	0.56035	0.555088	0.750573	0.699761	0.648275	0.718479	0.71002	0.59453	0.624833	0.644865	0.0668973			525.921	0.886222	0.920985	0.933895	0.947293	0.857761	0.922939	0.886491	0.939901	0.885595	0.884812	0.910171	0.924758	0.949799	0.929765
530.928	0.861649	0.802614	0.795963	0.802536	0.772802	0.797082	0.78974	0.764059	0.787664	0.773912	0.782667	0.750378	0.79283	0.818769	0.792333	0.0265326			530.928	0.594247	0.647574	0.569955	0.568927	0.754485	0.700882	0.651688	0.719623	0.709825	0.598359	0.638191	0.650341	0.063902			530.928	0.889311	0.925442	0.92464	0.955117	0.864773	0.924771	0.885173	0.950577	0.878027	0.882604	0.912574	0.927466	0.954121	0.935099
535.925	0.860511	0.80855	0.801147	0.807206	0.778138	0.798158	0.794042	0.769214	0.789935	0.780172	0.784368	0.754259	0.798206	0.823315	0.79623	0.0254671			535.925	0.595042	0.654461	0.570722	0.554803	0.757322	0.706087	0.657769	0.722753	0.715986	0.607132	0.618471	0.650959	0.0675134			535.925	0.887922	0.927798	0.928422	0.953568	0.869948	0.929799	0.882715	0.940369	0.877205	0.881067	0.914371	0.929234	0.948652	0.936311
540.922	0.859752	0.812964	0.801629	0.809058	0.778695	0.798087	0.799843	0.775428	0.78766	0.773957	0.789917	0.758668	0.795411	0.825857	0.797638	0.0250176			540.922	0.595219	0.654848	0.576422	0.573064	0.760908	0.707018	0.656688	0.724489	0.715419	0.605062	0.653618	0.656614	0.0642909			540.922	0.893135	0.922934	0.928337	0.951918	0.872284	0.928988	0.88268	0.947519	0.883341	0.882649	0.916292	0.930903	0.956813	0.939149
545.917	0.864039	0.810883	0.802611	0.810389	0.778394	0.802035	0.801213	0.775914	0.795171	0.785676	0.798137	0.758704	0.796291	0.828294	0.800554	0.025014			545.917	0.598917	0.658133	0.581648	0.564666	0.765253	0.708965	0.666406	0.725583	0.717892	0.612289	0.698597	0.663486	0.0661544			545.917	0.896617	0.923878	0.939053	0.945191	0.877481	0.933399	0.888897	0.945943	0.877147	0.880774	0.915068	0.928468	0.950619	0.936704
550.923	0.867821	0.814682	0.807039	0.8133	0.78241	0.804935	0.803702	0.78214	0.799258	0.789351	0.793753	0.75922	0.800672	0.830488	0.803484	0.0252437			550.923	0.598972	0.664092	0.586885	0.576533	0.770404	0.710227	0.667322	0.726293	0.71848	0.617589	0.704002	0.667345	0.0646337			550.923	0.890855	0.926295	0.942456	0.951313	0.870035	0.926921	0.884261	0.94219	0.886282	0.886431	0.918821	0.933963	0.953017	0.941442
555.921	0.869575	0.824922	0.808199	0.815587	0.785276	0.809741	0.806061	0.787585	0.808825	0.795435	0.805954	0.768483	0.80753	0.834832	0.809143	0.0240218			555.921	0.603427	0.670801	0.589553	0.570979	0.772203	0.712532	0.671508	0.729242	0.720687	0.622678	0.703522	0.669739	0.0651209			555.921	0.894457	0.930412	0.937607	0.955528	0.877827	0.926894	0.885901	0.951127	0.879979	0.882674	0.920015	0.935006	0.966912	0.943583
560.913	0.871839	0.823998	0.812429	0.818857	0.787493	0.812163	0.811282	0.792163	0.808664	0.794714	0.811161	0.77585	0.813691	0.837855	0.812297	0.0232942			560.913	0.607239	0.677766	0.59364	0.589777	0.776071	0.715598	0.672001	0.729503	0.725631	0.630653	0.687121	0.673182	0.0616161			560.913	0.897311	0.928177	0.945491	0.95657	0.885036	0.930547	0.890878	0.943638	0.87756	0.882893	0.921552	0.933911	0.969938	0.943289
565.913	0.874864	0.826355	0.813905	0.821335	0.790992	0.815773	0.816098	0.794545	0.811704	0.798362	0.813806	0.779372	0.815358	0.839347	0.81513	0.0230413			565.913	0.609335	0.680657	0.601313	0.586297	0.781265	0.719241	0.680338	0.733683	0.729141	0.639488	0.699118	0.678171	0.0624716			565.913	0.902202	0.929349	0.932208	0.955954	0.887672	0.939629	0.897714	0.942404	0.876744	0.884012	0.923447	0.936897	0.963726	0.945894
570.926	0.877335	0.825039	0.817878	0.826528	0.794848	0.820428	0.817625	0.794794	0.812061	0.799042	0.831462	0.780005	0.817286	0.841362	0.818264	0.0236779			570.926	0.614293	0.68765	0.604497	0.59897	0.785572	0.721316	0.686178	0.734031	0.731155	0.64133	0.69244	0.681585	0.0605738			570.926	0.899329	0.930759	0.929105	0.953274	0.887833	0.933358	0.897051	0.943289	0.875543	0.882812	0.922704	0.93309	0.963966	0.93983
575.92	0.88401	0.825601	0.823435	0.831852	0.799657	0.823402	0.816336	0.799126	0.817486	0.808147	0.830958	0.783028	0.824763	0.845205	0.822358	0.0238093			575.92	0.617771	0.686725	0.612339	0.59481	0.79021	0.723188	0.692345	0.735701	0.731498	0.649993	0.711407	0.685999	0.060961			575.92	0.901029	0.928154	0.93007	0.952803	0.891292	0.940374	0.899437	0.944105	0.878226	0.884737	0.926267	0.936575	0.964493	0.944111
580.924	0.885241	0.828406	0.828227	0.834527	0.803718	0.826023	0.82179	0.805531	0.822917	0.810433	0.833475	0.794396	0.829158	0.847494	0.826524	0.0220154			580.924	0.624114	0.694092	0.610953	0.60188	0.792183	0.729484	0.70081	0.740356	0.738394	0.649305	0.662859	0.685857	0.0612945			580.924	0.903929	0.924136	0.938454	0.950014	0.887136	0.937432	0.896238	0.94302	0.878832	0.886213	0.930509	0.942824	0.966279	0.951461
585.925	0.881975	0.831967	0.831881	0.839057	0.806451	0.827755	0.821896	0.809915	0.829229	0.822735	0.835551	0.794428	0.83783	0.848907	0.82997	0.0207324			585.925	0.627323	0.698495	0.614863	0.597996	0.798946	0.732625	0.702744	0.743509	0.742763	0.653173	0.668746	0.689198	0.0627754			585.925	0.899803	0.926479	0.946145	0.950751	0.886798	0.935129	0.894786	0.947968	0.880456	0.888059	0.933612	0.946284	0.962832	0.953968
590.915	0.883946	0.833788	0.834122	0.840383	0.809109	0.829738	0.829487	0.812449	0.833842	0.826228	0.839444	0.804803	0.840664	0.852835	0.833631	0.0196072			590.915	0.630844	0.702742	0.618657	0.602799	0.801698	0.735884	0.707605	0.746995	0.746085	0.657788	0.718099	0.6972	0.0623685			590.915	0.898248	0.930933	0.944872	0.954638	0.883631	0.932296	0.889701	0.937939	0.875771	0.883491	0.933992	0.945688	0.967676	0.954773
595.913	0.89022	0.839633	0.8377	0.845882	0.814777	0.83484	0.831014	0.81905	0.835388	0.823985	0.851535	0.807908	0.841445	0.851935	0.837522	0.0200841			595.913	0.637175	0.708132	0.62239	0.59582	0.80401	0.737542	0.711495	0.748597	0.74798	0.656838	0.711781	0.698342	0.0631544			595.913	0.900733	0.936145	0.94136	0.963597	0.885966	0.935135	0.892203	0.93584	0.876799	0.88442	0.934487	0.945901	0.968036	0.955009
600.921	0.892893	0.842068	0.843411	0.849443	0.816777	0.840613	0.835618	0.820074	0.843168	0.834253	0.846923	0.807352	0.851115	0.8557	0.841386	0.0203029			600.921	0.637483	0.713656	0.62534	0.61598	0.808977	0.739786	0.715191	0.749363	0.750699	0.667847	0.713905	0.703475	0.0604313			600.921	0.905628	0.933132	0.940414	0.958034	0.892836	0.938639	0.902017	0.94049	0.87862	0.887188	0.934958	0.947131	0.968223	0.956176
605.916	0.895108	0.845197	0.845955	0.854213	0.821173	0.844967	0.840819	0.826955	0.842893	0.8366	0.864928	0.817337	0.850588	0.858501	0.846088	0.0194971			605.916	0.64141	0.71957	0.631552	0.623965	0.813458	0.741585	0.719566	0.7497	0.753674	0.679976	0.708477	0.707539	0.0587074			605.916	0.912698	0.935373	0.942297	0.956649	0.902172	0.946422	0.906442	0.941059	0.880407	0.8888	0.934432	0.945279	0.967418	0.955084
610.925	0.896747	0.851004	0.850183	0.857982	0.826227	0.845471	0.843557	0.830349	0.848406	0.834522	0.858229	0.819514	0.852476	0.857835	0.848036	0.0186385			610.925	0.64733	0.722011	0.63655	0.633206	0.816719	0.743505	0.720841	0.751678	0.755831	0.681184	0.744036	0.713899	0.0580105			610.925	0.908661	0.932766	0.95064	0.953788	0.897546	0.942774	0.903887	0.940977	0.881317	0.889242	0.934797	0.944834	0.967178	0.953595
615.926	0.899168	0.852536	0.852335	0.85971	0.828996	0.846662	0.846951	0.8379	0.850373	0.836445	0.859103	0.820308	0.854348	0.861853	0.850478	0.0184729			615.926	0.64905	0.729474	0.642435	0.625743	0.821472	0.743343	0.722079	0.752429	0.755551	0.681574	0.779365	0.71841	0.0617727			615.926	0.910237	0.936129	0.950064	0.958611	0.893664	0.937971	0.905031	0.943226	0.8822	0.890303	0.937462	0.947109	0.970079	0.955749
620.913	0.903622	0.856186	0.855537	0.861753	0.832006	0.850215	0.847651	0.84268	0.854828	0.847633	0.866826	0.823073	0.863162	0.862692	0.854847	0.0186212			620.913	0.651756	0.735007	0.64117	0.633357	0.824178	0.745774	0.727356	0.754984	0.755934	0.685058	0.768883	0.720314	0.0602492			620.913	0.905282	0.938389	0.964549	0.959636	0.890189	0.934616	0.898788	0.944284	0.884598	0.891848	0.937576	0.946667	0.972697	0.952982
625.918	0.902921	0.860132	0.857671	0.86658	0.83462	0.852589	0.849479	0.842085	0.859615	0.851642	0.877177	0.833484	0.86843	0.865931	0.85874	0.0179182			625.918	0.657599	0.741749	0.64411	0.632797	0.825631	0.747229	0.733333	0.756974	0.756384	0.684029	0.783334	0.723924	0.0613467			625.918	0.911357	0.937484	0.954022	0.959104	0.899918	0.941583	0.900451	0.939761	0.883914	0.890317	0.937923	0.94825	0.973064	0.956738
630.912	0.907763	0.861234	0.862057	0.868621	0.83959	0.857849	0.854183	0.850988	0.862568	0.851065	0.881175	0.840837	0.868101	0.870366	0.8626	0.0172718			630.912	0.660714	0.746099	0.648096	0.642055	0.831304	0.749189	0.736974	0.759202	0.758575	0.687643	0.849296	0.733559	0.0690922			630.912	0.915418	0.944539	0.946936	0.966847	0.905923	0.949261	0.915733	0.941463	0.887087	0.892105	0.937803	0.947599	0.972769	0.954848
635.912	0.909875	0.867652	0.863908	0.871966	0.841481	0.861869	0.859976	0.851389	0.865549	0.85643	0.883018	0.836792	0.873941	0.870895	0.865339	0.0178695			635.912	0.664054	0.744382	0.64979	0.639412	0.83434	0.751347	0.742202	0.760958	0.759215	0.684495	0.826409	0.732419	0.0661815			635.912	0.913792	0.945117	0.953022	0.97272	0.901104	0.940215	0.907142	0.94356	0.887184	0.891945	0.938292	0.946805	0.976138	0.952559
640.921	0.914322	0.872215	0.867082	0.875713	0.844255	0.861893	0.866662	0.853118	0.870014	0.857742	0.868758	0.843422	0.873396	0.87263	0.86723	0.0171069			640.921	0.666631	0.748593	0.658305	0.644465	0.839204	0.753424	0.745151	0.763657	0.762032	0.69672	0.814531	0.735701	0.0629093			640.921	0.922771	0.936968	0.95149	0.961534	0.909673	0.9485	0.915462	0.941804	0.887765	0.891917	0.940974	0.949415	0.973067	0.958459
645.926	0.91284	0.872784	0.869171	0.877077	0.847388	0.863038	0.864541	0.858073	0.874885	0.863025	0.875219	0.842692	0.883821	0.872329	0.869777	0.0167948			645.926	0.673619	0.75454	0.665419	0.655957	0.843545	0.752853	0.745384	0.763314	0.762154	0.701223	0.815065	0.73937	0.0602723			645.926	0.925465	0.937328	0.95864	0.954772	0.915626	0.952877	0.924881	0.945102	0.888442	0.892751	0.942438	0.950732	0.975486	0.959439
650.92	0.918477	0.873542	0.873022	0.880443	0.850961	0.867137	0.868124	0.865381	0.879385	0.866772	0.888308	0.851529	0.88095	0.872709	0.874053	0.0165214			650.92	0.678547	0.755298	0.664881	0.672586	0.845703	0.757373	0.750705	0.767278	0.765729	0.704131	0.803332	0.742324	0.0569489			650.92	0.917114	0.940275	0.956924	0.958646	0.909663	0.947957	0.916288	0.938078	0.889423	0.894611	0.941649	0.952018	0.979379	0.959581
655.915	0.917863	0.878564	0.874354	0.882047	0.852975	0.869137	0.870975	0.870287	0.88168	0.869594	0.891166	0.857369	0.883787	0.876154	0.876854	0.0155276			655.915	0.682044	0.76145	0.668523	0.668977	0.850222	0.761537	0.753581	0.770693	0.770648	0.713612	0.835614	0.748809	0.0613478			655.915	0.916951	0.943953	0.956053	0.961589	0.905054	0.947116	0.909957	0.945676	0.891973	0.896757	0.941168	0.951846	0.978151	0.960282
660.912	0.918871	0.880529	0.874845	0.883955	0.853926	0.873132	0.873426	0.871439	0.88574	0.875071	0.898991	0.854465	0.885349	0.880868	0.879329	0.0163848			660.912	0.681963	0.762374	0.673544	0.667691	0.850569	0.7621	0.756255	0.771239	0.771641	0.715986	0.864005	0.752488	0.065351			660.912	0.920511	0.94159	0.953038	0.957879	0.9105	0.945698	0.912049	0.941303	0.892445	0.897547	0.943546	0.954494	0.980213	0.961523
665.925	0.924734	0.882433	0.879199	0.887164	0.857345	0.87658	0.878566	0.873795	0.887367	0.878239	0.896384	0.860142	0.897251	0.883014	0.883015	0.0164646			665.925	0.68542	0.771354	0.677425	0.672614	0.85482	0.764577	0.758663	0.774303	0.774267	0.708868	0.86123	0.754867	0.0649153			665.925	0.92614	0.941354	0.947727	0.960752	0.914239	0.950908	0.914171	0.942321	0.890166	0.895772	0.944231	0.954297	0.983458	0.961027
670.922	0.93243	0.88701	0.881461	0.891629	0.860319	0.876362	0.883655	0.876053	0.893884	0.884255	0.904668	0.867936	0.899926	0.884628	0.887444	0.0174808			670.922	0.68968	0.773051	0.677446	0.667062	0.856734	0.766014	0.760141	0.775719	0.777873	0.718592	0.832662	0.754089	0.060941			670.922	0.925239	0.942792	0.958203	0.964369	0.914614	0.951739	0.91495	0.948464	0.89458	0.900517	0.94665	0.956354	0.977018	0.961237
675.917	0.930929	0.889664	0.883812	0.89453	0.86453	0.882348	0.88271	0.882939	0.89514	0.880719	0.912313	0.872202	0.899031	0.887022	0.889849	0.0165522			675.917	0.694925	0.775099	0.673084	0.69343	0.857834	0.768786	0.763972	0.778424	0.780076	0.724551	0.83717	0.75885	0.0583549			675.917	0.923658	0.941732	0.965103	0.960132	0.913614	0.952554	0.915345	0.940828	0.890364	0.897087	0.947583	0.955796	0.982431	0.962718
680.913	0.935975	0.887942	0.887163	0.89658	0.866136	0.88561	0.884462	0.886094	0.897434	0.885739	0.906889	0.876085	0.901219	0.889563	0.891921	0.0162449			680.913	0.69794	0.783622	0.679203	0.697415	0.862144	0.769172	0.766784	0.77924	0.779919	0.733468	0.803015	0.759266	0.0536034			680.913	0.92517	0.941603	0.953479	0.96077	0.918537	0.949395	0.918554	0.939231	0.892915	0.899231	0.949457	0.958151	0.97926	0.965237
685.926	0.934061	0.889989	0.893499	0.899853	0.871661	0.887384	0.890223	0.889519	0.903123	0.892356	0.914074	0.875401	0.910474	0.894405	0.896144	0.0158712			685.926	0.700927	0.784856	0.684273	0.678769	0.863105	0.770598	0.773215	0.779694	0.780682	0.728024	0.824666	0.760801	0.0577675			685.926	0.925026	0.946423	0.964889	0.968212	0.91564	0.951573	0.917774	0.94621	0.896182	0.904006	0.950003	0.959062	0.980998	0.964963
690.918	0.937547	0.894885	0.892479	0.90145	0.872033	0.891863	0.893063	0.891643	0.904255	0.890853	0.91824	0.884755	0.903801	0.89623	0.898078	0.0154541			690.918	0.704886	0.78511	0.684298	0.684519	0.865138	0.772215	0.777694	0.781435	0.782667	0.723939	0.841708	0.763964	0.0594891			690.918	0.923867	0.940707	0.960956	0.958266	0.915923	0.947752	0.917344	0.951785	0.898533	0.906092	0.95368	0.961937	0.983693	0.968732
695.921	0.941936	0.897763	0.895379	0.905547	0.876017	0.891703	0.895848	0.897945	0.909949	0.898252	0.927013	0.880102	0.916357	0.896719	0.902181	0.0173663			695.921	0.707369	0.789567	0.694496	0.682542	0.867573	0.776683	0.778863	0.785252	0.787348	0.731364	0.855802	0.768805	0.0605571			695.921	0.929584	0.946813	0.955544	0.96195	0.919375	0.95122	0.924267	0.937857	0.897424	0.903257	0.952406	0.96022	0.983539	0.967631
700.919	0.943226	0.896962	0.89878	0.909209	0.878639	0.894682	0.900602	0.902522	0.91568	0.904037	0.925271	0.891803	0.9191	0.898927	0.905674	0.0160252			700.919	0.71064	0.789969	0.695143	0.694103	0.868653	0.779001	0.780989	0.788462	0.791903	0.741416	0.863084	0.773033	0.059516			700.919	0.923858	0.948969	0.96579	0.966355	0.91337	0.945078	0.91465	0.940541	0.897194	0.906038	0.953553	0.962864	0.989379	0.969355
705.926	0.945828	0.901335	0.8993	0.909566	0.879562	0.897435	0.900514	0.903187	0.917282	0.904962	0.930914	0.891481	0.923782	0.900381	0.907538	0.0169853			705.926	0.711569	0.793966	0.691046	0.696639	0.869097	0.781184	0.786653	0.789833	0.79283	0.749206	0.843158	0.773198	0.0569326			705.926	0.93186	0.94722	0.969726	0.965665	0.923588	0.953259	0.923596	0.939941	0.89804	0.905801	0.953759	0.961629	0.990075	0.967135
710.918	0.948013	0.907472	0.901517	0.912267	0.880782	0.899804	0.906352	0.906789	0.919288	0.90761	0.941796	0.895006	0.922174	0.900321	0.910656	0.0177013			710.918	0.717501	0.795542	0.700662	0.674509	0.872091	0.783572	0.789845	0.792559	0.795273	0.745473	0.832257	0.772662	0.0582088			710.918	0.934195	0.94787	0.969061	0.965428	0.927873	0.95681	0.924087	0.940224	0.900556	0.910374	0.954578	0.962837	0.986747	0.970705
715.915	0.950974	0.907434	0.90441	0.917169	0.885393	0.906043	0.910695	0.911641	0.925906	0.913807	0.936599	0.897064	0.928752	0.902866	0.914197	0.0168494			715.915	0.718309	0.792956	0.698219	0.693369	0.8739	0.786195	0.788284	0.793846	0.800731	0.752401	0.79827	0.772407	0.053079			715.915	0.932131	0.949165	0.961755	0.967322	0.924086	0.95277	0.926757	0.93169	0.899635	0.909769	0.95479	0.963923	0.988072	0.969315
720.925	0.957128	0.909624	0.910718	0.920031	0.888575	0.903146	0.909842	0.91218	0.924217	0.907854	0.937785	0.904682	0.921833	0.906507	0.915294	0.0166408			720.925	0.724064	0.801062	0.707717	0.696409	0.876781	0.788905	0.795324	0.795334	0.804149	0.759849	0.786095	0.775972	0.0515252			720.925	0.930113	0.951502	0.959198	0.968271	0.920855	0.951876	0.926527	0.937669	0.900844	0.912636	0.956286	0.965271	0.992479	0.972466
725.915	0.957271	0.912471	0.909809	0.919612	0.889437	0.909975	0.917121	0.921286	0.928437	0.911433	0.933682	0.900988	0.93046	0.908884	0.917919	0.0163141			725.915	0.72563	0.806282	0.703184	0.692862	0.876512	0.790809	0.79735	0.798178	0.806766	0.757282	0.767995	0.774805	0.0531819			725.915	0.932355	0.950932	0.972299	0.967421	0.924624	0.954934	0.927857	0.937602	0.905736	0.917682	0.958786	0.967977	0.991973	0.974417
730.925	0.959268	0.914405	0.912628	0.924329	0.894117	0.911014	0.917149	0.923309	0.933211	0.918488	0.938164	0.904645	0.933391	0.912913	0.921216	0.0160946			730.925	0.728684	0.811593	0.701788	0.711085	0.876052	0.793078	0.804454	0.800137	0.808336	0.760302	0.768465	0.778543	0.051185			730.925	0.936437	0.953911	0.961178	0.972658	0.930935	0.958359	0.927743	0.940697	0.906979	0.915584	0.960232	0.970549	0.993734	0.979418
735.916	0.957419	0.913674	0.915755	0.926433	0.895472	0.914702	0.920332	0.927226	0.938619	0.921485	0.955336	0.910431	0.93963	0.914491	0.925072	0.0173787			735.916	0.734351	0.814491	0.710597	0.703931	0.878877	0.795342	0.806229	0.802378	0.812626	0.763837	0.787237	0.782718	0.0513559			735.916	0.935242	0.955337	0.967837	0.971587	0.92837	0.954185	0.928903	0.940984	0.908975	0.91838	0.961264	0.970478	0.99098	0.977971
740.917	0.960583	0.919431	0.918296	0.929981	0.899488	0.918776	0.921127	0.929355	0.942285	0.924178	0.956606	0.913559	0.942108	0.914636	0.927886	0.0171043			740.917	0.737522	0.817774	0.712182	0.694155	0.883262	0.795338	0.805615	0.803052	0.814139	0.769924	0.815685	0.786241	0.0542197			740.917	0.938969	0.953249	0.970041	0.968328	0.932586	0.959695	0.93292	0.943928	0.915653	0.926705	0.961507	0.969909	0.992012	0.975187
745.927	0.965662	0.924421	0.924045	0.935287	0.906011	0.921441	0.926018	0.934488	0.943185	0.922106	0.951266	0.917409	0.939589	0.914233	0.930369	0.0157788			745.927	0.740224	0.82279	0.715484	0.70891	0.887512	0.797158	0.808786	0.807049	0.815012	0.760374	0.772218	0.785047	0.0523776			745.927	0.94103	0.954725	0.976477	0.971149	0.935965	0.958061	0.933219	0.942142	0.918309	0.928919	0.964143	0.973125	0.991212	0.978288
750.926	0.968545	0.924456	0.926291	0.936579	0.906826	0.924112	0.931427	0.931957	0.948303	0.931936	0.961505	0.916737	0.952342	0.915995	0.934072	0.0178054			750.926	0.743708	0.823907	0.719411	0.706273	0.888688	0.799045	0.811439	0.809579	0.816878	0.75852	0.760859	0.785301	0.053169			750.926	0.938758	0.956085	0.967409	0.970461	0.930369	0.955305	0.931779	0.947622	0.918333	0.932582	0.965764	0.973105	0.991912	0.978954
755.916	0.967982	0.926315	0.926971	0.939543	0.910633	0.926739	0.928182	0.936801	0.952608	0.936407	0.965754	0.924104	0.954233	0.917761	0.936717	0.0174586			755.916	0.746579	0.826321	0.721875	0.717508	0.890624	0.800949	0.812583	0.812611	0.821271	0.760879	0.775806	0.789728	0.0513747			755.916	0.940154	0.94699	0.97115	0.966852	0.934705	0.956061	0.938326	0.941098	0.921852	0.934606	0.967681	0.974139	0.994451	0.97958
760.921	0.970605	0.930685	0.933172	0.943116	0.913276	0.929793	0.93776	0.942931	0.956153	0.941778	0.963665	0.931096	0.95668	0.916469	0.940513	0.016741			760.921	0.75365	0.825991	0.729331	0.704713	0.890683	0.802399	0.81946	0.814096	0.8218	0.773487	0.760872	0.790589	0.0523824			760.921	0.941953	0.945675	0.974964	0.965823	0.936158	0.954695	0.934951	0.951994	0.923692	0.939487	0.967019	0.974311	0.992953	0.978402
765.914	0.97605	0.934256	0.933436	0.946836	0.914644	0.932016	0.935956	0.94652	0.957254	0.935813	0.973794	0.932736	0.954674	0.918764	0.942339	0.018161			765.914	0.754143	0.831525	0.728015	0.684771	0.893086	0.803947	0.822703	0.815146	0.822583	0.771684	0.813036	0.794604	0.0566948			765.914	0.953647	0.951481	0.9697	0.971776	0.943802	0.96767	0.945374	0.955103	0.92548	0.94425	0.966457	0.973531	0.992345	0.977839
770.924	0.977196	0.940681	0.937881	0.950426	0.917561	0.935125	0.939982	0.948452	0.958698	0.941852	0.97328	0.931698	0.962038	0.925439	0.945736	0.0172369			770.924	0.757668	0.828127	0.733503	0.710281	0.896471	0.804186	0.82164	0.815341	0.822832	0.783192	0.875488	0.80443	0.0560077			770.924	0.951705	0.959865	0.969506	0.974015	0.942824	0.970763	0.945628	0.95752	0.933082	0.953616	0.966071	0.97325	0.993292	0.977223
775.913	0.979214	0.942963	0.941018	0.95244	0.92391	0.939063	0.947481	0.950826	0.96282	0.947132	0.982474	0.937992	0.96209	0.924943	0.949598	0.0174092			775.913	0.760244	0.829118	0.726988	0.709087	0.897668	0.807992	0.824801	0.819205	0.827329	0.772841	0.912019	0.807936	0.0632069			775.913	0.949168	0.958729	0.970417	0.970406	0.93883	0.964198	0.94254	0.95308	0.931145	0.950685	0.967935	0.97482	0.999494	0.97776
780.915	0.985036	0.943482	0.941795	0.954073	0.923463	0.941014	0.949935	0.957455	0.966099	0.948024	0.99189	0.942878	0.968337	0.925315	0.952771	0.0198089			780.915	0.765434	0.829661	0.736458	0.712409	0.900521	0.808963	0.824516	0.821125	0.828854	0.782168	0.86936	0.807224	0.0551395			780.915	0.951825	0.955611	0.979355	0.966447	0.943398	0.96624	0.944439	0.954087	0.934765	0.952352	0.96874	0.976139	0.992853	0.980531
785.913	0.98675	0.945179	0.945712	0.958318	0.92848	0.944332	0.952995	0.961099	0.973218	0.952889	0.984166	0.943466	0.971125	0.928182	0.955422	0.018307			785.913	0.769371	0.841134	0.737434	0.713228	0.901391	0.811386	0.835398	0.823096	0.829597	0.790438	0.828075	0.807323	0.0523794			785.913	0.94866	0.961861	0.961534	0.97597	0.941405	0.95867	0.941605	0.954848	0.933994	0.950318	0.969658	0.975563	0.99599	0.978928
790.916	0.982446	0.948913	0.949606	0.961538	0.932151	0.946697	0.954315	0.96508	0.976087	0.954675	0.998234	0.94992	0.974536	0.927523	0.958694	0.0192964			790.916	0.774816	0.842603	0.733039	0.70554	0.902677	0.81291	0.835046	0.828399	0.82909	0.791117	0.770102	0.802304	0.0551002			790.916	0.946614	0.965604	0.981636	0.979402	0.941903	0.95876	0.937635	0.94554	0.930211	0.944746	0.971206	0.977318	0.9962	0.981936
795.914	0.981035	0.954362	0.948278	0.96254	0.933287	0.949502	0.959055	0.964837	0.976082	0.958201	0.996425	0.950597	0.977547	0.930235	0.960142	0.0182648			795.914	0.778932	0.847749	0.736065	0.716255	0.905086	0.817719	0.841133	0.834242	0.833557	0.79899	0.813053	0.811162	0.0528897			795.914	0.952746	0.958222	0.978731	0.969587	0.947892	0.962937	0.94587	0.959385	0.937861	0.95442	0.97142	0.975417	0.997097	0.979167
800.918	0.987573	0.95879	0.951416	0.964647	0.936008	0.949723	0.962037	0.971101	0.984658	0.964671	1.0037	0.954545	0.985366	0.929841	0.964577	0.0205594			800.918	0.782831	0.847858	0.747396	0.708317	0.91121	0.820109	0.837025	0.838083	0.83717	0.795161	0.886247	0.819219	0.0584225			800.918	0.956769	0.968257	0.972766	0.978223	0.949774	0.96857	0.948033	0.956043	0.938588	0.953742	0.973904	0.979873	0.997423	0.983694
805.92	0.992304	0.956853	0.952698	0.96744	0.938138	0.95383	0.965091	0.975813	0.984774	0.963666	1.00812	0.968627	0.984986	0.93401	0.967596	0.0204991			805.92	0.786341	0.855363	0.747991	0.717576	0.911484	0.823323	0.840218	0.842085	0.841244	0.800823	0.888951	0.823218	0.0572675			805.92	0.948695	0.966833	0.994151	0.978303	0.940968	0.957739	0.944154	0.957048	0.937144	0.951438	0.973378	0.979175	0.999192	0.983604
810.914	0.993987	0.958979	0.956188	0.968948	0.939809	0.957097	0.968378	0.975427	0.987805	0.966433	1.0198	0.961207	0.985749	0.932972	0.969484	0.0223628			810.914	0.78901	0.855995	0.750464	0.704132	0.915209	0.825837	0.849492	0.846791	0.84569	0.809886	0.873403	0.824174	0.0588435			810.914	0.959803	0.964554	0.982796	0.976552	0.949852	0.963549	0.948501	0.95982	0.945925	0.962091	0.974507	0.979061	1.00201	0.981821
815.924	0.999488	0.965546	0.959167	0.973299	0.945256	0.959667	0.970002	0.981944	0.98825	0.963572	1.00838	0.962109	0.986982	0.930108	0.970984	0.0208573			815.924	0.794157	0.856722	0.747836	0.713256	0.916333	0.825456	0.844391	0.847668	0.846748	0.801655	0.759418	0.813967	0.0579745			815.924	0.958048	0.981075	0.975964	0.993723	0.949791	0.970364	0.954252	0.95874	0.942553	0.959641	0.97574	0.981274	0.998561	0.984208
820.914	0.997446	0.963796	0.963829	0.979061	0.947652	0.962678	0.975042	0.982863	0.990495	0.969044	1.01063	0.958468	0.991715	0.931504	0.973159	0.0208919			820.914	0.793573	0.863968	0.751087	0.698093	0.917613	0.826549	0.844767	0.849493	0.849786	0.813034	0.761491	0.815405	0.0611744			820.914	0.956131	0.968301	0.988761	0.977626	0.946671	0.961657	0.948508	0.963824	0.945476	0.957115	0.978091	0.983472	1.0001	0.987918
825.927	1.00293	0.962982	0.962626	0.978505	0.949991	0.966215	0.975726	0.987184	0.994499	0.979369	1.00147	0.969191	0.999946	0.93361	0.976017	0.0203735			825.927	0.799976	0.867722	0.748448	0.699532	0.91723	0.827177	0.841448	0.850891	0.850948	0.819967	0.785507	0.818986	0.0594695			825.927	0.97118	0.969963	0.978111	0.981521	0.964202	0.978484	0.967038	0.966312	0.948014	0.957969	0.979642	0.983418	1.00151	0.987834
830.921	1.00359	0.96518	0.96658	0.981942	0.953337	0.967878	0.980463	0.996333	0.998612	0.974796	1.00283	0.975744	0.994464	0.929583	0.977952	0.0209207			830.921	0.805975	0.871486	0.749668	0.695438	0.91722	0.829331	0.841948	0.85349	0.854366	0.821278	0.774179	0.819489	0.0614258			830.921	0.960144	0.970521	0.981666	0.979834	0.949355	0.968824	0.945536	0.968536	0.950336	0.95876	0.979719	0.983299	0.99867	0.987137
835.917	1.00963	0.966838	0.970224	0.984392	0.956209	0.971648	0.981712	0.996454	1.00346	0.973694	1.00273	0.972955	0.999853	0.935421	0.980373	0.0207761			835.917	0.810775	0.878883	0.757321	0.71983	0.919982	0.830498	0.842579	0.856406	0.85507	0.817674	0.891396	0.834583	0.0578361			835.917	0.962631	0.97269	0.985279	0.983021	0.954337	0.970209	0.952461	0.970946	0.951369	0.960329	0.981377	0.984665	1.0052	0.988514
840.924	1.00482	0.971516	0.96989	0.987023	0.958254	0.974297	0.984475	0.997479	1.00818	0.989389	1.00535	0.975427	1.00633	0.934857	0.983378	0.0211004			840.924	0.813728	0.876861	0.754585	0.721846	0.920698	0.831648	0.841662	0.857633	0.857178	0.817047	0.878026	0.833719	0.0565991			840.924	0.967204	0.971141	0.985432	0.980302	0.960215	0.973799	0.959074	0.968603	0.957055	0.961543	0.98313	0.985223	1.00402	0.98755
845.925	1.00293	0.974292	0.97459	0.991134	0.962865	0.976874	0.987653	0.998041	1.00844	0.985529	1.00444	0.986688	1.01162	0.937426	0.985894	0.020012			845.925	0.822366	0.883123	0.757886	0.728489	0.924984	0.832958	0.844034	0.859568	0.859246	0.82668	0.850761	0.835463	0.0542736			845.925	0.964138	0.972343	0.982179	0.982248	0.95865	0.977345	0.959805	0.975955	0.957191	0.962446	0.982427	0.98496	1.00565	0.987672
850.918	1.00359	0.976982	0.978098	0.994803	0.964703	0.978712	0.991089	1.00379	1.00833	0.983641	1.00726	0.984682	1.00658	0.940311	0.987327	0.0192641			850.918	0.824823	0.884104	0.76728	0.721651	0.92785	0.83559	0.851757	0.86193	0.862416	0.823484	0.891396	0.841116	0.057645			850.918	0.963677	0.974521	0.98549	0.982745	0.956724	0.968047	0.956439	0.981311	0.964513	0.965763	0.984945	0.987031	1.00819	0.989737
855.927	1.00963	0.977381	0.981652	0.998681	0.967462	0.98154	0.994449	1.00849	1.01341	0.986449	1.00682	0.9816	1.0043	0.941744	0.989544	0.0197585			855.927	0.827371	0.8895	0.7592	0.737435	0.927666	0.83698	0.850496	0.863364	0.8653	0.818678	0.878026	0.841274	0.0552551			855.927	0.966403	0.97499	0.990847	0.981673	0.959008	0.974434	0.965681	0.977411	0.966908	0.965682	0.982607	0.984879	1.00469	0.988835
860.918	1.00482	0.982177	0.979006	1.00418	0.965976	0.98428	0.997184	1.00619	1.02049	0.996251	1.00608	0.987969	1.01805	0.943002	0.992547	0.0208712			860.918	0.835833	0.890648	0.767388	0.730094	0.928422	0.838679	0.849217	0.864876	0.868102	0.817753	0.850761	0.840161	0.054643			860.918	0.968538	0.974675	0.989389	0.985111	0.96263	0.97494	0.962547	0.980516	0.969774	0.969283	0.98611	0.988103	1.00794	0.989635
865.912	1.00293	0.980314	0.982053	1.01084	0.968457	0.986241	0.998261	1.01215	1.01896	0.996431	1.0052	0.997557	1.01962	0.942297	0.994379	0.0212093			865.912	0.84072	0.89048	0.769699	0.720147	0.9305	0.838202	0.850525	0.865378	0.869376	0.826778	0.891396	0.844836	0.058503			865.912	0.968442	0.975728	0.995361	0.983751	0.95916	0.974086	0.959849	0.986912	0.978527	0.972912	0.984839	0.98706	1.00578	0.989357
870.917	1.00359	0.984495	0.98353	1.01052	0.970854	0.988989	1.00498	1.01895	1.0001	0.99785	1.00969	0.993414	1.01826	0.944114	0.994953	0.020061			870.917	0.846839	0.896393	0.767826	0.732924	0.93128	0.840029	0.853237	0.865316	0.872842	0.816835	0.878026	0.845595	0.0563616			870.917	0.967173	0.978854	1.00933	0.989733	0.956735	0.972323	0.956639	0.984301	0.978882	0.970502	0.987713	0.989496	1.00931	0.991305
875.912	1.00963	0.984308	0.983556	1.01641	0.971193	0.992346	1.00685	1.02144	1.00588	1.00482	1.00219	0.997071	1.02455	0.943087	0.997381	0.0216457			875.912	0.850671	0.897958	0.77198	0.725766	0.933263	0.841428	0.854541	0.86646	0.876531	0.829713	0.850761	0.84537	0.0565682			875.912	0.969999	0.979594	0.995866	0.987761	0.964753	0.974401	0.962423	0.99306	0.98304	0.972706	0.987487	0.989526	1.01127	0.991822
880.916	1.00482	0.98822	0.989584	1.02013	0.975367	0.992613	1.0088	1.02119	1.00114	1.00507	1.00025	1.00322	1.02361	0.943128	0.998368	0.0208578			880.916	0.856124	0.899394	0.770507	0.735747	0.93334	0.843308	0.860733	0.868254	0.877959	0.809386	0.891396	0.84965	0.0578207			880.916	0.973579	0.986746	0.996443	0.997071	0.96747	0.977963	0.968116	0.988474	0.986169	0.972201	0.987222	0.990565	1.01386	0.992653
885.927	1.00293	0.985284	0.989034	1.01928	0.976855	0.995931	1.01092	1.02398	1.00114	1.00507	1.00785	1.00351	1.02361	0.942996	0.999171	0.0212351			885.927	0.861837	0.898119	0.779149	0.748191	0.936618	0.845487	0.859025	0.869991	0.880515	0.828132	0.878026	0.85319	0.0528465			885.927	0.977294	0.987635	1.00093	0.99798	0.96748	0.980647	0.96618	0.997949	0.991686	0.977367	0.989056	0.992268	1.00542	0.99427
890.913	1.00359	0.988181	0.994479	1.01917	0.982814	0.997971	1.01228	1.03183	1.00114	1.00507	1.00025	1.00322	1.02361	0.942001	1.0004	0.0214309			890.913	0.869819	0.906671	0.775713	0.732335	0.937619	0.845187	0.861806	0.869682	0.882735	0.831815	0.850761	0.851286	0.0570786			890.913	0.972083	0.986643	1.00043	0.995475	0.969317	0.977715	0.969587	0.99183	0.990354	0.974904	0.991108	0.993222	1.01001	0.99579
895.915	1.00963	0.991564	0.994343	1.01883	0.983218	1.00026	1.01594	1.03183	1.00114	1.00507	1.00785	1.00351	1.02361	0.943533	1.00217	0.0212685			895.915	0.875836	0.900618	0.771178	0.732201	0.936657	0.847511	0.8696	0.870689	0.885683	0.831574	0.891396	0.855722	0.058833			895.915	0.977134	0.990063	0.9902	1.00068	0.971315	0.980285	0.970238	0.992807	0.992665	0.976418	0.991963	0.993182	1.01125	0.995767
900.922	1.00482	0.989088	0.99672	1.02044	0.98754	1.00291	1.01853	1.03391	1.00114	1.00507	1.00785	1.00351	1.02361	0.942996	1.00273	0.0215412			900.922	0.883108	0.906158	0.765507	0.741801	0.937929	0.849248	0.867516	0.872752	0.888162	0.833109	0.878026	0.856665	0.0580439			900.922	0.983582	0.988344	0.998733	0.994878	0.978394	0.986522	0.977522	0.991809	0.993852	0.97787	0.993189	0.994369	1.00543	0.99663
905.913	1.00293	0.993444	1	1.02206	0.989654	1.00608	1.00159	1.03948	1.00114	1.00507	1.00219	1.00322	1.02361	0.942001	1.00232	0.0217178			905.913	0.886894	0.902698	0.775453	0.742325	0.944037	0.851657	0.871022	0.873758	0.891984	0.829221	0.850761	0.856346	0.0573528			905.913	0.967057	0.987319	1.00488	0.991877	0.964307	0.969136	0.96746	0.988337	0.993752	0.97568	0.994321	0.995729	1.00998	0.997993
910.92	1.00359	0.992084	1.00294	1.02288	0.993509	1.00723	1.00449	1.04097	1.00114	1.00507	1.00025	1.00351	1.02361	0.943533	1.0032	0.0215604			910.92	0.897372	0.908929	0.76827	0.742358	0.941248	0.852874	0.871092	0.874501	0.894269	0.832965	0.891396	0.861389	0.0599165			910.92	0.979632	0.993003	1.00498	1.00217	0.970362	0.984601	0.971734	0.987202	0.99197	0.97406	0.992087	0.99352	1.01098	0.99409
915.911	1.00963	0.999208	1.00739	1.02606	0.994667	1.00026	1.00427	1.03391	1.00114	1.00507	1.00785	1.00351	1.02361	0.942996	1.00426	0.0208997			915.911	0.894038	0.911522	0.774801	0.732034	0.944294	0.857265	0.874792	0.878664	0.899449	0.831681	0.878026	0.861506	0.06147			915.911	0.982514	0.99523	1.01277	0.997517	0.972969	0.986983	0.973895	0.993448	0.997029	0.980378	0.992404	0.993643	1.01508	0.993909
920.92	1.00482	0.999779	1.00739	1.02606	0.994667	1.00291	1.00942	1.03948	1.00114	1.00507	1.00025	1.00322	1.02361	0.942001	1.00427	0.0217408			920.92	0.90233	0.913289	0.768416	0.757386	0.942849	0.858464	0.872793	0.880296	0.902542	0.830429	0.850761	0.861778	0.0580737			920.92	0.982118	0.994425	1.0133	1.00673	0.975934	0.981958	0.979165	0.989133	0.996617	0.979257	0.994778	0.995689	1.01643	0.997679
925.924	1.00293	1.00199	1.00739	1.02606	0.994667	1.00608	1.00229	1.04097	1.00114	1.00507	1.00785	1.00351	1.02361	0.943533	1.00479	0.0215213			925.924	0.908808	0.912748	0.775844	0.748482	0.944008	0.860294	0.877297	0.88255	0.90492	0.837837	0.850761	0.863959	0.0591356			925.924	0.97913	0.998181	1.01657	1.00544	0.971697	0.975399	0.972881	0.990363	0.998248	0.981645	0.995089	0.994947	1.01124	0.99836
930.918	1.00359	1.00516	1.00739	1.02606	0.994667	1.00723	1.00341	1.03391	1.00114	1.00507	1.00785	1.00351	1.02361	0.942996	1.00469	0.0207852			930.918	0.91448	0.913924	0.781847	0.742841	0.947048	0.863409	0.879084	0.885094	0.90915	0.836454	0.850761	0.865827	0.060807			930.918	0.9872	0.999082	1.02159	1.00566	0.983207	0.990364	0.984187	0.988008	0.998411	0.983137	0.995861	0.995214	1.01197	0.99656
935.92	1.00963	1.00606	1.00739	1.02606	0.994667	1.00608	1.00809	1.03948	1.00114	1.00507	1.00219	1.00322	1.02361	0.942001	1.00533	0.0216934			935.92	0.914613	0.916319	0.781096	0.731969	0.945674	0.86329	0.875589	0.886037	0.910928	0.832574	0.850761	0.864441	0.0634494			935.92	0.988765	0.997219	1.01301	1.00317	0.982908	0.992532	0.981942	0.984305	0.999445	0.985726	0.997777	0.997594	1.01424	0.997762
940.915	1.00482	1.00812	1.00739	1.02606	0.994667	1.00723	1.00981	1.04097	1.00114	1.00507	1.00025	1.00351	1.02361	0.943533	1.00544	0.0215719			940.915	0.920513	0.917895	0.785928	0.744776	0.946596	0.866103	0.876508	0.889275	0.914573	0.830429	0.850761	0.867578	0.0614401			940.915	0.991167	1.00267	1.00954	1.00754	0.988689	0.99519	0.985959	0.990972	1.0053	0.984301	1.00052	0.999853	1.01231	1.00194
945.912	1.00482	1.00812	1.00739	1.02606	0.994667	1.00723	1.0018	1.04097	1.00114	1.00507	1.00785	1.00351	1.02361	0.943533	1.00541	0.0215237			945.912	0.926964	0.920447	0.778856	0.713393	0.945177	0.866936	0.876004	0.890738	0.917047	0.837837	0.850761	0.865833	0.0694095			945.912	0.991923	1.00393	1.00745	1.01165	0.98515	0.994416	0.978995	0.993748	1.00457	0.975705	1.00144	0.999551	1.01489	1.00088
950.924	1.00359	1.00516	1.00739	1.02606	0.994667	1.00723	1.00341	1.03391	1.00114	1.00507	1.00219	1.00351	1.02361	0.942996	1.00428	0.0207741			950.924	0.929304	0.920298	0.779826	0.734546	0.944346	0.870565	0.882333	0.894577	0.920448	0.836454	0.850761	0.869405	0.0654571			950.924	0.990393	1.00147	1.0234	1.01131	0.984754	0.992575	0.977153	1.01835	1.01955	0.986419	1.00112	0.99933	1.01511	1.00109
955.933	1.00963	1.00606	1.00739	1.02606	0.994667	1.00608	1.00809	1.03948	1.00114	1.00507	1.00025	1.00322	1.02361	0.942001	1.0052	0.0217212			955.933	0.934362	0.919252	0.779103	0.711377	0.94665	0.869895	0.8759	0.894737	0.921138	0.832574	0.850761	0.866886	0.0712692			955.933	0.988282	1.00047	1.01268	1.00743	0.986756	0.991741	0.97896	0.98732	1.00659	0.989462	1.0037	1.00129	1.018	1.00322
960.92	1.00359	1.00516	1.00739	1.02606	0.994667	1.00723	1.00341	1.03391	1.00114	1.00507	1.00785	1.00351	1.02361	0.942996	1.00469	0.0207852			960.92	0.936356	0.922425	0.785544	0.728795	0.946888	0.871843	0.877491	0.894909	0.925231	0.830429	0.850761	0.870061	0.0676767			960.92	0.999938	1.00913	1.007	1.01828	0.990901	0.998201	0.99419	0.989661	1.00616	0.989632	1.00394	1.00195	1.02099	1.00405
965.922	1.00963	1.00606	1.00739	1.02606	0.994667	1.00608	1.00809	1.03948	1.00114	1.00507	1.00025	1.00322	1.02361	0.942001	1.0052	0.0217212			965.922	0.940946	0.919252	0.785901	0.741535	0.945485	0.873467	0.879993	0.895241	0.928204	0.837837	0.850761	0.872602	0.0649614			965.922	0.998922	1.00649	1.01065	1.01156	0.986417	0.996719	0.988104	0.995098	1.01066	0.994562	1.00532	1.00212	1.01323	1.00293
970.937	1.00482	1.00812	1.00739	1.02606	0.994667	1.00723	1.00981	1.04097	1.00114	1.00507	1.00785	1.00351	1.02361	0.943533	1.00598	0.0215267			970.937	0.945851	0.922425	0.781829	0.735478	0.94401	0.875422	0.880046	0.897089	0.930353	0.836454	0.850761	0.872702	0.0676545			970.937	0.996758	1.00488	1.0095	1.0094	0.988195	0.998011	0.991431	1.00352	1.01675	1.00048	1.00602	1.00301	1.02342	1.00487
975.912	1.00482	1.00812	1.00739	1.02606	0.994667	1.00723	1.0018	1.04097	1.00114	1.00507	1.00785	1.00351	1.02361	0.943533	1.00541	0.0215237			975.912	0.949954	0.922425	0.781619	0.734422	0.946445	0.877036	0.879685	0.899169	0.932381	0.832574	0.850761	0.873316	0.0690745			975.912	0.997784	1.00174	1.02012	1.00396	0.991106	1.00037	0.986327	0.996438	1.01378	0.99693	1.00741	1.0034	1.01908	1.00342
980.926																			980.926	0.953544	0.919252	0.779103	0.724782	0.94665	0.878362	0.885927	0.902348	0.934034	0.830429	0.850761	0.873199	0.0720589			980.926	1.00183	1.00425	1.01508	1.00941	0.994389	1.00253	0.997501	0.99698	1.01463	0.997709	1.00947	1.00441	1.01892	1.00499
985.924																			985.924	0.956125	0.922425	0.785544	0.730578	0.946888	0.879704	0.88347	0.903469	0.937145	0.837837	0.850761	0.875813	0.0704174			985.924	1.00058	1.00668	1.02977	1.00994	0.993202	0.996893	0.990628	0.995761	1.01514	0.998251	1.01025	1.00483	1.01892	1.00599
990.92																			990.92	0.959831	0.919252	0.785901	0.72092	0.945485	0.881775	0.886609	0.908212	0.938273	0.836454	0.850761	0.87577	0.0729081			990.92	1.00401	1.00738	1.01559	1.00917	0.995518	1.00192	0.995507	1.0002	1.01928	1.00204	1.01032	1.00435	1.01892	1.00508
995.913																			995.913	0.960444	0.922425	0.781829	0.725589	0.94401	0.884015	0.888889	0.912242	0.941279	0.832574	0.850761	0.876732	0.0732975			995.913	1.00524	1.00958	1.02188	1.01247	0.998381	1.00498	0.998511	0.996513	1.01717	1.0014	1.01355	1.00836	1.01892	1.00887
1000.92																			1000.92	0.962848	0.922425	0.781619	0.721515	0.946445	0.887586	0.895432	0.912961	0.944704	0.832574	0.850761	0.878079	0.0751713			1000.92	1.00839	1.00746	1.02226	1.013	1.00026	1.0002	1.00088	0.997707	1.01948	1.0042	1.01268	1.00738	1.01892	1.00869
[truncated: 28 more columns]

## Sheet: Supplementary Fig. 13f
<Line graph>
mef2>+															PINK1B9, mef2>+															mef2>+, + Pio 1 mM															PINK1B9, mef2>+, + Pio 1 mM
Time	1	2	3	4	5	6	7	8	9	10	mean	SD			Time	1	2	3	4	5	6	7	8	9	10	mean	SD			Time	1	2	3	4	5	6	7	8	9	10	mean	SD			Time	1	2	3	4
2.955	1.0097	0.991288	1.00759	0.980485	0.99945	0.997463	0.991632	0.998906	0.995782	1.00224	0.997454	0.00846128			2.955	1.00771	0.997063	0.992541	1.00146	1.00667	1.00585	0.997457	1.00341	1.01218	1.0084	1.00328	0.0060958			2.955	0.998299	0.993331	0.994933	0.991355	0.990697	1.00571	1.01268	1.01465	0.9968	0.999437	0.999789	0.00851402			2.955	0.987572	1.00868	0.995114	0.990009
7.961	1.00249	0.966236	1.01352	0.998574	0.993535	0.993724	0.993156	0.9928	0.991498	0.990956	0.993649	0.0118403			7.961	0.995016	0.997123	0.995671	1.00033	1.00369	1.00526	0.99681	1.01753	1.00064	1.00481	1.00169	0.00671443			7.961	0.995066	0.993686	0.994955	0.99543	0.993234	0.993009	0.99361	1.0158	0.994042	0.993933	0.996276	0.00690554			7.961	1.00442	1.00861	0.985384	0.998597
12.959	1.00442	0.993372	1.00183	0.993053	0.994572	0.99435	0.994653	0.992873	0.993112	0.999363	0.996161	0.00416761			12.959	0.99194	0.998657	0.991417	1.00837	1.00886	1.00066	0.995428	0.998865	0.995256	0.999763	0.998922	0.00598694			12.959	0.991655	0.995335	0.998068	0.993437	0.995476	0.995813	0.994518	1.00101	0.994862	0.996021	0.99562	0.00253051			12.959	1.04421	1.00071	0.997627	1.01353
17.958	1.00289	0.975411	1.00355	0.995891	0.994179	0.996201	0.996004	0.999837	0.995473	0.991144	0.995057	0.00789757			17.958	0.992677	0.991232	1.0027	1.00435	1.00513	1.01147	0.996321	0.99229	0.994338	0.990635	0.998113	0.00723898			17.958	1.00742	0.990475	0.99263	0.995539	0.999104	0.993223	0.991627	0.986297	0.993079	0.994454	0.994385	0.00565726			17.958	1.0071	1.00688	0.999253	1.00018
22.969	1.00763	1.00033	1.01896	0.99627	0.991687	1.0111	0.998336	0.996045	0.994627	0.990142	1.00051	0.00922545			22.969	0.99219	1.01423	1.00235	1.00053	1.01839	1.00858	1.00104	1.00791	0.997585	1.01639	1.00592	0.00862087			22.969	1.00338	0.999949	0.993604	0.996616	0.992082	0.99216	0.992818	0.992251	0.996242	0.992835	0.995194	0.00385881			22.969	1.00826	1.00133	0.992115	1.03851
27.958	0.982025	1.00304	0.978087	0.988591	0.998933	1.00921	0.997636	0.993658	0.993313	0.99929	0.994379	0.00944992			27.958	0.993832	1.00292	1.00856	0.999268	0.995302	1.07826	0.998904	1.00259	0.990912	0.992322	1.00629	0.0258665			27.958	0.980241	0.994721	0.998372	1.00737	0.999333	0.992505	0.995036	0.999786	0.998197	0.99758	0.996314	0.00690972			27.958	1.00384	1.0002	0.997769	0.989142
32.955	0.990689	1.00264	0.98851	0.963348	1.11722	1.00513	0.990006	0.9909	0.990544	0.996705	1.00357	0.0414867			32.955	1.01311	1.00421	1.00536	0.997925	0.993847	0.999935	1.00446	1.00052	0.999094	0.997079	1.00155	0.00543434			32.955	0.97849	1.00716	0.991781	0.995425	0.994873	0.994187	0.99415	0.993763	0.998922	0.993601	0.994235	0.00703388			32.955	1.00291	1.00099	1.0002	0.995588
37.97	0.944804	1.02237	0.967144	0.998039	1.03859	1.00666	0.996964	0.997097	0.996683	0.990648	0.9959	0.0260592			37.97	0.9945	1.0092	1.00436	0.995233	0.991686	0.998125	1.00196	1.0052	0.992912	0.995319	0.998849	0.00595403			37.97	1.01782	1.00629	0.995124	0.991559	0.997982	0.981299	0.996988	0.999355	0.99305	0.996698	0.997616	0.00953204			37.97	1.00422	1.00106	1.00335	0.995268
42.959	0.993797	0.987673	0.988651	0.99914	1.01184	0.99782	0.946911	0.990414	0.99586	0.99774	0.990985	0.016947			42.959	0.99765	1.00473	1.00458	0.992818	0.99412	0.992454	1.00168	1.00864	0.997283	0.998487	0.999245	0.00551198			42.959	1.02867	1.00629	0.996489	0.991355	0.992812	0.999435	0.993349	0.997403	0.999027	0.994217	0.999905	0.0109851			42.959	1.00619	1.00581	1.00012	0.996402
47.959	1.00793	0.990439	1.00383	0.987826	0.986442	1.00686	0.997534	1.00163	0.990389	0.99286	0.996574	0.00804631			47.959	0.991426	1.00119	1.00862	0.999717	0.992306	0.999407	0.998316	1.00571	0.994585	0.997705	0.998898	0.0054434			47.959	1.01574	1.0006	0.998016	0.99543	0.99732	0.995473	0.992826	0.999341	0.997167	0.996054	0.998797	0.00634019			47.959	0.999183	0.990939	1.0063	0.991816
52.958	1.01678	0.990613	1.00016	0.995221	0.984205	1.0026	0.996047	0.991197	0.996025	0.990491	0.996334	0.00890578			52.958	0.991558	1.00985	1.00366	0.995686	0.993587	0.993142	1.00283	1.00919	0.990892	0.998496	0.998889	0.0071005			52.958	0.99671	0.993721	0.99208	0.993437	0.993234	0.996235	1.00581	0.999979	0.994464	0.99704	0.996271	0.004083			52.958	1.00444	0.993341	1.00534	0.999105
57.957	0.994188	0.973249	1.00016	1.00995	0.992487	0.991325	1.00349	0.992703	1.00932	0.996745	0.996362	0.010597			57.957	0.998964	1.00107	1.00507	0.995999	0.99915	0.992451	1.00244	1.00964	0.992143	0.994838	0.999177	0.00559801			57.957	0.992832	0.985348	0.991175	0.995539	0.995476	0.998879	1.00416	0.996984	0.993255	0.996937	0.995059	0.00497414			57.957	1.00033	0.975697	1.00158	0.992662
62.955	0.99065	0.969641	0.995433	1.0051	0.992067	0.993332	0.994989	0.991093	1.00353	0.99262	0.992845	0.00956103			62.955	0.993827	1.00347	1.00963	1.00572	1.00326	0.99677	1.00425	1.00456	0.994002	0.99406	1.00095	0.00575086			62.955	0.994393	0.995507	0.991395	0.996616	0.990697	0.998865	1.00581	0.993572	0.996996	0.995966	0.995981	0.00426593			62.955	1.00838	0.997667	1.00203	0.991987
67.962	0.993875	0.976158	0.98754	1.02261	0.994741	0.988266	1.00744	0.992883	1.00632	0.999962	0.99698	0.0128779			67.962	0.99247	1.00722	1.00657	1.00908	0.994447	0.996425	1.00105	1.00171	0.99443	0.997532	1.00009	0.00595363			67.962	0.990943	0.996657	0.999545	0.992353	0.999895	0.999882	1.00416	0.993289	0.996297	1.0012	0.997422	0.00425528			67.962	1.0041	1.00937	1.01619	0.997231
72.967	0.993371	0.990022	0.984667	1.01673	0.991752	0.982357	1.04042	0.990712	1.00532	1.02343	1.00188	0.0191467			72.967	0.999753	1.0048	1.00748	1.00426	0.990444	0.997855	1.00485	1.00271	1.00805	1.072	1.00922	0.0226618			72.967	0.991893	1.02357	0.996386	0.99517	0.994988	0.999258	1.00416	1.00869	1.006	0.998512	1.00186	0.00930722			72.967	1.00432	1.00645	1.0024	0.992435
77.967	2.15059	1.6075	1.77441	1.8785	1.62689	1.72123	1.73054	1.68135	1.83036	1.71292	1.77143	0.157128			77.967	3.3182	2.7201	2.70771	2.7649	2.61458	2.89132	2.7727	2.72693	2.86843	2.68637	2.80712	0.197361			77.967	1.41114	1.42383	1.42529	1.35577	1.27495	1.3909	1.20312	1.29134	1.39017	1.30112	1.34676	0.0753581			77.967	1.83432	1.85689	1.80696	1.655
82.966	1.52254	1.42775	1.56679	1.45369	1.55998	1.38133	1.38917	1.27422	1.39646	1.46305	1.4435	0.0903323			82.966	2.68757	2.6291	2.4545	2.47439	2.03698	2.26147	2.42855	2.39393	2.2899	2.04545	2.37018	0.217166			82.966	1.23233	1.26542	1.28743	1.23638	1.0748	1.25223	1.18431	1.1598	1.25134	1.18218	1.21262	0.0631731			82.966	1.3069	1.29158	1.29689	1.48803
87.957	1.45168	1.35055	1.48928	1.32213	1.38066	1.34531	1.28487	1.20458	1.27584	1.27957	1.33845	0.0856288			87.957	2.15399	1.90827	2.03827	2.14427	1.94354	2.00673	1.94321	2.03933	1.90629	1.97197	2.00559	0.0892346			87.957	1.11429	0.997741	1.23471	1.21107	1.05871	1.17138	1.11858	1.12708	1.12673	1.13733	1.12976	0.0685362			87.957	1.24994	1.24374	1.22216	1.22845
92.969	1.34861	1.26189	1.32574	1.21364	1.29585	1.29296	1.22533	1.14837	1.20925	1.1284	1.245	0.0730363			92.969	1.90521	1.9533	1.63411	1.9195	1.82049	1.88235	1.69285	1.97284	1.87411	1.93804	1.85928	0.11271			92.969	1.07981	0.993524	1.21222	1.0237	1.0418	1.14892	1.11018	1.02005	1.05538	1.1214	1.0807	0.0676252			92.969	1.15161	1.20153	1.08653	1.2196
97.968	1.27912	1.21172	1.29438	1.19466	1.19703	1.27802	1.12611	1.04959	1.10337	1.17469	1.19087	0.0807297			97.968	1.44704	1.70718	1.63502	1.75357	1.79159	1.76858	1.50712	1.83851	1.77125	1.88633	1.71062	0.141139			97.968	0.995373	0.990561	1.17643	0.988049	1.02903	1.13731	1.12002	1.02303	1.03864	1.10849	1.06069	0.0686704			97.968	1.13163	0.964656	1.06629	1.16053
102.956	1.25546	1.17641	1.09182	1.19983	1.14148	1.13429	1.15643	1.07035	1.16083	1.10387	1.14908	0.0543948			102.956	0.994271	1.70081	1.59593	1.67239	1.77592	1.68406	1.35766	1.64682	1.71079	1.77418	1.59128	0.241089			102.956	0.998447	0.996762	1.09675	0.991864	0.994988	1.11789	1.15955	1.00721	1.0355	1.08377	1.04827	0.0613242			102.956	1.10131	0.990442	1.04395	1.15646
107.961	1.08479	1.15723	1.0786	1.17751	1.13124	1.09411	1.13944	1.06858	1.15093	1.09354	1.1176	0.0381006			107.961	0.997629	1.69148	1.48225	1.51694	1.6714	1.66314	1.32515	1.51039	1.61716	1.60716	1.50827	0.21104			107.961	0.990289	0.999209	1.08124	0.995745	0.998543	1.09175	1.11616	1.00917	1.0289	1.06532	1.03763	0.0467266			107.961	1.08835	0.989445	0.997711	1.13823
112.955	1.08228	1.14851	1.06664	1.1632	1.12078	1.03188	1.11619	1.05786	1.13185	1.04261	1.09618	0.0460029			112.955	0.997652	1.5543	1.32263	1.48188	1.62027	1.54041	1.23367	1.45647	1.54752	1.45455	1.42094	0.187921			112.955	0.999371	0.997615	1.01806	0.992181	0.999093	1.0485	1.071	0.980957	1.01277	1.02938	1.01489	0.0278071			112.955	1.05712	1.01033	0.994721	1.1332
117.964	1.0505	1.12538	1.06727	1.15789	1.13454	0.999006	1.12748	1.05181	1.12246	1.04125	1.08776	0.0521163			117.964	0.99792	1.30167	1.35493	1.42858	1.5646	1.50917	1.17409	1.4787	1.50078	1.47349	1.37839	0.176798			117.964	0.994616	0.99071	0.991871	0.991177	0.998338	1.02554	1.05744	1.00527	1.00248	1.01588	1.00733	0.0209817			117.964	1.06368	1.02446	0.995149	1.1153
122.969	0.993651	1.10019	1.04417	1.1084	1.12545	0.994575	1.12266	1.05381	1.11043	1.04485	1.06982	0.0504959			122.969	0.990961	1.41314	1.31657	1.32694	1.50997	1.48125	1.18751	1.37912	1.43939	1.30225	1.33471	0.153676			122.969	0.99941	0.996184	0.992374	0.994326	0.993019	1.00653	1.04854	1.00598	0.999014	1.01131	1.00467	0.0166642			122.969	1.07799	1.00168	0.99645	1.08074
127.963	0.994598	1.08505	1.04645	0.999728	1.12645	0.997595	1.11238	1.05353	1.09092	1.04717	1.05539	0.0479868			127.963	0.993923	1.3931	1.25741	1.28943	1.4119	1.47161	1.16957	1.21144	1.39098	1.21017	1.27995	0.142762			127.963	0.997226	0.996719	0.991379	0.995754	0.993434	1.0058	1.01851	1.00103	0.999424	1.00111	1.00004	0.00769476			127.963	1.08138	1.00123	0.998958	1.08531
132.957	0.990467	1.0745	1.00784	0.990328	1.09643	0.996646	1.09758	1.05362	1.07981	1.03561	1.04228	0.0437949			132.957	0.99981	1.33644	1.14105	1.24569	1.40735	1.4086	1.12498	1.15122	1.35388	1.20374	1.23728	0.136857			132.957	0.988378	0.999417	0.994299	0.992836	0.970275	1.0087	1.01448	1.00095	1.00032	0.993018	0.996267	0.0120123			132.957	1.05393	1.00962	0.991192	1.0744
137.958	0.991204	1.0573	1.00131	0.994279	1.06997	0.993868	1.08404	1.04397	1.06223	1.02842	1.03266	0.0354951			137.958	0.996534	1.19601	1.10337	1.20875	1.32261	1.34669	1.08231	1.0953	1.29269	1.15441	1.17987	0.114895			137.958	0.999537	0.991747	0.993875	0.993881	0.992602	1.00923	1.00271	1.00911	0.998286	0.996395	0.998737	0.00644141			137.958	1.03343	1.00869	0.993436	0.99318
142.968	0.993149	1.06265	1.00378	0.993474	1.03549	0.9971	1.06314	1.03387	1.04667	1.02317	1.02525	0.0274265			142.968	0.994732	1.13742	1.05358	1.16024	1.22872	1.30891	1.05054	1.05987	1.23262	1.12648	1.13531	0.0990819			142.968	0.992758	0.990847	0.996277	0.991156	0.984301	1.00134	0.995359	0.991856	0.994449	0.991979	0.993032	0.00439844			142.968	1.02649	1.00262	0.996943	0.990828
147.962	0.993049	0.996449	1.00304	0.992853	0.99151	0.998472	1.04927	1.02725	1.03697	1.01615	1.0105	0.0207924			147.962	0.99928	1.07489	1.00799	1.1268	1.1682	1.25915	1.02513	0.996135	1.18472	1.11513	1.09574	0.0904063			147.962	0.993004	0.994994	0.997208	0.997382	0.99931	1.0026	0.991617	0.999685	0.998327	0.996045	0.997018	0.00326221			147.962	1.0052	1.00444	0.995961	0.995863
152.96	0.99179	1.02322	1.00479	0.994679	0.990293	0.990009	1.03674	1.02384	1.02408	1.01498	1.00944	0.017266			152.96	0.993585	1.01464	1.00009	1.10986	1.10368	1.18453	1.00307	1.00441	1.13269	1.09183	1.06384	0.0686699			152.96	0.998049	0.992719	0.999393	0.999833	0.990788	1.00063	0.998693	1.00089	0.997727	0.996291	0.997501	0.00335707			152.96	0.98614	1.00415	0.992259	0.99746
157.96	1.00338	0.979296	1.00917	0.995485	0.991673	0.991698	1.02099	1.02915	1.0083	1.00394	1.00331	0.0147122			157.96	0.994099	1.02076	0.98707	1.08978	1.10187	1.14358	0.99953	1.00337	1.11174	1.09514	1.05469	0.0589938			157.96	0.996285	0.995596	0.998081	0.99802	0.999764	1.00725	0.993186	0.993066	1.00029	0.99701	0.997855	0.00409562			157.96	0.982104	1.00403	0.990015	0.992215
162.968	1.0011	1.00516	0.994061	0.990435	0.994684	0.995148	1.01278	1.01417	1.00455	1.00004	1.00121	0.00800445			162.968	0.993426	1.00513	0.99931	1.09634	1.10893	1.1206	0.996767	1.00558	1.10862	1.07886	1.05136	0.0552231			162.968	0.992581	0.998671	0.995504	0.996764	0.990433	0.999746	0.99989	0.990778	0.998394	0.995276	0.995804	0.00354258			162.968	0.980533	1.01459	0.995757	1.00188
167.958	1.0011	1.00934	1.00076	1.00003	0.995846	0.993844	1.01402	1.00214	1.00327	1.00713	1.00275	0.00606797			167.958	0.994675	1.00184	0.998095	1.05809	1.00889	1.0679	0.99837	1.00397	1.04496	1.08671	1.02635	0.0345047			167.958	0.997392	0.991819	1.00917	0.999561	0.995308	0.999523	0.991146	0.995124	0.996968	0.998542	0.997456	0.00504462			167.958	0.998299	1.00714	0.990308	0.998722
172.967	0.991204	0.996363	1.00131	0.994279	1.00493	1.01256	1.01783	1.00547	1.00503	1.00135	1.00303	0.00809655			172.967	0.993165	0.993971	0.990043	1.00447	1.00875	1.00784	0.991812	1.00024	1.00702	1.00755	1.00049	0.00753766			172.967	0.964103	0.989926	1.00832	0.993082	0.99202	1.0029	0.991523	0.995923	0.995304	0.997288	0.993039	0.0116077			172.967	0.994795	0.990913	0.99274	1.00655
177.96	0.993149	0.991264	1.00378	0.993474	1.00955	1.00644	1.02204	1.005	1.00575	1.00844	1.00389	0.00928899			177.96	0.99265	0.998122	0.991552	1.00566	1.00346	1.00908	0.993502	1.00052	1.00606	1.00886	1.00095	0.00670137			177.96	1.00903	1.00036	1.00694	0.996864	0.990815	0.997477	0.991529	0.994468	0.998233	0.996427	0.998214	0.00593226			177.96	0.994762	1.00039	1.00381	1.01696
182.955	0.993049	1.00389	1.00304	0.992853	0.999652	1.00375	1.0295	1.00259	1.00319	1.00737	1.00389	0.0101541			182.955	0.994573	0.994141	0.992991	1.00604	1.00525	1.00438	0.996828	1.00447	1.00522	1.00354	1.00074	0.00537969			182.955	1.0067	1.00462	1.00531	0.998114	0.991508	1.01693	0.999899	0.991367	1.00656	0.998905	1.00199	0.00771694			182.955	0.997571	1.00965	1.00517	1.00083
187.956	0.99179	1.00534	1.00479	0.994679	1.00979	1.00163	1.00178	1.00932	1.0063	1.00501	1.00304	0.00584862			187.956	0.995384	0.991196	0.998408	1.00197	1.00163	1.00504	0.996979	1.00465	1.00288	1.00714	1.00053	0.00494921			187.956	1.00481	1.00104	1.00586	0.984974	0.992365	1.00034	0.992816	0.993446	0.995453	0.997015	0.996813	0.00637157			187.956	0.998913	0.989662	1.00404	1.00529
192.966	1.00338	0.999566	1.00917	0.995485	1.00425	1.00651	1.00737	1.05664	1.00624	1.00295	1.00916	0.0171531			192.966	0.999477	0.992322	0.992974	1.00575	1.00956	1.00698	0.996664	1.00148	1.00743	1.00647	1.00191	0.0062868			192.966	1.00652	1.00015	1.00286	0.991532	0.997978	1.0055	0.987882	0.992461	0.999062	0.996239	0.998018	0.00611195			192.966	0.996373	0.995598	1.00026	1
197.961	1.0011	0.997535	0.994061	0.990435	1.00494	1.00259	1.00681	1.00486	1.0072	1.00887	1.00184	0.00607227			197.961	0.990721	0.992727	0.995599	1.00447	0.991919	1.0077	0.998543	1.00417	1.00136	1.00432	0.999153	0.00610809			197.961	0.993307	1.00369	1.00834	0.993326	0.99931	1.00884	0.992541	0.997016	1.00195	1.00006	0.999838	0.00595525			197.961	0.991749	0.996282	1.00215	1.0021
202.955	0.991204	0.999937	1.00076	1.00003	1.00674	1.00064	1.00378	1.00903	1.00352	1.00785	1.00235	0.00514738			202.955	1.00631	0.997146	0.999178	1.00549	1.00292	1.00786	1.00537	1.00716	1.00542	1.00435	1.00412	0.00345859			202.955	1.00201	1.00404	1.0021	0.996469	1.00609	1.00109	1.00318	0.997061	1.00053	1.00379	1.00164	0.00302075			202.955	0.996708	0.994328	1.00377	1.00879
207.965	0.993149	1.00645	1.00131	0.994279	1.00125	1.00006	1.00237	1.0065	1.00392	1.00876	1.00181	0.0050769			207.965	1.00651	0.99237	0.991041	1.00999	1.0099	1.00798	0.998139	1.00619	1.00929	1.00969	1.00411	0.0074192			207.965	1.00568	1.00487	1.00681	0.99495	1.01628	1.0083	1.00427	0.994974	1.00271	1.00912	1.0048	0.00637469			207.965	0.998339	0.987906	1.0033	1
212.955	0.993049	1.00076	1.00378	0.993474	1.00642	1.00626	1.00453	1.00286	1.00558	1.0022	1.00189	0.00488986			212.955	1.00382	0.9924	0.985871	1.00249	0.995531	1.00539	0.995843	1.0056	1.00114	1.00405	0.999213	0.00655997			212.955	1.00061	1.00466	1.00335	0.990913	1.00486	1.00186	1.007	0.994837	0.999142	1.00507	1.00123	0.00505439			212.955	0.993387	0.999786	1.00157	1.0021
217.956	0.99179	1.00314	1.00304	0.992853	1.00759	1.00259	1.00378	1.00846	1.00904	1.0007	1.0023	0.00593673			217.956	1.00009	0.992946	0.99713	1.00287	0.992166	1.00152	0.998442	1.00696	0.998851	1.00385	0.999482	0.00464625			217.956	1.00568	1.00411	1.00772	0.990313	1.00431	1.00518	1.0179	0.99357	0.999867	1.00998	1.00386	0.00788976			217.956	0.999162	0.991988	1.00131	1.00879
222.959	1.00338	1.00122	1.00479	0.994679	1.00372	1.00064	1.00503	1.00344	1.00722	1.00664	1.00308	0.00360728			222.959	1.00478	0.992435	0.997474	1.00356	0.995429	1.00627	0.999675	1.00207	1.00175	1.00627	1.00097	0.00467391			222.959	1.00061	1.00647	1.00335	0.991668	1.0075	1.00414	1.00853	0.993418	1.00076	1.00646	1.00229	0.00579474			222.959	0.992284	0.993508	1.00747	1.00879
227.961	1.0011	1.00669	1.00917	0.995485	1.00642	1.00006	1.00878	1.02028	1.00933	1.00954	1.00669	0.00675857			227.961	1.0037	0.992583	0.992687	1.00641	0.994603	1.00379	0.999604	1.00743	1.0016	1.00386	1.00063	0.00553469			227.961	1.00613	1.00251	1.00335	0.996	1.00607	1.00651	1.00336	0.99174	1.00168	1.00426	1.00216	0.00476257			227.961	0.994031	0.975245	1.00179	1.00061
232.957	1.0011	1.0019	0.994061	0.990435	1.00759	1.00626	1.00576	1.00417	1.00907	1.00904	1.00294	0.00629502			232.957	1.0022	0.99317	0.99334	1.00018	0.990087	1.0057	0.998035	1.00948	0.998657	1.00248	0.999333	0.00599861			232.957	1.00813	1.00589	1.00772	0.993705	1.00266	1.00557	1.00612	0.991807	1.00172	1.0055	1.00288	0.00570442			232.957	0.997974	0.994623	1.00971	1.00061
237.97	1.0011	1.0019	1.00076	1.00003	1.00372	1.00626	1.00455	1.00515	1.00405	1.00568	1.00332	0.0022142			237.97	1.0037	0.993773	0.999476	1.00805	1.00502	1.00653	1.00037	1.00476	1.00653	1.00114	1.00293	0.00429419			237.97	1.00078	1.00475	1.00335	0.998033	1.00361	1.00634	1.005	0.996876	1.00304	1.00399	1.00258	0.00307429			237.97	0.998073	0.999415	1.00566	1.00354
242.963	1.0011	1.0019	0.994061	0.990435	1.00759	1.00626	1.00327	1.00225	1.0003	1.00999	1.00172	0.00591357			242.963	1.0022	0.99268	0.998162	1.00577	0.99501	1.00968	1.00045	1.00289	1.00349	1.00524	1.00156	0.00513891			242.963	0.993604	1.01407	1.00772	0.997428	1.00855	1.00844	1.00515	0.991982	1.00665	1.00714	1.00407	0.00722316			242.963	0.993387	0.999786	1.01335	1.0008
247.96	1.0011	1.0019	1.00076	1.00003	1.00372	1.00626	1.00083	1.00249	1.00744	1.0044	1.00289	0.00250302			247.96	1.00284	1.00053	1.0193	1.00814	0.999061	1.00306	1.00627	1.00551	1.00342	1.0076	1.00557	0.00563569			247.96	0.99435	0.993331	1.00033	0.989269	0.999104	1.00559	1.00154	0.992015	0.996063	1.00033	0.997192	0.00501767			247.96	0.999162	0.991988	1.01335	1.00002
252.96	1.0011	1.0019	0.994061	0.990435	1.00759	1.00626	1.00477	1.00267	1.00373	1.00464	1.00172	0.00542004			252.96	1.00441	1.00044	1.00927	1.00425	0.995208	1.00261	1.0048	1.00231	1.00069	1.0068	1.00308	0.00385499			252.96	1.00061	1.00251	1.00027	1.0044	0.992082	1.00872	1.00659	0.999747	1.00521	0.999645	1.00198	0.00467202			252.96	0.992284	0.993508	1.00179	0.997125
257.957	1.0011	1.0019	1.00076	1.00003	1.00372	1.00626	1.00762	1.0061	1.00498	1.00928	1.00418	0.00316841			257.957	1.00627	1.00816	1.00748	1.00031	0.993677	1.00194	1.00745	1.0045	0.998644	1.00624	1.00347	0.00473806			257.957	1.00613	1.00589	0.983182	1.00737	0.999104	1.00738	1.00333	0.990951	1.00688	0.995206	1.00054	0.00833272			257.957	0.994031	0.975245	1.00971	0.995052
262.969	1.00314	0.994749	1.01192	1.00052	1.0071	1.00517	1.00927	1.00638	1.0062	1.00392	1.00484	0.00475428			262.969	1.00771	1.00214	1.00003	1.00534	0.990662	1.00549	1.00421	1.00014	1.0005	1.00018	1.00164	0.00472613			262.969	1.00813	1.00475	0.990616	0.995425	0.992082	1.00319	1.0044	0.997904	1.00112	0.9957	0.999333	0.00586554			262.969	0.997974	0.994623	1.00566	0.998737
267.961	1.00845	1.00822	1.01668	1.00994	1.00029	1.00757	1.00927	1.00638	1.0062	1.00392	1.00769	0.00424704			267.961	0.995016	1.00992	1.00344	1.00871	0.992752	1.00094	1.00313	1.00034	1.0008	1.00526	1.00203	0.00538941			267.961	1.00813	1.00407	0.994638	0.991559	0.999333	1.00769	1.00422	0.999639	1.00111	0.999397	1.00098	0.00529368			267.961	0.998073	0.999415	1.00335	0.994105
272.955	1.01802	0.994749	0.996075	1.00258	1.00135	1.00142	1.0064	1.0007	1.00073	1.00004	1.00221	0.00642535			272.955	0.995016	1.00109	1.00005	1.00879	1.00923	1.00827	1.00144	1.00219	1.00876	1.00574	1.00406	0.00481701			272.955	1.00813	1.00589	1.00772	0.991355	0.994873	1.00692	1.00408	0.999751	1.00139	1.00223	1.00223	0.00560748			272.955	1.00841	1.00533	1.00179	0.997125
277.958	0.987996	1.00822	1.00747	1.00171	1.00784	1.00517	1.00475	1.00889	1.00629	1.00561	1.00439	0.00612859			277.958	1.00284	1.00359	1.00317	1.00195	1.00646	1.00055	1.00343	1.00869	1.00299	1.00441	1.00381	0.00229584			277.958	1.00078	1.00475	1.00335	0.99543	0.997982	1.00193	1.00136	0.982897	1.00071	1.0009	0.999009	0.00622703			277.958	1.00519	1.0083	1.00971	0.995052
282.965	0.97717	1.00822	0.990067	0.97681	1.00784	1.00757	1.00435	1.00765	1.00625	1.00336	0.998928	0.0127377			282.965	1.00441	1.00208	1.00422	1.0053	1.00513	1.00503	1.00507	1.0022	1.00515	1.00815	1.00467	0.00170953			282.965	0.993604	1.01407	1.00772	0.993437	0.992812	1.00769	1.00692	0.993165	1.00507	1.00248	1.0017	0.00781739			282.965	1.00092	1.00593	1.00566	0.998737
287.967	0.980465	0.994749	0.986974	0.96778	1.0071	1.00142	1.00074	1.00735	1.01973	1.00993	0.997624	0.0154755			287.967	1.00627	1.00883	1.00043	1.00209	1.00005	1.00966	1.00538	1.00265	1.00393	1.00767	1.0047	0.00341345			287.967	0.99435	0.993331	1.00033	1.00737	0.99732	1.00769	1.00121	0.984934	1.0028	0.999621	0.998895	0.00684131			287.967	1.00452	1.00533	1.00335	0.994105
292.963	0.988871	1.00822	0.996638	0.977004	1.00029	1.00638	1.00219	1.0036	1.00384	1.00614	0.999316	0.00964812			292.963	1.00949	1.01789	1.04019	1.00585	1.00868	1.00976	1.01692	1.00191	1.0081	1.00171	1.01205	0.0112372			292.963	1.00061	1.00251	1.00027	0.995425	0.993234	1.00692	1.00618	0.984172	1.00162	0.999894	0.999083	0.00670189			292.963	1.00115	1.0083	1.00179	0.997125
297.959	0.984727	0.9779	1.00168	0.983996	1.00135	1.00081	1.00878	1.00678	1.00179	1.00135	0.996916	0.0106256			297.959	1.00173	1.01392	1.00618	1.00205	0.991689	1.00857	1.00929	1.00584	1.00077	1.00728	1.00473	0.0060702			297.959	1.00613	1.00589	0.983182	0.991559	0.995476	1.00193	1.00413	0.988173	0.999793	0.994263	0.997052	0.00784211			297.959	1.00452	1.00593	1.00971	0.995052
302.956	0.981153	0.99715	0.992494	0.969664	1.00784	0.993114	0.997066	0.991213	0.992704	1.00876	0.993115	0.0115012			302.956	1.00835	1.00698	1.0059	1.00934	0.997339	1.00022	1.00521	1.00754	1.0023	1.00026	1.00435	0.00405896			302.956	1.00813	1.00475	0.990616	0.995425	0.992082	1.00769	1.00473	0.990622	1.00262	0.99581	0.999248	0.00706006			302.956	1.00115	1.00148	1.00566	0.998737
307.968	1.0011	1.0019	0.994061	0.990435	1.00759	1.00626	1.00576	1.00417	1.00907	1.00904	1.00294	0.00629502			307.968	1.00242	1.00819	1.00397	1.00508	1.00292	1.00426	1.00167	1.00503	1.00409	1.00859	1.00462	0.00226411			307.968	1.00813	1.00407	0.994638	0.991559	0.999333	1.00692	1.00317	0.991613	1.00085	0.999045	0.999932	0.00589657			307.968	1.00026	1.00004	1.00335	0.994105
312.964	1.0011	1.0019	1.00076	1.00003	1.00372	1.00626	1.00455	1.00515	1.00405	1.00568	1.00332	0.0022142			312.964	1.00949	1.00753	1.00315	1.00913	0.99782	1.00274	1.00996	1.00689	1.00323	1.00193	1.00519	0.00400119			312.964	1.00813	1.00589	1.00772	0.991355	0.994873	1.00193	1.0027	0.99471	0.999725	1.00176	1.00088	0.00573346			312.964	1.00841	1.00187	1.00335	0.994105
317.968	1.0011	1.0019	0.994061	0.990435	1.00759	1.00626	1.00327	1.00225	1.0003	1.00999	1.00172	0.00591357			317.968	1.00173	1.00175	1.00347	1.00511	1.00184	1.00077	1.00103	1.0096	1.00257	1.00189	1.00298	0.00264679			317.968	1.00078	1.00475	1.00335	0.99543	0.997982	1.00769	1.00041	0.999666	1.00262	1.00058	1.00133	0.00347058			317.968	1.00115	1.0083	1.00179	0.997125
322.968	1.0011	1.0019	1.00076	1.00003	1.00372	1.00626	1.00083	1.00249	1.00744	1.0044	1.00289	0.00250302			322.968	1.00835	1.00374	1.00428	1.00829	1.00233	1.00193	1.00263	1.00293	1.00418	1.00953	1.00482	0.00282012			322.968	0.993604	1.01407	1.00772	0.993437	0.992812	1.00692	1.00317	0.995518	1.00481	1.00123	1.00133	0.00728956			322.968	1.00452	1.00593	1.00971	0.995052
327.964	1.0011	1.0019	0.994061	0.990435	1.00759	1.00626	1.00477	1.00267	1.00373	1.00464	1.00172	0.00542004			327.964	1.00242	1.00947	1.00347	1.00751	1.00837	1.00737	1.00326	1.00954	1.00775	1.00549	1.00647	0.00263055			327.964	0.99435	0.993331	1.00033	1.00737	0.99732	1.00193	1.0027	0.995073	1.00088	1.00012	0.99934	0.00434162			327.964	1.00115	1.00148	1.00566	0.998737
332.956	1.0011	1.0019	1.00076	1.00003	1.00372	1.00626	1.00762	1.0061	1.00498	1.00928	1.00418	0.00316841			332.956	0.996782	1.00175	1.00428	1.00504	1.00143	1.00171	0.999579	1.00673	1.00273	1.00855	1.00286	0.00343841			332.956	1.00061	1.00251	1.00027	0.995425	0.993234	1.00769	1.00041	0.993466	1.00188	0.997972	0.999346	0.00445701			332.956	1.00026	1.00004	1.00335	0.994105
337.962	1.00314	0.994749	1.01192	1.00052	1.0071	1.00517	1.00927	1.00638	1.0062	1.00392	1.00484	0.00475428			337.962	1.00242	1.00374	1.00347	1.00285	1.00503	1.00366	1.00126	1.00884	1.00385	1.00286	1.0038	0.00203204			337.962	1.00813	1.00407	0.994638	0.991559	0.999333	1.00692	1.00317	0.998022	1.00085	0.999045	1.00057	0.00519891			337.962	1.00841	1.00187	1.00335	0.994105
342.965	1.00845	1.00822	1.01668	1.00994	1.00029	1.00757	1.00927	1.00638	1.0062	1.00392	1.00769	0.00424704			342.965	0.996782	1.00947	1.02056	1.00783	1.00548	1.0045	1.00555	1.00098	1.00594	1.0066	1.00637	0.00613901			342.965	1.00813	1.00589	1.00772	0.991355	0.994873	1.00193	1.0027	0.998194	0.999725	1.00176	1.00123	0.00541384			342.965	1.00841	1.00187	1.00335	0.994105
347.963	1.01802	0.994749	0.996075	1.00258	1.00135	1.00142	1.0064	1.0007	1.00073	1.00004	1.00221	0.00642535			347.963	1.00949	1.00753	1.00315	1.00432	1.00536	1.00668	1.00996	1.00216	1.00545	1.00183	1.00559	0.00284329			347.963	1.00078	1.00475	1.00335	0.99543	0.997982	1.00769	1.00041	0.995384	1.00262	1.00058	1.0009	0.00393184			347.963	1.00026	1.00004	1.00335	0.994105
352.96	0.987996	1.00822	1.00747	1.00171	1.00784	1.00517	1.00475	1.00889	1.00629	1.00561	1.00439	0.00612859			352.96	1.00173	1.00175	1.00347	1.00941	1.00641	1.00221	1.00103	1.00411	1.00601	1.00382	1.00399	0.00261755			352.96	0.993604	1.01407	1.00772	0.993437	0.992812	1.00692	1.00317	0.994882	1.00481	1.00123	1.00127	0.00734842			352.96	1.00841	1.00187	1.00335	0.994105
357.968	0.97717	1.00822	0.990067	0.97681	1.00784	1.00757	1.00435	1.00765	1.00625	1.00336	0.998928	0.0127377			357.968	1.00835	1.00374	1.00428	1.00577	1.007	1.00662	1.00263	1.00439	1.00646	1.00848	1.00577	0.00196768			357.968	0.99435	0.993331	1.00033	1.00737	0.99732	1.00193	1.0027	0.991812	1.00088	1.00012	0.999014	0.00479635			357.968	1.00115	1.0083	1.00179	0.997125
362.966	0.980465	0.994749	0.986974	0.96778	1.0071	1.00142	1.00074	1.00735	1.01973	1.00993	0.997624	0.0154755			362.966	1.00242	1.00947	1.00347	1.00601	1.00192	1.00968	1.00326	1.00392	1.00587	1.00407	1.00501	0.00273187			362.966	1.00061	1.00251	1.00027	0.995425	0.993234	1.00659	1.00041	0.999538	1.00151	0.997972	0.999807	0.00370104			362.966	1.00452	1.00593	1.00971	0.995052
367.965	0.988871	1.00822	0.996638	0.977004	1.00029	1.00638	1.00219	1.0036	1.00384	1.00614	0.999316	0.00964812			367.965	0.996782	1.00175	1.00428	1.00507	1.00554	1.00611	0.999579	1.00237	1.00557	1.00676	1.00338	0.00322575			367.965	1.00613	1.00589	0.983182	0.991559	0.995476	1.00769	1.00471	0.995209	1.00171	0.994455	0.9986	0.00792341			367.965	1.00115	1.00148	1.00566	0.998737
372.957	0.984727	0.9779	1.00168	0.983996	1.00135	1.00081	1.00878	1.00678	1.00179	1.00135	0.996916	0.0106256			372.957	1.00949	1.00753	1.00315	1.00103	1.00669	1.00032	1.00996	1.00059	1.00268	1.00506	1.00465	0.00363016			372.957	1.00813	1.00407	0.994638	0.991559	0.999333	1.00692	1.00317	0.99388	1.00085	0.999045	1.00016	0.00557606			372.957	1.00026	1.00004	1.00335	0.994105
377.954	0.981153	0.99715	0.992494	0.969664	1.00784	0.993114	0.997066	0.991213	0.992704	1.00876	0.993115	0.0115012			377.954	1.00173	1.00175	1.00347	1.0061	1.00224	1.00546	1.00103	1.00313	1.0046	1.00047	1.003	0.00190086			377.954	1.00813	1.00589	1.00772	0.991355	0.994873	1.00193	1.0027	0.994646	0.999725	1.00176	1.00087	0.00574114			377.954	1.00026	1.00004	1.00335	0.994105
382.966	1.0011	1.0019	0.994061	0.990435	1.00759	1.00626	1.00576	1.00417	1.00907	1.00904	1.00294	0.00629502			382.966	1.00835	1.00374	1.00428	1.00166	1.00584	1.00086	1.00263	1.00825	1.00279	1.00317	1.00416	0.00257523			382.966	1.00078	1.00475	1.00335	0.99543	0.997982	1.00769	1.00041	0.989559	1.00262	1.00058	1.00032	0.00509819			382.966	1.00841	1.00187	1.00335	0.994105
387.959	1.0011	1.0019	1.00076	1.00003	1.00372	1.00626	1.00455	1.00515	1.00405	1.00568	1.00332	0.0022142			387.959	1.00242	1.00947	1.00347	1.00636	1.00185	1.00196	1.00326	0.993715	1.00339	1.00482	1.00307	0.00402515			387.959	0.993604	1.01407	1.00772	0.993437	0.992812	1.00692	1.00317	0.995451	1.00481	1.00123	1.00132	0.00729552			387.959	1.00115	1.0083	1.00179	0.997125
392.954	1.0011	1.0019	0.994061	0.990435	1.00759	1.00626	1.00327	1.00225	1.0003	1.00999	1.00172	0.00591357			392.954	0.996782	1.00175	1.00428	1.00132	1.00042	1.00201	0.999579	1.00242	1.00125	1.00607	1.00159	0.00251479			392.954	0.99435	0.993331	1.00033	1.00737	0.99732	1.00193	1.0027	1.0035	1.00088	1.00012	1.00018	0.00423821			392.954	1.00452	1.00593	1.00971	0.995052
397.959	1.0011	1.0019	1.00076	1.00003	1.00372	1.00626	1.00083	1.00249	1.00744	1.0044	1.00289	0.00250302			397.959	1.00242	1.00374	1.00347	1.00278	1.00102	1.00075	1.00126	0.999201	1.00152	0.992705	1.00089	0.00318197			397.959	1.00061	1.00251	1.00027	0.995425	0.993234	1.00659	1.00041	1.00648	1.00151	0.997972	1.0005	0.00425499			397.959	1.00115	1.00148	1.00566	0.998737
402.977	1.0011	1.0019	0.994061	0.990435	1.00759	1.00626	1.00477	1.00267	1.00373	1.00464	1.00172	0.00542004			402.977	0.996782	1.00947	1.02056	1.00598	1.00449	1.00065	1.00555	1.00704	1.00371	0.999187	1.00534	0.00656977			402.977	1.00613	1.00589	0.983182	0.991559	0.995476	1.00659	1.00471	0.994992	1.00134	0.994455	0.998432	0.00778423			402.977	1.00026	1.00004	1.00335	0.994105
[truncated: 14 more columns]
