# Supplementary material for: PINK1 and Parkin regulate IP3R-mediated ER calcium release
Source: Nat Commun. 2023 Aug 25;14:5202. doi: 10.1038/s41467-023-40929-z (PMC10457342; doi:10.1038/s41467-023-40929-z)
Supplement: Supplementary file 3 — Source Data [file 41467_2023_40929_MOESM3_ESM.zip › Supplementary Figure 14.xlsx]

## Sheet: Supplementary Fig. 14
Pearson's Coefficient:	dCISD stained with COXIV (1, Column A)	CISD1 stained with COXIV (2, Column B)	CISD2 stained with COXIV (3, Column C)	CISD2 stained with KDEL (4, Column D)
Exp. 1 (n = 10)	0.646	0.742	0.394	0.672
	0.81	0.82	0.324	0.627
	0.71	0.692	0.427	0.666
	0.698	0.711	0.419	0.698
	0.791	0.783	0.382	0.712
	0.788	0.755	0.377	0.809
	0.717	0.732	0.391	0.702
	0.783	0.688	0.395	0.692
	0.69	0.681	0.312	0.729
	0.801	0.793	0.376	0.738
Exp. 2 (n = 10)	0.806	0.719	0.41	0.691
	0.699	0.79	0.473	0.695
	0.812	0.819	0.327	0.783
	0.827	0.813	0.338	0.688
	0.811	0.807	0.361	0.807		Graphs plotted in Prism 8 for version 9.5.1
	0.787	0.703	0.371	0.709
	0.714	0.702	0.429	0.724
	0.719	0.691	0.417	0.727
	0.705	0.68	0.351	0.723
	0.712	0.728	0.338	0.68
Exp. 3 (n = 10)	0.689	0.733	0.412	0.692		Tukey's multiple comparisons test	Mean Diff.	95.00% CI of diff.	Below threshold?	Summary	Adjusted P Value
	0.719	0.721	0.417	0.718		Column B vs. Column A	-0.001267	-0.03236 to 0.02982	No	ns	0.9996
	0.723	0.744	0.327	0.672		Column C vs. Column A	-0.3691	-0.4002 to -0.3380	Yes	****	<0.0001
	0.782	0.763	0.309	0.809		Column D vs. Column A	-0.0285	-0.05959 to 0.002591	No	ns	0.0848
	0.696	0.797	0.368	0.71		Column C vs. Column B	-0.3678	-0.3989 to -0.3367	Yes	****	<0.0001
	0.718	0.682	0.369	0.722		Column D vs. Column B	-0.02723	-0.05832 to 0.003858	No	ns	0.1079
	0.807	0.798	0.447	0.772		Column D vs. Column C	0.3406	0.3095 to 0.3717	Yes	****	<0.0001
	0.787	0.801	0.318	0.761
	0.71	0.697	0.339	0.704
	0.721	0.755	0.387	0.691
