# Supplementary material for: PINK1 and Parkin regulate IP3R-mediated ER calcium release
Source: Nat Commun. 2023 Aug 25;14:5202. doi: 10.1038/s41467-023-40929-z (PMC10457342; doi:10.1038/s41467-023-40929-z)
Supplement: Supplementary file 3 — Source Data [file 41467_2023_40929_MOESM3_ESM.zip › Supplementary Figure 15.xlsx]

## Sheet: Supplementary Fig. 15a
											ROS (% of P3 regions)
											PINK1 WT + Control siRNA (Column A)			PINK1 WT + CISD1 siRNA (Column B)			PINK1 KO + Control siRNA (Column C)			PINK1 KO + CISD1 siRNA (Column D)
											Exp.1	Exp.2	Exp.3	Exp.1	Exp.2	Exp.3	Exp.1	Exp.2	Exp.3	Exp.1	Exp.2	Exp.3
											38.9	26.2	38.1	79.6	78.3	68.2	65.8	78.3	64.6	80.4	79.6	68
										AVERAGE	34.4			75.3667			69.5667			76
										SD	7.11266			6.24046			7.58705			6.93974
											Tukey's multiple comparisons test	Mean Diff.	95.00% CI of diff.	Below threshold?	Summary	Adjusted P Value
											Column A vs. Column B	-40.97	-59.23 to -22.70	Yes	***	0.0004
											Column A vs. Column C	-35.17	-53.43 to -16.90	Yes	**	0.0012
											Column A vs. Column D	-41.6	-59.87 to -23.33	Yes	***	0.0004
											Column B vs. Column C	5.8	-12.47 to 24.07	No	ns	0.7449
											Column B vs. Column D	-0.6333	-18.90 to 17.63	No	ns	0.9995
											Column C vs. Column D	-6.433	-24.70 to 11.83	No	ns	0.684
											ROS (% of P3 regions)
											Parkin WT + Control siRNA (Column A)			Parkin WT + CISD1 siRNA (Column B)			Parkin KO + Control siRNA (Column C)			Parkin KO + CISD1 siRNA (Column D)
											Exp.1	Exp.2	Exp.3	Exp.1	Exp.2	Exp.3	Exp.1	Exp.2	Exp.3	Exp.1	Exp.2	Exp.3
											53.9	45.7	45.4	71	79.1	63.6	78.2	75.3	63.3	70.1	81.3	62.7
										AVERAGE	48.3333			71.2333			72.2667			71.3667
										SD	4.82321			7.75263			7.89958			9.36447
											Tukey's multiple comparisons test	Mean Diff.	95.00% CI of diff.	Below threshold?	Summary	Adjusted P Value
											Column A vs. Column B	-22.9	-42.88 to -2.924	Yes	*	0.026
											Column A vs. Column C	-23.93	-43.91 to -3.958	Yes	*	0.0208
											Column A vs. Column D	-23.03	-43.01 to -3.058	Yes	*	0.0253
											Column B vs. Column C	-1.033	-21.01 to 18.94	No	ns	0.9982
											Column B vs. Column D	-0.1333	-20.11 to 19.84	No	ns	>0.9999
											Column C vs. Column D	0.9	-19.08 to 20.88	No	ns	0.9988

## Sheet: Supplementary Fig. 15c
	WT				PINK1B9				park1
	hs>Luci (column A)	CISDKO, hs>Luci (column B)	hs>CISDi #1 (column C)	hs>CISDi #2 (column D)	hs>Luci (column E)	CISDKO, hs>Luci (column F)	hs>CISDi #1 (column G)	hs>CISDi #2 (column H)	hs>Luci (column I)	CISDKO, hs>Luci (column J)	hs>CISDi #1 (column K)	hs>CISDi #2 (column L)
1	1	2.08789	2.15135	1.92117	3.04157	3.3254	2.78411	3.35365	3.3154	3.25747	3.02657	3.3451
2	1.18795	1.94977	2.17778	2.04578	2.87998	2.88751	2.98301	3.31047	3.32571	3.45102	3.17989	2.98972
3	1.00511	2.25699	2.02298	2.17455	2.90124	2.96389	3.25241	2.99422	3.20214	3.01058	3.35201	3.10475
4	1.15871	1.92541	1.95387	2.09874	2.9751	3.0201	3.13666	2.77451	2.85223	2.9859	2.85954	3.30187
5	1.06567	2.06741	2.03247	2.10979	3.11243	2.98901	2.91504	2.89568	2.92701	3.14512	3.32049	3.2258
mean	1.08349	2.05749	2.06769	2.07001	2.98206	3.03718	3.01425	3.06571	3.1245	3.17002	3.1477	3.19345
SD	0.0866042	0.132166	0.0939591	0.0949696	0.0968742	0.168416	0.184043	0.255752	0.22141	0.191409	0.206363	0.145922
Tukey's multiple comparisons test	Mean Diff.	95.00% CI of diff.	Significant?	Summary	Adjusted P Value
Column A vs. Column B	-0.974	-1.334 to -0.6142	Yes	****	<0.0001
Column A vs. Column C	-0.9842	-1.344 to -0.6244	Yes	****	<0.0001
Column A vs. Column D	-0.9865	-1.346 to -0.6267	Yes	****	<0.0001
Column A vs. Column E	-1.899	-2.258 to -1.539	Yes	****	<0.0001
Column A vs. Column F	-1.954	-2.313 to -1.594	Yes	****	<0.0001
Column A vs. Column G	-1.931	-2.291 to -1.571	Yes	****	<0.0001
Column A vs. Column H	-1.982	-2.342 to -1.622	Yes	****	<0.0001
Column A vs. Column I	-2.041	-2.401 to -1.681	Yes	****	<0.0001
Column A vs. Column J	-2.087	-2.446 to -1.727	Yes	****	<0.0001
Column A vs. Column K	-2.064	-2.424 to -1.704	Yes	****	<0.0001
Column A vs. Column L	-2.11	-2.470 to -1.750	Yes	****	<0.0001
Column B vs. Column C	-0.0102	-0.3700 to 0.3496	No	ns	>0.9999
Column B vs. Column D	-0.01251	-0.3723 to 0.3473	No	ns	>0.9999
Column B vs. Column E	-0.9246	-1.284 to -0.5648	Yes	****	<0.0001
Column B vs. Column F	-0.9797	-1.339 to -0.6199	Yes	****	<0.0001
Column B vs. Column G	-0.9568	-1.317 to -0.5970	Yes	****	<0.0001
Column B vs. Column H	-1.008	-1.368 to -0.6484	Yes	****	<0.0001
Column B vs. Column I	-1.067	-1.427 to -0.7072	Yes	****	<0.0001
Column B vs. Column J	-1.113	-1.472 to -0.7527	Yes	****	<0.0001
Column B vs. Column K	-1.09	-1.450 to -0.7304	Yes	****	<0.0001
Column B vs. Column L	-1.136	-1.496 to -0.7762	Yes	****	<0.0001
Column C vs. Column D	-0.002316	-0.3621 to 0.3575	No	ns	>0.9999
Column C vs. Column E	-0.9144	-1.274 to -0.5546	Yes	****	<0.0001
Column C vs. Column F	-0.9695	-1.329 to -0.6097	Yes	****	<0.0001
Column C vs. Column G	-0.9466	-1.306 to -0.5868	Yes	****	<0.0001
Column C vs. Column H	-0.998	-1.358 to -0.6382	Yes	****	<0.0001
Column C vs. Column I	-1.057	-1.417 to -0.6970	Yes	****	<0.0001
Column C vs. Column J	-1.102	-1.462 to -0.7425	Yes	****	<0.0001
Column C vs. Column K	-1.08	-1.440 to -0.7202	Yes	****	<0.0001
Column C vs. Column L	-1.126	-1.486 to -0.7660	Yes	****	<0.0001
Column D vs. Column E	-0.9121	-1.272 to -0.5523	Yes	****	<0.0001
Column D vs. Column F	-0.9672	-1.327 to -0.6074	Yes	****	<0.0001
Column D vs. Column G	-0.9442	-1.304 to -0.5844	Yes	****	<0.0001
Column D vs. Column H	-0.9957	-1.355 to -0.6359	Yes	****	<0.0001
Column D vs. Column I	-1.054	-1.414 to -0.6947	Yes	****	<0.0001
Column D vs. Column J	-1.1	-1.460 to -0.7402	Yes	****	<0.0001
Column D vs. Column K	-1.078	-1.437 to -0.7179	Yes	****	<0.0001
Column D vs. Column L	-1.123	-1.483 to -0.7636	Yes	****	<0.0001
Column E vs. Column F	-0.05512	-0.4149 to 0.3047	No	ns	>0.9999
Column E vs. Column G	-0.03218	-0.3920 to 0.3276	No	ns	>0.9999
Column E vs. Column H	-0.08364	-0.4434 to 0.2762	No	ns	0.9996
Column E vs. Column I	-0.1424	-0.5022 to 0.2174	No	ns	0.9658
Column E vs. Column J	-0.188	-0.5478 to 0.1718	No	ns	0.8132
Column E vs. Column K	-0.1656	-0.5254 to 0.1942	No	ns	0.9076
Column E vs. Column L	-0.2114	-0.5712 to 0.1484	No	ns	0.6798
Column F vs. Column G	0.02294	-0.3369 to 0.3827	No	ns	>0.9999
Column F vs. Column H	-0.02852	-0.3883 to 0.3313	No	ns	>0.9999
Column F vs. Column I	-0.08732	-0.4471 to 0.2725	No	ns	0.9994
Column F vs. Column J	-0.1328	-0.4926 to 0.2270	No	ns	0.9794
Column F vs. Column K	-0.1105	-0.4703 to 0.2493	No	ns	0.9953
Column F vs. Column L	-0.1563	-0.5161 to 0.2035	No	ns	0.9358
Column G vs. Column H	-0.05146	-0.4113 to 0.3083	No	ns	>0.9999
Column G vs. Column I	-0.1103	-0.4700 to 0.2495	No	ns	0.9954
Column G vs. Column J	-0.1558	-0.5156 to 0.2040	No	ns	0.9371
Column G vs. Column K	-0.1335	-0.4932 to 0.2263	No	ns	0.9787
Column G vs. Column L	-0.1792	-0.5390 to 0.1806	No	ns	0.8547
Column H vs. Column I	-0.05879	-0.4186 to 0.3010	No	ns	>0.9999
Column H vs. Column J	-0.1043	-0.4641 to 0.2555	No	ns	0.9971
Column H vs. Column K	-0.08199	-0.4418 to 0.2778	No	ns	0.9997
Column H vs. Column L	-0.1277	-0.4875 to 0.2321	No	ns	0.9847
Column I vs. Column J	-0.04552	-0.4053 to 0.3143	No	ns	>0.9999
Column I vs. Column K	-0.0232	-0.3830 to 0.3366	No	ns	>0.9999
Column I vs. Column L	-0.06895	-0.4287 to 0.2908	No	ns	>0.9999
Column J vs. Column K	0.02232	-0.3375 to 0.3821	No	ns	>0.9999
Column J vs. Column L	-0.02343	-0.3832 to 0.3364	No	ns	>0.9999
Column K vs. Column L	-0.04575	-0.4055 to 0.3140	No	ns	>0.9999
