# Supplementary material for: PINK1 and Parkin regulate IP3R-mediated ER calcium release
Source: Nat Commun. 2023 Aug 25;14:5202. doi: 10.1038/s41467-023-40929-z (PMC10457342; doi:10.1038/s41467-023-40929-z)
Supplement: Supplementary file 3 — Source Data [file 41467_2023_40929_MOESM3_ESM.zip › Supplementary Figure 2.xlsx]

## Sheet: Supplementary Fig. 2b
AUC
	PINK1B9, mef2>
mef2>Luci	Luci	v33925	v330138	v103779	v25426	v18112	v100734	v22180	v7798	v104576	v103276	v104479	v3331	v100554	v32047	v26424	v46554	v101527	v21398
-192.7	-307.9	-86.9	-339.8	-290.3	-305.5	-300.7	-278.9	-308.1	-333.5	-278.4	-340.1	-318.4	-305.7	-286.3	-297.1	-311.4	-301.1	-297.7	-330.9

## Sheet: Supplementary Fig. 2c
mef2>Luci												PINK1B9, mef2>Luci												PINK1B9, mef2>v33925
Time	1	2	3	4	5	6	7	mean	SD			Time	1	2	3	4	5	6	7	mean	SD			Time	1	2	3	4	5	6	7	mean	SD
0.915	1.00003	1.00089	1.00012	1.00176	1.00448	1.00332	1.00717	1.00254	0.0026245			0.915	1.00028	1.0005	1.00017	1.00029	1.00236	1.0029	1.00574	1.00175	0.00207887			0.915	1.00088	0.998816	0.998956	1.00785	0.994004	1.00306	0.994004	0.999653	0.00492222
5.929	1.00958	1.00321	1.00167	1.00908	1.00605	1.00615	1.00288	1.00552	0.00307904			5.929	1.00028	1.0005	1.00017	1.00029	1.00236	1.0029	1.00574	1.00175	0.00207887			5.929	0.999919	0.997575	0.997212	1.0042	0.993513	1.00668	0.993513	0.998945	0.00503877
10.925	1.00959	1.00995	1.00983	1.0064	1.00465	1.00661	1.00579	1.00755	0.00219292			10.925	1.00577	1.00789	1.0017	1.00551	1.00648	1.00861	1.00649	1.00606	0.00222239			10.925	1.00004	0.998447	0.998823	1.00215	0.994975	1.0085	0.994975	0.999701	0.0046647
15.923	1.00474	1.00386	1.01057	1.00218	1.00891	1.00921	1.0032	1.0061	0.00337179			15.923	1.00318	1.0034	1.00607	1.00235	1.00456	1.00094	1.00525	1.00368	0.00175995			15.923	1.00309	1.00164	0.997442	1.0042	0.993513	1.00668	0.993513	1.00001	0.00524841
20.92	1.00943	1.00629	1.00372	1.00176	1.00448	1.00332	1.00717	1.00517	0.00261389			20.92	1.00567	1.00779	1.0016	1.00413	1.00761	1.00311	1.0061	1.00514	0.0023091			20.92	1.00168	0.999816	0.999236	1.00785	0.994004	1.00306	0.994004	0.99995	0.00493913
25.915	1.00998	1.00361	1.00227	1.00908	1.00605	1.00615	1.00288	1.00572	0.00300223			25.915	1.00308	1.0033	1.00597	1.00029	1.00236	1.0029	1.00574	1.00338	0.00196612			25.915	1.00072	0.998575	0.997492	1.0042	0.993513	1.00668	0.993513	0.999242	0.00502135
30.924	1.00999	1.01035	1.01043	1.0064	1.00465	1.00661	1.00579	1.00775	0.00243431			30.924	1.00557	1.00769	1.0015	1.00551	1.00648	1.00861	1.00649	1.00598	0.00226709			30.924	1.00084	0.999447	0.999103	1.00215	0.994975	1.0085	0.994975	0.999998	0.0046403
35.929	1.00514	1.00426	1.01117	1.00218	1.00891	1.00921	1.0032	1.0063	0.00344271			35.929	1.00298	1.0032	1.00587	1.00235	1.00456	1.00094	1.00525	1.00359	0.00173233			35.929	0.999783	0.999863	0.998973	1.0027	0.993983	1.01042	0.993983	0.999958	0.00561907
40.919	1.00455	1.00338	1.00967	1.00496	1.00099	0.999171	0.999487	1.00317	0.00368979			40.919	1.00547	1.00759	1.0014	1.00413	1.00761	1.00311	1.0061	1.00506	0.00231703			40.919	1.00226	1.00135	1.00235	1.00275	0.98701	1.00603	0.98701	0.998395	0.00791474
45.923	1.00102	1.00223	1.00689	1.00415	1.00672	0.997929	0.995258	1.00203	0.00435665			45.923	1.00107	1.00473	1.00535	1.00503	1.00564	1.00765	1.00334	1.00469	0.00204773			45.923	1.00162	1.00196	1.00284	1.00139	0.985388	1.00505	0.985388	0.997662	0.00847247
50.925	1.00888	1.00021	1.00561	1.00165	1.00682	1.00166	1.00019	1.00357	0.00348815			50.925	1.00542	1.00082	1.00817	1.00904	1.00329	1.00492	1.00251	1.00488	0.00297551			50.925	0.999281	1.00214	1.00439	1.00304	0.987444	1.00227	0.987444	0.998002	0.00737236
55.93	1.00403	0.999483	1.00218	0.994198	1.00545	0.998839	1.00246	1.00095	0.00378081			55.93	1.00863	1.0022	1.0074	1.00023	1.00016	1.00888	1.00269	1.00431	0.00387348			55.93	0.998916	1.00242	1.00643	1.00107	0.989546	1.00062	0.989546	0.998365	0.00645253
60.92	1.01041	0.998638	0.999327	0.992936	1.00057	1.0044	0.997154	1.00049	0.00557689			60.92	1.00647	1.00657	1.00704	1.00057	1.00579	1.00975	1.00479	1.00586	0.00278526			60.92	0.996944	1.00303	1.01096	1.00459	0.988293	0.999201	0.988293	0.998758	0.00840248
65.925	1.00807	0.999632	1.00174	0.991535	0.995467	0.997974	1.00066	0.999297	0.00518977			65.925	0.998801	1.00176	0.995884	0.996475	1.0001	0.997551	1.00151	0.998869	0.00235364			65.925	0.993782	1.00187	1.01863	0.987657	0.989343	0.99077	0.989343	0.995913	0.0110824
70.916	1.00025	0.997064	1.00213	0.998827	1.00305	0.99304	0.995371	0.998533	0.00362138			70.916	0.992721	0.990811	0.997865	0.991843	0.996783	0.990144	1.00171	0.994554	0.00430799			70.916	0.991939	0.999167	1.02188	0.978574	0.995315	0.98335	0.995315	0.995076	0.0138727
75.923	0.994444	0.994817	1.00033	1.00166	1.0024	0.993593	0.999132	0.998054	0.00368954			75.923	0.988361	0.995283	0.997796	0.992673	0.991782	0.992929	1.00063	0.994208	0.00407			75.923	0.987294	0.995626	1.02252	0.972978	1.00905	0.983638	1.00905	0.997164	0.0172865
80.929	0.998165	0.994305	1.00048	1.00173	1.00357	0.994139	0.999335	0.998818	0.00357691			80.929	0.996871	0.996699	0.99637	0.99236	0.993257	0.997813	0.999112	0.996069	0.00241852			80.929	0.985739	0.992431	1.02886	0.97199	1.00962	0.987201	1.00962	0.997924	0.0191345
85.918	1.00085	0.995356	0.998295	0.997741	1.00097	1.00032	0.99712	0.998664	0.00212601			85.918	0.999106	0.998443	0.989687	0.999504	0.998567	0.993487	0.996741	0.996505	0.00363807			85.918	0.985446	0.991495	1.0372	0.979696	1.00719	1.00858	1.00719	1.0024	0.0192227
90.928	0.997686	0.997718	1.00017	0.999975	0.998766	0.998838	1.00239	0.999362	0.00164878			90.928	0.995151	0.996899	0.991036	0.991186	0.999907	0.999583	0.999845	0.99623	0.00391286			90.928	0.981978	0.987054	1.03788	0.974767	1.01039	1.00873	1.01039	1.0016	0.0217506
95.923	0.988407	0.99794	0.999878	0.994755	1.00151	0.995159	0.997299	0.996421	0.00427193			95.923	0.998907	0.989091	0.996244	0.993069	0.99371	0.991735	0.992543	0.993614	0.00317211			95.923	0.976732	0.980595	1.04073	0.975287	1.00596	1.00808	1.00596	0.999051	0.0235168
100.917	0.986919	0.999601	1.00486	0.997	0.984602	0.979693	0.998455	0.993019	0.00926147			100.917	0.981167	0.998182	0.991005	0.999388	0.996803	0.986159	0.996763	0.992781	0.00691314			100.917	0.973821	0.976313	1.0509	0.970084	1.00027	1.01124	1.00027	0.997557	0.0283351
105.923	0.942275	1.00186	1.00762	0.945225	0.975434	0.971833	0.990223	0.976353	0.0257301			105.923	0.995011	0.991193	0.994339	0.971818	0.984505	0.96986	0.981568	0.984042	0.0102824			105.923	0.967966	0.968553	1.06025	0.972292	0.976957	1.00288	0.976957	0.989407	0.0334106
110.915	0.926044	1.00801	1.01641	0.937721	0.968027	0.962002	0.981371	0.971369	0.0335569			110.915	0.989087	0.980969	0.983795	0.951335	0.917315	0.88243	0.904676	0.94423	0.0429843			110.915	0.960345	0.958983	1.06204	0.967926	0.959967	1.00943	0.959967	0.982667	0.0394217
115.925	0.904746	1.00403	1.01298	0.921312	0.960715	0.950297	0.971956	0.960861	0.0398481			115.925	0.993375	0.986165	0.960003	0.945671	0.895339	0.862776	0.881672	0.932143	0.0521864			115.925	0.953578	0.953298	1.06385	0.962117	0.944388	0.999877	0.944388	0.9745	0.0437462
120.925	0.878014	0.993487	1.00811	0.910604	0.950709	0.936017	0.966677	0.949088	0.0455888			120.925	0.976839	0.959138	0.9305	0.929546	0.865726	0.837323	0.845984	0.906436	0.0561776			120.925	0.93585	0.94213	1.05123	0.951256	0.927537	0.98093	0.927537	0.959496	0.044434
125.919	0.855112	0.983366	1.00342	0.89913	0.938802	0.919137	0.956466	0.93649	0.0506631			125.919	0.947085	0.937682	0.891009	0.907453	0.831684	0.795504	0.808764	0.874169	0.0619314			125.919	0.930772	0.938356	1.04828	0.946036	0.917424	0.960547	0.917424	0.951262	0.045464
130.925	0.837746	0.965268	0.990619	0.892743	0.927742	0.901343	0.947214	0.923239	0.0510231			130.925	0.937808	0.896987	0.878826	0.894155	0.796997	0.749383	0.770335	0.846356	0.0728986			130.925	0.92623	0.934207	1.04076	0.938583	0.916246	0.944591	0.916246	0.945266	0.0434608
135.919	0.825573	0.94847	0.977623	0.876061	0.914597	0.881089	0.922998	0.90663	0.0504631			135.919	0.924989	0.882607	0.864425	0.872353	0.774697	0.730224	0.744304	0.827657	0.0764725			135.919	0.919319	0.926404	1.03195	0.928822	0.918132	0.936746	0.918132	0.93993	0.0411506
140.93	0.812086	0.931482	0.962846	0.860502	0.896157	0.862583	0.915916	0.891653	0.050679			140.93	0.905243	0.866982	0.849578	0.852206	0.750826	0.706471	0.716669	0.806854	0.0801323			140.93	0.91282	0.91921	1.02291	0.904472	0.921051	0.925293	0.921051	0.932401	0.0404918
145.928	0.79804	0.915625	0.948051	0.849608	0.881336	0.843497	0.901126	0.876755	0.0504117			145.928	0.887683	0.847428	0.825985	0.823494	0.732686	0.689997	0.699688	0.786709	0.0781265			145.928	0.908358	0.912123	1.01371	0.880863	0.920878	0.916611	0.920878	0.924774	0.0415608
150.92	0.785093	0.899302	0.932113	0.839102	0.870058	0.83067	0.892304	0.864092	0.0494648			150.92	0.866411	0.826403	0.804951	0.805843	0.715092	0.679117	0.686247	0.769152	0.0744611			150.92	0.902353	0.905424	1.00508	0.876845	0.918229	0.913631	0.918229	0.91997	0.0401498
155.922	0.775239	0.88597	0.91746	0.826874	0.853077	0.814354	0.885961	0.851276	0.0492116			155.922	0.837002	0.797183	0.775172	0.783315	0.698839	0.67617	0.673086	0.748681	0.065206			155.922	0.897319	0.89738	0.995146	0.871815	0.917139	0.910084	0.917139	0.915146	0.0386105
160.918	0.766271	0.875435	0.905123	0.8077	0.832406	0.800267	0.861959	0.835594	0.0482333			160.918	0.808951	0.768029	0.743598	0.767965	0.691599	0.690772	0.668475	0.734198	0.0516092			160.918	0.891427	0.890593	0.988004	0.870694	0.914787	0.90418	0.914787	0.910639	0.037479
165.923	0.755872	0.864125	0.892457	0.795625	0.823329	0.780016	0.847922	0.822764	0.0487162			165.923	0.778062	0.727696	0.704682	0.743231	0.686322	0.715046	0.666672	0.717387	0.0368772			165.923	0.885202	0.884084	0.983408	0.862594	0.910678	0.901601	0.910678	0.905464	0.0384059
170.927	0.745482	0.854276	0.881424	0.779988	0.822037	0.76571	0.826618	0.810791	0.0491653			170.927	0.754047	0.698711	0.680517	0.713135	0.677574	0.720153	0.660325	0.700637	0.0315044			170.927	0.883919	0.88116	0.981819	0.860131	0.90559	0.892421	0.90559	0.901519	0.0387325
175.927	0.736425	0.824861	0.862662	0.769947	0.821846	0.765214	0.818959	0.799988	0.0438489			175.927	0.730893	0.673384	0.659101	0.695807	0.666158	0.714888	0.650723	0.684422	0.0301372			175.927	0.880441	0.876851	0.982729	0.859302	0.902863	0.887815	0.902863	0.898981	0.0399509
180.926	0.727326	0.816121	0.844124	0.751013	0.819661	0.75106	0.794334	0.786234	0.0435419			180.926	0.715766	0.656007	0.639501	0.67671	0.651437	0.704549	0.637572	0.668792	0.0312119			180.926	0.877522	0.872861	0.98276	0.853969	0.897674	0.882859	0.897674	0.895045	0.0415185
185.918	0.719217	0.80963	0.834203	0.745598	0.812901	0.740891	0.786965	0.778486	0.0434713			185.918	0.706102	0.645846	0.629721	0.649819	0.639678	0.695242	0.627857	0.656323	0.0314635			185.918	0.87592	0.869508	0.984192	0.85496	0.89412	0.878203	0.89412	0.893003	0.0424815
190.924	0.691204	0.803995	0.825027	0.727959	0.800919	0.722467	0.774481	0.763722	0.0501988			190.924	0.697211	0.631527	0.611937	0.635822	0.623574	0.677948	0.610958	0.641282	0.0333957			190.924	0.872089	0.858908	0.991243	0.848165	0.890614	0.874674	0.890614	0.889472	0.047472
195.923	0.683155	0.78782	0.827163	0.714438	0.786891	0.705082	0.762888	0.752491	0.0526288			195.923	0.679293	0.619267	0.601877	0.62235	0.594957	0.653103	0.578936	0.621398	0.0347507			195.923	0.872237	0.859191	0.981313	0.84783	0.890112	0.870936	0.890112	0.88739	0.0441529
200.93	0.664259	0.790932	0.817548	0.711357	0.777774	0.688763	0.756621	0.743893	0.0568436			200.93	0.65482	0.606271	0.590251	0.598941	0.594667	0.653572	0.584367	0.611841	0.0297265			200.93	0.873578	0.856554	0.961907	0.843925	0.886769	0.865998	0.886769	0.882214	0.0384155
205.92	0.656397	0.775498	0.809293	0.710036	0.79139	0.676027	0.767017	0.740808	0.0597326			205.92	0.63504	0.588763	0.572928	0.585017	0.60697	0.641951	0.589392	0.602866	0.0263785			205.92	0.871176	0.853727	0.957935	0.846105	0.885089	0.864467	0.885089	0.880513	0.0371531
210.924	0.6591	0.780713	0.791765	0.695293	0.824274	0.664552	0.745294	0.737284	0.0653857			210.924	0.635705	0.577837	0.563974	0.582357	0.58789	0.634874	0.550644	0.590469	0.0330104			210.924	0.869724	0.852421	0.957144	0.837565	0.881653	0.860952	0.881653	0.877302	0.0385907
215.925	0.650906	0.766769	0.794926	0.687442	0.816793	0.650928	0.741839	0.729943	0.0677742			215.925	0.627199	0.566634	0.554297	0.571602	0.561921	0.606316	0.557105	0.577868	0.0278367			215.925	0.869362	0.850171	0.952808	0.835427	0.874621	0.854029	0.874621	0.873005	0.0380365
220.915	0.643854	0.772716	0.785907	0.677984	0.768021	0.637835	0.736125	0.717492	0.0631921			220.915	0.615788	0.55557	0.544125	0.553776	0.548454	0.614124	0.552919	0.569251	0.0314549			220.915	0.878301	0.848776	0.950622	0.829578	0.876172	0.850176	0.876172	0.872828	0.0388725
225.924	0.643155	0.760896	0.786318	0.66463	0.782704	0.62222	0.72516	0.712155	0.0684716			225.924	0.60633	0.546413	0.534577	0.535654	0.539712	0.613539	0.546157	0.56034	0.0342514			225.924	0.876791	0.846677	0.94612	0.831393	0.870845	0.848759	0.870845	0.870204	0.037254
230.916	0.627875	0.76157	0.783644	0.655702	0.746579	0.612457	0.719567	0.701056	0.068508			230.916	0.597054	0.537913	0.524699	0.523987	0.530627	0.609537	0.545689	0.552787	0.0354992			230.916	0.875714	0.845867	0.943965	0.828457	0.869851	0.845155	0.869851	0.868409	0.0374417
235.926	0.622191	0.752038	0.76952	0.649484	0.808273	0.605197	0.716833	0.703362	0.0785939			235.926	0.586904	0.528958	0.513615	0.512009	0.509019	0.593258	0.535205	0.539853	0.0356386			235.926	0.873898	0.843649	0.938344	0.825779	0.868528	0.840626	0.868528	0.865622	0.0366719
240.92	0.616125	0.74162	0.757963	0.644297	0.725918	0.596829	0.703774	0.68379	0.064188			240.92	0.578838	0.523259	0.505074	0.499663	0.49224	0.589157	0.527614	0.530835	0.0385106			240.92	0.87196	0.842456	0.937409	0.820781	0.863356	0.838798	0.863356	0.862588	0.0374306
245.93	0.609802	0.732398	0.746428	0.649728	0.712642	0.621811	0.678924	0.678819	0.0539216			245.93	0.573017	0.517329	0.498496	0.48194	0.502754	0.581114	0.519497	0.524878	0.0378482			245.93	0.870499	0.839411	0.934452	0.821897	0.861036	0.835209	0.861036	0.860506	0.0368421
250.921	0.606748	0.725465	0.738156	0.643654	0.691699	0.620431	0.662786	0.669849	0.0506564			250.921	0.568538	0.513338	0.492155	0.453123	0.499054	0.559678	0.485857	0.510249	0.041153			250.921	0.868879	0.837997	0.928789	0.81762	0.858264	0.831865	0.858264	0.857383	0.0361493
255.924	0.60418	0.719484	0.731817	0.633648	0.67364	0.617289	0.653902	0.661994	0.0492038			255.924	0.56285	0.508259	0.486333	0.424656	0.494204	0.543082	0.489285	0.501238	0.0444888			255.924	0.867031	0.836914	0.925537	0.819273	0.85567	0.827486	0.85567	0.855369	0.0353099
260.914	0.601745	0.713732	0.725887	0.627316	0.653028	0.615633	0.654093	0.655919	0.0476543			260.914	0.558859	0.505352	0.483431	0.414519	0.488917	0.549774	0.488512	0.498481	0.047942			260.914	0.866613	0.836275	0.920665	0.815061	0.853411	0.825296	0.853411	0.852962	0.034763
265.925	0.597823	0.70636	0.718039	0.626917	0.648525	0.616458	0.653633	0.652536	0.0450119			265.925	0.551966	0.499875	0.477914	0.407611	0.481921	0.544362	0.48731	0.492994	0.0480213			265.925	0.8654	0.834898	0.91667	0.813131	0.849178	0.82058	0.849178	0.849862	0.0344872
270.924	0.594699	0.700303	0.713795	0.613159	0.639583	0.616975	0.650485	0.647	0.045004			270.924	0.548032	0.496648	0.474214	0.406068	0.477821	0.537373	0.483466	0.489089	0.0467886			270.924	0.862742	0.832108	0.911729	0.817314	0.846082	0.817747	0.846082	0.847686	0.0326466
275.918	0.592208	0.695215	0.708369	0.615195	0.633524	0.619397	0.655962	0.645696	0.0430438			275.918	0.540982	0.490481	0.468215	0.407001	0.475308	0.529847	0.479095	0.484418	0.044097			275.918	0.862113	0.831487	0.909094	0.815872	0.844206	0.814289	0.844206	0.845895	0.0325852
280.925	0.590397	0.691034	0.703042	0.611483	0.630333	0.61637	0.651411	0.64201	0.0420441			280.925	0.537163	0.487052	0.464633	0.409804	0.470322	0.520681	0.472411	0.480295	0.0414056			280.925	0.861685	0.830883	0.906587	0.813246	0.838391	0.809814	0.838391	0.842714	0.0330852
285.926	0.589213	0.686242	0.697951	0.605081	0.624288	0.611272	0.641438	0.636498	0.0413998			285.926	0.531414	0.482685	0.45956	0.406049	0.467878	0.51466	0.468835	0.475869	0.0406008			285.926	0.860378	0.830372	0.903123	0.809307	0.836177	0.805332	0.836177	0.840124	0.0333305
290.922	0.58731	0.681633	0.69022	0.607895	0.623467	0.607133	0.643159	0.634402	0.0391719			290.922	0.527358	0.478846	0.456243	0.399284	0.464618	0.509665	0.466856	0.471838	0.0411231			290.922	0.860401	0.83044	0.900484	0.814766	0.835373	0.802928	0.835373	0.839966	0.0321968
295.915	0.587699	0.677445	0.685763	0.605025	0.620001	0.607587	0.632405	0.630846	0.037365			295.915	0.524101	0.475864	0.452889	0.395096	0.46122	0.501018	0.462762	0.467564	0.0406504			295.915	0.858539	0.828742	0.89651	0.812788	0.828857	0.798351	0.828857	0.836092	0.0323532
300.917	0.587685	0.673944	0.68387	0.601569	0.617974	0.603378	0.636663	0.629298	0.0372521			300.917	0.51948	0.472216	0.449466	0.391621	0.45916	0.49591	0.46073	0.464083	0.0400994			300.917	0.85847	0.828169	0.894436	0.809513	0.825363	0.794484	0.825363	0.833685	0.0331535
305.923	0.58732	0.670055	0.67965	0.610035	0.614391	0.606809	0.649881	0.631163	0.0352539			305.923	0.515703	0.468936	0.446577	0.386455	0.457548	0.488767	0.458583	0.460367	0.0400132			305.923	0.857591	0.829316	0.891515	0.810665	0.824264	0.793061	0.824264	0.832954	0.0323751
310.924	0.586706	0.666031	0.675847	0.609549	0.614344	0.605003	0.641973	0.628493	0.0333923			310.924	0.511372	0.465361	0.44268	0.386845	0.457151	0.480836	0.456574	0.45726	0.0381245			310.924	0.857593	0.829316	0.889718	0.807734	0.818583	0.786652	0.818583	0.82974	0.0340665
315.927	0.585842	0.660559	0.667657	0.60714	0.606329	0.604836	0.639082	0.624492	0.0313264			315.927	0.507091	0.462122	0.439456	0.38784	0.454116	0.475238	0.455942	0.454544	0.0363456			315.927	0.857487	0.829217	0.887499	0.806502	0.817035	0.782805	0.817035	0.828226	0.0345349
320.918	0.586995	0.658932	0.665427	0.613362	0.607163	0.603872	0.640072	0.625117	0.029881			320.918	0.503766	0.460307	0.437231	0.387406	0.453547	0.470975	0.45503	0.452609	0.0353747			320.918	0.857093	0.830418	0.885846	0.806503	0.813726	0.777917	0.813726	0.826461	0.035496
325.928	0.586707	0.655145	0.660912	0.613175	0.603119	0.602658	0.641941	0.623379	0.0290147			325.928	0.497707	0.456631	0.433282	0.38395	0.453083	0.469042	0.455209	0.449843	0.0350263			325.928	0.855812	0.829977	0.884564	0.802586	0.809809	0.774417	0.809809	0.823853	0.0365955
330.919	0.587457	0.652519	0.656426	0.611274	0.600549	0.599172	0.634226	0.620232	0.0274886			330.919	0.498138	0.455618	0.431596	0.383627	0.45509	0.463334	0.452444	0.448549	0.0348517			330.919	0.857342	0.83165	0.883615	0.800358	0.808059	0.771238	0.808059	0.822903	0.0377861
335.926	0.588755	0.650563	0.653883	0.613617	0.599195	0.59768	0.630727	0.619203	0.0262703			335.926	0.493333	0.452006	0.428026	0.376731	0.454989	0.462462	0.45246	0.445715	0.036034			335.926	0.858203	0.833052	0.883564	0.80613	0.807647	0.770225	0.807647	0.823781	0.0377387
340.919	0.589859	0.648196	0.650326	0.61291	0.598889	0.596373	0.630122	0.618096	0.0250149			340.919	0.492137	0.451142	0.426676	0.377227	0.455997	0.460775	0.45208	0.445148	0.0356097			340.919	0.859163	0.833829	0.882433	0.80753	0.805208	0.768841	0.805208	0.823173	0.0382159
345.92	0.592441	0.647402	0.648293	0.614328	0.601513	0.597453	0.639596	0.620147	0.0244168			345.92	0.48901	0.450025	0.425602	0.378141	0.457904	0.462349	0.454736	0.445395	0.0350469			345.92	0.859996	0.835664	0.883866	0.809183	0.804892	0.769784	0.804892	0.82404	0.0385245
350.92	0.594909	0.64624	0.646731	0.614412	0.596875	0.593462	0.634441	0.618153	0.0241095			350.92	0.486546	0.448194	0.423462	0.376909	0.458854	0.462113	0.454615	0.444385	0.0351452			350.92	0.860317	0.835828	0.88456	0.808617	0.804418	0.769346	0.804418	0.823929	0.0389805
355.914	0.598266	0.647738	0.647178	0.614805	0.596661	0.595489	0.633997	0.619162	0.0236077			355.914	0.483522	0.445137	0.41973	0.372764	0.461551	0.463307	0.455623	0.443091	0.0365991			355.914	0.862034	0.838095	0.88386	0.812842	0.803034	0.769551	0.803034	0.824636	0.0391449
360.914	0.5996	0.647517	0.644637	0.615864	0.596143	0.594853	0.626775	0.617913	0.0224143			360.914	0.484444	0.446292	0.420512	0.371711	0.462568	0.463846	0.457224	0.4438	0.0372639			360.914	0.863425	0.839863	0.884621	0.81076	0.800025	0.768406	0.800025	0.823875	0.0406127
365.921	0.602197	0.648699	0.646662	0.616674	0.597285	0.599462	0.637585	0.621223	0.0227269			365.921	0.480949	0.444271	0.418807	0.370095	0.466238	0.465724	0.459059	0.443592	0.0379781			365.921	0.864089	0.841792	0.885621	0.815867	0.802363	0.770417	0.802363	0.826073	0.0399257
370.927	0.603526	0.64842	0.644768	0.615668	0.597445	0.595038	0.6309	0.619395	0.0222087			370.927	0.478196	0.443223	0.417634	0.370654	0.466896	0.469154	0.461229	0.443855	0.0380754			370.927	0.866759	0.844202	0.887636	0.816823	0.801812	0.771478	0.801812	0.827217	0.0408415
375.917	0.606114	0.649766	0.644918	0.619668	0.596409	0.599024	0.636006	0.621701	0.0221071			375.917	0.477372	0.443165	0.417416	0.370941	0.469221	0.469263	0.463423	0.4444	0.038317			375.917	0.867072	0.84535	0.888879	0.82139	0.802464	0.77371	0.802464	0.828761	0.0404663
380.923	0.608106	0.651271	0.645638	0.62116	0.597726	0.599481	0.640154	0.623362	0.0224434			380.923	0.477898	0.444259	0.418744	0.370568	0.471397	0.473502	0.467782	0.446307	0.0394304			380.923	0.868598	0.848245	0.889939	0.819378	0.802585	0.773712	0.802585	0.829292	0.0412233
385.918	0.611378	0.654765	0.648382	0.62261	0.602422	0.602636	0.645619	0.62683	0.0224929			385.918	0.475681	0.443889	0.418629	0.371234	0.473718	0.475042	0.467675	0.446553	0.0393783			385.918	0.870214	0.849142	0.890384	0.823055	0.806083	0.778954	0.806083	0.831988	0.0395814
390.926	0.612555	0.655966	0.649299	0.624753	0.598658	0.602604	0.635362	0.625599	0.0223778			390.926	0.477256	0.445838	0.420081	0.368816	0.47663	0.477428	0.470688	0.448105	0.0410498			390.926	0.872832	0.853147	0.89395	0.829701	0.806935	0.780094	0.806935	0.834799	0.0405245
395.918	0.617704	0.660985	0.653174	0.628146	0.602379	0.60178	0.644049	0.629745	0.0238327			395.918	0.478806	0.449055	0.423817	0.370329	0.478947	0.479867	0.473284	0.450586	0.0410962			395.918	0.872291	0.852548	0.894625	0.831083	0.809729	0.783689	0.809729	0.836242	0.0390903
400.928	0.621831	0.665718	0.659164	0.627935	0.605992	0.603798	0.645931	0.63291	0.0246804			400.928	0.481894	0.453119	0.427016	0.372664	0.481553	0.482768	0.475706	0.453531	0.0411884			400.928	0.874159	0.856356	0.897108	0.832027	0.812506	0.785086	0.812506	0.838535	0.0393099
405.92	0.624712	0.668069	0.659221	0.632113	0.606304	0.606917	0.650791	0.635447	0.0246796			405.92	0.485341	0.456828	0.430606	0.372972	0.485642	0.485383	0.478706	0.456497	0.0421424			405.92	0.876008	0.857843	0.898082	0.833171	0.812111	0.786984	0.812111	0.839473	0.03958
410.926	0.62892	0.67165	0.664381	0.633258	0.60826	0.608314	0.641969	0.636679	0.024841			410.926	0.489055	0.461113	0.434363	0.37184	0.488903	0.487724	0.481344	0.459192	0.0434547			410.926	0.878462	0.859683	0.899097	0.833335	0.815803	0.789581	0.815803	0.84168	0.0389377
415.915	0.633376	0.67642	0.667568	0.636741	0.611945	0.610719	0.649395	0.64088	0.0253911			415.915	0.493887	0.465848	0.439131	0.370262	0.492319	0.490537	0.484475	0.462351	0.0451078			415.915	0.877611	0.860546	0.898823	0.836291	0.817086	0.791407	0.817086	0.842693	0.0380159
420.921	0.637263	0.679904	0.672156	0.63798	0.614085	0.616433	0.654148	0.644567	0.0255575			420.921	0.498432	0.468791	0.442596	0.371169	0.496053	0.493929	0.488505	0.465639	0.0461683			420.921	0.880633	0.863763	0.90147	0.839503	0.818252	0.793893	0.818252	0.845109	0.0384785
425.916	0.642384	0.683551	0.674741	0.645299	0.618865	0.620166	0.659096	0.649157	0.0250171			425.916	0.503186	0.473614	0.446989	0.378627	0.500228	0.498188	0.492113	0.470421	0.045072			425.916	0.881951	0.866391	0.904459	0.840494	0.817819	0.795871	0.817819	0.846401	0.0392772
430.928	0.644266	0.684709	0.674912	0.650273	0.62283	0.624469	0.666295	0.652536	0.0240444			430.928	0.508042	0.478099	0.450703	0.380624	0.503136	0.502518	0.495762	0.474126	0.0457769			430.928	0.883882	0.868524	0.905416	0.850003	0.821114	0.799492	0.821114	0.849935	0.0382576
435.92	0.648418	0.68806	0.680138	0.654303	0.625773	0.630105	0.668949	0.656535	0.0238774			435.92	0.51494	0.4838	0.456411	0.387416	0.508314	0.506048	0.499092	0.479431	0.0451034			435.92	0.88554	0.870285	0.907072	0.847783	0.823247	0.802007	0.823247	0.851312	0.03799
440.926	0.6549	0.694285	0.685471	0.659538	0.630728	0.638818	0.677334	0.66301	0.0237802			440.926	0.519876	0.487917	0.460194	0.389942	0.512097	0.511349	0.503663	0.483577	0.0458963			440.926	0.885879	0.870796	0.908491	0.850641	0.824144	0.803193	0.824144	0.85247	0.0379179
445.916	0.658672	0.697231	0.689529	0.66336	0.633013	0.635879	0.680779	0.665495	0.0251718			445.916	0.524021	0.491346	0.462669	0.39186	0.513915	0.513743	0.507225	0.486397	0.0463306			445.916	0.88736	0.872786	0.910305	0.852111	0.82591	0.805991	0.82591	0.854339	0.0376868
450.925	0.661786	0.699873	0.691944	0.668253	0.63662	0.642966	0.688876	0.670045	0.0246502			450.925	0.529345	0.496148	0.467732	0.396739	0.515721	0.520702	0.512307	0.491242	0.0463146			450.925	0.889297	0.875508	0.910265	0.852505	0.826472	0.806717	0.826472	0.855319	0.0378935
455.92	0.666102	0.704517	0.696268	0.674681	0.643854	0.649477	0.6951	0.675714	0.0238915			455.92	0.534164	0.499681	0.47042	0.400519	0.520725	0.523537	0.515765	0.494973	0.0465365			455.92	0.89001	0.875842	0.912196	0.857006	0.827848	0.808712	0.827848	0.857066	0.0376888
460.926	0.669841	0.70709	0.701258	0.679812	0.645569	0.653654	0.697418	0.679234	0.0240412			460.926	0.539448	0.50429	0.474863	0.404868	0.52327	0.524815	0.517894	0.498493	0.04604			460.926	0.891531	0.877852	0.914255	0.857575	0.830728	0.80982	0.830728	0.858927	0.0376077
465.921	0.672954	0.709984	0.702703	0.679744	0.649213	0.653454	0.697759	0.68083	0.0239001			465.921	0.543809	0.508129	0.478683	0.409815	0.527164	0.527439	0.519635	0.502096	0.0454947			465.921	0.893889	0.880911	0.91779	0.857843	0.833111	0.812517	0.833111	0.86131	0.0379005
470.914	0.676869	0.713143	0.706472	0.682749	0.651118	0.65645	0.709615	0.685202	0.0254722			470.914	0.549384	0.513221	0.482793	0.410403	0.530767	0.533459	0.524223	0.506321	0.0470999			470.914	0.894691	0.882982	0.916238	0.8649	0.834971	0.814877	0.834971	0.863376	0.0368049
475.925	0.68106	0.716163	0.709725	0.690143	0.655608	0.661615	0.706587	0.6887	0.0238234			475.925	0.554517	0.517858	0.487431	0.416339	0.533165	0.536659	0.526522	0.510356	0.0462685			475.925	0.895745	0.883965	0.919155	0.868242	0.839505	0.819765	0.839505	0.866554	0.0355374
480.916	0.68585	0.718956	0.71182	0.698554	0.661294	0.673281	0.721066	0.695832	0.0232221			480.916	0.560024	0.522735	0.49162	0.41367	0.537245	0.541191	0.530977	0.513923	0.0488694			480.916	0.895375	0.884537	0.919635	0.869411	0.841502	0.819821	0.841502	0.867398	0.035152
485.922	0.689437	0.722811	0.71642	0.702322	0.665393	0.678552	0.731655	0.700941	0.02436			485.922	0.56375	0.526518	0.495269	0.425276	0.540059	0.546121	0.534242	0.518748	0.0462193			485.922	0.899137	0.887968	0.923786	0.876744	0.842007	0.821508	0.842007	0.870451	0.0365776
490.928	0.693543	0.726665	0.722137	0.708301	0.673078	0.682649	0.733441	0.705688	0.0231997			490.928	0.568077	0.530252	0.498151	0.429354	0.543383	0.549949	0.536475	0.522234	0.0461713			490.928	0.899134	0.887565	0.921138	0.875725	0.840881	0.820245	0.840881	0.869367	0.0364549
495.914	0.696977	0.728951	0.725115	0.709693	0.671423	0.685633	0.733059	0.707264	0.023518			495.914	0.573672	0.535283	0.502986	0.438496	0.545323	0.553887	0.54055	0.527171	0.0445319			495.914	0.901301	0.890424	0.924568	0.87717	0.841906	0.822269	0.841906	0.871363	0.0371253
500.919	0.700669	0.73262	0.727387	0.705753	0.674839	0.679266	0.736919	0.708208	0.0251731			500.919	0.577902	0.539772	0.506702	0.436298	0.548664	0.557856	0.543586	0.530111	0.0465864			500.919	0.902791	0.892449	0.92768	0.875919	0.840596	0.819956	0.840596	0.871427	0.0390737
505.914	0.704968	0.737664	0.735855	0.71066	0.680481	0.684058	0.735448	0.712733	0.0244922			505.914	0.583541	0.544727	0.511552	0.437368	0.55145	0.56189	0.546305	0.533833	0.0476875			505.914	0.905126	0.893736	0.928169	0.877614	0.839916	0.818918	0.839916	0.871914	0.040068
510.922	0.707988	0.740536	0.738913	0.716962	0.683589	0.69074	0.745602	0.717761	0.0249508			510.922	0.587753	0.548466	0.514923	0.442172	0.5539	0.564578	0.54841	0.537172	0.0471932			510.922	0.90465	0.895224	0.928511	0.87811	0.839111	0.819058	0.839111	0.871968	0.0404194
515.914	0.710878	0.743287	0.740314	0.719671	0.690186	0.69499	0.755211	0.722077	0.0250409			515.914	0.592682	0.553485	0.519577	0.445986	0.556587	0.568599	0.551505	0.541203	0.0473079			515.914	0.90775	0.896858	0.931308	0.879318	0.837131	0.817901	0.837131	0.872485	0.042473
520.923	0.714093	0.746207	0.743107	0.721792	0.694376	0.702609	0.749176	0.72448	0.0220932			520.923	0.598012	0.558661	0.525353	0.448852	0.558169	0.571577	0.554304	0.54499	0.0475984			520.923	0.908027	0.898457	0.932474	0.878664	0.837183	0.814994	0.837183	0.872426	0.043536
525.921	0.718191	0.749019	0.747358	0.727519	0.702673	0.701905	0.759812	0.729497	0.0232082			525.921	0.602992	0.563425	0.530224	0.455952	0.560545	0.574839	0.556647	0.549232	0.0465344			525.921	0.910627	0.899987	0.934696	0.879936	0.838634	0.81478	0.838634	0.873899	0.0442428
530.928	0.722627	0.754623	0.752117	0.733186	0.707148	0.706415	0.766404	0.734646	0.0238488			530.928	0.607042	0.567088	0.533961	0.459516	0.564397	0.579385	0.559188	0.55294	0.0466995			530.928	0.91176	0.900328	0.934636	0.884638	0.841047	0.816793	0.841047	0.87575	0.0434586
535.925	0.726881	0.759217	0.759655	0.736272	0.714898	0.71262	0.771876	0.740203	0.0235839			535.925	0.61133	0.570861	0.537387	0.463214	0.567284	0.581029	0.560487	0.555942	0.0465686			535.925	0.914113	0.903749	0.936565	0.886452	0.843773	0.819334	0.843773	0.878251	0.0433064
540.922	0.731432	0.765146	0.764144	0.740383	0.714442	0.714476	0.770659	0.742955	0.0240569			540.922	0.615316	0.574665	0.540948	0.473099	0.569906	0.584209	0.562869	0.560145	0.0445008			540.922	0.914405	0.904482	0.939303	0.889952	0.842725	0.821428	0.842725	0.879288	0.043979
545.917	0.734663	0.769078	0.767381	0.746231	0.719271	0.722342	0.780088	0.748436	0.0241969			545.917	0.620072	0.578726	0.545939	0.473702	0.572966	0.588844	0.567026	0.563896	0.0457302			545.917	0.915984	0.905619	0.939887	0.887451	0.844305	0.824954	0.844305	0.880358	0.0431482
550.923	0.737442	0.771953	0.770164	0.741946	0.72194	0.720536	0.782309	0.74947	0.0251943			550.923	0.624254	0.580669	0.54785	0.476339	0.576235	0.593362	0.569548	0.566894	0.0462559			550.923	0.916851	0.906982	0.941101	0.885677	0.844034	0.825142	0.844034	0.880546	0.0436768
555.921	0.74038	0.775041	0.774589	0.747962	0.72455	0.722656	0.786629	0.753115	0.025812			555.921	0.62896	0.584872	0.552432	0.479533	0.576378	0.596495	0.572012	0.570097	0.0464345			555.921	0.919652	0.909941	0.94234	0.891668	0.847634	0.827152	0.847634	0.883717	0.0433636
560.913	0.743097	0.776741	0.774147	0.753357	0.729893	0.728787	0.791175	0.756742	0.0244558			560.913	0.633762	0.58948	0.556752	0.485488	0.578956	0.600142	0.574932	0.574216	0.0459193			560.913	0.920264	0.911136	0.943243	0.894415	0.848191	0.828989	0.848191	0.884918	0.0433099
565.913	0.746226	0.7769	0.77283	0.754721	0.734872	0.73395	0.800466	0.759995	0.0245471			565.913	0.637588	0.593354	0.561452	0.484196	0.58333	0.604047	0.578368	0.577476	0.0475474			565.913	0.921197	0.911651	0.942125	0.896421	0.850611	0.830266	0.850611	0.886126	0.0423603
570.926	0.750206	0.778952	0.773577	0.757789	0.737498	0.736149	0.804515	0.762669	0.0246686			570.926	0.642467	0.597939	0.565904	0.491954	0.587427	0.603403	0.57847	0.581081	0.046137			570.926	0.921912	0.913482	0.944361	0.898004	0.852236	0.830989	0.852236	0.887603	0.0425896
575.92	0.75339	0.780272	0.775123	0.766428	0.745082	0.74393	0.812404	0.76809	0.02413			575.92	0.64677	0.601845	0.569858	0.492811	0.586606	0.606491	0.581002	0.583626	0.0470718			575.92	0.922458	0.913986	0.945666	0.899182	0.853669	0.834968	0.853669	0.889085	0.041782
580.924	0.756598	0.781678	0.774879	0.77224	0.750942	0.748805	0.808647	0.770541	0.0210111			580.924	0.651616	0.606727	0.574541	0.501391	0.592085	0.613898	0.58535	0.589373	0.0461179			580.924	0.924002	0.915897	0.944725	0.902888	0.856351	0.840588	0.856351	0.891543	0.0401603
585.925	0.759456	0.782573	0.774318	0.771962	0.753854	0.751108	0.8181	0.773053	0.0229409			585.925	0.655907	0.610877	0.578928	0.504312	0.594635	0.619682	0.588682	0.593289	0.0466781			585.925	0.924963	0.916849	0.94551	0.905558	0.860027	0.839283	0.860027	0.893174	0.0399273
590.915	0.763609	0.785205	0.776913	0.778142	0.75931	0.756631	0.825071	0.77784	0.0233869			590.915	0.661736	0.617167	0.58658	0.510318	0.597109	0.618118	0.588353	0.597054	0.0460805			590.915	0.925914	0.918147	0.948436	0.90224	0.858133	0.83592	0.858133	0.892417	0.041955
595.913	0.765984	0.786486	0.777213	0.78555	0.766454	0.76225	0.833442	0.782483	0.0244558			595.913	0.666597	0.621669	0.591673	0.515259	0.600232	0.626761	0.594137	0.602333	0.0463097			595.913	0.927507	0.917965	0.949599	0.907398	0.861537	0.837366	0.861537	0.894701	0.0413913
600.921	0.770517	0.789841	0.781488	0.787772	0.769401	0.763439	0.831403	0.784837	0.0227833			600.921	0.670294	0.625645	0.595638	0.520832	0.603148	0.629841	0.595814	0.605887	0.0457544			600.921	0.928652	0.920722	0.951007	0.909349	0.861208	0.838759	0.861208	0.895843	0.0419893
605.916	0.77349	0.792232	0.781346	0.792019	0.775805	0.76887	0.8351	0.788409	0.0224381			605.916	0.675636	0.631527	0.6022	0.523414	0.605362	0.632307	0.598419	0.609838	0.0465161			605.916	0.928735	0.920867	0.949753	0.902706	0.86047	0.839644	0.86047	0.894664	0.041458
610.925	0.778015	0.797207	0.788047	0.793103	0.77931	0.77395	0.834607	0.792034	0.0205821			610.925	0.680447	0.635989	0.605825	0.528721	0.60827	0.637158	0.600279	0.613813	0.0465388			610.925	0.93011	0.922098	0.950987	0.9083	0.864364	0.842772	0.864364	0.897571	0.0404909
615.926	0.782009	0.801668	0.792002	0.800606	0.786123	0.782349	0.849347	0.799158	0.0235411			615.926	0.685217	0.6405	0.609688	0.529726	0.611619	0.640422	0.603607	0.617254	0.0476663			615.926	0.932386	0.924533	0.951917	0.913658	0.865667	0.846599	0.865667	0.900061	0.0402942
620.913	0.786095	0.80863	0.799639	0.804795	0.789364	0.78263	0.849762	0.802988	0.0228018			620.913	0.68918	0.645391	0.615679	0.539793	0.613562	0.643421	0.605623	0.621807	0.0459278			620.913	0.931932	0.925155	0.952632	0.91267	0.865219	0.84559	0.865219	0.899774	0.0407484
625.918	0.789042	0.813908	0.807755	0.808054	0.793548	0.78638	0.856905	0.807942	0.024022			625.918	0.694646	0.651239	0.62148	0.544805	0.615675	0.647311	0.608109	0.626181	0.0462654			625.918	0.932465	0.92721	0.952105	0.915626	0.871401	0.849263	0.871401	0.902782	0.0385343
630.912	0.793345	0.819145	0.811375	0.812621	0.798615	0.789734	0.859814	0.812093	0.0236674			630.912	0.701662	0.658041	0.628015	0.547015	0.618278	0.652524	0.611347	0.630983	0.0479549			630.912	0.934732	0.929502	0.952707	0.915509	0.870032	0.852135	0.870032	0.903521	0.0389351
635.912	0.79685	0.82283	0.817662	0.816079	0.802607	0.790575	0.863814	0.815774	0.0242478			635.912	0.706488	0.66143	0.630241	0.551624	0.61947	0.654718	0.613437	0.633915	0.0480797			635.912	0.935391	0.930559	0.953028	0.923917	0.876577	0.856702	0.876577	0.907536	0.0368439
640.921	0.799163	0.826515	0.820929	0.820803	0.806366	0.797972	0.865378	0.819589	0.0231202			640.921	0.710683	0.665299	0.6338	0.556384	0.623502	0.657954	0.6151	0.637532	0.0480244			640.921	0.937503	0.930892	0.953622	0.929114	0.879993	0.860426	0.879993	0.91022	0.0358683
645.926	0.803833	0.830464	0.823569	0.822769	0.811762	0.803011	0.870761	0.823738	0.0231899			645.926	0.714894	0.668904	0.636664	0.561194	0.625372	0.659968	0.617666	0.640666	0.0479139			645.926	0.938725	0.933814	0.956166	0.924915	0.878356	0.860813	0.878356	0.910164	0.0368959
650.92	0.807621	0.83418	0.827911	0.8268	0.816598	0.808245	0.882736	0.829156	0.0256966			650.92	0.719632	0.67365	0.641667	0.563343	0.629293	0.659964	0.618649	0.643742	0.0486888			650.92	0.940005	0.935503	0.958306	0.926724	0.88032	0.863338	0.88032	0.912074	0.0366808
655.915	0.811788	0.837713	0.831498	0.831313	0.819462	0.81306	0.882685	0.832503	0.0242385			655.915	0.725964	0.679724	0.647779	0.568788	0.632775	0.666984	0.622262	0.649182	0.0493359			655.915	0.941749	0.937095	0.959174	0.929816	0.882744	0.864777	0.882744	0.914014	0.0364486
660.912	0.814373	0.841382	0.836997	0.837689	0.824152	0.816417	0.885574	0.836655	0.0240796			660.912	0.730236	0.683124	0.650678	0.574783	0.63533	0.670216	0.623916	0.652612	0.049074			660.912	0.942839	0.939541	0.957889	0.929405	0.883936	0.867249	0.883936	0.914971	0.0356706
665.925	0.818332	0.845062	0.839796	0.839345	0.827414	0.821341	0.895578	0.840981	0.0260907			665.925	0.734202	0.686929	0.654917	0.578532	0.638189	0.676034	0.627785	0.656655	0.0493056			665.925	0.944623	0.940511	0.960456	0.927566	0.886834	0.870339	0.886834	0.916738	0.0349108
670.922	0.821298	0.847294	0.841728	0.841648	0.831927	0.823825	0.891429	0.842736	0.0235515			670.922	0.738708	0.691224	0.65845	0.57852	0.640901	0.679457	0.631148	0.659772	0.0506403			670.922	0.946333	0.942433	0.962369	0.943051	0.893847	0.877308	0.893847	0.922741	0.0333194
675.917	0.82438	0.849763	0.844102	0.847639	0.835482	0.826886	0.898554	0.846687	0.0249081			675.917	0.742845	0.695098	0.661204	0.584762	0.642375	0.682796	0.633303	0.663198	0.0503799			675.917	0.947798	0.94215	0.960456	0.940078	0.896133	0.881636	0.896133	0.923483	0.0311696
680.913	0.827231	0.852178	0.847754	0.854397	0.838493	0.832828	0.902219	0.850729	0.024826			680.913	0.745644	0.697967	0.665123	0.590642	0.645269	0.686584	0.635648	0.666697	0.0496923			680.913	0.948661	0.943619	0.961754	0.945847	0.89775	0.886392	0.89775	0.925968	0.0307168
685.926	0.829939	0.854776	0.851556	0.856186	0.842513	0.839096	0.904401	0.854067	0.0240991			685.926	0.749876	0.701767	0.668965	0.590724	0.647629	0.690095	0.6388	0.669694	0.0509118			685.926	0.950442	0.945541	0.963754	0.945428	0.904674	0.891006	0.904674	0.92936	0.0283937
690.918	0.833663	0.857419	0.853201	0.860899	0.844175	0.841897	0.907331	0.856941	0.024153			690.918	0.752583	0.70465	0.672023	0.598067	0.650373	0.691993	0.63995	0.672805	0.0498594			690.918	0.951721	0.946787	0.964226	0.944723	0.907474	0.895588	0.907474	0.931142	0.0268691
695.921	0.838102	0.860915	0.857463	0.860607	0.850807	0.845867	0.911855	0.860802	0.0239995			695.921	0.757362	0.709064	0.676448	0.604101	0.653443	0.696255	0.641953	0.676947	0.0499243			695.921	0.95267	0.948599	0.964726	0.950533	0.909689	0.897449	0.909689	0.933336	0.0267521
700.919	0.8412	0.864205	0.861602	0.869154	0.853476	0.848367	0.916054	0.864865	0.0245348			700.919	0.761165	0.713426	0.679714	0.602838	0.655187	0.699673	0.645159	0.679595	0.0514369			700.919	0.954149	0.949299	0.965069	0.947033	0.913463	0.902523	0.913463	0.935	0.0245035
705.926	0.845075	0.86843	0.864425	0.871029	0.854313	0.852105	0.913832	0.86703	0.022663			705.926	0.766025	0.718108	0.684385	0.607901	0.656428	0.702893	0.648094	0.683405	0.0517792			705.926	0.953681	0.949335	0.963865	0.951606	0.919431	0.908782	0.919431	0.938019	0.0214933
710.918	0.847678	0.870524	0.865576	0.874431	0.863058	0.854441	0.922152	0.871123	0.0242866			710.918	0.769661	0.722315	0.689027	0.613846	0.659987	0.705573	0.651074	0.687355	0.051316			710.918	0.954938	0.952279	0.966896	0.955846	0.920514	0.913457	0.920514	0.940635	0.0216391
715.915	0.851985	0.873712	0.870755	0.876271	0.86665	0.85917	0.920284	0.874118	0.0220473			715.915	0.765922	0.718966	0.686367	0.614822	0.661816	0.707848	0.652392	0.686876	0.0495429			715.915	0.95713	0.953953	0.96989	0.955783	0.923996	0.915622	0.923996	0.94291	0.0211262
720.925	0.854657	0.876552	0.872794	0.881194	0.870241	0.861837	0.92867	0.877992	0.0240596			720.925	0.767095	0.721415	0.689797	0.617077	0.666009	0.709395	0.653779	0.689224	0.0491728			720.925	0.958835	0.956635	0.970921	0.958503	0.925942	0.920255	0.925942	0.94529	0.0204904
725.915	0.859117	0.880165	0.876579	0.882175	0.871355	0.864635	0.92364	0.879667	0.0210834			725.915	0.767591	0.721696	0.691179	0.622063	0.668454	0.714772	0.656776	0.69179	0.0479602			725.915	0.960083	0.957669	0.972491	0.958793	0.927518	0.920262	0.927518	0.946333	0.0205944
730.925	0.863471	0.884443	0.880946	0.883631	0.871267	0.862381	0.932578	0.882674	0.0238332			730.925	0.768925	0.724492	0.695389	0.626356	0.671478	0.718032	0.659045	0.694817	0.0472988			730.925	0.961227	0.958579	0.973051	0.961253	0.928121	0.922878	0.928121	0.947604	0.0204549
735.916	0.866088	0.886666	0.884106	0.890259	0.875407	0.869294	0.932648	0.886353	0.0223053			735.916	0.771581	0.728238	0.699074	0.62778	0.67573	0.725407	0.66277	0.698654	0.0478639			735.916	0.962008	0.960462	0.974273	0.962047	0.932135	0.92717	0.932135	0.950033	0.0189185
740.917	0.868643	0.888224	0.885196	0.890521	0.880665	0.874054	0.93315	0.888636	0.0211067			740.917	0.770665	0.728539	0.696973	0.630314	0.678125	0.727515	0.665315	0.699635	0.0467458			740.917	0.962602	0.960543	0.974375	0.961839	0.935116	0.931667	0.935116	0.951608	0.0171529
745.927	0.871168	0.891558	0.889402	0.893928	0.880362	0.873725	0.932649	0.890399	0.0206093			745.927	0.772858	0.729899	0.698942	0.633366	0.680116	0.732371	0.668494	0.702292	0.0466235			745.927	0.964243	0.96196	0.975173	0.964823	0.937126	0.935172	0.937126	0.95366	0.0166176
750.926	0.874105	0.894632	0.892888	0.897864	0.885889	0.878785	0.938156	0.894617	0.0210426			750.926	0.774008	0.732509	0.702635	0.638856	0.682713	0.73786	0.671637	0.705745	0.0457987			750.926	0.965533	0.9633	0.975401	0.969291	0.941363	0.939197	0.941363	0.956492	0.0153097
755.916	0.877653	0.898086	0.897735	0.895322	0.886877	0.880781	0.937719	0.89631	0.0199962			755.916	0.775547	0.734505	0.705995	0.640813	0.683821	0.740539	0.674127	0.707907	0.0457783			755.916	0.966021	0.963726	0.97681	0.967996	0.940932	0.940237	0.940932	0.956665	0.0154733
760.921	0.881932	0.902482	0.900415	0.900754	0.890484	0.88514	0.943783	0.900713	0.0206484			760.921	0.776714	0.736165	0.707952	0.642141	0.685041	0.74313	0.676276	0.709631	0.0458281			760.921	0.96605	0.964556	0.978129	0.969064	0.9461	0.943878	0.9461	0.959125	0.0135962
765.914	0.884699	0.905498	0.905718	0.903371	0.895779	0.891129	0.949749	0.905135	0.0211948			765.914	0.777624	0.737965	0.710592	0.646886	0.688133	0.745527	0.678462	0.71217	0.0447972			765.914	0.96817	0.965944	0.979986	0.97271	0.946584	0.944194	0.946584	0.960596	0.0145509
770.924	0.888069	0.908038	0.907761	0.909548	0.893508	0.888435	0.945917	0.905897	0.0199969			770.924	0.780378	0.74137	0.713422	0.64882	0.692012	0.747202	0.679318	0.714646	0.0450734			770.924	0.968737	0.967135	0.980878	0.974766	0.949818	0.946356	0.949818	0.962501	0.0137287
775.913	0.890396	0.910225	0.91007	0.913535	0.897857	0.893569	0.951822	0.909639	0.020666			775.913	0.781914	0.74346	0.71453	0.649035	0.69404	0.749402	0.680588	0.716138	0.0455283			775.913	0.972	0.970333	0.98423	0.976214	0.950666	0.948798	0.950666	0.964701	0.0144094
780.915	0.894035	0.912785	0.912942	0.90778	0.900699	0.89402	0.950035	0.910328	0.0192361			780.915	0.784049	0.745441	0.715352	0.653092	0.695968	0.753029	0.684049	0.718711	0.0450871			780.915	0.97182	0.969298	0.985068	0.980827	0.950325	0.949868	0.950325	0.965361	0.015149
785.913	0.897358	0.915777	0.916386	0.917422	0.905743	0.900544	0.960851	0.916297	0.0212323			785.913	0.786393	0.747921	0.717047	0.656739	0.697883	0.758821	0.687613	0.721774	0.045132			785.913	0.973008	0.971245	0.983999	0.982641	0.950844	0.951701	0.950844	0.966326	0.0149478
790.916	0.90151	0.918787	0.919492	0.916386	0.908277	0.903925	0.956692	0.917867	0.0185606			790.916	0.788527	0.749759	0.719138	0.659122	0.700229	0.761909	0.690626	0.724187	0.0450477			790.916	0.972457	0.970629	0.983662	0.981374	0.953734	0.953756	0.953734	0.967049	0.0132573
795.914	0.904733	0.922126	0.922354	0.918969	0.909023	0.905712	0.958492	0.920201	0.0184852			795.914	0.791232	0.752746	0.721422	0.66037	0.702225	0.763414	0.692361	0.726253	0.0454514			795.914	0.974703	0.972119	0.984279	0.984515	0.952133	0.955295	0.952133	0.967882	0.0145171
800.918	0.908363	0.926093	0.925604	0.920386	0.9107	0.908957	0.953115	0.921888	0.0157279			800.918	0.793408	0.755219	0.724858	0.664993	0.704033	0.76793	0.69436	0.729257	0.0452552			800.918	0.975231	0.973383	0.984395	0.986022	0.954621	0.957082	0.954621	0.969336	0.0137813
805.92	0.910081	0.927747	0.926187	0.926565	0.915106	0.907947	0.958431	0.924581	0.0170249			805.92	0.794917	0.756314	0.726798	0.665983	0.706419	0.769828	0.696445	0.730958	0.0452344			805.92	0.976927	0.97476	0.985857	0.99003	0.959991	0.962023	0.959991	0.972797	0.0124667
810.914	0.913466	0.930442	0.930339	0.930313	0.915432	0.914329	0.9641	0.928346	0.0176789			810.914	0.79594	0.757271	0.729728	0.667017	0.709439	0.77232	0.69885	0.732938	0.0450598			810.914	0.977657	0.974982	0.987006	0.986915	0.96254	0.964047	0.96254	0.97367	0.0108877
815.924	0.916402	0.931573	0.930842	0.932649	0.919617	0.919297	0.960826	0.930172	0.015097			815.924	0.79769	0.759618	0.733695	0.667569	0.710968	0.775768	0.700434	0.735106	0.0456782			815.924	0.979687	0.976056	0.990243	0.986774	0.961794	0.961903	0.961794	0.974036	0.0123009
820.914	0.920461	0.935208	0.935313	0.93327	0.922753	0.918452	0.965314	0.932967	0.0159602			820.914	0.79993	0.761595	0.735659	0.676586	0.713719	0.778518	0.702502	0.738358	0.0440826			820.914	0.981308	0.977577	0.989926	0.984095	0.967811	0.967375	0.967811	0.976558	0.00909631
825.927	0.922901	0.937392	0.93748	0.932866	0.925035	0.922147	0.965102	0.934703	0.0149043			825.927	0.80153	0.762319	0.73645	0.678982	0.715695	0.783275	0.705688	0.740563	0.0440802			825.927	0.98074	0.977842	0.988865	0.984326	0.972273	0.973657	0.972273	0.978568	0.00642646
830.921	0.925261	0.939009	0.938289	0.937945	0.929476	0.925546	0.969393	0.937846	0.0151466			830.921	0.803588	0.764916	0.739	0.67814	0.718119	0.784816	0.706838	0.742202	0.0448049			830.921	0.981898	0.978145	0.986379	0.994794	0.978848	0.980143	0.978848	0.982722	0.00601942
835.917	0.930096	0.942169	0.941314	0.941802	0.931207	0.924718	0.97129	0.940371	0.0152574			835.917	0.804765	0.765631	0.740504	0.685155	0.720284	0.788738	0.710171	0.745035	0.0434665			835.917	0.982256	0.978	0.987576	0.99336	0.984859	0.982399	0.984859	0.984758	0.00482087
840.924	0.932412	0.944106	0.943904	0.940742	0.932906	0.931189	0.970132	0.942199	0.0134925			840.924	0.806743	0.767761	0.743269	0.685259	0.722596	0.791309	0.712099	0.747005	0.0439754			840.924	0.983122	0.979669	0.989003	0.995406	0.985006	0.981943	0.985006	0.985594	0.00521422
845.925	0.935456	0.946111	0.946233	0.943289	0.933014	0.933179	0.973242	0.944361	0.0139936			845.925	0.809335	0.769701	0.745232	0.691235	0.724262	0.793524	0.713886	0.749596	0.043291			845.925	0.984241	0.9804	0.990008	0.99353	0.985203	0.978676	0.985203	0.985323	0.00514651
850.918	0.936757	0.94771	0.947794	0.941739	0.935645	0.931561	0.978202	0.94563	0.015607			850.918	0.810586	0.771361	0.747301	0.693441	0.725528	0.796063	0.716555	0.751548	0.0431192			850.918	0.985551	0.981057	0.989952	0.995459	0.986298	0.977267	0.986298	0.985983	0.00586173
855.927	0.940486	0.950657	0.951664	0.945835	0.938856	0.936982	0.975025	0.948501	0.013008			855.927	0.812884	0.774181	0.749835	0.694801	0.729233	0.799233	0.718262	0.754061	0.0434608			855.927	0.985705	0.981529	0.992066	0.992445	0.988666	0.975083	0.988666	0.986308	0.00620672
860.918	0.943632	0.952953	0.954245	0.9476	0.939431	0.939643	0.979465	0.950996	0.0138641			860.918	0.813859	0.775021	0.751078	0.691185	0.73094	0.801902	0.720849	0.754976	0.0445307			860.918	0.985044	0.981463	0.990382	0.993942	0.988328	0.976527	0.988328	0.986288	0.00582769
865.912	0.945864	0.954468	0.955222	0.948365	0.94333	0.939005	0.977515	0.951967	0.0126648			865.912	0.816098	0.777136	0.753309	0.695515	0.733761	0.802519	0.722287	0.757232	0.0437963			865.912	0.986192	0.982213	0.99179	0.995625	0.993892	0.98269	0.993892	0.98947	0.00565322
870.917	0.948818	0.957336	0.958548	0.952345	0.947278	0.944903	0.976272	0.955071	0.0106251			870.917	0.817146	0.777843	0.753743	0.70324	0.735822	0.809138	0.725419	0.760336	0.0428934			870.917	0.988165	0.983604	0.992518	0.998374	0.994855	0.985353	0.994855	0.991103	0.00549173
875.912	0.951227	0.958809	0.960178	0.955882	0.948324	0.944599	0.980764	0.957112	0.0118437			875.912	0.819253	0.780053	0.756614	0.7015	0.737385	0.812002	0.727419	0.762032	0.0439602			875.912	0.989203	0.984529	0.992647	1.00154	0.997904	0.991213	0.997904	0.993563	0.0058931
880.916	0.955117	0.962419	0.963719	0.952745	0.952358	0.947009	0.985821	0.959884	0.012845			880.916	0.821619	0.782606	0.759013	0.702134	0.740268	0.815716	0.730005	0.76448	0.0445537			880.916	0.990492	0.986904	0.995312	1.0012	1.0011	0.993965	1.0011	0.995727	0.00572091
885.927	0.957532	0.964357	0.965375	0.959257	0.953341	0.949348	0.982818	0.961718	0.0108958			885.927	0.82365	0.784712	0.760917	0.708475	0.741212	0.819037	0.732225	0.767175	0.0439072			885.927	0.991765	0.987352	0.995374	1.00187	0.998676	0.995266	0.998676	0.995568	0.00485025
890.913	0.960171	0.966599	0.968056	0.957977	0.954384	0.952614	0.978603	0.962629	0.00909537			890.913	0.825163	0.78603	0.761605	0.704605	0.742718	0.820579	0.734489	0.767884	0.0450538			890.913	0.992106	0.988803	0.996663	1.00459	0.997404	0.996049	0.997404	0.996146	0.00491605
895.915	0.964211	0.968556	0.971736	0.960682	0.954915	0.954862	0.979594	0.964937	0.00908047			895.915	0.8269	0.787775	0.763011	0.712215	0.746628	0.825237	0.736012	0.771111	0.0441313			895.915	0.994319	0.989902	0.998414	1.00424	0.997663	0.995324	0.997663	0.996789	0.00438371
900.922	0.965613	0.970042	0.971908	0.964686	0.959414	0.955422	0.986899	0.967712	0.0102033			900.922	0.829389	0.790532	0.766439	0.710927	0.747546	0.828448	0.738241	0.773075	0.0453021			900.922	0.995697	0.991579	1.00032	1.00275	0.99333	0.997377	0.99333	0.99634	0.00406642
905.913	0.969451	0.973464	0.975044	0.964316	0.959827	0.959393	0.985395	0.969556	0.00932449			905.913	0.831158	0.792674	0.768213	0.712759	0.750557	0.829683	0.739205	0.774893	0.0451939			905.913	0.996644	0.993196	1.00277	1.00758	0.995086	0.998541	0.995086	0.998414	0.00509004
910.92	0.972677	0.977082	0.980142	0.97065	0.964958	0.959262	0.994052	0.974118	0.0112631			910.92	0.833527	0.795097	0.770552	0.715497	0.752753	0.834347	0.743698	0.777924	0.0453259			910.92	0.99835	0.994066	1.00339	1.00737	0.994829	0.998656	0.994829	0.998784	0.00497792
915.911	0.974109	0.977315	0.979774	0.972853	0.967205	0.968032	0.990636	0.975704	0.00799882			915.911	0.835654	0.797191	0.773157	0.715781	0.753946	0.835703	0.744846	0.779468	0.045788			915.911	0.999767	0.99632	1.00439	1.00922	0.994605	0.999861	0.994605	0.999824	0.00541474
920.92	0.977054	0.979749	0.982374	0.973155	0.971112	0.964202	0.990407	0.976865	0.00845878			920.92	0.837608	0.79853	0.773878	0.718543	0.755818	0.84179	0.748079	0.782035	0.0463127			920.92	1.00111	0.997904	1.00544	1.00958	0.995241	1.00223	0.995241	1.00096	0.00533443
925.924	0.982354	0.983609	0.987294	0.972654	0.972158	0.965411	0.996775	0.980037	0.0106572			925.924	0.839401	0.800875	0.776495	0.722773	0.758392	0.843507	0.749691	0.784448	0.0457013			925.924	1.00236	1.00035	1.00614	1.01037	0.992697	1.00007	0.992697	1.00067	0.00651214
930.918	0.983849	0.985243	0.989085	0.971973	0.971756	0.970017	0.995301	0.981032	0.00986214			930.918	0.842518	0.803678	0.779149	0.725511	0.760332	0.845865	0.750937	0.786856	0.0459702			930.918	1.00256	1.00024	1.00672	1.00927	0.99448	0.999121	0.99448	1.00098	0.00566691
935.92	0.986572	0.987722	0.989951	0.978408	0.980469	0.974715	0.995118	0.984708	0.00714064			935.92	0.843618	0.80523	0.780801	0.728564	0.762641	0.848069	0.75294	0.788838	0.0455528			935.92	1.00276	1.00049	1.00679	1.00902	0.995005	1.00046	0.995005	1.00136	0.0053607
940.915	0.989206	0.988219	0.990054	0.978048	0.975706	0.9773	0.992113	0.984378	0.00701764			940.915	0.846088	0.807554	0.782336	0.728805	0.764202	0.850873	0.755754	0.790802	0.0461824			940.915	1.00296	1.00074	1.00686	1.00938	0.995641	1.00283	0.995641	1.00201	0.00519818
945.912	0.992526	0.990248	0.993075	0.976278	0.977659	0.977842	0.995232	0.986123	0.0084308			945.912	0.848495	0.809966	0.784485	0.730747	0.765478	0.853909	0.757273	0.792908	0.0466533			945.912	1.00316	1.00099	1.00693	1.01017	0.993097	1.00067	0.993097	1.00116	0.00643779
950.924	0.994576	0.993164	0.99486	0.979646	0.982575	0.981551	0.999297	0.989381	0.0078746			950.924	0.849748	0.811437	0.786214	0.735015	0.76781	0.857385	0.760101	0.795387	0.0461717			950.924	1.00336	1.00124	1.007	1.00907	0.99488	0.999721	0.99488	1.00145	0.00550589
955.933	0.997165	0.99439	0.995813	0.982134	0.985439	0.981959	0.994237	0.990162	0.00670204			955.933	0.852136	0.814077	0.788634	0.736822	0.769356	0.859333	0.761301	0.79738	0.0464506			955.933	1.00356	1.00149	1.00707	1.00882	0.995405	1.00106	0.995405	1.00183	0.00520484
960.92	0.999622	0.995581	0.998652	0.985302	0.988832	0.982811	1.00342	0.99346	0.0078525			960.92	0.854372	0.81688	0.791806	0.73742	0.771355	0.861789	0.763393	0.799573	0.0469074			960.92	1.00356	1.00149	1.00707	1.00918	0.996041	1.00343	0.996041	1.0024	0.00503086
