# Supplementary material for: PINK1 and Parkin regulate IP3R-mediated ER calcium release
Source: Nat Commun. 2023 Aug 25;14:5202. doi: 10.1038/s41467-023-40929-z (PMC10457342; doi:10.1038/s41467-023-40929-z)
Supplement: Supplementary file 3 — Source Data [file 41467_2023_40929_MOESM3_ESM.zip › Supplementary Figure 3.xlsx]

## Sheet: Supplementary Fig. 3a
	Band intensity of CISD1
	lane 1 (Column A)	lane 2 (Column B)	lane 3 (Column C)		Tukey's multiple comparisons test	Mean Diff.	95.00% CI of diff.	Below threshold?	Summary	Adjusted P Value
Exp.1	1	1.50577	1.7304		Column A vs. Column B	-0.5921	-0.8746 to -0.3097	Yes	**	0.0016
Exp.2	1	1.70526	1.8901		Column A vs. Column C	-0.726	-1.008 to -0.4436	Yes	***	0.0005
Exp.3	1	1.56537	1.55762		Column B vs. Column C	-0.1339	-0.4164 to 0.1486	No	ns	0.3746
Mean	1	1.59213	1.72604
SD	0	0.0836094	0.135769

## Sheet: Supplementary Fig. 3b
						Band intensity of CISD1
						lane 1 (Column A)	lane 2 (Column B)
					Exp.1	1	1.75956		Unpaired t test
					Exp.2	1	1.44409		P value	0.0029
					Exp.3	1	1.57488		P value summary	**
					Mean	1	1.59285		Significantly different (P < 0.05)?	Yes
					SD	0	0.1585

## Sheet: Supplementary Fig. 3c
						lane 1 (Column A)	lane 2 (Column B)		Column A vs. Column B
					Exp.1	1	1.90959		Unpaired t test
					Exp.2	1	1.78249		P value	0.0074
					Exp.3	1	1.43687		P value summary	**
					Mean	1	1.70965		Significantly different (P < 0.05)?	Yes
					SD	0	0.244638

## Sheet: Supplementary Fig.3d
											Band intensity of CISD1
											Graphs plotted in Prism 8 for version 9.5.1
		Band intensity of CISD1
		lane 1 (Column A)	lane 2 (Column B)	lane 3 (Column C)	lane 4 (Column D)		Tukey's multiple comparisons test	Mean Diff.	95.00% CI of diff.	Below threshold?	Summary	Adjusted P Value
	Exp.1	1	0.279225	1.68004	0.662656		Column B vs. Column A	-0.6791	-1.273 to -0.08503	Yes	*	0.0264
	Exp.2	1	0.52246	1.69186	1.15064		Column C vs. Column A	0.6062	0.01206 to 1.200	Yes	*	0.0456
	Exp.3	1	0.160933	1.44658	0.375995		Column D vs. Column A	-0.2702	-0.8643 to 0.3239	No	ns	0.5027
	Mean	1	0.320873	1.60616	0.729764		Column C vs. Column B	1.285	0.6912 to 1.879	Yes	***	0.0006
	SD	0	0.150502	0.112944	0.319788		Column D vs. Column B	0.4089	-0.1852 to 1.003	No	ns	0.2017
							Column D vs. Column C	-0.8764	-1.470 to -0.2823	Yes	**	0.0065

## Sheet: Supplementary Fig. 3e
													Band intensity of CISD1
													lane 1 (Column A)	lane 2 (Column B)	lane 3 (Column C)	lane 4 (Column D)
												Exp.1	1	0.303987	2.00817	0.577091
												Exp.2	1	0.492994	1.61311	1.16353
												Exp.3	1	0.302331	1.57748	0.507383
												Mean	1	0.366438	1.73292	0.749336
												SD	0	0.0894916	0.195174	0.294262
												Tukey's multiple comparisons test	Mean Diff.	95.00% CI of diff.	Below threshold?	Summary	Adjusted P Value
												Column B vs. Column A	-0.6336	-1.217 to -0.05030	Yes	*	0.034
	Band intensity of CISD1											Column C vs. Column A	0.7329	0.1497 to 1.316	Yes	*	0.0161
												Column D vs. Column A	-0.2507	-0.8339 to 0.3326	No	ns	0.5458
												Column C vs. Column B	1.366	0.7832 to 1.950	Yes	***	0.0003
												Column D vs. Column B	0.3829	-0.2004 to 0.9662	No	ns	0.231
												Column D vs. Column C	-0.9836	-1.567 to -0.4003	Yes	**	0.0029
	Graphs plotted in Prism 8 for version 9.5.1

## Sheet: Supplementary Fig. 3f
								Band intensity of CISD1
								lane 1 (Column A)	lane 2 (Column B)
							Exp.1	1	0.041447
							Exp.2	1	0.010109
							Exp.3	1	0.0714157
							Mean	1	0.0409906
							SD	0	0.0250304
								Column A vs. Column B
								Unpaired t test
								P value	<0.0001
								P value summary	****
								Significantly different (P < 0.05)?	Yes
							Band intensity of CISD1
							Graphs plotted in Prism 8 for version 9.5.1

## Sheet: Supplementary Fig. 3g
									Band intensity (CISD1)
									lane 1 (Column A)	lane 2 (Column B)	lane 3 (Column C)	lane 4 (Column D)	lane 5 (Column E)	lane 6 (Column F)
									1	0	1.6723	0	1.46699	0
									1	0	1.46828	0	1.36498	0
								Mean	1	0	1.57029	0	1.41598	0
								SD	0	0	0.144263	0	0.0721314	0
									Tukey's multiple comparisons test	Mean Diff.	95.00% CI of diff.	Below threshold?	Summary	Adjusted P Value
									Column B vs. Column A	-1	-1.262 to -0.7379	Yes	****	<0.0001
									Column C vs. Column A	0.5703	0.3082 to 0.8323	Yes	**	0.001
									Column D vs. Column A	-1	-1.262 to -0.7379	Yes	****	<0.0001
									Column E vs. Column A	0.416	0.1539 to 0.6780	Yes	**	0.0056
									Column F vs. Column A	-1	-1.262 to -0.7379	Yes	****	<0.0001
									Column C vs. Column B	1.57	1.308 to 1.832	Yes	****	<0.0001
									Column D vs. Column B	0	-0.2621 to 0.2621	No	ns	>0.9999
									Column E vs. Column B	1.416	1.154 to 1.678	Yes	****	<0.0001
									Column F vs. Column B	0	-0.2621 to 0.2621	No	ns	>0.9999
									Column D vs. Column C	-1.57	-1.832 to -1.308	Yes	****	<0.0001
									Column E vs. Column C	-0.1543	-0.4164 to 0.1078	No	ns	0.3037
									Column F vs. Column C	-1.57	-1.832 to -1.308	Yes	****	<0.0001
									Column E vs. Column D	1.416	1.154 to 1.678	Yes	****	<0.0001
									Column F vs. Column D	0	-0.2621 to 0.2621	No	ns	>0.9999
									Column F vs. Column E	-1.416	-1.678 to -1.154	Yes	****	<0.0001
									Band intensity (CISD1)
									Graphs plotted in Prism 8 for version 9.5.1

## Sheet: Supplementary Fig. 3h
	Band intensity (CISD1)
	lane 1 (Column A)	lane 2 (Column B)	lane 3 (Column C)	lane 4 (Column D)	lane 5 (Column E)	lane 6 (Column F)	lane 7 (Column G)	lane 8 (Column H)	lane 9 (Column I)
	1	0.354073	0.38243	1.22134	0.319589	0.485642	1.45223	0.281378	0.317487
	1	0.491498	0.36357	1.36959	0.404181	0.38839	1.38102	0.339616	0.441974
Mean	1	0.422785	0.373	1.29546	0.361885	0.437016	1.41663	0.310497	0.37973
SD	0	0.0971744	0.0133355	0.104831	0.0598152	0.068767	0.0503555	0.0411809	0.0880254
	Tukey's multiple comparisons test	Mean Diff.	95.00% CI of diff.	Below threshold?	Summary	Adjusted P Value
	Column B vs. Column A	-0.5772	-0.8439 to -0.3105	Yes	***	0.0003
	Column C vs. Column A	-0.627	-0.8937 to -0.3603	Yes	***	0.0001		Band intensity (CISD1)
	Column D vs. Column A	0.2955	0.02879 to 0.5621	Yes	*	0.0281
	Column E vs. Column A	-0.6381	-0.9048 to -0.3714	Yes	***	0.0001
	Column F vs. Column A	-0.563	-0.8297 to -0.2963	Yes	***	0.0003
	Column G vs. Column A	0.4166	0.1499 to 0.6833	Yes	**	0.003
	Column H vs. Column A	-0.6895	-0.9562 to -0.4228	Yes	****	<0.0001
	Column I vs. Column A	-0.6203	-0.8869 to -0.3536	Yes	***	0.0001
	Column C vs. Column B	-0.04979	-0.3165 to 0.2169	No	ns	0.9963
	Column D vs. Column B	0.8727	0.6060 to 1.139	Yes	****	<0.0001
	Column E vs. Column B	-0.0609	-0.3276 to 0.2058	No	ns	0.9869
	Column F vs. Column B	0.01423	-0.2524 to 0.2809	No	ns	>0.9999
	Column G vs. Column B	0.9938	0.7272 to 1.261	Yes	****	<0.0001
	Column H vs. Column B	-0.1123	-0.3790 to 0.1544	No	ns	0.7529		Graphs plotted in Prism 8 for version 9.5.1
	Column I vs. Column B	-0.04305	-0.3097 to 0.2236	No	ns	0.9986
	Column D vs. Column C	0.9225	0.6558 to 1.189	Yes	****	<0.0001
	Column E vs. Column C	-0.01111	-0.2778 to 0.2556	No	ns	>0.9999
	Column F vs. Column C	0.06402	-0.2027 to 0.3307	No	ns	0.9823
	Column G vs. Column C	1.044	0.7769 to 1.310	Yes	****	<0.0001
	Column H vs. Column C	-0.0625	-0.3292 to 0.2042	No	ns	0.9847
	Column I vs. Column C	0.00673	-0.2599 to 0.2734	No	ns	>0.9999
	Column E vs. Column D	-0.9336	-1.200 to -0.6669	Yes	****	<0.0001
	Column F vs. Column D	-0.8584	-1.125 to -0.5918	Yes	****	<0.0001
	Column G vs. Column D	0.1212	-0.1455 to 0.3878	No	ns	0.6845
	Column H vs. Column D	-0.985	-1.252 to -0.7183	Yes	****	<0.0001
	Column I vs. Column D	-0.9157	-1.182 to -0.6491	Yes	****	<0.0001
	Column F vs. Column E	0.07513	-0.1915 to 0.3418	No	ns	0.9571
	Column G vs. Column E	1.055	0.7881 to 1.321	Yes	****	<0.0001
	Column H vs. Column E	-0.05139	-0.3181 to 0.2153	No	ns	0.9955
	Column I vs. Column E	0.01785	-0.2488 to 0.2845	No	ns	>0.9999
	Column G vs. Column F	0.9796	0.7129 to 1.246	Yes	****	<0.0001
	Column H vs. Column F	-0.1265	-0.3932 to 0.1402	No	ns	0.642
	Column I vs. Column F	-0.05729	-0.3240 to 0.2094	No	ns	0.9909
	Column H vs. Column G	-1.106	-1.373 to -0.8395	Yes	****	<0.0001
	Column I vs. Column G	-1.037	-1.304 to -0.7702	Yes	****	<0.0001
	Column I vs. Column H	0.06923	-0.1974 to 0.3359	No	ns	0.9724

## Sheet: Supplementary Fig. 3i
		Band intensity of CISD1
		lane 1 (Column A)	lane 2 (Column B)	lane 3 (Column C)	lane 4 (Column D)	lane 5 (Column E)
	Exp.1	1	0.298779	0.329049	1.11295	1.99507		Band intensity of CISD1
	Exp.2	1	0.313929	0.282899	1.01437	2.50892
	Mean	1	0.306354	0.305974	1.06366	2.252
	SD	0	0.007575	0.0230751	0.0492915	0.256927
	Tukey's multiple comparisons test	Mean Diff.	95.00% CI of diff.	Below threshold?	Summary	Adjusted P Value
	Column B vs. Column A	-0.6936	-1.360 to -0.02706	Yes	*	0.043
	Column C vs. Column A	-0.694	-1.361 to -0.02744	Yes	*	0.0429
	Column D vs. Column A	0.06366	-0.6029 to 0.7303	No	ns	0.9939
	Column E vs. Column A	1.252	0.5854 to 1.919	Yes	**	0.0035
	Column C vs. Column B	-0.0003797	-0.6670 to 0.6662	No	ns	>0.9999
	Column D vs. Column B	0.7573	0.09072 to 1.424	Yes	*	0.0305		Graphs plotted in Prism 8 for version 9.5.1
	Column E vs. Column B	1.946	1.279 to 2.612	Yes	***	0.0004
	Column D vs. Column C	0.7577	0.09110 to 1.424	Yes	*	0.0305
	Column E vs. Column C	1.946	1.279 to 2.613	Yes	***	0.0004
	Column E vs. Column D	1.188	0.5217 to 1.855	Yes	**	0.0044

## Sheet: Supplementary Fig. 3j
								Band intensity (CISD1)
								lane 1 (Column A)	lane 2 (Column B)	lane 3 (Column C)	lane 4 (Column D)	lane 5 (Column E)	lane 6 (Column F)	lane 7 (Column G)
							Exp. 1	1	0.44446	0.492057	0.517901	0.508228	2.11872	2.40301
							Exp.2	1	0.448755	0.504808	0.528344	0.51021	2.09638	2.3612
							Mean	1	0.446608	0.498432	0.523122	0.509219	2.10755	2.38211
							SD	0	0.00303714	0.00901655	0.00738448	0.00140135	0.0157986	0.0295623
								Tukey's multiple comparisons test	Mean Diff.	95.00% CI of diff.	Below threshold?	Summary	Adjusted P Value
								Column B vs. Column A	-0.5534	-0.6068 to -0.5000	Yes	****	<0.0001
								Column C vs. Column A	-0.5016	-0.5550 to -0.4482	Yes	****	<0.0001
								Column D vs. Column A	-0.4769	-0.5303 to -0.4235	Yes	****	<0.0001
								Column E vs. Column A	-0.4908	-0.5442 to -0.4374	Yes	****	<0.0001
								Column F vs. Column A	1.108	1.054 to 1.161	Yes	****	<0.0001
		Band intensity (CISD1)						Column G vs. Column A	1.382	1.329 to 1.436	Yes	****	<0.0001
								Column C vs. Column B	0.05182	-0.001578 to 0.1052	No	ns	0.0574
								Column D vs. Column B	0.07651	0.02311 to 0.1299	Yes	**	0.0078
								Column E vs. Column B	0.06261	0.009209 to 0.1160	Yes	*	0.023
								Column F vs. Column B	1.661	1.608 to 1.714	Yes	****	<0.0001
								Column G vs. Column B	1.936	1.882 to 1.989	Yes	****	<0.0001
								Column D vs. Column C	0.02469	-0.02871 to 0.07809	No	ns	0.5677
								Column E vs. Column C	0.01079	-0.04262 to 0.06419	No	ns	0.9773
								Column F vs. Column C	1.609	1.556 to 1.663	Yes	****	<0.0001
								Column G vs. Column C	1.884	1.830 to 1.937	Yes	****	<0.0001
								Column E vs. Column D	-0.0139	-0.06731 to 0.03950	No	ns	0.9301
								Column F vs. Column D	1.584	1.531 to 1.638	Yes	****	<0.0001
		Graphs plotted in Prism 8 for version 9.5.1						Column G vs. Column D	1.859	1.806 to 1.912	Yes	****	<0.0001
								Column F vs. Column E	1.598	1.545 to 1.652	Yes	****	<0.0001
								Column G vs. Column E	1.873	1.819 to 1.926	Yes	****	<0.0001
								Column G vs. Column F	0.2746	0.2212 to 0.3280	Yes	****	<0.0001

[truncated: 2 more sheets: Supplementary Fig. 3k, Supplementary Fig. 3l]
