# Supplementary material for: PINK1 and Parkin regulate IP3R-mediated ER calcium release
Source: Nat Commun. 2023 Aug 25;14:5202. doi: 10.1038/s41467-023-40929-z (PMC10457342; doi:10.1038/s41467-023-40929-z)
Supplement: Supplementary file 3 — Source Data [file 41467_2023_40929_MOESM3_ESM.zip › Supplementary Figure 4.xlsx]

## Sheet: Supplementary Fig. 4a
<Line graph>
mef2>Luci															park1, mef2>Luci															mef2>CISDi #1															park1, mef2>CISDi #1
Time	1	2	3	4	5	6	7	8	9	10	mean	SD			Time	1	2	3	4	5	6	7	8	9	10	mean	SD			Time	1	2	3	4	5	6	7	8	9	10	mean	SD			Time	1	2	3	4
2.955	1.00286	1.01263	0.990844	1.00184	1.00109	1.00317	1.00334	1.00101	1.00456	1.0018	1.00231	0.00525821			2.955	0.998383	1.00287	1.00895	1.00315	1.00118	0.993705	1.00105	1.0051	1.00578	1.00006	1.00202	0.00423701			2.955	1.00387	0.996792	1.00668	0.993033	1.00486	0.998652	1.0035	1.00054	1.00097	1.00372	1.00126	0.00415345			2.955	1.00816	0.997918	1.00893	1.00038
7.961	1.00759	1.00767	0.99864	1.00935	0.996874	1.00603	1.00974	1.00694	1.00894	1.00418	1.0056	0.00446227			7.961	0.996093	1.0075	1.00802	0.997942	1.00446	0.990967	1.00629	1.00444	1.00486	1.00365	1.00242	0.00556913			7.961	1.00125	0.996462	1.00046	0.993071	0.99733	1.00587	1.00898	1.004	1.00372	1.00819	1.00193	0.00520757			7.961	1.0019	0.993462	1.00252	1.00505
12.959	1.00374	1.00301	0.993634	1.00296	0.992352	1.00667	1.00313	1.00168	1.00677	1.00132	1.00153	0.00485624			12.959	0.994764	1.00094	1.00123	0.993579	0.999648	1.00378	1.0056	1.00237	1.00255	0.998679	1.00031	0.0037962			12.959	0.998917	0.990705	0.999997	0.996908	0.999674	0.994449	1.00056	1.00625	1.00013	1.00408	0.999166	0.00443598			12.959	0.998131	1.00209	0.993868	0.994699
17.958	0.998862	1.00199	0.99929	1.00004	0.992027	0.998808	1.00084	1.00059	1.00242	1.00034	0.999521	0.00289584			17.958	1.00725	0.994576	0.992888	1.00336	0.994352	0.997736	0.99647	0.998011	1.00027	0.99856	0.998347	0.00437353			17.958	0.996421	0.994201	1.00059	0.990931	0.997925	0.990354	1.00388	0.993106	0.990291	0.993539	0.995124	0.00456061			17.958	0.996941	1.0006	0.997256	0.996837
22.969	0.99371	0.997201	0.999488	1.0017	0.990004	0.999447	0.995489	0.998535	0.999694	0.996697	0.997196	0.00342653			22.969	0.997133	0.994113	0.998914	1.00196	0.990353	0.993809	0.994147	0.995556	0.995347	0.990857	0.995219	0.00349571			22.969	0.999684	0.994984	0.99631	0.993109	1.00021	0.996999	0.99309	0.996103	0.994887	0.99047	0.995585	0.00298799			22.969	0.994867	1.00594	0.997432	0.993039
27.958	0.993936	0.994137	0.996448	0.994558	0.99609	0.993551	0.993567	0.995303	0.992242	0.993922	0.994375	0.00126795			27.958	0.995867	0.99882	0.992293	1.00511	0.99236	0.999271	0.996438	0.994515	0.991192	0.994028	0.99599	0.00419163			27.958	0.992413	1.00313	0.998166	0.998593	1.00406	0.998141	0.99821	0.996364	0.990403	0.999938	0.997942	0.00420047			27.958	0.997485	1.00691	0.994551	0.998661
32.955	0.994328	0.997827	0.999827	0.992527	0.991805	0.993198	0.994233	0.993939	0.991222	0.994874	0.994378	0.00265516			32.955	0.992418	0.991259	0.998302	0.992435	0.996318	0.99416	1.00192	0.990074	1.00718	1.00312	0.996719	0.00575036			32.955	0.993894	1.00363	0.998345	0.996088	1.00932	0.995308	0.991684	0.999675	0.991408	0.997747	0.99771	0.00550911			32.955	1.00525	1.00738	0.994159	1.00661
37.97	0.994982	0.985529	0.992317	0.997031	0.991942	0.999121	0.999659	0.992007	0.994151	0.996859	0.99436	0.00419126			37.97	0.991152	0.99119	0.994482	0.99628	0.995648	0.999873	0.999257	0.994614	0.991292	1.00105	0.995484	0.0036776			37.97	1.00355	1.00009	0.999453	0.992967	0.99815	0.990535	0.993518	0.998677	0.991342	0.999312	0.99676	0.00434155			37.97	1.00469	0.995643	1.00823	0.994573
42.959	0.995987	0.991698	0.990243	0.9985	0.99167	0.990363	0.991986	0.991611	0.999889	1.0076	0.994955	0.00560316			42.959	1.00047	0.991239	0.991387	0.991576	0.999025	0.995071	0.994552	0.990393	0.994263	1.0005	0.994848	0.00390223			42.959	1.00998	1.00817	1.00479	0.992312	1.0084	0.995481	0.996197	0.998043	0.999066	0.999555	1.0012	0.00618463			42.959	0.994234	0.991993	1.00203	0.998406
47.959	0.998117	0.98759	0.990771	0.999403	0.998598	0.994208	0.996763	0.990283	0.999131	1.00536	0.996022	0.00532048			47.959	1.00035	0.990416	0.997092	0.995889	0.994769	0.996929	0.998615	0.997381	1.00895	1.00881	0.99892	0.00585918			47.959	0.997789	1.00151	1.00842	0.990651	0.995953	0.992945	0.993914	0.995796	0.997563	0.997153	0.99717	0.00494709			47.959	0.994374	0.992666	1.00593	0.993626
52.958	0.999266	1.00631	0.995578	0.997686	0.998986	0.99376	0.993636	1.00144	0.999651	0.99945	0.998576	0.00377006			52.958	0.999088	1.00083	0.999114	0.99554	0.99622	0.993554	0.994817	0.994336	1.00516	0.99779	0.997644	0.00354305			52.958	0.9933	1.00387	0.999576	0.999848	0.990474	0.999264	0.991339	0.99148	0.993925	0.99695	0.996002	0.00453746			52.958	0.998155	0.998828	0.991478	0.999943
57.957	0.999494	0.979235	0.994165	0.997019	0.992951	0.99468	0.991224	1.00345	0.994203	0.999195	0.994561	0.00649581			57.957	1.00841	0.991449	0.995765	0.997998	0.998441	0.993746	0.998091	0.992198	1.00793	0.996669	0.99807	0.00585536			57.957	0.995883	0.99981	0.993894	0.996989	0.995027	0.992921	0.990069	0.996646	0.994807	0.990225	0.994627	0.00301643			57.957	0.9962	0.992582	0.993138	0.992112
62.955	0.998187	0.982609	0.995409	1.00599	1.00944	0.995983	0.994449	1.00806	0.999808	0.99122	0.998115	0.00820075			62.955	1.00828	0.997236	0.990302	0.999818	0.998973	0.996405	0.990766	0.990361	1.00324	0.997042	0.997243	0.00582816			62.955	0.995274	0.998941	0.999247	0.995667	0.995584	0.9995	0.997408	0.992283	0.996406	0.99113	0.996144	0.00282305			62.955	0.994932	0.992525	0.998899	0.999465
67.962	0.997931	0.983025	0.991875	1.00585	0.992555	0.999955	0.99998	1.00917	0.998388	0.991901	0.997063	0.0075576			67.962	0.997016	0.99145	0.995645	0.996362	0.999787	0.991101	0.999338	0.998213	1.00567	0.990596	0.996518	0.00467191			67.962	0.997755	0.996108	0.993207	0.99259	0.999984	0.992616	0.992041	0.997124	0.992078	0.999673	0.995318	0.00317976			67.962	0.996059	0.992451	0.994034	0.999276
72.967	0.993402	0.984755	0.994619	0.997699	0.994936	0.99449	0.999754	1.00936	0.995373	1.00954	0.997392	0.0074399			72.967	1.00634	0.990041	0.998515	0.994201	0.997281	0.992464	0.999938	0.994838	1.00554	0.994718	0.997388	0.00533829			72.967	0.997179	0.993941	0.995403	0.992894	0.994893	0.99796	0.991869	0.990525	0.996875	0.998784	0.995032	0.00272627			72.967	0.998953	0.992332	0.997982	0.99339
77.967	0.991874	0.981817	0.998699	0.998669	0.99774	0.99302	0.995433	1.00178	0.993467	0.99359	0.994609	0.0054891			77.967	1.00622	0.992628	0.994457	0.99921	0.992911	0.99974	0.990628	0.990502	1.00419	0.997983	0.996846	0.00552615			77.967	0.996939	1.00187	1.00079	0.990501	0.99915	0.993101	0.992064	0.993363	0.990456	0.995844	0.995409	0.00417172			77.967	0.993465	0.997896	0.999264	0.994169
82.966	1.62666	1.5708	1.60378	1.56007	1.56466	1.59895	1.588	1.5375	1.56585	1.62649	1.58428	0.0295672			82.966	2.73694	2.82801	2.58061	2.63286	2.90356	2.61477	2.76086	2.55747	2.69705	2.87826	2.71904	0.123556			82.966	1.35042	1.31332	1.28478	1.36401	1.33232	1.29764	1.34237	1.32535	1.27694	1.26115	1.31483	0.0339575			82.966	1.53432	1.55761	1.47403	1.55259
87.957	1.52822	1.48508	1.47145	1.47145	1.47102	1.496	1.49827	1.45443	1.49059	1.50197	1.48685	0.020942			87.957	2.38023	2.47201	1.95771	2.11009	2.52003	1.9	2.46259	2.06447	2.27306	2.30475	2.24449	0.223487			87.957	1.25469	1.21586	1.19913	1.23368	1.2788	1.19192	1.2211	1.2085	1.19335	1.20239	1.21994	0.0283686			87.957	1.36398	1.47809	1.2803	1.3227
92.969	1.39221	1.40114	1.39438	1.39404	1.39023	1.35865	1.37805	1.34225	1.39121	1.43093	1.38731	0.0239784			92.969	2.02173	2.15575	1.89325	2.00851	2.30865	1.81986	2.13707	1.97976	2.20172	1.81033	2.03366	0.166147			92.969	1.21264	1.18841	1.15092	1.2059	1.20979	1.15763	1.1721	1.13541	1.15434	1.16972	1.17569	0.0272218			92.969	1.22138	1.29286	1.22278	1.21879
97.968	1.32858	1.34042	1.31527	1.31451	1.32794	1.30713	1.29048	1.29857	1.31645	1.38269	1.32221	0.0258121			97.968	1.70314	1.84239	1.6301	1.90296	2.04286	1.78162	2.05641	1.70197	1.8583	1.73742	1.82572	0.143766			97.968	1.16802	1.15564	1.11444	1.1735	1.1813	1.10419	1.13097	1.10548	1.08885	1.09909	1.13215	0.0345442			97.968	1.14657	1.17874	1.15818	1.15534
102.956	1.25633	1.28493	1.28183	1.26799	1.27093	1.25331	1.24942	1.26769	1.24261	1.3246	1.26996	0.0235534			102.956	1.65403	1.71182	1.55519	1.88981	1.86086	1.68765	1.94068	1.6401	1.77935	1.71435	1.74338	0.122236			102.956	1.12377	1.10002	1.08023	1.11317	1.15454	1.08135	1.1003	1.08312	1.05548	1.06928	1.09612	0.0288909			102.956	1.102	1.13196	1.11198	1.1234
107.961	1.18122	1.24541	1.2496	1.24924	1.22467	1.22076	1.20851	1.22768	1.2053	1.27462	1.2287	0.0269503			107.961	1.53412	1.6055	1.48591	1.77331	1.63751	1.53554	1.81391	1.53515	1.68618	1.70368	1.63108	0.111288			107.961	1.07903	1.07114	1.06686	1.08268	1.1097	1.06067	1.08474	1.06954	1.03045	1.04195	1.06967	0.0223209			107.961	1.08386	1.12589	1.09162	1.08855
112.955	1.10195	1.21652	1.19718	1.17472	1.19976	1.20597	1.1655	1.20295	1.17611	1.20881	1.18495	0.0335833			112.955	1.4254	1.48413	1.38084	1.74893	1.58822	1.4717	1.78697	1.43512	1.60477	1.60144	1.55275	0.137666			112.955	1.0537	1.06445	1.04897	1.07199	1.07351	1.05543	1.07198	1.04823	1.01336	1.0349	1.05365	0.0188938			112.955	1.04652	1.08233	1.06966	1.06999
117.964	1.08239	1.17161	1.17622	1.1508	1.16786	1.18033	1.14898	1.19571	1.13705	1.17632	1.15873	0.0318922			117.964	1.32597	1.33548	1.25698	1.64072	1.55189	1.43378	1.63778	1.32983	1.57446	1.55787	1.46448	0.14434			117.964	1.04025	1.04386	1.03225	1.05605	1.04265	1.0309	1.05648	1.02398	0.991748	1.02079	1.0339	0.0190761			117.964	1.02389	1.04035	1.05816	1.04652
122.969	1.07337	1.1539	1.14308	1.14169	1.1477	1.15266	1.11525	1.17409	1.10532	1.14208	1.13491	0.029037			122.969	1.27844	1.30211	1.20544	1.52373	1.45572	1.32692	1.5973	1.22854	1.47409	1.47331	1.38656	0.13472			122.969	1.02756	1.0229	1.02492	1.04554	1.02545	1.02308	1.04267	1.0054	0.99056	1.01558	1.02237	0.0161204			122.969	1.01355	1.02329	1.04535	1.03899
127.963	1.06896	1.12961	1.0868	1.13714	1.12486	1.14891	1.08482	1.15644	1.07709	1.12877	1.11434	0.031826			127.963	1.22192	1.2616	1.15002	1.42234	1.44521	1.22856	1.52826	1.22481	1.44571	1.45228	1.33807	0.132877			127.963	1.01935	1.01232	1.01432	1.03515	1.00832	1.01795	1.03401	0.99676	0.991924	1.00316	1.01333	0.0142383			127.963	1.00417	1.019	1.03329	1.0216
132.957	1.05175	1.10878	1.05916	1.08073	1.09966	1.10391	1.06117	1.13718	1.06375	1.09122	1.08573	0.0272939			132.957	1.18884	1.19534	1.10509	1.31898	1.3287	1.20687	1.45237	1.17975	1.3867	1.34177	1.27044	0.110229			132.957	1.01606	1.00003	1.00734	1.0173	0.996479	1.00949	1.02043	0.991534	0.999455	1.00564	1.00637	0.00959216			132.957	1.00614	1.00085	1.0287	1.02006
137.958	1.04655	1.08072	1.0487	1.07375	1.08509	1.0884	1.05291	1.10012	1.05423	1.07147	1.0702	0.0187038			137.958	1.16186	1.17869	1.08631	1.30207	1.22654	1.17186	1.40144	1.13614	1.34651	1.33752	1.23489	0.105202			137.958	1.00657	1.00982	1.00514	1.00297	0.997255	1.00787	1.01212	0.999658	0.99148	0.996124	1.0029	0.00662358			137.958	1.0025	1.00824	1.0127	1.01816
142.968	1.02639	1.06	1.03523	1.06648	1.06834	1.07834	1.04975	1.08586	1.04401	1.0538	1.05682	0.0187301			142.968	1.13797	1.13774	1.07637	1.24226	1.17541	1.13557	1.34139	1.10681	1.26173	1.22794	1.18432	0.0818911			142.968	1.00367	0.997779	0.990857	0.991421	0.993571	0.990433	1.01845	0.998987	0.9958	0.990145	0.997111	0.00869984			142.968	1.00751	1.00068	1.01428	1.01381
147.962	1.02222	1.05132	1.0292	1.05355	1.05749	1.05783	1.03863	1.08325	1.03034	1.04674	1.04706	0.0178937			147.962	1.11933	1.09011	1.06857	1.1927	1.1307	1.10063	1.3373	1.08358	1.24699	1.18989	1.15598	0.0855871			147.962	0.99475	0.998957	0.990075	0.995957	0.993203	0.997489	1.00121	0.993677	0.997324	0.995367	0.995801	0.0031583			147.962	1.00129	1.00187	1.00816	1.00639
152.96	1.00156	1.04134	1.01287	1.0326	1.04982	1.04299	1.02201	1.07201	1.02431	1.03229	1.03318	0.0198998			152.96	1.08177	1.08242	1.05089	1.13469	1.07926	1.07474	1.26595	1.07468	1.18524	1.15979	1.11894	0.0672961			152.96	0.993957	0.997293	0.996718	0.990085	0.997369	0.998316	1.00629	0.99867	0.998692	0.99345	0.997084	0.00426256			152.96	1.00517	1.00646	1.00461	1.00099
157.96	1.00245	1.0337	1.00303	1.02403	1.03398	1.0359	1.01128	1.06587	1.02716	1.02279	1.02602	0.0186329			157.96	1.07883	1.07659	1.04036	1.08146	1.06129	1.05743	1.22604	1.05721	1.10897	1.09032	1.08785	0.0523063			157.96	0.996003	0.999236	0.99736	1.00535	0.998247	0.993653	0.992235	0.996975	0.998358	0.996499	0.997392	0.00352563			157.96	0.993541	1.00462	0.999152	1.01734
162.968	1.00396	1.02332	0.999286	1.01021	1.0234	1.02423	1.00545	1.04521	1.01414	1.01392	1.01631	0.0133542			162.968	1.07156	1.0649	1.03243	1.06862	1.06614	1.03495	1.17249	1.04317	1.08842	1.06572	1.07084	0.039804			162.968	0.996398	0.998621	0.996565	0.99075	0.991015	0.994891	0.999787	0.993173	0.991308	0.995136	0.994764	0.00317661			162.968	1.00686	1.00575	0.999005	1.00681
167.958	1.00519	1.01184	0.99667	1.00687	1.01299	1.01723	0.990222	1.03664	1.00595	1.00153	1.00851	0.0126583			167.958	1.04922	1.05997	1.02467	1.06747	1.05749	1.02227	1.13127	1.03475	1.07189	1.07625	1.05952	0.0315714			167.958	0.995567	0.996016	0.994753	0.998729	0.993952	0.990016	0.999619	0.997561	0.995395	0.995007	0.995661	0.00268603			167.958	1.00461	1.008	0.996344	0.999655
172.967	0.999867	1.00413	0.998867	0.991126	0.997368	1.00591	0.991411	1.02373	0.991918	1.00907	1.00134	0.0100304			172.967	1.03713	1.04844	1.02588	1.04681	1.03509	1.01747	1.10037	1.02179	1.06678	1.05508	1.04548	0.0246678			172.967	0.996662	0.995084	0.99385	0.998171	0.994704	0.998469	0.997113	0.998482	0.995971	0.993092	0.99616	0.00194335			172.967	1.00981	1.00747	0.9934	0.992363
177.96	1.001	0.990268	0.999028	0.997369	0.997188	0.990644	1.00303	1.02193	0.994081	0.998851	0.999339	0.0089505			177.96	1.02602	1.0325	1.01413	1.0399	1.04495	1.01507	1.08368	1.01196	1.05887	1.00846	1.03355	0.0240291			177.96	0.997556	0.995747	0.993943	0.998054	0.990812	0.993469	0.998073	0.995687	0.998892	0.99454	0.995677	0.00254091			177.96	1.00619	1.00344	0.990048	0.994989
182.955	1.00269	0.99142	0.998528	0.995961	0.990528	0.996763	1.00302	1.02038	0.992271	0.999659	0.999122	0.00866859			182.955	1.02239	1.02869	1.01873	1.02863	1.03331	1.00823	1.07686	1.01734	1.043	0.99332	1.02705	0.0222535			182.955	0.99819	0.996018	0.996576	0.99889	0.990664	0.992437	0.997844	0.997701	0.991964	0.990637	0.995092	0.00329562			182.955	1.0069	1.00049	0.997684	0.993029
187.956	1.0065	0.996746	0.990078	0.998936	0.999976	0.998244	0.993505	1.01888	0.998607	0.998421	0.999989	0.00787841			187.956	1.01341	1.02187	1.00065	1.02864	1.03581	1.00754	1.06349	1.0072	1.03013	0.99031	1.01991	0.0209239			187.956	0.99988	0.996186	0.996851	0.997803	0.999147	0.992106	0.99454	0.994081	0.994127	0.999145	0.996387	0.00262148			187.956	1.0002	1.00075	0.995709	0.99267
192.966	1.00024	0.998761	0.996399	0.999208	0.997688	0.992994	0.995925	1.01533	0.996698	0.997442	0.999069	0.0060542			192.966	1.01298	1.01454	1.00576	1.01795	1.02516	0.994427	1.05967	1.00076	1.02205	0.990706	1.0144	0.0196068			192.966	0.9988	0.996041	0.996351	0.997778	0.990258	0.997499	0.99296	0.99588	0.998599	0.992369	0.995653	0.00287398			192.966	1.00178	1.02018	0.997355	0.99633
197.961	0.997678	0.995298	0.998452	0.997482	0.991507	0.996303	0.996794	1.01326	0.998498	0.997113	0.998238	0.00565336			197.961	1.00522	1.00967	0.990205	1.01992	1.01771	0.993071	1.04826	0.990766	1.01282	0.99585	1.00835	0.0178689			197.961	0.999053	0.996255	0.996649	0.997144	0.99918	0.992699	0.995168	0.990197	0.994331	0.993936	0.995461	0.00280148			197.961	1.00017	1.00667	0.997683	0.99878
202.955	0.991051	0.994172	0.997888	0.999361	0.997615	0.998713	0.99718	1.0022	0.992174	0.992991	0.996334	0.00357495			202.955	1.00216	1.00806	0.992804	1.00318	1.0109	0.991638	1.04649	0.998994	1.0112	0.99513	1.00606	0.0158656			202.955	0.996338	0.994382	0.994018	0.995309	0.997656	0.990901	0.998925	0.997127	0.992198	0.994072	0.995093	0.00248651			202.955	0.995529	0.99987	0.996558	1.00173
207.965	0.995416	0.997405	0.992858	0.994687	0.992503	0.997149	0.999396	0.990937	0.997591	0.992292	0.995023	0.00281603			207.965	1.00704	0.992224	0.993792	1.00353	1.00198	0.995157	1.03544	0.992644	1.00872	0.994913	1.00254	0.0130611			207.965	0.997589	0.99257	0.995481	0.993788	0.996177	0.99978	0.994029	0.998233	0.99409	0.997002	0.995874	0.00228852			207.965	1.00988	0.999675	0.999564	1.00013
212.955	0.997628	0.992188	0.996481	0.990333	0.999078	0.996435	0.996606	0.995922	0.998534	0.994824	0.995803	0.00272805			212.955	1.00306	0.997361	0.998935	0.998332	1.00727	0.993152	1.02729	0.998637	1.00444	0.995319	1.00238	0.00972831			212.955	0.990454	0.996719	0.997672	0.996861	0.998834	0.996219	1.00068	1.00301	0.994152	1.00326	0.997786	0.00391722			212.955	1.00499	0.999622	0.999913	1.00228
217.956	0.994945	0.993017	0.990963	1.00206	0.993333	0.995327	0.996067	0.99083	0.993272	1.00047	0.995028	0.00371744			217.956	1.00814	0.996599	0.998294	0.998101	1.00114	0.992924	1.01953	0.999763	1.00377	0.999295	1.00176	0.00746208			217.956	0.999068	0.994362	0.998214	0.993373	0.993596	0.990353	0.993416	1.00296	0.996693	1.00079	0.996283	0.00393428			217.956	0.995225	0.99954	0.995329	1.00006
222.959	0.990446	0.99463	0.992645	1.00981	0.99286	0.994962	0.996831	1.00112	0.991463	1.00497	0.996974	0.00636065			222.959	1.00215	0.993144	0.995678	0.993656	0.994883	0.995034	1.01232	0.992674	1.0035	0.994024	0.997707	0.00634459			222.959	0.990843	0.994778	0.991551	0.993655	0.996154	0.997354	0.998588	1.00748	0.99982	0.997127	0.996735	0.00476212			222.959	0.992566	0.994684	0.999041	0.997667
227.961	0.992097	0.99302	0.996753	1.00936	0.996796	0.999581	0.991042	0.99472	0.999721	1.00241	0.99755	0.00551511			227.961	1.0087	0.997281	0.998043	0.997952	0.991807	0.990301	1.0028	0.992039	1.00184	0.997502	0.997826	0.00563607			227.961	0.992601	0.995279	0.995782	0.994752	0.998221	0.999942	1.00547	1.00517	0.991087	0.998066	0.997637	0.00482538			227.961	1.00674	0.992757	1.00028	0.992114
232.957	0.998817	0.998887	0.999183	1.00213	0.992287	0.994483	0.991275	0.997651	1.00498	1.00063	0.998033	0.00429373			232.957	1.00218	0.997127	0.997726	0.990688	0.995637	0.990984	1.00296	0.992798	1.00442	0.997923	0.997244	0.00487328			232.957	0.994484	0.996964	0.990498	0.995462	0.995284	0.991881	0.992042	1.00753	1.01	1.00147	0.99756	0.00667645			232.957	1.00151	0.996918	1.00506	1.00495
237.97	0.997716	0.997918	0.994675	0.999407	0.994539	0.993796	0.991739	0.992676	1.00868	1.00849	0.997964	0.00609582			237.97	1.00899	0.998655	1.0012	0.995769	1.00165	0.991294	1.00781	0.995967	1.00351	0.991816	0.999667	0.00610974			237.97	0.994092	0.997937	0.990113	0.996345	1.00378	0.992913	1.00939	1.00097	1.00162	1.00242	0.99896	0.00578998			237.97	1.00608	0.990178	1.008	1.00042
242.963	1.00202	0.995045	0.994812	0.996543	0.997892	0.996841	0.99469	0.999886	1.00922	1.0053	0.999225	0.00491314			242.963	1.00313	0.995269	1.00853	1.00213	1.00066	0.995072	0.992183	0.993384	1.00067	0.994515	0.998555	0.00525678			242.963	0.996519	0.99865	0.995016	0.996361	1.00661	0.997202	1.00126	1.004	1.00861	1.00189	1.00061	0.00465609			242.963	1.0097	0.996223	0.995949	0.99991
247.96	1.00378	0.999805	0.990549	0.998279	0.998327	0.992014	1.00089	0.993698	1.00406	1.00937	0.999077	0.00586463			247.96	0.999278	0.991058	0.994932	1.00321	0.996245	1.00074	0.995632	0.994591	1.00325	0.999287	0.997822	0.003988			247.96	0.998679	0.991389	0.99106	0.999673	0.998668	1.00674	0.991509	1.00648	1.00657	0.99454	0.998531	0.00640054			247.96	1.00316	0.99722	0.995786	0.992465
252.96	1.00344	1.00254	0.998711	0.997701	0.9909	0.995972	1.00292	0.990294	1.00479	1.00196	0.998922	0.00518693			252.96	0.99344	0.994188	0.99375	0.992572	0.996377	0.999609	0.996444	0.998322	1.00479	0.994349	0.996384	0.00370965			252.96	0.996634	0.998849	0.997848	0.996378	0.997107	0.997214	0.994487	0.998984	1.00127	0.990637	0.996941	0.00286054			252.96	1.00245	0.991208	0.999585	1.00245
257.957	1.00707	1.00565	0.997742	0.994974	0.991824	0.991039	1.004	0.993442	1.00379	1.00926	0.999879	0.00681781			257.957	0.994872	0.999786	0.992343	0.999644	0.991976	0.993381	0.995065	0.995338	1.00615	0.996841	0.99654	0.00431305			257.957	0.997998	0.998579	0.992382	0.996476	0.999938	1.001	0.99864	0.998346	1.00397	0.999145	0.998648	0.002987			257.957	1.00092	0.997618	0.990863	0.998551
262.969	1.00176	0.999611	0.995199	0.990719	0.991825	0.990194	0.998937	0.999581	1.00016	1.00163	0.996962	0.00455959			262.969	0.991866	0.998828	0.996364	0.995823	0.999489	0.993161	0.996928	0.999883	1.00924	0.995562	0.997714	0.00480186			262.969	0.999699	0.990026	0.999344	0.997842	1.00628	1.0072	0.99492	0.992543	0.997936	0.992369	0.997816	0.00569766			262.969	0.992747	0.996233	0.996904	1.00669
267.961	1.00462	1.00369	0.996139	0.997441	0.994073	0.999767	1.00622	0.991626	1.002	1.00014	0.999572	0.00474445			267.961	0.997782	1.00716	0.995903	0.992895	0.997476	0.996932	0.998626	1.00166	1.00507	0.999912	0.999341	0.00428422			267.961	0.993743	0.99201	0.994699	0.999152	1.008	0.994435	0.994108	0.991906	1.00408	0.993936	0.996607	0.00542891			267.961	0.99908	0.99034	0.998191	1.00682
272.955	1.00589	1.00397	0.999005	0.99865	0.995115	0.996335	1.00518	0.990394	1.00969	1.00715	1.00114	0.00616272			272.955	0.994774	1.00159	0.994825	1.00134	0.996972	1.00962	1.00334	1.0016	1.00526	0.991776	1.00011	0.005468			272.955	0.996217	0.992873	0.997439	0.990101	0.997947	0.994165	0.996034	1.00539	1.0019	0.994072	0.996614	0.00443202			272.955	0.999454	0.994674	0.990254	1.0048
277.958	1.00366	1.00718	0.993914	0.998621	0.99732	0.990025	1.0026	1.00138	1.00724	1.00265	1.00046	0.00554402			277.958	0.993073	0.994952	0.991818	1.0007	0.9917	0.998493	1.00351	1.00231	1.00423	0.990864	0.997165	0.00527799			277.958	0.997374	0.994135	0.999658	0.991125	0.995732	0.992978	0.99675	0.997888	1.00429	0.997002	0.996693	0.00366267			277.958	0.99807	0.999418	0.994949	1.00349
282.965	1.00513	1.00746	0.996	0.996948	0.992176	0.995287	1.00397	1.0029	1.00942	1.00214	1.00114	0.00572694			282.965	0.991051	0.991314	0.994731	0.997776	0.996626	0.992265	1.00903	1.00298	1.00648	0.995753	0.997801	0.00633883			282.965	0.999475	0.994467	0.992641	0.991789	0.994062	0.992838	0.990501	0.997251	1.0013	1.00326	0.995757	0.00433454			282.965	0.998285	0.994239	0.998469	0.991574
287.967	1.00688	1.00013	0.998211	1.00004	0.995766	0.991005	1.00761	1.00838	1.00714	1.00276	1.00179	0.00581183			287.967	0.991577	0.99917	0.99264	1.00623	0.993785	1.00495	1.01086	1.00659	1.00592	0.997915	1.00096	0.00682499			287.967	0.999316	0.995742	0.995784	0.993399	0.996874	0.996148	0.986388	1.00073	1.00307	1.00079	0.996825	0.00471			287.967	0.994673	0.994481	0.996085	1.00107
292.963	1.00652	1.00896	0.999694	0.997998	0.998359	0.994807	1.00764	1.0037	1.00997	1.00322	1.00309	0.00519605			292.963	0.993818	0.992827	0.996986	1.00558	0.995891	1.00382	1.00812	1.00663	1.00893	1.00183	1.00144	0.00608707			292.963	0.993545	0.998303	0.991655	0.995508	0.991376	0.992121	0.999043	1.00323	0.99224	0.997127	0.995415	0.00394919			292.963	0.996747	0.994047	0.999375	1.00391
297.959	1.00971	1.00277	0.999902	1.00444	0.990664	0.996671	1.00959	1.00546	1.00178	1.00462	1.00256	0.00577977			297.959	0.992584	0.995425	0.998994	0.992653	0.993127	0.997592	1.00529	1.00633	1.0072	1.0019	0.999109	0.00576896			297.959	0.99624	0.99133	0.99236	0.997641	0.992493	0.994707	0.991609	0.992591	0.995763	0.998066	0.99428	0.00252592			297.959	0.993588	0.991626	0.99992	0.994967
302.956	1.00955	1.00231	0.999092	1.006	0.993775	1.00489	1.00024	1.00446	1.00133	1.00194	1.00236	0.00429285			302.956	0.994367	0.996116	0.992214	1.00111	0.991604	1.00029	0.992239	0.993727	0.994804	1.00466	0.996112	0.00442624			302.956	0.991115	0.993708	0.997322	0.990504	0.990641	0.994286	0.99982	1.00608	0.992747	1.00147	0.995769	0.00525821			302.956	0.996543	0.993089	0.991354	0.992335
307.968	1.00993	1.0061	0.999916	1.00825	0.998068	1.00522	1.00979	1.00457	1.00656	1.00131	1.00497	0.00407239			307.968	0.996531	0.991398	0.992778	1.00046	0.998463	1.00915	0.995855	0.9961	0.995693	1.00361	0.998004	0.00525664			307.968	0.993447	0.99535	0.993606	0.991908	0.993271	0.996111	0.998179	1.00857	0.998159	0.992369	0.996097	0.00491573			307.968	0.994901	0.990485	0.991222	0.996151
312.964	1.0007	1.00312	0.999055	1.00051	1.00133	1.00162	1.00167	1.00584	1.00486	1.0012	1.00199	0.0020581			312.964	0.993091	0.992189	0.99564	0.997533	0.999466	0.992924	1.00805	0.99578	1.00481	1.00728	0.998676	0.00601251			312.964	0.997706	0.99804	0.998126	0.994743	0.995497	0.991216	0.994212	0.997936	0.995036	0.992369	0.995488	0.00246643			312.964	0.994905	0.990469	0.997689	0.990839
317.968	1.00589	1.00397	0.999005	0.99865	0.995115	0.996335	1.00518	0.990394	1.00969	1.00715	1.00114	0.00616272			317.968	1.00036	1.00009	0.996286	0.998779	0.992085	0.999834	1.00592	0.99029	0.999723	1.00296	0.998632	0.00468477			317.968	0.999405	0.990872	0.992989	0.997343	0.998796	0.996186	1.0034	0.998505	0.992996	0.993936	0.996442	0.00378469			317.968	0.995094	0.9922	0.999824	0.99284
322.968	1.00366	1.00718	0.993914	0.998621	0.99732	0.990025	1.0026	1.00138	1.00724	1.00265	1.00046	0.00554402			322.968	1.00324	0.994456	0.998554	0.994048	0.994264	0.996496	0.997505	0.991277	0.994831	0.993149	0.995782	0.00336676			322.968	0.991138	0.998892	0.995145	0.995227	0.993955	0.99734	1.00066	0.991595	0.992329	0.994072	0.995035	0.00313195			322.968	0.994544	0.991134	0.998029	0.995516
327.964	1.00513	1.00746	0.996	0.996948	0.992176	0.995287	1.00397	1.0029	1.00942	1.00214	1.00114	0.00572694			327.964	1.00524	0.991986	0.99256	0.991798	0.990003	0.999584	0.992934	0.995574	0.993221	1.00584	0.995874	0.00571388			327.964	0.996452	0.994416	1.00123	0.990738	0.995617	0.99811	1.00723	0.997667	0.997179	0.997002	0.997565	0.00433621			327.964	0.994056	0.990321	0.998009	0.990672
332.956	1.00688	1.00013	0.998211	1.00004	0.995766	0.991005	1.00761	1.00838	1.00714	1.00276	1.00179	0.00581183			332.956	1.0023	1.00903	0.995481	0.993013	0.990317	0.993078	0.998233	0.994357	0.998056	1.00594	0.997981	0.00606539			332.956	1.00173	0.998344	1.00883	0.994527	0.997105	0.996653	0.991451	0.992161	0.99423	1.00326	0.997829	0.00542162			332.956	0.995237	0.99731	0.991458	0.990058
337.962	1.00652	1.00896	0.999694	0.997998	0.998359	0.994807	1.00764	1.0037	1.00997	1.00322	1.00309	0.00519605			337.962	1.00715	0.997026	0.999218	0.990512	0.99329	0.999049	0.993333	0.99821	0.999743	0.996134	0.997367	0.00459347			337.962	1.00312	0.999112	1.00946	0.994882	0.991505	0.990276	0.993063	0.998333	0.993015	1.00079	0.997356	0.00599469			337.962	0.996615	0.999977	0.994953	0.991667
342.965	1.00971	1.00277	0.999902	1.00444	0.990664	0.996671	1.00959	1.00546	1.00178	1.00462	1.00256	0.00577977			342.965	1.00219	0.993506	0.995459	0.996845	0.994191	0.990378	0.990586	0.990055	1.00253	0.992053	0.99478	0.00457672			342.965	1.00474	0.998633	1.00922	0.993702	0.997715	0.993204	0.996264	0.997082	0.99049	0.997127	0.997817	0.00551626			342.965	0.995653	0.998066	0.994203	0.991999
347.963	1.00955	1.00231	0.999092	1.006	0.993775	1.00489	1.00024	1.00446	1.00133	1.00194	1.00236	0.00429285			347.963	0.990001	0.999738	0.994144	0.992167	0.998466	0.999826	0.990022	0.997947	1.00772	0.998662	0.996869	0.00542798			347.963	1.00735	0.991911	0.996028	0.99489	0.993712	0.99081	0.992307	0.995143	0.997802	0.998066	0.995802	0.0047198			347.963	0.997234	0.999188	0.995832	0.994062
352.96	1.00993	1.0061	0.999916	1.00825	0.998068	1.00522	1.00979	1.00457	1.00656	1.00131	1.00497	0.00407239			352.96	0.993022	0.991627	0.996928	1.00754	0.99807	1.00163	0.993325	0.999249	1.00489	0.995697	0.998198	0.00523377			352.96	0.998503	0.997027	0.990688	0.998011	0.995706	0.993279	0.990273	1.00309	0.993862	1.00147	0.99619	0.00427098			352.96	0.998438	0.990599	0.997024	0.992515
357.968	1.00589	1.00397	0.999005	0.99865	0.995115	0.996335	1.00518	0.990394	1.00969	1.00715	1.00114	0.00616272			357.968	1.00252	1.00078	0.996768	0.99606	0.992973	1.00335	0.996803	0.994916	0.994999	0.991596	0.997077	0.00394201			357.968	0.993552	0.999652	0.996504	0.999627	0.999615	0.991235	0.998888	1.00172	0.997802	0.992369	0.997096	0.00355845			357.968	0.992041	0.992577	0.999001	0.99474
362.966	1.00366	1.00718	0.993914	0.998621	0.99732	0.990025	1.0026	1.00138	1.00724	1.00265	1.00046	0.00554402			362.966	0.992958	0.99154	0.992371	0.991514	0.993253	0.99751	0.9968	0.997159	0.995191	0.994226	0.994252	0.00229739			362.966	0.999852	0.999941	0.992534	0.995576	0.998126	0.990022	0.991734	1.00963	0.990697	0.992369	0.996048	0.00603838			362.966	0.995952	0.997623	0.991583	0.99593
367.965	1.00513	1.00746	0.996	0.996948	0.992176	0.995287	1.00397	1.0029	1.00942	1.00214	1.00114	0.00572694			367.965	0.993778	0.999028	0.991661	1.00473	0.99849	1.00414	0.995372	0.990352	0.996988	0.999171	0.997371	0.0047858			367.965	0.984901	0.991182	1.00153	0.997806	0.990387	0.999261	0.997918	1.00805	0.991623	0.993936	0.995659	0.00661225			367.965	0.997823	0.993014	0.993505	0.995547
372.957	1.00688	1.00013	0.998211	1.00004	0.995766	0.991005	1.00761	1.00838	1.00714	1.00276	1.00179	0.00581183			372.957	1.00162	0.991423	0.999235	1.00007	0.99178	1.00988	0.990567	0.990329	0.99718	0.996345	0.996843	0.00620147			372.957	1.01073	0.992121	1.00381	0.997914	0.991868	0.993247	0.994322	1.00564	0.995091	0.994072	0.997881	0.00654994			372.957	0.997234	0.999188	0.995832	0.994062
377.954	1.00652	1.00896	0.999694	0.997998	0.998359	0.994807	1.00764	1.0037	1.00997	1.00322	1.00309	0.00519605			377.954	0.993742	0.992317	0.996361	0.998292	0.995154	1.00941	0.995991	0.99545	1.00987	0.993992	0.998057	0.00631393			377.954	1.00188	0.995835	1.00573	0.994735	0.994532	0.99611	0.997428	1.00045	0.993069	1.00079	0.998056	0.00400155			377.954	0.998438	0.990599	0.997024	0.992515
382.966	1.00971	1.00277	0.999902	1.00444	0.990664	0.996671	1.00959	1.00546	1.00178	1.00462	1.00256	0.00577977			382.966	0.999353	0.991703	0.990467	0.998788	0.991711	1.00976	0.996606	1.00296	0.999973	0.993568	0.997488	0.00600104			382.966	0.996926	0.992313	0.990975	1.00931	0.994589	0.997107	0.994201	1.00647	0.99081	0.997127	0.996982	0.00624865			382.966	0.992041	0.992577	0.999001	0.99474
387.959	1.00955	1.00231	0.999092	1.006	0.993775	1.00489	1.00024	1.00446	1.00133	1.00194	1.00236	0.00429285			387.959	0.995664	0.9979	0.993083	1.00601	0.997053	1.00578	0.990574	0.999616	0.990166	0.997019	0.997286	0.00547866			387.959	1.00275	1.00776	0.998465	1.00126	0.996786	0.997101	0.992978	1.00232	0.990118	0.998066	0.998761	0.00506834			387.959	0.995952	0.997623	0.991583	0.99593
392.954	1.00993	1.0061	0.999916	1.00825	0.998068	1.00522	1.00979	1.00457	1.00656	1.00131	1.00497	0.00407239			392.954	0.996356	0.998759	0.990927	0.998005	0.990433	1.00273	0.993781	0.991934	1.00285	0.995482	0.996126	0.00450088			392.954	1.0039	1.00535	0.998499	0.99079	0.998453	0.999941	1.0024	1.00307	0.992373	1.00147	0.999625	0.00480093			392.954	0.995952	0.997623	0.991583	0.99593
397.959	1.0007	1.00312	0.999055	1.00051	1.00133	1.00162	1.00167	1.00584	1.00486	1.0012	1.00199	0.0020581			397.959	0.99325	0.9909	0.993303	0.993317	0.992455	0.992984	0.992944	0.992552	1.00868	1.00869	0.995907	0.00677121			397.959	0.99895	1.00469	0.995631	0.993811	0.998661	0.997371	1.0033	1.00997	0.991965	0.992369	0.998672	0.00581817			397.959	0.995952	0.997623	0.991583	0.99593
402.977	1.0007	1.00312	0.999055	1.00051	1.00133	1.00162	1.00167	1.00584	1.00486	1.0012	1.00199	0.0020581			402.977	0.99325	0.993314	0.991545	0.99265	0.99976	0.998965	0.996456	0.996574	0.998179	1.00042	0.996111	0.00322242			402.977	1.00478	1.00538	0.995631	0.990414	0.999013	0.997522	1.00628	1.00196	0.994921	0.992369	0.998827	0.00561176			402.977	0.995952	0.997623	0.991583	0.99593
[truncated: 14 more columns]

## Sheet: Supplementary Fig. 4b
<Line graph>
mef2>Luci															PINK1B9, mef2>Luci															mef2>CISDi #1															PINK1B9, mef2>CISDi #1
Time	1	2	3	4	5	6	7	8	9	10	mean	SD			Time	1	2	3	4	5	6	7	8	9	10	mean	SD			Time	1	2	3	4	5	6	7	8	9	10	mean	SD			Time	1	2	3	4
0.915	1.00901	1.00587	1.0031	1.00012	1.00311	1.00814	1.00745	1.00693	0.992056	1.00492	1.00407	0.00501467			0.915	1.00329	1.00351	1.00618	1.00317	1.00171	1.00514	1.00474	1.00522	1.01883	1.00913	1.00609	0.00491308			0.915	1.00527	0.980478	1.00269	1.01529	1.00533	1.00348	1.01842	1.00732	1.00481	0.993618	1.00367	0.010606			0.915	1.00943	1.00812	1.00092	0.997586
5.929	1.00946	1.00309	1.00149	1.00461	1.0019	1.00881	1.00894	1.0078	0.993581	1.00187	1.00416	0.00490529			5.929	1.00583	1.00795	1.00175	1.0003	1.00142	1.00688	1.00282	1.00486	1.01545	1.00305	1.00503	0.00442366			5.929	1.00576	0.980494	1.00584	1.01661	1.00798	1.00145	1.01879	1.00431	1.00331	0.993529	1.00381	0.0108969			5.929	1.00194	1.00846	1.00202	0.998124
10.925	1.00938	1.00973	1.0095	1.00836	1.00605	1.00051	1.00244	1.0068	0.998177	1.00878	1.00597	0.00415652			10.925	1.00329	1.00351	1.00618	1.00317	1.00171	1.00514	1.00474	1.00522	1.01883	1.00913	1.00609	0.00491308			10.925	1.00513	0.976317	1.00719	1.01666	1.00603	1.00151	1.01221	1.00406	1.00284	0.994897	1.00269	0.0109688			10.925	1.00878	1.00458	1.00821	0.99637
15.923	1.00442	1.00354	1.01009	1.00655	1.00073	1.00222	0.992542	1.00009	0.996737	1.00902	1.0026	0.00540263			15.923	1.00583	1.00795	1.00175	1.0003	1.00142	1.00688	1.00282	1.00486	1.01545	1.00305	1.00503	0.00442366			15.923	1.00454	0.978284	1.00823	1.01542	1.00636	1.00047	1.00496	1.00388	1.00164	0.993412	1.00172	0.00996936			15.923	1.00943	1.00812	1.00092	0.997586
20.92	1.00373	1.00256	1.00844	1.00312	1.00266	1.00177	0.999088	0.99269	0.998926	1.00785	1.00208	0.00453697			20.92	1.00148	1.00514	1.00576	1.00541	1.00536	1.00873	1.002	1.00262	1.00682	1.00265	1.0046	0.00233525			20.92	1.00285	0.977534	1.00778	1.01313	1.00581	0.999095	1.00545	1.00171	1.00052	0.993777	1.00077	0.0096959			20.92	1.00194	1.00846	1.00202	0.998124
25.915	1.0001	1.00132	1.00552	0.999636	1.00371	1.00286	0.996289	0.994009	0.997058	1.00044	1.00009	0.00353886			25.915	1.00588	1.00127	1.00863	1.00739	1.00585	1.00089	1.00799	1.00561	1.01267	1.00232	1.00585	0.00363913			25.915	1.00209	0.977991	1.00757	1.01191	1.00622	0.999916	1.00528	1.00225	1.0006	0.997149	1.0011	0.00916494			25.915	1.00878	1.00458	1.00821	0.99637
30.924	1.00786	0.999188	1.00408	0.995289	1.01079	1.00422	0.993243	0.990789	1.00198	1.00206	1.00095	0.00637008			30.924	1.00914	1.00271	1.00791	1.00801	1.00693	1.00761	1.00093	1.0076	1.0092	1.0023	1.00624	0.00304589			30.924	0.999472	0.978313	1.00501	1.0083	1.00297	0.998824	1.00635	1.00065	0.99852	0.998873	0.999727	0.0082881			30.924	1.00973	1.00872	1.01101	0.998035
35.929	1.00291	0.998364	1.0005	0.993755	1.0032	1.0005	0.991437	0.993084	1.00125	1.00749	0.99925	0.00510006			35.929	1.00703	1.00713	1.0076	1.00175	1.00268	1.00314	1.00809	1.00325	1.02039	1.00456	1.00656	0.00537727			35.929	0.998445	0.980809	1.00407	1.00659	1.00195	0.998024	1.00284	0.999482	0.997029	0.997059	0.99863	0.00703546			35.929	1.00918	1.00658	1.00991	0.997446
40.919	1.00919	0.99742	0.997499	0.999573	1.0018	1.00335	0.997199	0.988864	1.00148	1.00467	1.0001	0.00545429			40.919	0.99941	1.00237	0.996493	0.993507	1.00706	0.994717	1.00774	1.00896	1.00708	1.00257	1.00199	0.00572891			40.919	1.0013	0.987776	1.00482	1.00754	1.00565	0.998756	1.00119	0.999399	0.997651	0.9986	1.00027	0.00550886			40.919	1.00433	1.00507	1.00497	0.999167
45.923	1.00675	0.998313	0.999763	0.999857	1.00857	1.0007	0.994959	0.987454	1.00606	1.0055	1.00079	0.00637648			45.923	0.99338	0.99147	0.998524	0.998792	1.00051	0.999663	0.997835	1.00266	1.0046	1.00161	0.998906	0.00400325			45.923	0.997891	1.00013	0.99687	0.998342	1.00278	0.998519	0.996142	0.998146	0.997817	0.9984	0.998504	0.0018311			45.923	1.00207	1.00321	1.00178	1.00231
50.925	0.998833	0.995646	1	0.997325	1.00524	0.998928	0.997745	0.989583	1.01202	0.997558	0.999289	0.00591774			50.925	0.98907	0.995992	0.998505	0.996215	0.990339	0.995484	0.994142	0.992958	0.993392	0.998935	0.994503	0.00320377			50.925	0.993175	1.00878	0.986922	0.987355	0.996745	1.00082	0.996685	1.00043	0.999055	1.00171	0.997167	0.00667174			50.925	1.00014	1.00327	0.999308	1.0014
55.93	0.992925	0.993299	0.998053	0.997594	0.999777	0.991552	0.9955	0.990113	1.01107	0.993011	0.996289	0.00603274			55.93	0.99763	0.997458	0.997129	0.999555	0.9917	0.99913	0.993903	0.994617	0.985781	0.995413	0.995232	0.00411178			55.93	0.992088	1.01909	0.983351	0.981541	0.993114	1.00071	0.995747	0.999586	0.999415	1.00213	0.996677	0.010571			55.93	1.00029	1.00294	0.99836	1.00366
60.92	0.996546	0.992686	0.998053	1.00092	0.996671	0.993825	0.996649	1.00141	1.01998	0.988014	0.998476	0.00851219			60.92	0.999915	0.999252	0.990496	0.990395	0.998672	0.990022	0.991848	0.999476	0.976972	0.993227	0.993027	0.00700164			60.92	0.99355	1.02871	0.984214	0.980424	0.990261	1.00034	0.991369	0.997044	0.999347	1.0036	0.996886	0.0133028			60.92	0.999045	1.00125	0.996637	1.00446
65.925	0.999128	0.993638	0.995717	1.00618	0.99068	0.994485	0.994495	1.01058	1.0207	0.981307	0.998691	0.0111463			65.925	0.99601	0.997758	0.991895	0.992821	0.99149	0.995863	0.992531	0.994415	0.976286	0.993319	0.992239	0.00595647			65.925	0.99754	1.03892	0.992614	0.979967	0.991568	0.999825	0.985117	0.996479	0.999379	1.00558	0.998699	0.0159744			65.925	0.996595	0.998997	0.994495	1.00365
70.916	0.995867	0.995899	0.997438	1.00268	0.987534	1.00046	1.01517	1.01436	1.0259	0.982789	1.00181	0.0132237			70.916	0.999816	0.99	0.997153	0.990658	0.999849	0.998586	0.994156	0.990994	0.972521	0.990919	0.992465	0.00804517			70.916	1.00002	1.04386	0.998758	0.980014	0.989827	0.999989	0.982536	0.994307	0.999734	1.01004	0.999909	0.0178469			70.916	0.994155	0.997687	0.992937	1.00744
75.923	0.986488	0.996022	0.997	1.01042	0.978672	0.994825	0.997996	1.00884	1.01853	0.97479	0.996358	0.0138492			75.923	0.982126	0.999141	0.991964	0.992032	0.996426	0.99414	0.99126	0.996748	0.953934	0.984216	0.988199	0.0131693			75.923	1.00088	1.0425	1.00408	0.980914	0.987394	0.998268	0.976917	0.990945	0.998326	1.01763	0.999787	0.0190856			75.923	0.989873	0.994009	0.989128	1.003
80.929	0.9849	0.997583	1.00184	1.01917	0.97117	0.994994	0.984069	1.00464	1.00861	0.964436	0.993141	0.0170115			80.929	0.99602	0.992202	0.995348	0.993765	0.990542	0.997231	0.993605	0.991107	0.940461	0.981763	0.987204	0.0169787			80.929	0.999026	1.03968	1.00599	0.978824	0.984012	0.996099	0.977137	0.988902	0.995371	1.02081	0.998585	0.0194674			80.929	0.985802	0.98911	0.984816	1.00286
85.918	0.940156	0.999742	1.00444	1.03299	0.968166	0.989103	0.943394	1.00212	0.99748	0.950312	0.982791	0.0308116			85.918	0.990146	0.982028	0.984854	0.98997	0.983527	0.98975	0.985123	0.992282	0.940179	0.980688	0.981855	0.0151525			85.918	0.992943	1.02948	1.00278	0.97386	0.977422	0.992776	0.974872	0.984057	0.99158	1.02139	0.994116	0.018973			85.918	0.980374	0.983134	0.980648	0.999257
90.928	0.923825	1.00579	1.01308	1.05037	0.966296	0.983587	0.907567	0.993993	0.99158	0.932401	0.976849	0.0444858			90.928	0.994484	0.987274	0.981112	0.984391	0.988515	0.982924	0.981235	0.997525	0.920699	0.974565	0.979272	0.0216379			90.928	0.984833	1.01823	0.995756	0.96819	0.967962	0.988496	0.97603	0.982302	0.988135	1.02765	0.989758	0.0197069			90.928	0.982438	0.980738	0.983163	0.995224
95.923	0.902427	1.00171	1.0095	1.05104	0.960465	0.972343	0.876985	0.983926	0.968749	0.91544	0.964259	0.0530098			95.923	0.957998	0.920297	0.901659	0.918448	0.944286	0.914502	0.936808	0.942058	0.914931	0.964508	0.93155	0.0206682			95.923	0.978068	1.00545	0.990674	0.963754	0.959311	0.986221	0.980567	0.981809	0.986949	1.03593	0.986873	0.0216118			95.923	0.984438	0.977442	0.984992	0.99319
100.917	0.875595	0.991068	1.00448	1.04517	0.96053	0.962673	0.861618	0.979315	0.941345	0.89289	0.951468	0.0591657			100.917	0.948294	0.908891	0.892218	0.908596	0.933183	0.906251	0.924895	0.93292	0.909216	0.957489	0.922195	0.0206911			100.917	0.967404	0.983852	0.977529	0.960526	0.947393	0.981633	0.978175	0.978141	0.982258	1.03654	0.979345	0.0231639			100.917	0.981814	0.974958	0.982875	0.986936
105.923	0.852593	0.980848	0.99964	1.03482	0.956923	0.943059	0.838981	0.969937	0.920193	0.873322	0.937031	0.0649807			105.923	0.939067	0.898246	0.880085	0.900649	0.924046	0.897969	0.914847	0.924071	0.888878	0.945028	0.911289	0.0215649			105.923	0.95565	0.965961	0.96389	0.953427	0.939653	0.975601	0.972486	0.972695	0.975549	1.03932	0.971423	0.0264912			105.923	0.979438	0.970105	0.983125	0.981314
110.915	0.835127	0.96265	0.986691	1.01702	0.948708	0.908612	0.814675	0.9549	0.897338	0.861902	0.918762	0.066685			110.915	0.926298	0.883916	0.865734	0.887651	0.913749	0.883712	0.901975	0.912805	0.859015	0.927828	0.896268	0.0240695			110.915	0.948073	0.954807	0.955134	0.948909	0.934729	0.969782	0.96733	0.969584	0.971017	1.04942	0.966879	0.0313407			110.915	0.976124	0.964816	0.979445	0.975886
115.925	0.822854	0.945752	0.973545	0.996495	0.940049	0.875863	0.7912	0.952397	0.879583	0.851784	0.902952	0.0684663			115.925	0.906602	0.868341	0.850937	0.875923	0.902266	0.872456	0.887657	0.901291	0.843597	0.912577	0.882165	0.0238259			115.925	0.938473	0.9522	0.941766	0.940254	0.929326	0.961411	0.959893	0.963529	0.963007	1.0587	0.960855	0.0364305			115.925	0.976031	0.960831	0.979453	0.973911
120.925	0.809267	0.928663	0.958618	0.979059	0.934872	0.849965	0.762473	0.948577	0.859012	0.838896	0.88694	0.0726036			120.925	0.889092	0.848837	0.827394	0.859862	0.885655	0.850552	0.871282	0.883275	0.819171	0.894859	0.862998	0.0263373			120.925	0.92889	0.956256	0.926763	0.930631	0.922041	0.950872	0.947694	0.955708	0.953187	1.06042	0.953246	0.039886			120.925	0.971257	0.955385	0.975452	0.96781
125.919	0.795121	0.912706	0.943673	0.961223	0.926695	0.824155	0.745916	0.945915	0.835412	0.824198	0.871501	0.0752238			125.919	0.86787	0.827862	0.80641	0.841074	0.867669	0.830354	0.854964	0.864	0.800353	0.874541	0.84351	0.0265703			125.919	0.917913	0.9608	0.915022	0.917615	0.915815	0.942224	0.938986	0.948741	0.947252	1.06216	0.946653	0.043775			125.919	0.967626	0.950472	0.971807	0.96568
130.925	0.782074	0.896284	0.927585	0.941788	0.924008	0.800586	0.72807	0.947064	0.817417	0.809707	0.857458	0.0785541			130.925	0.838511	0.798692	0.776681	0.81808	0.84491	0.80458	0.828695	0.84217	0.76576	0.848126	0.81662	0.02929			130.925	0.904904	0.965715	0.941066	0.882252	0.918362	0.916843	0.922414	0.930813	0.935834	1.04947	0.936767	0.0453669			130.925	0.962404	0.942457	0.965307	0.960199
135.919	0.77212	0.882852	0.912782	0.924784	0.924202	0.779578	0.711695	0.951855	0.801488	0.797208	0.845856	0.0827415			135.919	0.81051	0.769588	0.745157	0.796073	0.819737	0.777801	0.799088	0.816073	0.742918	0.829653	0.79066	0.030669			135.919	0.898065	0.958713	0.941594	0.87079	0.912481	0.909122	0.91944	0.925535	0.93181	1.04644	0.931399	0.0470244			135.919	0.955869	0.934522	0.959538	0.954875
140.93	0.763052	0.872217	0.900295	0.910655	0.925444	0.768804	0.686517	0.960503	0.789639	0.786084	0.836321	0.089033			140.93	0.779671	0.729305	0.706291	0.766037	0.780331	0.744734	0.749526	0.777715	0.718816	0.809242	0.756167	0.0321353			140.93	0.89129	0.94907	0.939144	0.862277	0.90529	0.902565	0.918202	0.920793	0.927411	1.03886	0.92549	0.0468713			140.93	0.95015	0.931049	0.954949	0.952046
145.928	0.752553	0.860807	0.887479	0.86601	0.924573	0.753373	0.673884	0.963737	0.775688	0.775211	0.823332	0.0907549			145.928	0.755706	0.70037	0.682176	0.743215	0.754696	0.719607	0.711793	0.755674	0.705263	0.792813	0.732131	0.0336997			145.928	0.884751	0.944112	0.935217	0.855909	0.899792	0.895115	0.913667	0.913682	0.919357	1.02998	0.919158	0.0463802			145.928	0.94344	0.92532	0.949328	0.949852
150.92	0.742063	0.850857	0.876296	0.864806	0.920972	0.736541	0.662452	0.958666	0.763623	0.763157	0.813943	0.0939599			150.92	0.732602	0.675093	0.66081	0.720909	0.734717	0.693666	0.673057	0.742003	0.671553	0.771922	0.707633	0.0376994			150.92	0.880541	0.941431	0.933456	0.850387	0.895559	0.88858	0.910412	0.906983	0.911914	1.02087	0.914013	0.0456683			150.92	0.938066	0.919227	0.946301	0.943361
155.922	0.732906	0.821342	0.857384	0.841245	0.917494	0.722898	0.659019	0.960022	0.753162	0.750575	0.801605	0.0941596			155.922	0.717525	0.657766	0.64126	0.705034	0.722551	0.661484	0.646031	0.733803	0.641417	0.752216	0.687909	0.0425707			155.922	0.875533	0.93485	0.9305	0.844392	0.888937	0.882226	0.906304	0.902321	0.904577	1.01159	0.908123	0.0448867			155.922	0.930906	0.911893	0.939857	0.94167
160.918	0.723707	0.812502	0.838696	0.830735	0.892235	0.710174	0.651229	0.95696	0.747268	0.738092	0.79016	0.0927417			160.918	0.707911	0.647655	0.63153	0.696489	0.714993	0.636276	0.635233	0.733081	0.611377	0.73584	0.675038	0.0471233			160.918	0.872214	0.93034	0.928673	0.841901	0.88639	0.876348	0.902904	0.896116	0.897628	1.0029	0.903541	0.0436231			160.918	0.921928	0.902004	0.931433	0.934443
165.923	0.715498	0.805912	0.828625	0.824161	0.866584	0.698375	0.649109	0.952327	0.73833	0.72784	0.780676	0.0910357			165.923	0.69907	0.633386	0.613796	0.695824	0.705649	0.617056	0.619972	0.732603	0.570319	0.723264	0.661094	0.0562607			165.923	0.868937	0.928149	0.925858	0.838495	0.882647	0.869601	0.89703	0.890882	0.889334	0.992893	0.898383	0.0424823			165.923	0.912446	0.892587	0.922103	0.925568
170.927	0.687385	0.800177	0.819299	0.807597	0.853058	0.689394	0.643211	0.916295	0.731882	0.718084	0.766638	0.0859513			170.927	0.681202	0.621176	0.603786	0.685942	0.693113	0.612232	0.61038	0.722831	0.520422	0.705922	0.645701	0.0624714			170.927	0.862698	0.919882	0.921284	0.833408	0.876112	0.863347	0.892372	0.88479	0.882297	0.985681	0.892187	0.0420609			170.927	0.906317	0.885812	0.91702	0.919651
175.927	0.679236	0.783902	0.821285	0.799498	0.82636	0.68539	0.639125	0.878182	0.725817	0.706901	0.75457	0.0779253			175.927	0.656779	0.60823	0.59221	0.678893	0.678353	0.610948	0.59824	0.707258	0.494788	0.697623	0.632332	0.0645402			175.927	0.858751	0.918407	0.917264	0.829051	0.871193	0.858082	0.887121	0.878365	0.875538	0.981015	0.887479	0.0424094			175.927	0.89943	0.878352	0.909461	0.91522
180.926	0.66024	0.786913	0.81152	0.789623	0.810194	0.676936	0.638841	0.822719	0.717808	0.694782	0.740958	0.0704334			180.926	0.637049	0.590772	0.574937	0.662265	0.660881	0.602775	0.580811	0.688086	0.475864	0.687241	0.616068	0.0651863			180.926	0.854212	0.913881	0.913402	0.825178	0.866117	0.85537	0.884487	0.876882	0.872364	0.979356	0.884125	0.0428474			180.926	0.890858	0.870945	0.901054	0.907655
185.918	0.652278	0.77138	0.803115	0.779762	0.786107	0.670271	0.632088	0.79711	0.711469	0.684796	0.728838	0.0656204			185.918	0.637764	0.579896	0.566033	0.653432	0.648685	0.597829	0.569954	0.673608	0.435575	0.673947	0.603672	0.0721909			185.918	0.84992	0.908563	0.908278	0.821995	0.862173	0.851976	0.881439	0.873204	0.867805	0.980196	0.880555	0.0437431			185.918	0.883319	0.86376	0.895422	0.902761
190.924	0.654881	0.776495	0.785437	0.76138	0.752054	0.665859	0.632121	0.75278	0.706142	0.675205	0.716235	0.0560152			190.924	0.629308	0.568743	0.556406	0.644785	0.636285	0.589872	0.560389	0.657268	0.42287	0.664376	0.59303	0.0722983			190.924	0.8477	0.906307	0.906148	0.820169	0.859124	0.84975	0.877925	0.870085	0.863565	0.980157	0.878093	0.044369			190.924	0.872239	0.855259	0.885588	0.894445
195.923	0.646587	0.762451	0.788448	0.742079	0.726075	0.663427	0.63003	0.687506	0.699787	0.664782	0.701117	0.052328			195.923	0.617947	0.557729	0.546284	0.633141	0.625221	0.578854	0.551492	0.643538	0.411347	0.660078	0.582563	0.072712			195.923	0.843163	0.897819	0.902407	0.817307	0.854262	0.847753	0.875612	0.868283	0.859962	0.981519	0.874809	0.0452204			195.923	0.864455	0.849462	0.879235	0.889586
200.93	0.639435	0.768298	0.77928	0.734041	0.712314	0.662055	0.626607	0.614311	0.693418	0.654696	0.688446	0.0585549			200.93	0.608539	0.548622	0.536786	0.622639	0.615927	0.571408	0.541288	0.63373	0.389904	0.663725	0.573257	0.0774068			200.93	0.840277	0.891689	0.897003	0.815726	0.850556	0.83992	0.866236	0.864252	0.849112	0.9985	0.871327	0.0508699			200.93	0.855582	0.842119	0.871264	0.882139
205.92	0.638636	0.756378	0.77954	0.718454	0.66212	0.659747	0.619957	0.566183	0.702758	0.6218	0.672557	0.0663091			205.92	0.599313	0.540172	0.526958	0.612196	0.608115	0.563718	0.529853	0.626696	0.391112	0.65921	0.565734	0.0756291			205.92	0.838782	0.890338	0.895306	0.814755	0.84895	0.839858	0.86306	0.8642	0.849145	1.00011	0.870451	0.0515063			205.92	0.849185	0.837202	0.865384	0.875504
210.924	0.623256	0.756952	0.776717	0.696918	0.668549	0.652177	0.614776	0.568409	0.72844	0.608029	0.669422	0.0689615			210.924	0.589213	0.531267	0.515924	0.598857	0.601035	0.55399	0.519501	0.620626	0.374719	0.647684	0.555282	0.0774325			210.924	0.830811	0.882219	0.884375	0.809402	0.840265	0.862638	0.865176	0.898502	0.889266	0.939219	0.870187	0.0372677			210.924	0.841161	0.831717	0.858484	0.868453
215.925	0.617472	0.747319	0.762442	0.685845	0.666939	0.655767	0.615751	0.569536	0.717009	0.60336	0.664144	0.0641956			215.925	0.581197	0.525618	0.507433	0.591692	0.597389	0.547452	0.511629	0.618149	0.363599	0.638689	0.548285	0.0789292			215.925	0.825502	0.874522	0.877329	0.80511	0.834407	0.864214	0.857613	0.885696	0.872424	0.973851	0.867067	0.045546			215.925	0.834517	0.825697	0.851614	0.861388
220.915	0.611306	0.736802	0.750735	0.673842	0.659891	0.655768	0.611667	0.567296	0.707815	0.597271	0.657239	0.0612709			220.915	0.575426	0.519738	0.500905	0.58349	0.591981	0.541629	0.504144	0.614402	0.364115	0.624489	0.542032	0.0764809			220.915	0.823486	0.872311	0.873971	0.804628	0.833928	0.860311	0.855754	0.884524	0.862507	0.975409	0.864683	0.0461298			220.915	0.828113	0.820558	0.8451	0.852944
225.924	0.604883	0.727479	0.73905	0.664069	0.649213	0.654922	0.609036	0.565872	0.697838	0.590922	0.650328	0.0584279			225.924	0.570997	0.515797	0.494614	0.576464	0.589184	0.535864	0.499417	0.611366	0.35648	0.623862	0.537404	0.078001			225.924	0.819891	0.869653	0.868402	0.802576	0.829018	0.860401	0.852378	0.883119	0.86015	0.973253	0.861884	0.046444			225.924	0.82227	0.813861	0.839421	0.845735
230.916	0.601729	0.720447	0.730628	0.657862	0.638863	0.65602	0.605525	0.562331	0.692585	0.587562	0.645355	0.0569365			230.916	0.565359	0.510768	0.488842	0.570456	0.583962	0.531589	0.492895	0.607342	0.340628	0.606118	0.529796	0.0794978			230.916	0.817693	0.86677	0.865094	0.801443	0.827352	0.857605	0.849763	0.881298	0.856609	0.972008	0.859564	0.0465188			230.916	0.816477	0.808566	0.832716	0.839108
235.926	0.599061	0.714366	0.724139	0.654191	0.632723	0.650967	0.601111	0.559332	0.686351	0.584832	0.640707	0.0556446			235.926	0.561418	0.507911	0.48599	0.566591	0.581031	0.529585	0.488477	0.60434	0.314891	0.587079	0.522731	0.0840683			235.926	0.815524	0.863445	0.861682	0.800291	0.824918	0.854648	0.846871	0.879769	0.852614	0.968434	0.85682	0.0460578			235.926	0.813006	0.802703	0.828777	0.833285
240.92	0.596526	0.708514	0.71806	0.650548	0.62733	0.648709	0.599536	0.560319	0.68202	0.582426	0.637399	0.0537735			240.92	0.554575	0.502484	0.480523	0.560918	0.575556	0.525091	0.482169	0.599102	0.314773	0.560102	0.515529	0.081009			240.92	0.813322	0.861387	0.859041	0.799015	0.821314	0.852272	0.844354	0.87811	0.850103	0.964877	0.854379	0.045718			240.92	0.808578	0.799886	0.825857	0.82795
245.93	0.592504	0.701041	0.710061	0.64645	0.620897	0.644159	0.593383	0.55753	0.675289	0.578136	0.631945	0.0524005			245.93	0.550691	0.499307	0.476873	0.557705	0.571855	0.521541	0.478129	0.595469	0.319423	0.533158	0.510415	0.0776583			245.93	0.809533	0.85483	0.854472	0.795573	0.818136	0.849438	0.840772	0.875341	0.846258	0.959024	0.850338	0.0450743			245.93	0.805465	0.795652	0.820577	0.823259
250.921	0.58928	0.694885	0.705667	0.642237	0.616648	0.639605	0.59343	0.558729	0.669981	0.576592	0.628705	0.0504039			250.921	0.543691	0.49319	0.470924	0.548565	0.565421	0.517424	0.471291	0.589255	0.309678	0.527855	0.503729	0.0784522			250.921	0.808346	0.854335	0.852956	0.794908	0.817591	0.847129	0.838724	0.872739	0.843181	0.954982	0.848489	0.044153			250.921	0.80049	0.791071	0.815256	0.818699
255.924	0.586689	0.689697	0.700091	0.637579	0.611836	0.639577	0.594576	0.554049	0.664633	0.57436	0.625309	0.0493626			255.924	0.539922	0.489811	0.467392	0.545299	0.561975	0.513863	0.466496	0.58691	0.318966	0.523706	0.501434	0.0751565			255.924	0.806152	0.852103	0.849857	0.793727	0.815394	0.845821	0.837103	0.871087	0.841625	0.954121	0.846699	0.0443748			255.924	0.796946	0.787867	0.812085	0.814387
260.914	0.584778	0.685416	0.694614	0.634004	0.607966	0.637891	0.593762	0.553744	0.66304	0.573889	0.62291	0.0479819			260.914	0.534223	0.485494	0.462369	0.539561	0.557386	0.50985	0.460549	0.582933	0.327482	0.521718	0.498157	0.0717924			260.914	0.801257	0.848668	0.843217	0.788882	0.810111	0.843945	0.83513	0.870525	0.839125	0.949715	0.843058	0.0447321			260.914	0.794386	0.785492	0.808916	0.812325
265.925	0.583494	0.680523	0.689373	0.629645	0.601992	0.636876	0.590695	0.550979	0.660974	0.571901	0.619645	0.0472866			265.925	0.530217	0.481705	0.459102	0.535346	0.553557	0.507609	0.456502	0.580079	0.335659	0.521215	0.496099	0.0688853			265.925	0.798896	0.844043	0.840875	0.786372	0.807978	0.842388	0.832381	0.869264	0.83748	0.947459	0.840714	0.0448167			265.925	0.787727	0.778565	0.802343	0.80457
270.924	0.581491	0.675815	0.681492	0.62468	0.595247	0.635337	0.591309	0.545811	0.652592	0.571084	0.615486	0.0457381			270.924	0.52701	0.478773	0.455798	0.532475	0.550203	0.504177	0.452913	0.576472	0.336457	0.518534	0.493281	0.0678478			270.924	0.796814	0.842372	0.838338	0.784207	0.805331	0.839827	0.830171	0.867554	0.835131	0.942887	0.838263	0.044251			270.924	0.785068	0.775913	0.799872	0.801216
275.918	0.58178	0.671527	0.676886	0.62078	0.590073	0.635619	0.592759	0.5397	0.649918	0.572067	0.613111	0.0452158			275.918	0.522439	0.475175	0.452425	0.527919	0.546515	0.502293	0.448567	0.573059	0.324892	0.51299	0.488627	0.0698035			275.918	0.794345	0.84014	0.835397	0.782388	0.8036	0.838353	0.82911	0.866277	0.834071	0.940662	0.836434	0.0442246			275.918	0.785047	0.776098	0.799647	0.799887
280.925	0.581666	0.667926	0.674842	0.617606	0.58565	0.63727	0.593603	0.539576	0.648977	0.571574	0.611869	0.0446547			280.925	0.518712	0.471945	0.449586	0.524782	0.543266	0.499422	0.444766	0.570533	0.316999	0.510556	0.485057	0.0711483			280.925	0.791819	0.837136	0.831369	0.780219	0.801025	0.836401	0.825492	0.864261	0.831603	0.934971	0.83343	0.0434195			280.925	0.783612	0.77385	0.797915	0.797181
285.926	0.581201	0.663937	0.670472	0.614003	0.580948	0.634696	0.594532	0.535905	0.64584	0.571494	0.609303	0.0439154			285.926	0.514431	0.46842	0.445739	0.520578	0.540032	0.494946	0.440943	0.567425	0.322033	0.507195	0.482174	0.0689458			285.926	0.79154	0.83691	0.829536	0.779923	0.800069	0.834959	0.825615	0.862123	0.830159	0.933966	0.83248	0.0431456			285.926	0.781713	0.772031	0.79746	0.796635
290.922	0.580487	0.659813	0.666519	0.609028	0.575537	0.634069	0.597591	0.532711	0.641896	0.570944	0.60686	0.0433159			290.922	0.5102	0.465231	0.442565	0.516555	0.536764	0.493629	0.436954	0.56461	0.312326	0.503274	0.478211	0.0706413			290.922	0.790354	0.836287	0.827117	0.779118	0.799581	0.832634	0.824043	0.860462	0.826865	0.930939	0.83074	0.0425537			290.922	0.780419	0.771251	0.795563	0.794113
295.915	0.579523	0.65424	0.658179	0.604161	0.570322	0.633574	0.599859	0.531339	0.636255	0.570594	0.603805	0.0415266			295.915	0.506925	0.463466	0.44039	0.512726	0.534595	0.490811	0.434549	0.563101	0.325287	0.504625	0.477648	0.0668285			295.915	0.788055	0.83266	0.823796	0.777782	0.796878	0.830884	0.822207	0.858642	0.825201	0.925206	0.828131	0.0415838			295.915	0.779178	0.768977	0.794088	0.792102
300.917	0.580576	0.652514	0.655799	0.602043	0.566685	0.634008	0.603665	0.529443	0.635433	0.570135	0.60303	0.0415885			300.917	0.500916	0.45984	0.436491	0.508457	0.531157	0.485598	0.430109	0.561391	0.32697	0.504376	0.474531	0.0658466			300.917	0.786801	0.832569	0.82059	0.776558	0.795907	0.829079	0.821036	0.856594	0.823868	0.921884	0.826489	0.0409947			300.917	0.776783	0.767958	0.793506	0.789808
305.923	0.580188	0.648626	0.651134	0.597804	0.563088	0.635207	0.610648	0.530628	0.629791	0.569078	0.601619	0.0404445			305.923	0.501397	0.458877	0.434855	0.506083	0.530276	0.483789	0.428484	0.561044	0.333243	0.502547	0.47406	0.0641868			305.923	0.785297	0.83025	0.818148	0.77546	0.793561	0.828095	0.819651	0.855976	0.822979	0.916942	0.824636	0.040204			305.923	0.775619	0.766269	0.790438	0.787378
310.924	0.580838	0.645901	0.646498	0.595407	0.561178	0.635173	0.613478	0.527997	0.626944	0.569266	0.600268	0.040052			310.924	0.496642	0.455315	0.431335	0.501571	0.527023	0.48083	0.423973	0.558578	0.331159	0.501504	0.470793	0.0641298			310.924	0.784267	0.828166	0.815131	0.775611	0.792642	0.826597	0.818682	0.854563	0.821352	0.912877	0.822989	0.0392493			310.924	0.773538	0.764656	0.787573	0.785607
315.927	0.582036	0.643844	0.643805	0.593758	0.559406	0.634957	0.615829	0.528821	0.624172	0.570121	0.599675	0.0392509			315.927	0.495496	0.454501	0.430035	0.498964	0.526174	0.479748	0.421553	0.558552	0.332643	0.498763	0.469643	0.063647			315.927	0.782606	0.827748	0.81262	0.775008	0.792404	0.82396	0.817747	0.851705	0.818312	0.907866	0.820998	0.0380612			315.927	0.774597	0.764596	0.79005	0.7832
320.918	0.58304	0.641378	0.640098	0.590029	0.557654	0.634364	0.623892	0.528402	0.62293	0.57059	0.599238	0.0391055			320.918	0.492419	0.453434	0.429011	0.494931	0.524415	0.478571	0.420058	0.557675	0.323463	0.497449	0.467143	0.065353			320.918	0.782327	0.825764	0.810125	0.775544	0.790553	0.823277	0.817138	0.850876	0.817441	0.905161	0.819821	0.0374527			320.918	0.772507	0.763724	0.788286	0.782365
325.928	0.585522	0.640484	0.637915	0.589176	0.557841	0.636057	0.626727	0.530895	0.623182	0.572553	0.600035	0.0383859			325.928	0.490005	0.451653	0.426921	0.492195	0.522709	0.476504	0.41761	0.5568	0.33033	0.496235	0.466096	0.0634458			325.928	0.780868	0.825274	0.805918	0.77472	0.788911	0.822534	0.816559	0.850248	0.816587	0.902584	0.81842	0.037289			325.928	0.772138	0.763788	0.786783	0.781887
330.919	0.58789	0.639222	0.636203	0.588088	0.557927	0.636963	0.631171	0.532958	0.624365	0.575082	0.600987	0.0379254			330.919	0.487031	0.448646	0.423239	0.487689	0.519809	0.472627	0.413557	0.5552	0.332355	0.496482	0.463664	0.0627377			330.919	0.778708	0.819282	0.802545	0.773845	0.78679	0.821453	0.816784	0.848741	0.815826	0.89905	0.816302	0.0368352			330.919	0.771518	0.762526	0.786299	0.779079
335.926	0.591147	0.64062	0.636501	0.588468	0.559965	0.638649	0.636218	0.5348	0.626168	0.577529	0.603007	0.0379361			335.926	0.488003	0.449851	0.424071	0.487841	0.52013	0.473972	0.414237	0.555389	0.332456	0.496074	0.464202	0.0626716			335.926	0.778927	0.821607	0.80068	0.775436	0.786019	0.820615	0.816219	0.848564	0.815644	0.896341	0.816005	0.0360885			335.926	0.771262	0.761949	0.785381	0.778793
340.919	0.592381	0.640299	0.63381	0.587313	0.561317	0.641175	0.636059	0.536371	0.62379	0.579352	0.603187	0.0371447			340.919	0.484558	0.44788	0.422416	0.482657	0.518542	0.471005	0.411471	0.554682	0.326293	0.492399	0.46119	0.0636457			340.919	0.778283	0.819267	0.796953	0.775642	0.78668	0.818923	0.815178	0.846502	0.813696	0.892297	0.814342	0.034997			340.919	0.769665	0.760606	0.784069	0.777214
345.92	0.594878	0.641381	0.635684	0.587534	0.563034	0.644025	0.642191	0.539636	0.6264	0.580618	0.605538	0.0375083			345.92	0.481855	0.446882	0.421293	0.480567	0.516926	0.469922	0.409759	0.553458	0.334991	0.491328	0.460698	0.0612575			345.92	0.776846	0.815792	0.79372	0.776272	0.784875	0.818614	0.815162	0.846233	0.812873	0.890153	0.813054	0.0348326			345.92	0.76791	0.7604	0.782721	0.776331
350.92	0.596107	0.641001	0.63364	0.587321	0.564633	0.643103	0.646171	0.541828	0.625278	0.582534	0.606162	0.0367838			350.92	0.481081	0.446874	0.421125	0.478379	0.516243	0.470322	0.408433	0.552996	0.340094	0.490514	0.460606	0.0599517			350.92	0.77895	0.819603	0.792948	0.779556	0.786198	0.818242	0.815614	0.845154	0.81377	0.887162	0.81372	0.0333426			350.92	0.768472	0.760396	0.782555	0.77627
355.914	0.598595	0.642248	0.63364	0.58775	0.566613	0.646563	0.651234	0.542606	0.627336	0.584181	0.608077	0.0374397			355.914	0.481657	0.448018	0.422503	0.478338	0.516214	0.472341	0.408521	0.553396	0.343876	0.491329	0.461619	0.0591422			355.914	0.775985	0.815519	0.787339	0.777596	0.783358	0.817873	0.815428	0.844956	0.81352	0.885295	0.811687	0.0340383			355.914	0.76765	0.761506	0.78244	0.775514
360.914	0.600487	0.643653	0.63421	0.588712	0.568461	0.648862	0.654508	0.544364	0.626734	0.586394	0.609639	0.0374508			360.914	0.47949	0.447698	0.422438	0.47594	0.515556	0.471245	0.407866	0.552737	0.345524	0.489843	0.460834	0.0584196			360.914	0.776111	0.814703	0.784096	0.779074	0.782802	0.817344	0.81304	0.84465	0.813171	0.883006	0.8108	0.0335577			360.914	0.766181	0.76008	0.780525	0.773228
365.921	0.603659	0.647047	0.636804	0.591266	0.5727	0.651243	0.660158	0.549089	0.628766	0.589107	0.612984	0.0372678			365.921	0.481115	0.449697	0.42394	0.477577	0.517551	0.473596	0.409402	0.554547	0.348345	0.491399	0.462717	0.0582489			365.921	0.775543	0.813279	0.780113	0.780377	0.782297	0.817499	0.815312	0.844056	0.814122	0.881283	0.810388	0.0334619			365.921	0.765413	0.759472	0.780511	0.770695
370.927	0.604736	0.648147	0.637571	0.593109	0.575024	0.655212	0.666848	0.551617	0.629084	0.590537	0.615189	0.0378739			370.927	0.482715	0.452964	0.427726	0.477805	0.519854	0.47676	0.411803	0.55653	0.349387	0.49143	0.464697	0.0581482			370.927	0.774896	0.81299	0.776509	0.782122	0.781872	0.816799	0.813945	0.842575	0.813431	0.879931	0.809507	0.0332563			370.927	0.765281	0.760235	0.778605	0.770807
375.917	0.609785	0.653067	0.641296	0.598165	0.579895	0.656181	0.666059	0.554254	0.633157	0.595968	0.618783	0.0368561			375.917	0.485853	0.457078	0.430975	0.480593	0.522796	0.481642	0.414147	0.559826	0.349077	0.492744	0.467473	0.0589166			375.917	0.773917	0.808615	0.773865	0.782304	0.781865	0.817747	0.815206	0.843905	0.814854	0.878912	0.809119	0.0336148			375.917	0.764121	0.759941	0.778532	0.769712
380.923	0.613812	0.657699	0.647136	0.602086	0.584965	0.660174	0.671546	0.560835	0.636452	0.600109	0.623481	0.0366072			380.923	0.48935	0.460837	0.434615	0.482366	0.525639	0.484819	0.417027	0.562773	0.351701	0.492347	0.470147	0.0587703			380.923	0.775594	0.810281	0.772786	0.785463	0.783489	0.818751	0.817065	0.844566	0.816006	0.878791	0.810279	0.0332707			380.923	0.765152	0.760702	0.77825	0.770089
385.918	0.616593	0.659951	0.647043	0.604588	0.588524	0.664894	0.67267	0.562753	0.6369	0.602102	0.625602	0.0364024			385.918	0.493114	0.465172	0.438422	0.485207	0.528851	0.488545	0.420152	0.566446	0.359168	0.494826	0.47399	0.0578512			385.918	0.776424	0.808528	0.771704	0.787317	0.784574	0.819309	0.817254	0.845326	0.816533	0.87759	0.810456	0.0329196			385.918	0.764054	0.760118	0.777534	0.769031
390.926	0.620701	0.663431	0.652053	0.607878	0.591583	0.667489	0.678324	0.568549	0.64112	0.60739	0.629852	0.0362203			390.926	0.497996	0.469957	0.44324	0.490136	0.531853	0.49543	0.42402	0.570108	0.361388	0.496076	0.47802	0.0580678			390.926	0.778572	0.809317	0.772388	0.790948	0.787226	0.820199	0.8187	0.845959	0.818118	0.878953	0.812038	0.032551			390.926	0.763376	0.76121	0.777927	0.769964
395.918	0.625057	0.668102	0.655091	0.611553	0.596485	0.675053	0.68498	0.56876	0.64249	0.610344	0.633792	0.0376693			395.918	0.502591	0.47295	0.446755	0.493254	0.534267	0.497369	0.426789	0.572056	0.364224	0.496121	0.480638	0.0577862			395.918	0.779815	0.806581	0.771957	0.793577	0.788157	0.820097	0.818449	0.84608	0.818032	0.879577	0.812232	0.0323997			395.918	0.765396	0.76219	0.778496	0.769492
400.928	0.628844	0.671486	0.659528	0.615465	0.600403	0.677953	0.689806	0.576323	0.649686	0.614408	0.63839	0.0370671			400.928	0.507395	0.477823	0.451198	0.496065	0.538585	0.502532	0.430223	0.576538	0.36532	0.497407	0.484309	0.0585462			400.928	0.781166	0.808044	0.771613	0.795517	0.790001	0.821987	0.820164	0.847597	0.820049	0.878807	0.813495	0.0321322			400.928	0.764265	0.763342	0.778468	0.770402
405.92	0.633865	0.675033	0.661964	0.620031	0.603042	0.677883	0.691881	0.576319	0.650958	0.620385	0.641136	0.0367967			405.92	0.512301	0.482358	0.454962	0.500303	0.541883	0.507348	0.434307	0.579608	0.365327	0.498628	0.487702	0.0592346			405.92	0.78036	0.804289	0.769897	0.79647	0.789095	0.823605	0.823168	0.848788	0.821567	0.879498	0.813674	0.0330509			405.92	0.765601	0.76407	0.778587	0.770267
410.926	0.635647	0.67609	0.661984	0.620369	0.605977	0.679311	0.692754	0.581417	0.650579	0.621438	0.642557	0.0357446			410.926	0.519249	0.488109	0.46072	0.505052	0.546078	0.513028	0.4392	0.583932	0.379227	0.504177	0.493877	0.0570995			410.926	0.782198	0.804263	0.771586	0.799356	0.791192	0.825258	0.824596	0.849252	0.823246	0.880428	0.815137	0.0326713			410.926	0.76427	0.763126	0.777692	0.769322
415.915	0.639699	0.679342	0.66706	0.624944	0.60972	0.682978	0.700896	0.583813	0.657661	0.625623	0.647174	0.0367274			415.915	0.524235	0.492276	0.464553	0.507712	0.549744	0.516665	0.44319	0.587373	0.385835	0.506379	0.497796	0.0563741			415.915	0.784324	0.8059	0.773169	0.802028	0.793922	0.827363	0.826678	0.851722	0.825406	0.882373	0.817288	0.0326921			415.915	0.764673	0.764412	0.778258	0.770204
420.921	0.646081	0.685466	0.672243	0.631125	0.616072	0.690794	0.699529	0.592236	0.662921	0.63193	0.65284	0.0351854			420.921	0.52843	0.495755	0.467078	0.509885	0.552728	0.520261	0.445304	0.590609	0.395445	0.512081	0.501758	0.0552238			420.921	0.786812	0.809429	0.774312	0.805321	0.795916	0.828859	0.829841	0.851835	0.826304	0.883546	0.819218	0.0322432			420.921	0.764584	0.765956	0.777645	0.770295
425.916	0.649753	0.688313	0.676152	0.633706	0.619037	0.691038	0.704008	0.593366	0.668007	0.635059	0.655844	0.0355753			425.916	0.533804	0.500607	0.472191	0.513444	0.556733	0.525523	0.450204	0.594341	0.401156	0.515279	0.506328	0.0547217			425.916	0.787281	0.80985	0.774897	0.805802	0.796305	0.830506	0.831957	0.853161	0.828949	0.884536	0.820324	0.032605			425.916	0.767357	0.767293	0.779517	0.771003
430.928	0.652767	0.690854	0.678416	0.636897	0.622963	0.691204	0.70543	0.599775	0.668659	0.638776	0.658574	0.0340239			430.928	0.538673	0.50419	0.474929	0.517083	0.55984	0.529063	0.452995	0.597317	0.398834	0.518729	0.509165	0.0560599			430.928	0.791647	0.811605	0.779099	0.811711	0.801307	0.832507	0.834508	0.854577	0.829596	0.884911	0.823147	0.0311526			430.928	0.766603	0.768933	0.779625	0.77131
435.92	0.656983	0.695399	0.68259	0.64215	0.628396	0.698252	0.70995	0.605006	0.6722	0.642653	0.663358	0.034009			435.92	0.544007	0.508849	0.479422	0.520428	0.563857	0.533431	0.457657	0.601327	0.415093	0.520902	0.514497	0.0533911			435.92	0.792923	0.811426	0.779697	0.813631	0.80217	0.835582	0.838027	0.856995	0.833351	0.888407	0.825221	0.0321646			435.92	0.767371	0.767872	0.780343	0.769883
440.926	0.660622	0.697871	0.68743	0.645226	0.632905	0.695609	0.713937	0.610477	0.676597	0.64657	0.666724	0.0329525			440.926	0.548418	0.512738	0.483292	0.523326	0.567078	0.537854	0.46108	0.603944	0.415453	0.525448	0.517863	0.0539405			440.926	0.796527	0.814531	0.782926	0.817786	0.806099	0.835451	0.838771	0.856254	0.832502	0.889012	0.826986	0.0307135			440.926	0.768332	0.769749	0.780783	0.77231
445.916	0.663635	0.700666	0.688725	0.64891	0.634762	0.700944	0.719979	0.615727	0.679004	0.649711	0.670206	0.0331852			445.916	0.554043	0.51788	0.487452	0.526873	0.572118	0.541757	0.466643	0.608794	0.41966	0.530653	0.522587	0.0540634			445.916	0.799373	0.818087	0.784954	0.82149	0.809101	0.838408	0.84167	0.857922	0.83606	0.891425	0.829849	0.0305765			445.916	0.76751	0.769817	0.780837	0.77057
450.925	0.66745	0.703725	0.692345	0.652696	0.639275	0.703494	0.727886	0.619638	0.684682	0.653328	0.674452	0.03365			450.925	0.559226	0.522567	0.49214	0.531813	0.576088	0.546653	0.470093	0.612782	0.430308	0.534843	0.527651	0.0528057			450.925	0.800074	0.81569	0.785924	0.822639	0.809965	0.840413	0.844758	0.859571	0.837297	0.892329	0.830866	0.0309658			450.925	0.767933	0.771266	0.780697	0.771182
455.92	0.671541	0.706644	0.695447	0.656096	0.643961	0.703599	0.728759	0.626061	0.687302	0.657771	0.677718	0.0320233			455.92	0.564783	0.527494	0.496379	0.535702	0.580265	0.552379	0.47481	0.617206	0.432326	0.536097	0.531744	0.0533377			455.92	0.80269	0.81826	0.788416	0.826197	0.81263	0.841857	0.847496	0.861825	0.838887	0.893274	0.833153	0.0304991			455.92	0.768255	0.771634	0.780998	0.771639
460.926	0.676231	0.709338	0.697393	0.660079	0.646556	0.710237	0.734993	0.630802	0.690656	0.661745	0.681803	0.0324312			460.926	0.568559	0.531327	0.500078	0.539073	0.583765	0.556482	0.478263	0.620272	0.445846	0.538973	0.536264	0.0512662			460.926	0.805471	0.820185	0.790293	0.829175	0.815564	0.842971	0.848269	0.860774	0.8395	0.89293	0.834513	0.0294005			460.926	0.769628	0.773253	0.782732	0.773106
465.921	0.679718	0.713093	0.701842	0.666354	0.650287	0.711401	0.73747	0.636986	0.69361	0.666961	0.685772	0.0312738			465.921	0.572936	0.535111	0.50301	0.542243	0.587142	0.560076	0.481551	0.623516	0.444039	0.54088	0.53905	0.0523862			465.921	0.807621	0.821725	0.792177	0.832602	0.818081	0.845619	0.850669	0.863596	0.842467	0.895507	0.837006	0.0296353			465.921	0.770288	0.775064	0.783433	0.775081
470.914	0.683724	0.716846	0.707409	0.670658	0.654453	0.713444	0.743489	0.641832	0.698917	0.670757	0.690153	0.0314135			470.914	0.578581	0.540192	0.507895	0.547574	0.5915	0.565245	0.486477	0.627375	0.462478	0.549012	0.545633	0.0495971			470.914	0.810113	0.82267	0.794449	0.835099	0.820385	0.848104	0.854605	0.864714	0.844845	0.898426	0.839341	0.0298137			470.914	0.770717	0.776456	0.783857	0.775177
475.925	0.687058	0.719033	0.710238	0.673745	0.659131	0.715197	0.73962	0.649413	0.703212	0.6736	0.693025	0.0290108			475.925	0.582861	0.544731	0.511661	0.550275	0.595666	0.569237	0.490598	0.631454	0.465218	0.554625	0.549633	0.0498937			475.925	0.817944	0.831106	0.79869	0.840519	0.826544	0.850424	0.856465	0.866445	0.846728	0.899313	0.843418	0.0278468			475.925	0.772627	0.776857	0.785864	0.777629
480.916	0.69065	0.722602	0.712359	0.678374	0.664059	0.717763	0.742866	0.654467	0.703977	0.677734	0.696485	0.0281361			480.916	0.58855	0.549736	0.516561	0.555126	0.599873	0.575278	0.494799	0.635761	0.480824	0.56008	0.555659	0.0479881			480.916	0.81575	0.828553	0.799271	0.840606	0.825872	0.852122	0.859017	0.867903	0.848239	0.900899	0.843823	0.0288588			480.916	0.773304	0.779364	0.785366	0.778419
485.922	0.694849	0.727546	0.720678	0.68335	0.668704	0.720063	0.746163	0.657368	0.709175	0.683194	0.701109	0.0282349			485.922	0.592812	0.553525	0.519982	0.559762	0.603334	0.580346	0.498671	0.638958	0.482279	0.560649	0.559032	0.0483495			485.922	0.81766	0.828976	0.800291	0.843076	0.827735	0.853267	0.86069	0.868042	0.8485	0.902248	0.845048	0.0287517			485.922	0.774387	0.779434	0.786817	0.777632
490.928	0.697769	0.730318	0.723585	0.68684	0.674068	0.723318	0.747317	0.662356	0.711535	0.686243	0.704335	0.0272033			490.928	0.597791	0.558594	0.524686	0.563383	0.607418	0.585013	0.50323	0.642564	0.486351	0.561215	0.563025	0.0482316			490.928	0.820533	0.831381	0.802833	0.846418	0.830184	0.854801	0.861928	0.869323	0.85024	0.903992	0.847163	0.0283208			490.928	0.774929	0.781149	0.78757	0.778945
495.914	0.700559	0.732969	0.724837	0.689538	0.676963	0.727081	0.74552	0.662523	0.712725	0.688655	0.706137	0.0268085			495.914	0.603171	0.56382	0.530512	0.569063	0.611619	0.59122	0.508631	0.646588	0.483813	0.567046	0.567548	0.0493174			495.914	0.822305	0.832333	0.804182	0.848858	0.832069	0.857348	0.864461	0.87106	0.852712	0.903882	0.848921	0.0281008			495.914	0.774967	0.782289	0.788141	0.780678
500.919	0.703674	0.735789	0.727479	0.692736	0.680895	0.730995	0.746701	0.671975	0.715064	0.693049	0.709836	0.0251708			500.919	0.608201	0.568634	0.535433	0.573652	0.616251	0.596638	0.513497	0.650715	0.492311	0.570298	0.572563	0.048529			500.919	0.823503	0.83375	0.805401	0.850562	0.833519	0.858375	0.864915	0.871573	0.852796	0.905743	0.850014	0.0280877			500.919	0.775541	0.783643	0.788031	0.779785
505.914	0.707672	0.738501	0.73158	0.697035	0.686192	0.732159	0.750574	0.674938	0.71965	0.6968	0.71351	0.024786			505.914	0.612301	0.572347	0.53922	0.576405	0.619394	0.600675	0.517053	0.653409	0.496692	0.575052	0.576255	0.0482273			505.914	0.826352	0.834623	0.807283	0.853363	0.836295	0.860207	0.8665	0.872894	0.854556	0.907732	0.851981	0.0279576			505.914	0.776686	0.785113	0.789635	0.781941
510.922	0.712008	0.744004	0.736189	0.70307	0.692621	0.738029	0.751053	0.681068	0.721563	0.701007	0.718061	0.0237323			510.922	0.616639	0.57617	0.542696	0.580581	0.622893	0.605778	0.520866	0.656317	0.507666	0.580253	0.580986	0.0469006			510.922	0.829823	0.839041	0.809585	0.857174	0.838417	0.863541	0.86994	0.875052	0.857365	0.911197	0.855113	0.0280726			510.922	0.7783	0.786714	0.791372	0.783534
515.914	0.716162	0.748499	0.743577	0.707187	0.697935	0.742503	0.755417	0.687246	0.726327	0.704729	0.722958	0.0236951			515.914	0.620675	0.580024	0.546307	0.584841	0.626502	0.610499	0.524342	0.659597	0.510542	0.585594	0.584892	0.0470881			515.914	0.832309	0.84143	0.811579	0.860177	0.841349	0.865104	0.872114	0.875654	0.859186	0.909575	0.856848	0.027041			515.914	0.778159	0.786851	0.791	0.784078
520.923	0.720613	0.754328	0.747916	0.715105	0.706215	0.746598	0.758851	0.696536	0.729872	0.707293	0.728333	0.0223708			520.923	0.625481	0.584135	0.551348	0.587814	0.630607	0.61424	0.529219	0.662612	0.52108	0.590501	0.589704	0.0456371			520.923	0.83715	0.844805	0.815754	0.865595	0.845578	0.866773	0.874097	0.876508	0.859919	0.912422	0.85986	0.0262784			520.923	0.778425	0.788473	0.791683	0.785157
525.921	0.723744	0.75816	0.751003	0.720528	0.711692	0.749463	0.764584	0.703008	0.731876	0.710608	0.732467	0.0219097			525.921	0.629713	0.586128	0.553309	0.592287	0.633154	0.61631	0.531692	0.666138	0.539966	0.595881	0.594458	0.043505			525.921	0.838005	0.846704	0.816387	0.865836	0.846566	0.867965	0.875113	0.875938	0.860241	0.912832	0.860559	0.0260581			525.921	0.780376	0.790688	0.79392	0.7875
530.928	0.726423	0.760935	0.753636	0.723967	0.713924	0.753538	0.77203	0.704105	0.733579	0.712788	0.735493	0.0231463			530.928	0.634469	0.590381	0.557941	0.595349	0.63693	0.62089	0.535181	0.669237	0.534286	0.599485	0.597415	0.0448683			530.928	0.841838	0.850473	0.818274	0.870692	0.85032	0.87173	0.879515	0.8795	0.863422	0.916913	0.864268	0.0265352			530.928	0.783786	0.793454	0.796296	0.787797
535.925	0.729261	0.763923	0.757911	0.727822	0.717422	0.756594	0.776928	0.710124	0.736459	0.715774	0.739222	0.0230736			535.925	0.639321	0.595039	0.562311	0.598412	0.64086	0.626106	0.539421	0.673254	0.544657	0.601663	0.602104	0.0439723			535.925	0.843204	0.850077	0.81761	0.8732	0.850976	0.871613	0.879438	0.879297	0.862769	0.914195	0.864238	0.0259987			535.925	0.785084	0.794399	0.798107	0.791216
540.922	0.731879	0.765523	0.75732	0.729866	0.72058	0.758129	0.781299	0.714337	0.736723	0.717919	0.741358	0.022779			540.922	0.643197	0.598963	0.567061	0.602557	0.644613	0.63052	0.544768	0.675671	0.544925	0.603405	0.605568	0.0439594			540.922	0.846141	0.852156	0.819627	0.87475	0.853275	0.874628	0.881302	0.881264	0.865378	0.917555	0.866608	0.0261856			540.922	0.785551	0.796149	0.798884	0.791074
545.917	0.734907	0.765582	0.755853	0.728889	0.721216	0.763108	0.785285	0.721622	0.740601	0.719338	0.74364	0.0226697			545.917	0.648126	0.603598	0.571563	0.607778	0.648584	0.635754	0.548011	0.679618	0.553198	0.608062	0.610429	0.0435209			545.917	0.845279	0.85069	0.818118	0.874824	0.853426	0.877128	0.885807	0.882554	0.867153	0.920597	0.867558	0.0277699			545.917	0.786971	0.797539	0.800276	0.793312
550.923	0.738787	0.767533	0.756449	0.72971	0.722007	0.765868	0.791223	0.727497	0.742485	0.722821	0.746438	0.023084			550.923	0.652479	0.607554	0.575567	0.611448	0.652691	0.639627	0.552791	0.683435	0.557025	0.610241	0.614286	0.0434444			550.923	0.845739	0.849088	0.817807	0.87512	0.853702	0.878783	0.886491	0.884689	0.86819	0.921016	0.868062	0.0282353			550.923	0.789345	0.799585	0.801727	0.795042
555.921	0.741871	0.768754	0.757845	0.73066	0.72295	0.7687	0.794686	0.72918	0.747151	0.725549	0.748735	0.023464			555.921	0.657375	0.612486	0.5803	0.615379	0.657221	0.643893	0.557992	0.687639	0.562828	0.614476	0.618959	0.043096			555.921	0.846679	0.849289	0.8174	0.877186	0.854269	0.880164	0.886875	0.884013	0.869428	0.921288	0.868659	0.0283547			555.921	0.78924	0.80129	0.801818	0.797356
560.913	0.744979	0.77006	0.757451	0.732226	0.723951	0.772713	0.795652	0.729097	0.748572	0.728735	0.750344	0.0234937			560.913	0.661716	0.616686	0.584737	0.618274	0.660824	0.648238	0.561648	0.69059	0.565388	0.618583	0.622668	0.0431571			560.913	0.847569	0.849457	0.8164	0.87932	0.854003	0.882537	0.890606	0.886913	0.870812	0.924015	0.870163	0.0296774			560.913	0.789904	0.802027	0.802682	0.79661
565.913	0.747737	0.770854	0.75674	0.7318	0.725545	0.776828	0.800217	0.72479	0.748523	0.73227	0.75153	0.0249107			565.913	0.667595	0.623026	0.592439	0.623134	0.666877	0.654206	0.569911	0.695588	0.578105	0.626315	0.62972	0.0414785			565.913	0.847451	0.849824	0.813882	0.879397	0.852998	0.884196	0.891907	0.88699	0.872161	0.925111	0.870392	0.030646			565.913	0.790801	0.803709	0.803439	0.798928
570.926	0.75179	0.773387	0.759186	0.732693	0.728805	0.780315	0.802909	0.731248	0.754092	0.734082	0.754851	0.024694			570.926	0.672506	0.627578	0.597582	0.626809	0.670463	0.658966	0.572741	0.699098	0.586475	0.629651	0.634187	0.040991			570.926	0.848887	0.852378	0.813984	0.881814	0.854262	0.885798	0.894425	0.88939	0.873441	0.927263	0.872164	0.0311761			570.926	0.792858	0.805446	0.805381	0.798617
575.92	0.754066	0.774568	0.759336	0.733851	0.731943	0.782959	0.810608	0.730595	0.754161	0.736577	0.756866	0.0261541			575.92	0.676253	0.631604	0.601597	0.629763	0.674989	0.661058	0.578658	0.703417	0.591599	0.635069	0.638401	0.0404941			575.92	0.852014	0.853155	0.816557	0.885769	0.856992	0.886808	0.894324	0.890323	0.873532	0.927133	0.873661	0.0303884			575.92	0.794885	0.807197	0.808225	0.801499
580.924	0.758498	0.777823	0.76346	0.736807	0.732657	0.786909	0.81066	0.733567	0.758393	0.739996	0.759877	0.0258398			580.924	0.681645	0.637536	0.608209	0.634495	0.680314	0.667345	0.585547	0.707879	0.599048	0.639007	0.644103	0.0397726			580.924	0.853684	0.853498	0.818658	0.887939	0.859099	0.889805	0.898036	0.892476	0.876703	0.928992	0.875889	0.0306898			580.924	0.796837	0.810789	0.809212	0.80381
585.925	0.761371	0.780114	0.763169	0.739907	0.73623	0.788529	0.815068	0.739952	0.760443	0.742953	0.762774	0.0254895			585.925	0.686506	0.642048	0.611884	0.638183	0.68415	0.672377	0.589662	0.711422	0.606902	0.645973	0.648911	0.0393425			585.925	0.855307	0.854213	0.819558	0.890524	0.859559	0.891238	0.898997	0.892568	0.877186	0.93166	0.877081	0.031079			585.925	0.797776	0.81123	0.811368	0.804621
590.915	0.765796	0.784989	0.769719	0.744462	0.743058	0.795618	0.818193	0.752857	0.764403	0.746757	0.768585	0.0245962			590.915	0.691326	0.646609	0.615797	0.642244	0.688562	0.676296	0.592795	0.715884	0.61594	0.64809	0.653354	0.0391467			590.915	0.858204	0.856614	0.822099	0.892549	0.862319	0.892934	0.900979	0.893947	0.878073	0.932174	0.878989	0.0304816			590.915	0.799845	0.81301	0.812449	0.806335
595.913	0.76969	0.789349	0.773524	0.750418	0.748749	0.799003	0.825704	0.760463	0.76594	0.750529	0.773337	0.0248132			595.913	0.695339	0.65155	0.621838	0.64619	0.692483	0.682164	0.596079	0.720338	0.619789	0.653307	0.657908	0.0392403			595.913	0.859274	0.857172	0.822703	0.894369	0.863434	0.894793	0.903513	0.894614	0.879186	0.933318	0.880238	0.0308089			595.913	0.801065	0.814898	0.813759	0.807807
600.921	0.773677	0.796212	0.781012	0.757387	0.756484	0.8027	0.825556	0.768531	0.768935	0.754011	0.778451	0.023248			600.921	0.700855	0.657448	0.627689	0.650826	0.697261	0.68844	0.601598	0.724533	0.624557	0.656692	0.66299	0.0390926			600.921	0.861268	0.857763	0.825011	0.896298	0.865578	0.897249	0.905459	0.897215	0.881895	0.934487	0.882222	0.030746			600.921	0.80228	0.816683	0.815282	0.808873
605.916	0.776523	0.80139	0.788977	0.763288	0.762403	0.807189	0.828563	0.768869	0.772797	0.756345	0.782634	0.0233398			605.916	0.707921	0.6643	0.634274	0.656255	0.702986	0.695706	0.608031	0.729507	0.636942	0.662929	0.669885	0.0383095			605.916	0.864352	0.859314	0.826989	0.899987	0.868814	0.898612	0.906745	0.897627	0.88284	0.93532	0.88406	0.0303379			605.916	0.804777	0.819226	0.817501	0.81173
610.925	0.780727	0.806527	0.792448	0.769281	0.770514	0.809142	0.835275	0.776021	0.773097	0.760438	0.787347	0.0232737			610.925	0.712797	0.667739	0.63655	0.658908	0.706246	0.698352	0.610269	0.732896	0.650639	0.667899	0.67423	0.0378892			610.925	0.865198	0.860127	0.827704	0.901508	0.868767	0.899511	0.907399	0.89836	0.883105	0.934132	0.884581	0.030067			610.925	0.805712	0.820372	0.818712	0.81291
615.926	0.784132	0.810112	0.798585	0.772606	0.775452	0.81128	0.84012	0.777609	0.781036	0.764629	0.791556	0.0232021			615.926	0.717042	0.671658	0.640159	0.662953	0.709676	0.702524	0.613457	0.736211	0.651383	0.670691	0.677575	0.0382129			615.926	0.867146	0.859763	0.829688	0.903774	0.870849	0.901319	0.911295	0.898875	0.884686	0.936298	0.886369	0.0304246			615.926	0.805902	0.821204	0.81893	0.812417
620.913	0.786344	0.813697	0.801701	0.777585	0.781012	0.815136	0.841567	0.781924	0.782076	0.767155	0.79482	0.0227433			620.913	0.721303	0.675313	0.643073	0.66613	0.712495	0.706264	0.61571	0.739308	0.659234	0.674911	0.681374	0.0381787			620.913	0.870103	0.862669	0.833039	0.908074	0.875133	0.902516	0.910948	0.899221	0.88494	0.937533	0.888418	0.0295815			620.913	0.80891	0.823644	0.820554	0.815182
625.918	0.790914	0.817545	0.804191	0.781356	0.785681	0.817869	0.845005	0.785925	0.784717	0.771998	0.79852	0.0223587			625.918	0.726091	0.680109	0.648126	0.668211	0.716919	0.709774	0.622209	0.74245	0.658774	0.678397	0.685106	0.0379488			625.918	0.873322	0.864927	0.836691	0.910124	0.876892	0.904571	0.914197	0.900565	0.886601	0.936522	0.890441	0.0286914			625.918	0.811352	0.825441	0.822924	0.815707
630.912	0.794602	0.821162	0.808383	0.785371	0.790923	0.822835	0.849559	0.790156	0.787166	0.775975	0.802613	0.0225874			630.912	0.732473	0.686233	0.654288	0.672953	0.721848	0.715921	0.627033	0.747141	0.670312	0.681748	0.690995	0.0376328			630.912	0.874507	0.867956	0.836417	0.911699	0.878161	0.906215	0.914271	0.901326	0.887303	0.937237	0.891509	0.0286826			630.912	0.813029	0.827914	0.824921	0.817637
635.912	0.798669	0.824595	0.811821	0.788821	0.794472	0.825936	0.854183	0.794607	0.791298	0.780252	0.806465	0.0225763			635.912	0.736795	0.689683	0.657237	0.675849	0.724623	0.719153	0.62915	0.750364	0.669322	0.687398	0.693957	0.0382048			635.912	0.875083	0.870488	0.835622	0.912172	0.880008	0.907453	0.916232	0.902077	0.888351	0.940093	0.892758	0.0292996			635.912	0.814321	0.829491	0.826388	0.82053
640.921	0.801155	0.828164	0.81717	0.792761	0.799333	0.83116	0.860935	0.798382	0.796194	0.783174	0.810843	0.0234539			640.921	0.740811	0.693538	0.661526	0.679485	0.728336	0.723354	0.632886	0.75335	0.676356	0.69329	0.698293	0.0378332			640.921	0.878052	0.872568	0.837748	0.915299	0.883825	0.909052	0.918585	0.90347	0.887919	0.941186	0.89477	0.0290849			640.921	0.816099	0.832707	0.82818	0.82191
645.926	0.805013	0.831743	0.819818	0.796752	0.80229	0.832122	0.866739	0.800548	0.798114	0.786419	0.813956	0.0239626			645.926	0.745367	0.697883	0.665109	0.682509	0.73212	0.728048	0.636748	0.757177	0.690416	0.69717	0.703255	0.0375179			645.926	0.879798	0.875794	0.839084	0.916258	0.885534	0.910974	0.920276	0.904415	0.890426	0.942524	0.896508	0.0288819			645.926	0.819394	0.834362	0.830364	0.824127
650.92	0.807879	0.833876	0.8216	0.799791	0.806013	0.832753	0.868024	0.805963	0.799629	0.790256	0.816578	0.0230811			650.92	0.749554	0.701807	0.667913	0.685936	0.735973	0.731666	0.640661	0.760401	0.691534	0.700743	0.706619	0.0376926			650.92	0.879859	0.875405	0.839307	0.915892	0.884557	0.912157	0.921029	0.904298	0.890321	0.9412	0.896402	0.0287816			650.92	0.820552	0.835377	0.831854	0.825375
655.915	0.810861	0.836245	0.823824	0.802848	0.808779	0.834991	0.877042	0.807871	0.801832	0.793244	0.819754	0.0246151			655.915	0.752403	0.704726	0.671882	0.688577	0.738303	0.73646	0.642852	0.762984	0.694575	0.704381	0.709714	0.0377474			655.915	0.882555	0.876878	0.84239	0.918454	0.887969	0.913745	0.924249	0.905473	0.891302	0.942364	0.898538	0.0284781			655.915	0.822464	0.838515	0.833762	0.827464
660.912	0.813612	0.83856	0.827327	0.80597	0.810741	0.83672	0.88137	0.809675	0.805398	0.795073	0.822445	0.0250528			660.912	0.756685	0.708576	0.675774	0.692554	0.742103	0.740655	0.646237	0.766259	0.711211	0.70769	0.714774	0.0374719			660.912	0.885339	0.879682	0.845344	0.921471	0.89133	0.916263	0.925383	0.907549	0.893487	0.943224	0.900907	0.0279275			660.912	0.82566	0.840323	0.836199	0.829899
665.925	0.81622	0.841057	0.830978	0.809295	0.814284	0.837577	0.882314	0.813126	0.809191	0.799673	0.825372	0.0240513			665.925	0.759442	0.711509	0.678882	0.69471	0.74476	0.743319	0.648423	0.768426	0.716174	0.712355	0.7178	0.0374283			665.925	0.886445	0.879936	0.845013	0.921896	0.891887	0.917229	0.927674	0.906895	0.893859	0.943869	0.90147	0.0282959			665.925	0.827062	0.844098	0.837427	0.832151
670.922	0.819844	0.843601	0.832473	0.812199	0.817326	0.842685	0.884979	0.816797	0.811337	0.80367	0.828491	0.0239176			670.922	0.764271	0.715973	0.683357	0.699115	0.747531	0.749203	0.651961	0.771195	0.722412	0.715001	0.722002	0.0374266			670.922	0.893809	0.887586	0.849394	0.92719	0.89767	0.91875	0.928664	0.907229	0.895664	0.943272	0.904923	0.0266093			670.922	0.828771	0.844258	0.83934	0.833057
675.917	0.824183	0.846997	0.836585	0.815085	0.819589	0.844097	0.89074	0.818698	0.817077	0.806937	0.831999	0.0244306			675.917	0.768124	0.720385	0.686673	0.703208	0.751767	0.754163	0.655533	0.77543	0.721167	0.720511	0.725696	0.0376986			675.917	0.89164	0.88273	0.851031	0.927678	0.897131	0.921056	0.931869	0.909296	0.897706	0.943804	0.905394	0.027323			675.917	0.835635	0.84941	0.847623	0.835165
680.913	0.827181	0.850187	0.840574	0.818933	0.823608	0.847608	0.892711	0.824354	0.821135	0.809897	0.835619	0.0238798			680.913	0.773034	0.725117	0.691394	0.706392	0.756422	0.759026	0.659473	0.779659	0.735054	0.724292	0.730986	0.0379365			680.913	0.897762	0.887978	0.856856	0.934274	0.904619	0.922095	0.933415	0.909754	0.898513	0.944055	0.908932	0.0259318			680.913	0.833395	0.848062	0.842902	0.835067
685.926	0.830956	0.854311	0.843247	0.823805	0.827203	0.853465	0.89286	0.826362	0.822614	0.814412	0.838924	0.0231663			685.926	0.77672	0.729374	0.696086	0.708529	0.760061	0.764472	0.663955	0.783012	0.730371	0.726934	0.733951	0.0378769			685.926	0.902557	0.892462	0.859831	0.936424	0.908715	0.923672	0.934964	0.911666	0.898596	0.944579	0.911347	0.0251668			685.926	0.835221	0.851615	0.845406	0.837732
690.918	0.833459	0.856306	0.844248	0.826402	0.830406	0.855449	0.895035	0.831091	0.823019	0.818508	0.841392	0.022807			690.918	0.773031	0.726075	0.693476	0.705217	0.756807	0.761043	0.660498	0.779855	0.741611	0.730263	0.732788	0.0378165			690.918	0.900183	0.886586	0.859796	0.93603	0.906447	0.926153	0.937602	0.912688	0.901268	0.947053	0.911381	0.0264897			690.918	0.838758	0.854199	0.848366	0.84011
695.921	0.837666	0.859394	0.849278	0.828871	0.833905	0.858509	0.900272	0.835694	0.828118	0.822776	0.845448	0.023006			695.921	0.774254	0.728574	0.696956	0.706728	0.758127	0.765212	0.66171	0.781154	0.745184	0.734164	0.735206	0.037833			695.921	0.903379	0.890513	0.862027	0.939576	0.910076	0.927819	0.940385	0.913768	0.902707	0.949123	0.913937	0.0264228			695.921	0.840786	0.856829	0.850445	0.842794
700.919	0.840238	0.862133	0.851166	0.832548	0.83636	0.862268	0.904288	0.837638	0.829172	0.825905	0.848172	0.0234898			700.919	0.7748	0.728905	0.698388	0.707007	0.758431	0.765962	0.662668	0.781332	0.749807	0.737792	0.736509	0.037765			700.919	0.904342	0.890718	0.863937	0.940584	0.91184	0.930052	0.941812	0.915313	0.904049	0.949921	0.915257	0.0263722			700.919	0.843022	0.858442	0.852376	0.844356
705.926	0.844598	0.865647	0.854802	0.836975	0.840137	0.863022	0.908226	0.842402	0.835869	0.831258	0.852294	0.0228033			705.926	0.776184	0.731751	0.702648	0.708521	0.760681	0.768559	0.666853	0.783225	0.754563	0.742035	0.739502	0.0371773			705.926	0.906748	0.891858	0.86565	0.942092	0.913438	0.931415	0.943738	0.916202	0.906245	0.948566	0.916595	0.0259275			705.926	0.846371	0.861736	0.856052	0.846093
710.918	0.848852	0.869824	0.859018	0.842893	0.843932	0.865092	0.915544	0.847791	0.840315	0.837088	0.857035	0.0232313			710.918	0.77889	0.735547	0.706383	0.712948	0.764364	0.772352	0.670072	0.787236	0.761451	0.74467	0.743391	0.0373014			710.918	0.907306	0.890295	0.868578	0.942708	0.915169	0.93315	0.945783	0.917786	0.906965	0.951063	0.91788	0.0261602			710.918	0.848354	0.862841	0.858572	0.847984
715.915	0.851369	0.871948	0.862029	0.845727	0.846381	0.869507	0.916451	0.847593	0.844133	0.839635	0.859477	0.0228652			715.915	0.778024	0.735898	0.704332	0.712725	0.76578	0.773333	0.671872	0.788503	0.77065	0.748167	0.744928	0.0380229			715.915	0.923453	0.906826	0.877716	0.954019	0.929628	0.934942	0.948716	0.919296	0.908637	0.952906	0.925614	0.0239642			715.915	0.849118	0.863786	0.857551	0.848293
720.925	0.853824	0.873406	0.862968	0.846328	0.846798	0.868843	0.914477	0.852016	0.844024	0.843042	0.860573	0.0216977			720.925	0.780267	0.737308	0.706351	0.715242	0.766805	0.776113	0.671278	0.790332	0.774942	0.748613	0.746725	0.0387233			720.925	0.916637	0.896875	0.879664	0.951922	0.926377	0.93602	0.949557	0.920561	0.908104	0.950923	0.923664	0.0243284			720.925	0.85128	0.867861	0.859647	0.851619
725.915	0.856249	0.876639	0.867024	0.850991	0.850005	0.870429	0.914031	0.850907	0.846866	0.846138	0.862928	0.0208461			725.915	0.781467	0.739968	0.710094	0.717084	0.768392	0.779949	0.672932	0.792093	0.773233	0.752219	0.748743	0.0383582			725.915	0.92056	0.900063	0.884431	0.954991	0.931585	0.937824	0.952584	0.921224	0.909323	0.952151	0.926474	0.0238771			725.915	0.852855	0.869707	0.860609	0.852374
730.925	0.859086	0.879613	0.87036	0.853879	0.853645	0.872566	0.920047	0.852676	0.848915	0.849044	0.865983	0.0217889			730.925	0.783056	0.742014	0.713504	0.720134	0.769689	0.782451	0.675792	0.794324	0.779462	0.755359	0.751579	0.0382454			730.925	0.924737	0.904301	0.889069	0.957462	0.935484	0.939519	0.953842	0.922805	0.910995	0.954081	0.92923	0.0230788			730.925	0.856147	0.871826	0.863898	0.856096
735.916	0.862534	0.882968	0.875058	0.856435	0.856707	0.874962	0.923642	0.856573	0.852851	0.853335	0.869507	0.0217612			735.916	0.784273	0.743724	0.715511	0.722473	0.771853	0.784396	0.677741	0.797238	0.786401	0.75781	0.754142	0.0387143			735.916	0.927668	0.908498	0.893356	0.959013	0.938804	0.941279	0.954585	0.923884	0.911991	0.954483	0.931356	0.0221214			735.916	0.859846	0.876146	0.867245	0.859401
740.917	0.866713	0.887264	0.877587	0.860664	0.861111	0.882547	0.927437	0.86274	0.855231	0.857342	0.873864	0.0217838			740.917	0.785233	0.745574	0.718201	0.722702	0.772912	0.786609	0.680224	0.798226	0.790722	0.761408	0.756181	0.0387059			740.917	0.9296	0.908576	0.895293	0.961684	0.942088	0.943452	0.95835	0.924633	0.913553	0.954913	0.933214	0.0226447			740.917	0.862776	0.879431	0.870367	0.860942
745.927	0.869381	0.89018	0.882741	0.863851	0.861291	0.883895	0.927973	0.857986	0.859639	0.860351	0.875729	0.0217413			745.927	0.788037	0.749029	0.721081	0.727039	0.776123	0.790298	0.683889	0.801183	0.788135	0.76376	0.758857	0.0379577			745.927	0.932102	0.909983	0.899445	0.964169	0.943782	0.944703	0.959485	0.925912	0.914003	0.955186	0.934877	0.0222381			745.927	0.865969	0.881778	0.873974	0.862825
750.926	0.87265	0.89262	0.884633	0.867004	0.866714	0.886016	0.932554	0.864595	0.862969	0.863465	0.879322	0.0215367			750.926	0.789623	0.751169	0.722239	0.728733	0.779146	0.792078	0.68568	0.805242	0.80252	0.768033	0.762446	0.0396338			750.926	0.936123	0.910426	0.904162	0.968082	0.947731	0.944861	0.959431	0.925244	0.913789	0.953912	0.936376	0.0220871			750.926	0.869176	0.883868	0.876753	0.866129
755.916	0.874877	0.894707	0.886793	0.869293	0.869267	0.886657	0.92831	0.869294	0.86444	0.864682	0.880832	0.0196671			755.916	0.791808	0.7532	0.723111	0.730991	0.78202	0.795035	0.687052	0.807656	0.79726	0.770496	0.763863	0.0393198			755.916	0.938752	0.911879	0.908459	0.970496	0.951294	0.947517	0.962347	0.926301	0.916483	0.956873	0.93904	0.0221531			755.916	0.872903	0.887331	0.87995	0.867791
760.921	0.878416	0.897167	0.889515	0.872158	0.873517	0.888853	0.931963	0.873556	0.86821	0.868763	0.884212	0.0194342			760.921	0.794202	0.75573	0.724856	0.734775	0.784486	0.799028	0.686923	0.810745	0.799935	0.771303	0.766198	0.0400497			760.921	0.940108	0.913559	0.910631	0.971147	0.953319	0.950011	0.965614	0.928293	0.917907	0.959797	0.941039	0.0222905			760.921	0.876854	0.889331	0.882897	0.871962
765.914	0.881639	0.900059	0.892809	0.875472	0.876073	0.890973	0.936325	0.878336	0.870129	0.872135	0.887395	0.0197573			765.914	0.796386	0.757618	0.726997	0.735118	0.786259	0.801729	0.68895	0.81161	0.808459	0.77552	0.768865	0.0408028			765.914	0.942572	0.913501	0.913952	0.973095	0.955802	0.951957	0.968285	0.929798	0.920339	0.960758	0.943006	0.0223768			765.914	0.879988	0.892775	0.88534	0.873926
770.924	0.885691	0.902969	0.895765	0.878671	0.879824	0.895675	0.935379	0.880266	0.874696	0.876746	0.890568	0.0183931			770.924	0.799141	0.760655	0.729331	0.737654	0.789798	0.80526	0.691915	0.815573	0.817972	0.77639	0.772369	0.0418093			770.924	0.943933	0.917313	0.914964	0.973624	0.957174	0.953633	0.969178	0.930846	0.921123	0.962258	0.944405	0.0220133			770.924	0.881894	0.894985	0.887177	0.875357
775.913	0.888814	0.906208	0.898477	0.882101	0.882146	0.899009	0.938363	0.883788	0.875807	0.87969	0.89344	0.0185836			775.913	0.801367	0.763178	0.732817	0.739753	0.792135	0.809285	0.694899	0.817623	0.815102	0.783347	0.774951	0.0411454			775.913	0.946535	0.918193	0.916981	0.976211	0.9596	0.954847	0.969463	0.93179	0.921783	0.962748	0.945815	0.0221375			775.913	0.884439	0.897916	0.89074	0.877482
780.915	0.892344	0.910075	0.901576	0.887411	0.88546	0.902401	0.941186	0.886714	0.879381	0.882001	0.896855	0.0184429			780.915	0.802926	0.764323	0.734807	0.740165	0.793915	0.811561	0.695954	0.819511	0.819711	0.784444	0.776732	0.0417733			780.915	0.949425	0.920756	0.920998	0.979238	0.963614	0.956385	0.973439	0.932371	0.923416	0.9639	0.948354	0.0223871			780.915	0.887335	0.900957	0.893046	0.879665
785.913	0.893962	0.911629	0.902009	0.889095	0.887968	0.902199	0.940832	0.892695	0.880589	0.88295	0.898393	0.0176589			785.913	0.803999	0.76533	0.737787	0.74184	0.794832	0.815324	0.697032	0.819814	0.82913	0.785636	0.779072	0.0426912			785.913	0.950938	0.921086	0.923434	0.980246	0.96466	0.956692	0.97355	0.932765	0.923247	0.963932	0.949055	0.0222853			785.913	0.892308	0.90553	0.897646	0.885271
790.916	0.897247	0.914224	0.906012	0.890663	0.891051	0.905731	0.941993	0.892792	0.88454	0.886393	0.901065	0.017238			790.916	0.805799	0.767727	0.741804	0.74474	0.796936	0.821293	0.698285	0.823302	0.827591	0.788633	0.781611	0.0426566			790.916	0.953544	0.922935	0.926334	0.98188	0.966937	0.95872	0.97503	0.934206	0.924414	0.96466	0.950866	0.022167			790.916	0.894535	0.909154	0.899628	0.888655
795.914	0.900083	0.915255	0.906364	0.892005	0.89326	0.905825	0.948745	0.894483	0.886258	0.88866	0.903094	0.018393			795.914	0.808089	0.769754	0.743818	0.748127	0.799499	0.825271	0.701143	0.825027	0.834865	0.790463	0.784606	0.0432076			795.914	0.957033	0.925749	0.930289	0.985612	0.971493	0.959807	0.977525	0.935296	0.925504	0.964818	0.953313	0.0224504			795.914	0.897873	0.912656	0.903769	0.891168
800.918	0.904042	0.91879	0.910686	0.895666	0.896508	0.91115	0.949044	0.9	0.889453	0.89182	0.906716	0.0175478			800.918	0.809739	0.770528	0.744659	0.749601	0.800054	0.827351	0.700725	0.826403	0.834183	0.79399	0.785723	0.0435038			800.918	0.957608	0.926277	0.93037	0.985635	0.971311	0.960678	0.977652	0.935584	0.92568	0.966157	0.953695	0.0224412			800.918	0.900428	0.915475	0.907497	0.895132
805.92	0.906382	0.920873	0.912702	0.897413	0.898918	0.912727	0.949425	0.901709	0.891017	0.894991	0.908616	0.0170516			805.92	0.811847	0.773175	0.747259	0.752694	0.803414	0.830377	0.7033	0.829718	0.847745	0.798914	0.789844	0.0450891			805.92	0.959728	0.929372	0.933893	0.986361	0.974358	0.962094	0.979623	0.935413	0.92626	0.967406	0.955451	0.0223632			805.92	0.901996	0.917451	0.910084	0.896526
810.914	0.908642	0.922391	0.913361	0.900396	0.900835	0.915873	0.951476	0.904481	0.893421	0.89775	0.910863	0.016818			810.914	0.813074	0.77394	0.748813	0.753317	0.804427	0.832257	0.704499	0.830552	0.848422	0.800816	0.791012	0.0450936			810.914	0.960761	0.931371	0.934166	0.986798	0.975074	0.964097	0.980996	0.937333	0.927398	0.969193	0.956719	0.0222213			810.914	0.904369	0.921104	0.910995	0.89996
815.924	0.913377	0.925451	0.916236	0.903508	0.903539	0.916902	0.954766	0.908164	0.898554	0.901907	0.91424	0.016481			815.924	0.815102	0.77612	0.751628	0.754982	0.806374	0.834	0.70675	0.832564	0.848646	0.802202	0.792837	0.044691			815.924	0.962648	0.935456	0.935904	0.988902	0.977029	0.965662	0.982756	0.9377	0.928339	0.970015	0.958441	0.0222135			815.924	0.907899	0.92301	0.91592	0.904054
820.914	0.915593	0.927288	0.918676	0.905052	0.906611	0.918372	0.955267	0.910167	0.899974	0.904211	0.916121	0.0160554			820.914	0.817744	0.77811	0.753641	0.757158	0.808335	0.836698	0.707372	0.835104	0.86063	0.806779	0.796157	0.0466444			820.914	0.963965	0.936849	0.937812	0.990748	0.978919	0.968844	0.986315	0.940763	0.931287	0.973297	0.96088	0.022315			820.914	0.912292	0.926338	0.919454	0.907902
825.927	0.918537	0.929193	0.920855	0.90635	0.910321	0.92136	0.957981	0.914088	0.904193	0.907387	0.919027	0.0157981			825.927	0.819045	0.77982	0.75576	0.757535	0.809628	0.838506	0.70686	0.837192	0.854982	0.807138	0.796647	0.0460985			825.927	0.964771	0.938716	0.938511	0.991101	0.979385	0.968766	0.986602	0.940383	0.930002	0.974065	0.96123	0.0224413			825.927	0.916187	0.929844	0.924715	0.911658
830.921	0.919738	0.930692	0.922266	0.908002	0.913628	0.92275	0.962467	0.920596	0.902918	0.908189	0.921125	0.0167799			830.921	0.821393	0.78269	0.758344	0.75995	0.812117	0.841626	0.70968	0.839404	0.866778	0.811785	0.800377	0.047473			830.921	0.966283	0.939194	0.939977	0.992488	0.982069	0.969929	0.988501	0.941371	0.931699	0.972926	0.962444	0.0225636			830.921	0.916995	0.932691	0.924442	0.914842
835.917	0.923367	0.933538	0.925986	0.911503	0.917095	0.925263	0.963957	0.923496	0.905938	0.91122	0.924136	0.0162855			835.917	0.822418	0.78358	0.759637	0.762043	0.813474	0.844489	0.710427	0.841102	0.875328	0.813399	0.80259	0.048879			835.917	0.967724	0.938606	0.941275	0.994168	0.981792	0.970475	0.989207	0.94062	0.930833	0.972519	0.962722	0.0230508			835.917	0.921385	0.935983	0.928419	0.917471
840.924	0.926413	0.935735	0.928417	0.913603	0.921624	0.927347	0.966332	0.93036	0.910987	0.915351	0.927617	0.0157542			840.924	0.824707	0.785745	0.761918	0.761982	0.815139	0.848002	0.711572	0.842436	0.871962	0.814699	0.803816	0.0484331			840.924	0.968588	0.938118	0.942562	0.995071	0.983153	0.972084	0.990774	0.942666	0.932073	0.973066	0.963816	0.0231452			840.924	0.924169	0.938355	0.930764	0.919958
845.925	0.928546	0.93715	0.929245	0.914551	0.92492	0.928768	0.967909	0.931735	0.911659	0.917601	0.929208	0.0157895			845.925	0.825805	0.786502	0.762402	0.762636	0.81639	0.847757	0.713672	0.843358	0.872386	0.815934	0.804684	0.0480899			845.925	0.969613	0.941584	0.943291	0.995907	0.983128	0.973348	0.992685	0.942994	0.933087	0.973112	0.964875	0.0229231			845.925	0.926464	0.940465	0.935437	0.923395
850.918	0.931399	0.939918	0.93242	0.917203	0.92776	0.932361	0.969157	0.936105	0.913743	0.919944	0.932001	0.0155508			850.918	0.827962	0.788762	0.765323	0.763955	0.818294	0.851198	0.715655	0.845514	0.878085	0.818865	0.807361	0.0488338			850.918	0.972581	0.945042	0.947833	0.998276	0.986733	0.97463	0.994176	0.94449	0.934214	0.974504	0.967248	0.0228092			850.918	0.929153	0.942133	0.937154	0.925263
855.927	0.933709	0.941291	0.933901	0.919524	0.928588	0.931429	0.966897	0.93663	0.916127	0.922309	0.933041	0.014278			855.927	0.830378	0.791365	0.767772	0.767572	0.820656	0.853849	0.717236	0.848032	0.88605	0.822879	0.810579	0.0498663			855.927	0.973408	0.947554	0.949096	0.997678	0.985993	0.975898	0.995746	0.94502	0.934186	0.975583	0.968016	0.0225348			855.927	0.931807	0.945054	0.938978	0.928927
860.918	0.937498	0.944801	0.937292	0.922526	0.930952	0.93725	0.970794	0.939082	0.918811	0.925511	0.936452	0.0145813			860.918	0.832459	0.793521	0.769726	0.768288	0.822122	0.85634	0.718604	0.850253	0.886511	0.824382	0.812221	0.0499079			860.918	0.969748	0.945434	0.947019	0.994983	0.982369	0.97764	0.998803	0.94685	0.93501	0.97875	0.967661	0.0225558			860.918	0.934402	0.947267	0.940688	0.932077
865.912	0.939813	0.946638	0.938797	0.925229	0.933357	0.937246	0.970207	0.940851	0.921381	0.927856	0.938138	0.0136954			865.912	0.834022	0.794889	0.770464	0.770774	0.823678	0.858989	0.718252	0.851933	0.891205	0.826299	0.814051	0.0509532			865.912	0.973649	0.950809	0.951816	0.996905	0.985456	0.97879	1.00088	0.948271	0.936281	0.978363	0.970122	0.0220729			865.912	0.938234	0.94971	0.945117	0.934358
870.917	0.942352	0.948781	0.941329	0.927123	0.9361	0.941895	0.971479	0.946838	0.923143	0.930701	0.940974	0.0136131			870.917	0.835809	0.796684	0.77192	0.771215	0.82598	0.860164	0.720995	0.853741	0.891884	0.828884	0.815728	0.0507042			870.917	0.976067	0.955145	0.956945	0.997531	0.987219	0.978967	1.0011	0.947503	0.936296	0.977232	0.971401	0.0216154			870.917	0.938765	0.952801	0.946285	0.936981
875.912	0.946292	0.950638	0.944859	0.928679	0.937912	0.941198	0.975558	0.947838	0.929872	0.934453	0.94373	0.0134592			875.912	0.838348	0.799491	0.775398	0.773157	0.828644	0.863522	0.723824	0.85642	0.893099	0.82935	0.818125	0.0504224			875.912	0.978086	0.955643	0.96144	0.999586	0.989933	0.979897	1.00093	0.948461	0.936349	0.974676	0.9725	0.0216732			875.912	0.941221	0.954853	0.947737	0.939196
880.916	0.947594	0.952024	0.94488	0.929459	0.940734	0.942513	0.975697	0.948224	0.928095	0.93582	0.944504	0.0135083			880.916	0.840167	0.801683	0.777222	0.774488	0.830371	0.864915	0.725573	0.858387	0.908624	0.832901	0.821433	0.0528715			880.916	0.979699	0.959746	0.963197	1.00135	0.991499	0.981057	1.0015	0.948619	0.935954	0.975803	0.973843	0.0218772			880.916	0.943256	0.956113	0.949601	0.94238
885.927	0.951333	0.955346	0.947867	0.932956	0.944954	0.947548	0.978665	0.954351	0.931608	0.939685	0.948431	0.0134063			885.927	0.842586	0.804156	0.779611	0.776354	0.832426	0.867759	0.726447	0.860544	0.902276	0.833562	0.822572	0.0516568			885.927	0.981367	0.963241	0.96366	1.00409	0.99283	0.98252	1.00211	0.949285	0.937373	0.97716	0.975364	0.0219693			885.927	0.943465	0.956691	0.950226	0.941743
890.913	0.954458	0.958864	0.952814	0.936466	0.948755	0.945789	0.985569	0.956239	0.93628	0.942772	0.951801	0.0142242			890.913	0.844763	0.8063	0.782266	0.778404	0.833916	0.870213	0.728768	0.861894	0.908892	0.837733	0.825315	0.0523685			890.913	0.978558	0.961423	0.958769	1.00361	0.98757	0.984171	1.0044	0.950204	0.937854	0.978095	0.974465	0.0220777			890.913	0.946373	0.959753	0.953121	0.944281
895.915	0.955791	0.958997	0.952297	0.936733	0.949622	0.948799	0.988943	0.960302	0.936117	0.944865	0.953247	0.0150324			895.915	0.846767	0.807689	0.783037	0.77955	0.835716	0.871972	0.73002	0.864019	0.9113	0.838333	0.82684	0.0527642			895.915	0.977503	0.959661	0.956967	1.00443	0.985637	0.985801	1.00524	0.951314	0.938261	0.977969	0.974279	0.0223403			895.915	0.94796	0.961621	0.955415	0.946109
900.922	0.958635	0.961331	0.954746	0.939157	0.951486	0.949217	0.988211	0.961339	0.93954	0.947876	0.955154	0.0140745			900.922	0.84861	0.810084	0.785704	0.780368	0.838099	0.873822	0.732274	0.866391	0.911024	0.840965	0.828734	0.0523855			900.922	0.976726	0.958533	0.954718	1.00475	0.98271	0.987595	1.00833	0.951268	0.938483	0.980013	0.974313	0.0231346			900.922	0.950808	0.964159	0.95826	0.94751
905.913	0.963835	0.965091	0.959516	0.941791	0.954906	0.954352	0.995202	0.9641	0.945888	0.952341	0.959702	0.0146939			905.913	0.851777	0.812937	0.788408	0.782331	0.84026	0.876414	0.735862	0.867889	0.919305	0.844244	0.831943	0.0531927			905.913	0.977819	0.958327	0.955184	1.00651	0.983019	0.988398	1.00793	0.950408	0.938167	0.978259	0.974402	0.0234949			905.913	0.952859	0.966379	0.960107	0.951353
910.92	0.96523	0.966625	0.961157	0.94393	0.957245	0.956457	0.998837	0.968259	0.946737	0.954639	0.961912	0.0152592			910.92	0.852927	0.814539	0.79011	0.782488	0.841767	0.878068	0.736733	0.869661	0.925348	0.846665	0.833831	0.0543203			910.92	0.982025	0.962704	0.960991	1.00923	0.988033	0.989828	1.01023	0.951355	0.938667	0.979597	0.977267	0.0236848			910.92	0.956484	0.967585	0.962683	0.954328
915.911	0.967853	0.969004	0.961873	0.946518	0.960135	0.957342	1.00151	0.969359	0.947581	0.958232	0.963941	0.0154493			915.911	0.855447	0.816913	0.791695	0.783845	0.844364	0.880553	0.738236	0.872444	0.922633	0.850041	0.835617	0.053818			915.911	0.984574	0.963024	0.96317	1.01158	0.990351	0.991752	1.01161	0.953129	0.939808	0.980255	0.978925	0.0239438			915.911	0.959012	0.971302	0.965643	0.956721
920.92	0.970387	0.969401	0.961827	0.945904	0.961356	0.960645	1.00134	0.973554	0.948093	0.96073	0.965324	0.0154648			920.92	0.857904	0.819375	0.793894	0.785329	0.846876	0.882375	0.740896	0.874838	0.930078	0.851621	0.838319	0.0547313			920.92	0.987977	0.967015	0.96705	1.01457	0.991502	0.992763	1.01207	0.953966	0.940483	0.980314	0.98077	0.0239251			920.92	0.96068	0.973534	0.968023	0.958661
925.924	0.973608	0.97133	0.964698	0.94706	0.963402	0.961974	1.00394	0.973924	0.954281	0.962827	0.967705	0.0152403			925.924	0.859207	0.820896	0.795673	0.786232	0.847733	0.884245	0.740686	0.876343	0.930775	0.855352	0.839714	0.0550416			925.924	0.989488	0.964239	0.969644	1.0168	0.992802	0.995169	1.01454	0.955055	0.942608	0.982909	0.982325	0.0244072			925.924	0.964368	0.974389	0.971313	0.958926
930.918	0.975557	0.974146	0.966332	0.950242	0.965073	0.965674	0.999237	0.977923	0.952208	0.965346	0.969174	0.0139199			930.918	0.861645	0.823586	0.798143	0.787289	0.850104	0.886679	0.744337	0.877968	0.933448	0.856719	0.841992	0.0548885			930.918	0.991139	0.964484	0.970463	1.01824	0.994312	0.995808	1.01565	0.956128	0.942806	0.982901	0.983193	0.0247281			930.918	0.966615	0.977059	0.97304	0.9626
935.92	0.978046	0.975271	0.967135	0.950945	0.967303	0.967243	1.00191	0.98053	0.955137	0.968508	0.971203	0.0142078			935.92	0.863931	0.826439	0.801365	0.788434	0.85193	0.890032	0.746712	0.879805	0.942441	0.858022	0.844911	0.0561928			935.92	0.992645	0.961786	0.970147	1.0211	0.995766	0.997323	1.01687	0.956269	0.944007	0.98412	0.984004	0.0256071			935.92	0.97085	0.9817	0.977171	0.966395
940.915	0.980403	0.976363	0.969824	0.951647	0.968633	0.96647	1.00174	0.978891	0.957502	0.971339	0.972282	0.0137136			940.915	0.866166	0.828475	0.803256	0.790235	0.853731	0.892823	0.747474	0.881889	0.94083	0.860763	0.846564	0.0558824			940.915	0.993431	0.958423	0.971282	1.02227	0.997294	0.999333	1.01847	0.958282	0.944856	0.985801	0.984944	0.0261567			940.915	0.972956	0.982093	0.980012	0.968012
945.912	0.98418	0.97851	0.971997	0.953893	0.971548	0.967613	1.00434	0.984516	0.962334	0.973861	0.975279	0.0138646			945.912	0.868254	0.831098	0.805739	0.792229	0.855921	0.89458	0.749717	0.884271	0.94712	0.863184	0.849211	0.0566083			945.912	0.994832	0.956852	0.971886	1.02369	0.997696	1.00114	1.02099	0.95946	0.946283	0.987638	0.986046	0.0267118			945.912	0.972839	0.983904	0.979161	0.970302
950.924	0.986291	0.979799	0.972403	0.954425	0.97251	0.971258	0.999637	0.985832	0.962538	0.976784	0.976148	0.012782			950.924	0.87111	0.834054	0.808417	0.793874	0.858653	0.89705	0.751331	0.88758	0.950967	0.865753	0.851879	0.0571769			950.924	0.99567	0.955116	0.972569	1.02554	0.998185	1.00253	1.02231	0.960207	0.94765	0.990014	0.986979	0.0272304			950.924	0.974103	0.986184	0.980733	0.9737
955.933	0.987464	0.981631	0.974401	0.957522	0.975695	0.973026	1.00232	0.986536	0.9632	0.978102	0.977989	0.0126853			955.933	0.872458	0.835301	0.809355	0.794657	0.859793	0.898669	0.752553	0.888215	0.953682	0.866711	0.853139	0.0575295			955.933	0.996399	0.954013	0.973241	1.02699	0.999376	1.00384	1.02346	0.961714	0.94827	0.99057	0.987787	0.0276423			955.933	0.97534	0.987901	0.982513	0.976674
960.92	0.989948	0.984664	0.977187	0.960916	0.977832	0.976266	1.00214	0.992661	0.964257	0.981049	0.980692	0.0125001			960.92	0.875097	0.837992	0.812196	0.796999	0.861679	0.901706	0.754122	0.890533	0.958955	0.870691	0.855997	0.058307			960.92	0.999574	0.957294	0.975008	1.02888	1.00234	1.00576	1.02582	0.96293	0.950274	0.9915	0.989939	0.0276787			960.92	0.978895	0.989352	0.984695	0.979092
965.922	0.993575	0.98739	0.980738	0.964834	0.979892	0.978233	1.00474	0.992447	0.970989	0.984701	0.983754	0.0115568			965.922	0.876528	0.839484	0.813624	0.797552	0.863553	0.903275	0.754865	0.892893	0.962334	0.870901	0.857501	0.0589669			965.922	1.00089	0.959262	0.97627	1.03027	1.00313	1.00727	1.02663	0.964075	0.951608	0.992474	0.991188	0.0275362			965.922	0.981235	0.992469	0.98699	0.98125
970.937	0.996113	0.990802	0.980972	0.968507	0.982243	0.986494	1.00004	0.995855	0.970107	0.987205	0.985834	0.0106402			970.937	0.878725	0.842413	0.81661	0.800063	0.865623	0.9062	0.757265	0.895034	0.965156	0.874311	0.86014	0.0590154			970.937	1.00191	0.960255	0.974915	1.03133	1.00294	1.00931	1.02831	0.965127	0.953808	0.99311	0.992102	0.0276179			970.937	0.983607	0.993892	0.989058	0.982596
975.912	0.997531	0.993256	0.984119	0.969564	0.983534	0.990238	1.00271	0.998766	0.973256	0.9887	0.988168	0.0107929			975.912	0.881814	0.846291	0.818399	0.802348	0.869649	0.90877	0.760813	0.899603	0.970951	0.87606	0.86347	0.0596694			975.912	1.00278	0.961001	0.9748	1.03273	1.00401	1.00979	1.02945	0.965123	0.953444	0.993614	0.992674	0.0280914			975.912	0.986692	0.995664	0.992862	0.985877
980.926	1.00154	0.997209	0.989943	0.973308	0.986134	0.99321	1.00255	1.00063	0.979734	0.992248	0.99165	0.00967587			980.926	0.883878	0.848647	0.819756	0.803791	0.872857	0.910386	0.763217	0.902709	0.967934	0.878529	0.86517	0.0587829			980.926	1.00278	0.961001	0.9748	1.03273	1.00401	1.00979	1.02945	0.965123	0.953444	0.993614	0.992674	0.0280914			980.926	0.987089	0.996931	0.992346	0.984727
985.924	1.00402	0.999642	0.991207	0.976094	0.988854	0.997728	1.00514	1.00171	0.980069	0.995001	0.993947	0.00988714			985.924	0.88611	0.851346	0.821954	0.805424	0.876376	0.912829	0.766716	0.905835	0.984486	0.881583	0.869266	0.0615977			985.924	1.00278	0.961001	0.9748	1.03273	1.00401	1.00979	1.02945	0.965123	0.953444	0.993614	0.992674	0.0280914			985.924	0.99025	0.998852	0.995747	0.987274
990.92	1.00627	1.00252	0.99498	0.978032	0.992737	1.00019	1.00274	1.00697	0.981507	0.997649	0.996361	0.00987444			990.92	0.888193	0.853785	0.823681	0.807518	0.878812	0.914829	0.769012	0.908198	0.985614	0.885419	0.871506	0.0614365			990.92	1.00278	0.961001	0.9748	1.03273	1.00401	1.00979	1.02945	0.965123	0.953444	0.993614	0.992674	0.0280914			990.92	0.99144	0.999724	0.997549	0.989392
995.913	1.00937	1.00517	0.998056	0.980454	0.994717	1.00336	1.00534	1.00686	0.986444	1.00051	0.999028	0.00936661			995.913	0.890365	0.856491	0.826328	0.808967	0.881664	0.916905	0.77188	0.910945	0.986255	0.884359	0.873416	0.0609867			995.913	1.00278	0.961001	0.9748	1.03273	1.00401	1.00979	1.02945	0.965123	0.953444	0.993614	0.992674	0.0280914			995.913	0.994657	1.00329	0.999727	0.991351
1000.92	1.00937	1.00517	0.998056	0.980454	0.994717	1.00336	1.00534	1.00686	0.986444	1.00051	0.999028	0.00936661			1000.92	0.891046	0.857172	0.826554	0.808889	0.882946	0.917618	0.771981	0.912826	0.992362	0.886115	0.874751	0.0624615			1000.92	1.00278	0.961001	0.9748	1.03273	1.00401	1.00979	1.02945	0.965123	0.953444	0.993614	0.992674	0.0280914			1000.92	0.995489	1.00582	1.0013	0.993389
[truncated: 14 more columns]

## Sheet: Supplementary Fig. 4c
<Line graph>
mef2>Luci															PINK1B9, mef2>Luci															mef2>CISDi #1															PINK1B9, mef2>CISDi #1
Time	1	2	3	4	5	6	7	8	9	10	mean	SD			Time	1	2	3	4	5	6	7	8	9	10	mean	SD			Time	1	2	3	4	5	6	7	8	9	10	mean	SD			Time	1	2	3	4
2.955	1.0049	1.00209	0.990044	0.993034	1.00104	1.01068	1.00008	1.00317	1.00069	1.00247	1.00082	0.00578339			2.955	1.00532	1.00625	0.999577	1.0127	1.01251	1.00448	1.00798	0.997938	0.990777	1.00297	1.00405	0.00669381			2.955	0.992463	1.0033	1.0053	0.993107	1.00288	1.00713	1.00888	1.00313	0.982791	1.00255	1.00015	0.00811977			2.955	1.00323	0.997663	0.992361	0.998849
7.961	1.00316	1.00105	0.991155	0.999231	1.00843	1.00664	0.995853	0.995154	0.993808	0.994797	0.998928	0.00577066			7.961	1.01664	1.00478	0.993741	1.00374	1.0041	1.00266	1.00081	0.995589	0.984505	1.00086	1.00074	0.00838104			7.961	0.993535	1.00144	0.995052	0.99261	1.00574	1.00982	1.00042	1.0017	0.991641	1.00722	0.999918	0.0064749			7.961	1.01988	0.994244	0.995468	0.993484
12.959	1.00224	0.993426	0.999733	0.99943	1.00159	1.00644	0.995214	0.999497	0.981385	0.993719	0.997268	0.00688954			12.959	1.00288	1.00482	0.999311	0.995079	0.999763	1.01561	1.00941	0.994119	0.993621	1.01937	1.0034	0.00896653			12.959	0.990973	0.999276	0.990817	0.99898	1.00386	1.00345	1.00598	1.00181	0.990622	1.00344	0.998921	0.00597559			12.959	1.00555	0.996352	0.994708	0.994959
17.958	1.00656	0.993952	0.993868	0.994447	1.01067	1.01096	0.998299	0.996801	0.996965	0.996066	0.999859	0.00682813			17.958	0.991979	0.994605	0.997814	0.990799	1.00812	1.0064	1.00405	0.99497	0.994966	1.00836	0.999207	0.00683538			17.958	0.992325	1.00728	0.996981	0.999612	1.00702	1.00021	1.00306	1.00008	0.997408	1.00143	1.00054	0.00454179			17.958	1.00554	0.990052	0.996598	0.996349
22.969	0.999679	0.995121	0.990581	0.99944	1.0034	0.999343	0.99766	0.991144	0.994542	0.994987	0.99659	0.00404768			22.969	0.993963	0.99394	0.993809	0.991398	0.997897	0.994066	0.993897	0.999274	0.99124	0.998376	0.994786	0.00279717			22.969	0.992567	1.00086	0.992494	0.998568	1.00075	1.00422	1.00284	0.998314	0.995583	1.00042	0.998662	0.00402023			22.969	1.00049	0.993856	0.992033	0.996164
27.958	0.994356	0.995428	0.995393	0.997313	0.99991	0.999721	1.0062	1.00729	1.00859	1.00564	1.00098	0.00546558			27.958	0.98775	0.995734	0.995166	0.9982	0.9976	0.99911	0.999715	0.99591	0.9916	0.995789	0.995657	0.00362002			27.958	0.995727	0.998604	0.99454	0.995189	1.00373	1.00629	0.995651	0.99647	0.991283	0.993081	0.997057	0.00465823			27.958	0.993252	0.991728	0.995935	0.999772
32.955	0.992972	0.990671	1.0013	0.992046	1.00411	0.990147	1.00197	0.999274	1.0017	0.997972	0.997217	0.00526319			32.955	0.999809	1.01238	1.00356	0.999884	0.993214	0.996102	0.982158	0.993006	0.997887	0.992325	0.997033	0.00795753			32.955	0.992606	0.99602	0.99896	0.996004	1.00805	1.00724	1.00865	0.994378	0.992285	0.997091	0.999129	0.0064264			32.955	0.994537	0.994283	0.992529	0.982103
37.97	1.00039	1.00934	0.995508	0.998534	1.0086	0.998938	0.991332	0.993617	0.999282	0.996893	0.999244	0.00582424			37.97	1.00838	1.00957	0.991832	0.995401	0.993368	0.994607	0.996656	0.996661	0.999433	0.99654	0.998244	0.00602188			37.97	1.00828	1.00448	1.00923	0.992154	1.00083	1.00466	1.00077	1.0089	1.0029	1.00149	1.00337	0.00510732			37.97	1.00929	0.997634	0.991866	0.997847
42.959	1.00159	0.995934	0.995218	0.998737	1.00254	1.01643	1.00988	1.00976	1.01333	1.00755	1.0051	0.00736088			42.959	0.990321	0.990923	0.995216	0.993646	1.00821	1.00857	1.00758	0.995185	1.00935	1.01412	1.00131	0.00900895			42.959	0.996897	1.00182	0.997977	0.99517	1.00757	1.00407	1.00547	1.00203	0.990692	1.00426	1.0006	0.00526549			42.959	1.01151	0.992756	0.98838	0.994677
47.959	0.99648	0.994722	0.992794	0.998532	1.00926	0.994724	1.00564	1.00175	1.00644	0.999875	1.00002	0.00561962			47.959	0.991892	0.997811	0.992945	0.99335	1.00134	0.998889	1.00572	0.998677	1.00057	0.99647	0.997766	0.00428083			47.959	0.993118	0.996493	0.991916	0.991962	0.999951	1.00517	0.999432	1.00798	0.994701	0.995321	0.997604	0.00550614			47.959	0.993802	0.999465	0.99908	0.997243
52.958	0.99793	0.996087	0.995357	0.995161	0.997249	0.99597	0.995001	0.996088	0.994017	0.998796	0.996166	0.00144884			52.958	0.998824	0.999111	0.991602	0.994868	0.993864	0.999501	0.992026	1.00095	0.990908	0.99482	0.995647	0.00367345			52.958	0.993853	0.994388	0.997849	0.999626	0.999887	1.00455	1.00921	0.980101	0.997787	0.998208	0.997546	0.00762606			52.958	0.997466	0.995021	0.997174	0.994221
57.957	0.997214	0.998971	0.999664	0.991408	1.00353	0.992946	1.01355	1.01224	1.01807	1.00945	1.0037	0.00917104			57.957	0.992563	0.998471	0.997169	0.997922	0.992957	0.994388	0.994639	0.991957	0.996116	0.998295	0.995448	0.00247804			57.957	0.992472	1.00942	0.992034	1.00168	0.999619	1.00635	1.00527	0.982755	0.990488	0.998687	0.997877	0.00832945			57.957	0.997815	0.9934	0.992599	0.998334
62.955	0.998937	0.992638	0.99352	0.995672	1.00029	0.991353	1.00931	1.00422	1.01118	1.00178	0.99989	0.00685934			62.955	1.00519	1.0105	0.99506	0.996123	0.997747	0.998602	0.995332	0.994776	0.99896	1.00206	0.999435	0.00510921			62.955	0.991606	0.99875	0.993939	1.00851	0.992179	0.991267	1.00119	0.994947	0.999483	0.989152	0.996102	0.0058827			62.955	1.00067	0.98557	0.998369	0.999299
67.962	1.0028	0.996972	0.994409	0.997846	0.991862	1.00845	0.998674	0.998561	0.998756	1.0007	0.998903	0.00452533			67.962	0.992625	0.991995	0.994546	0.990935	0.995244	0.993636	0.997749	0.993416	0.996681	1.00593	0.995275	0.00427985			67.962	0.998444	1.01603	1.00024	1.00043	0.998188	1.00163	1.00905	0.990799	0.996991	0.991945	1.00037	0.00748806			67.962	1.00415	0.991336	0.992056	0.997182
72.967	0.999025	0.991086	0.992046	0.991597	0.991343	0.999389	0.991513	0.999314	0.996838	0.998657	0.995081	0.00382855			72.967	1.00106	1.01925	0.991115	0.997624	0.99474	0.990187	0.990978	0.982714	0.993956	1.00564	0.996727	0.01012			72.967	0.997812	0.993149	1.00487	1.00093	0.998293	1.0087	0.99984	1.00641	1.00635	0.998482	1.00148	0.00490657			72.967	0.991222	0.999613	0.993901	0.998886
77.967	0.995862	0.995283	0.990811	0.990097	0.992073	0.995003	1.00673	0.997595	0.990743	0.993723	0.994792	0.0048839			77.967	1.00554	0.994551	0.991737	0.994738	0.997146	0.99292	0.992063	0.99595	0.993432	1.00291	0.996099	0.00463609			77.967	0.990135	0.999928	0.99503	0.995036	1.00717	0.994241	0.990141	0.991851	0.993609	0.990478	0.994762	0.00529133			77.967	0.994503	0.999317	0.998361	0.992886
82.966	1.59962	1.56173	1.63685	1.58934	1.62157	1.55835	1.59076	1.49978	1.66901	1.58906	1.59161	0.04648			82.966	2.56365	2.76752	2.92546	3.24865	2.63089	2.25706	2.47144	2.63978	2.4075	3.24225	2.71542	0.334839			82.966	1.36628	1.37303	1.29039	1.29834	1.34078	1.38925	1.32739	1.29615	1.34899	1.3234	1.3354	0.0343686			82.966	1.4973	1.3923	1.38935	1.40922
87.957	1.48124	1.42857	1.602	1.4265	1.52451	1.36896	1.46557	1.44482	1.56392	1.37482	1.46809	0.0766215			87.957	1.89112	2.25365	2.52737	2.43816	1.93746	1.85397	1.74986	2.2224	1.93334	2.431	2.12383	0.282926			87.957	1.31392	1.22021	1.23095	1.23637	1.1734	1.20064	1.23633	1.19653	1.30413	1.27019	1.23827	0.0457437			87.957	1.36665	1.29471	1.25327	1.30533
92.969	1.37764	1.35806	1.44575	1.36923	1.34388	1.29752	1.44162	1.35225	1.52838	1.29591	1.38103	0.0720173			92.969	1.57454	1.96242	1.98579	2.18868	1.77538	1.79094	1.52783	2.2274	1.65169	1.9087	1.85934	0.240103			92.969	1.21086	1.02948	1.14682	1.18248	1.08077	1.13718	1.06892	1.15402	1.27703	1.12131	1.14089	0.0722417			92.969	1.24858	1.24194	1.19868	1.18026
97.968	1.31982	1.28916	1.25327	1.17139	1.25411	1.24061	1.28423	1.28657	1.35558	1.24882	1.27036	0.0496854			97.968	1.42102	1.72106	1.82856	1.7391	1.56484	1.75358	1.48357	1.60405	1.45727	1.86847	1.64415	0.15973			97.968	1.14479	1.01119	0.998443	1.1322	0.990089	1.06993	1.07765	1.04053	1.22645	1.03518	1.07265	0.0752568			97.968	1.1624	1.21553	1.09837	1.1481
102.956	1.26947	1.21794	1.13898	1.14747	1.18439	1.16205	1.27589	1.26206	1.314	1.17146	1.21437	0.0620669			102.956	1.39282	1.66337	1.57523	1.57304	1.45524	1.40104	1.40638	1.37972	1.33572	1.76919	1.49517	0.142756			102.956	1.08395	0.995093	0.991598	1.06927	0.99193	0.994815	1.07034	1.04296	1.15244	0.998912	1.03913	0.0545198			102.956	1.0538	1.1764	1.07846	1.09054
107.961	1.21781	1.16297	1.09735	1.16748	1.13774	1.15592	1.21067	1.22545	1.2334	1.15351	1.17623	0.0440855			107.961	1.38094	1.42165	1.50178	1.4754	1.35636	1.34482	1.35996	1.26244	1.33811	1.58757	1.4029	0.0950308			107.961	0.994656	0.999646	0.998427	1.01373	0.995549	0.995167	1.02135	1.03316	1.1067	0.993096	1.01515	0.0348919			107.961	1.02974	1.1032	1.05804	1.08209
112.955	1.15361	1.12719	1.07113	1.08505	1.09344	1.11754	1.06813	1.20552	1.20008	1.11924	1.12409	0.0491629			112.955	1.26021	1.33708	1.45739	1.34943	1.27259	1.27354	1.20741	1.22491	1.22519	1.4153	1.3023	0.0847696			112.955	0.999656	1.01435	0.991821	0.993677	0.999127	0.996373	1.0256	1.01965	1.07626	0.996182	1.01127	0.0256656			112.955	1.01947	1.08912	1.04719	1.0604
117.964	1.12177	1.09519	1.06775	1.06853	1.07501	1.0945	1.04296	1.08265	1.12935	1.08552	1.08632	0.025686			117.964	1.16491	1.34808	1.35204	1.29541	1.14261	1.20506	1.1459	1.13398	1.14833	1.34119	1.22775	0.0948016			117.964	0.994829	0.99984	0.995473	0.996017	0.997413	0.997108	0.99917	0.995041	1.03395	0.996008	1.00049	0.0118789			117.964	0.992685	1.05287	1.03575	1.0446
122.969	1.10654	1.08025	1.06147	1.0437	1.06647	1.07491	1.04006	1.06096	1.09146	1.06751	1.06933	0.020226			122.969	1.14989	1.25849	1.31465	1.21144	1.1525	1.17136	1.09802	1.10717	1.14092	1.21061	1.1815	0.0678904			122.969	0.994851	0.990972	0.998784	0.992629	0.991655	0.990752	0.992432	0.990317	1.0048	0.996838	0.994403	0.00459177			122.969	0.995033	1.04211	1.0207	1.0262
127.963	1.09278	1.06467	1.04655	1.03624	1.04616	1.06886	0.996817	1.06986	0.998186	1.05589	1.0476	0.0307341			127.963	1.08094	1.19983	1.24879	1.19461	1.08418	1.1213	1.04807	1.08058	1.04193	1.19552	1.12958	0.0737445			127.963	0.990464	1.00005	0.991207	0.994889	0.996975	0.997055	0.995326	0.999901	1.00885	0.999571	0.997429	0.00523219			127.963	0.990753	1.01136	1.01985	1.02865
132.957	1.067	1.05478	0.991693	1.01967	1.03908	1.05298	0.998997	0.999824	0.997812	1.04652	1.02684	0.0283785			132.957	1.04754	1.14166	1.17765	1.18224	1.05642	1.05696	1.05166	1.03405	1.05107	1.17946	1.09787	0.0635794			132.957	0.9999	0.992049	0.999248	1.00035	0.994275	0.99802	0.994601	0.993698	0.990828	0.998066	0.996104	0.00342444			132.957	0.998224	0.991621	1.00185	1.01871
137.958	1.04885	1.04643	0.991647	0.996753	1.02342	1.03983	1.00717	0.99135	0.992821	1.03564	1.01739	0.0239915			137.958	0.992743	1.11532	1.12731	1.16732	1.0123	1.04387	0.999749	0.993583	0.986891	1.16834	1.06074	0.0754873			137.958	0.995981	0.99124	0.998184	0.995215	0.996263	0.996649	0.999694	0.996888	0.997632	0.9984	0.996615	0.00230011			137.958	0.999635	0.995512	0.998252	1.00361
142.968	1.03804	1.03333	0.994306	0.999996	1.01523	1.02687	0.990099	1.01178	0.996211	1.02729	1.01332	0.0175352			142.968	0.993051	1.07262	1.0545	1.08896	0.994755	0.996169	0.997107	0.990164	0.996495	1.10895	1.02928	0.0467429			142.968	0.99116	0.990606	0.999782	0.997305	0.999042	0.992489	0.996178	0.999888	0.986342	0.987766	0.994056	0.0050391			142.968	0.991956	0.995326	0.994651	0.991063
147.962	1.02299	1.01713	0.997242	0.99962	0.992492	1.01057	1.00181	1.00076	0.992596	1.01931	1.00545	0.0112146			147.962	0.99609	1.05262	1.07228	1.03413	0.998818	0.997228	0.995548	0.990602	0.990215	1.06865	1.01962	0.0337475			147.962	0.99557	0.991023	0.994069	0.991038	0.998456	0.991589	0.995627	1.0051	0.990512	0.99782	0.995081	0.00455555			147.962	0.99444	0.992031	0.996976	0.995391
152.96	1.01025	1.0022	0.997174	0.998018	0.998981	1.00776	0.996979	1.00937	0.991874	1.00902	1.00216	0.00650231			152.96	0.996017	1.02626	1.0326	1.03841	0.99073	0.999257	0.995887	0.993711	0.996611	1.06397	1.01334	0.0251855			152.96	0.99944	0.997011	0.992278	0.994667	0.995406	0.99133	0.994243	0.99683	0.991583	0.996181	0.994897	0.00262039			152.96	0.985594	0.991759	0.997828	0.986407
157.96	0.996752	0.996676	0.997477	0.995567	0.990423	0.991022	0.999438	0.997973	1.02255	0.996186	0.998407	0.00895769			157.96	0.994062	0.996444	1.02709	0.992162	0.985229	0.990452	0.990462	0.99036	0.992526	1.05922	1.0018	0.0232528			157.96	0.999363	0.993848	0.993047	0.994668	0.999715	0.991628	0.99065	0.992167	0.993839	0.996313	0.994524	0.00308476			157.96	0.997178	0.995534	0.982317	0.990165
162.968	1.00734	0.999007	0.995315	0.998013	0.995419	0.996392	1.02769	1.00065	0.999028	0.993838	1.00127	0.0100254			162.968	0.990013	0.996908	0.993829	0.991102	0.994415	0.992835	0.991027	0.990309	0.99999	1.00141	0.994184	0.0040453			162.968	0.999955	0.999161	0.99096	0.997031	0.998779	0.986487	0.992791	0.997634	0.995187	0.995954	0.995394	0.00422			162.968	0.995355	0.992854	0.990097	0.99121
167.958	0.997736	0.991283	0.995613	0.990633	0.993604	0.987524	1.00517	1.00057	0.999138	1.00574	0.996701	0.00611427			167.958	0.998602	0.999285	0.996276	0.997512	0.995685	0.99844	0.994297	0.993363	0.997917	1.00257	0.997395	0.00265121			167.958	0.991297	0.99306	0.99014	0.992094	0.998508	0.991353	0.997122	0.997015	0.997968	0.996329	0.994489	0.00319148			167.958	0.993087	0.99866	0.997443	0.998184
172.967	0.99467	0.999682	0.991641	0.992506	0.995019	0.992262	0.996588	1.00722	0.99556	0.994662	0.995981	0.00459114			172.967	0.995182	0.996122	0.999397	0.999208	0.998852	0.993326	0.999192	0.99905	0.992589	1.00543	0.997835	0.00371439			172.967	0.995268	0.994298	0.996917	0.996925	0.995705	0.991375	0.993769	0.996979	0.994727	0.993355	0.994932	0.00181808			172.967	0.995251	0.99713	0.992199	0.996269
177.96	0.993831	0.995628	0.991745	0.995645	0.991584	0.996199	0.99883	0.999576	0.992126	0.999174	0.995434	0.00307838			177.96	0.994403	0.998663	0.998136	0.998508	0.998818	0.987029	0.994243	0.992933	0.999029	1.01102	0.997278	0.00614397			177.96	0.99419	0.993172	0.994697	0.990391	0.981396	0.997076	0.993335	0.991893	0.99283	0.999085	0.992807	0.00471897			177.96	0.990457	0.996478	0.998574	0.996119
182.955	0.990559	0.992906	0.997466	0.999355	0.995297	0.996197	0.999926	0.999076	0.996846	0.999889	0.996752	0.00313015			182.955	0.99265	0.999406	0.992118	0.99215	0.991831	0.989999	0.993453	0.999657	0.993729	1.00941	0.995441	0.00584935			182.955	0.994607	0.994341	0.996925	0.990385	0.995518	0.991748	0.996067	0.990722	0.994049	0.991911	0.993627	0.00229684			182.955	0.991183	0.999646	0.993829	0.993588
187.956	0.994547	0.991553	0.997805	0.992806	0.9922	0.995869	0.990602	0.996546	0.996302	0.990697	0.993893	0.00264672			187.956	0.992671	0.997688	0.994495	0.99194	0.993679	0.992648	0.998361	0.993093	0.99979	1.01791	0.997228	0.007766			187.956	0.997016	0.991256	0.997003	0.999823	0.992834	0.982777	0.999329	0.994031	0.996718	0.992229	0.994302	0.00499867			187.956	0.983083	0.997743	0.993687	0.990155
192.966	0.99597	0.994336	0.997182	0.992911	0.994377	0.999663	0.996404	0.997817	0.996838	0.99417	0.995967	0.00203485			192.966	0.991006	0.993103	0.998804	0.999722	0.993863	0.99223	0.999004	0.998193	0.993519	1.00665	0.99661	0.00475635			192.966	0.992849	0.994809	0.994416	0.991519	0.998553	0.998639	0.993374	0.998462	0.99414	0.999406	0.995617	0.00286679			192.966	0.999671	0.994659	0.998943	0.992254
197.961	0.991824	0.993184	0.997186	0.99799	0.997962	0.995934	0.998227	0.995108	0.998977	0.997917	0.996431	0.00238106			197.961	0.993764	0.995383	0.994091	0.997014	0.993593	0.999022	0.996562	0.995935	0.998066	1.00636	0.996979	0.00376137			197.961	0.992372	0.999115	0.998871	0.995463	0.997957	0.996287	0.998604	0.99452	0.992305	0.991012	0.995651	0.00301095			197.961	0.997746	0.999092	0.991388	0.999318
202.955	0.996661	1.00409	0.999099	0.998171	0.999843	0.994633	0.991824	0.997789	0.995441	0.998007	0.997556	0.00329355			202.955	0.992655	0.99788	0.995459	0.991719	0.99829	0.993579	0.990097	0.994997	0.994448	1.00837	0.995749	0.00510986			202.955	0.998217	0.990691	0.991156	0.995052	0.99408	0.990275	0.998139	0.998709	0.998604	0.991832	0.994676	0.00353474			202.955	0.992701	0.998609	0.990314	0.990643
207.965	0.993186	0.995444	0.997809	0.993341	0.999821	0.99717	0.999829	0.990028	0.998084	0.995387	0.99601	0.00315495			207.965	0.995821	0.994089	0.993717	0.99044	0.993736	0.997476	0.999173	0.998644	0.994995	1.0086	0.996669	0.00493732			207.965	0.991742	0.995127	0.993079	0.998103	0.992547	0.99986	0.99632	0.998561	0.993347	0.997897	0.995658	0.00288292			207.965	0.992094	0.998365	0.996183	0.994189
212.955	0.993386	0.994506	0.995421	0.991258	0.992976	0.992412	0.999209	0.998832	0.998021	1.00493	0.996095	0.00416353			212.955	0.996915	0.993591	0.991944	0.998614	0.994889	0.999025	0.993793	0.999005	0.998193	1.00185	0.996782	0.0031116			212.955	0.990707	0.996667	0.993965	0.995106	0.989263	0.996231	0.992196	0.994908	0.986376	0.990768	0.992619	0.00333613			212.955	0.998856	0.991392	0.994832	0.99573
217.956	0.996032	0.996198	0.99327	0.999595	0.990182	0.994413	0.995366	0.997294	1.00017	1.00891	0.997143	0.00505396			217.956	0.997646	0.994401	0.999927	0.996094	0.990473	0.998514	0.994806	0.99011	0.998691	1.00412	0.996478	0.00427637			217.956	0.990904	0.999618	0.999134	0.998913	0.997029	0.994301	0.999789	0.993882	0.999812	0.994405	0.996779	0.0031827			217.956	0.994179	0.992906	0.99106	0.99398
222.959	0.995658	0.991978	0.994497	0.992669	0.980668	0.999947	0.998977	1.00661	1.0017	1.00705	0.996976	0.00779528			222.959	0.996926	0.992874	0.997406	0.992359	0.993895	0.999912	0.994715	0.993404	0.993923	1.01915	0.997457	0.00798014			222.959	0.999855	0.998335	0.998195	0.999355	0.995547	0.99672	0.991424	0.998019	0.993771	0.997438	0.996866	0.00261758			222.959	0.990707	0.999885	0.993743	0.988072
227.961	0.990984	0.996429	1.00309	1.03951	0.991869	0.996825	1.00175	1.00412	0.995502	1.00896	1.0029	0.0140526			227.961	0.996029	0.998843	1.00802	0.994028	0.993839	0.997524	0.992555	0.999385	0.993732	1.01404	0.998799	0.00698219			227.961	0.993195	1.00648	1.002	0.994778	1.00373	0.991694	0.994705	0.994929	0.997465	0.990984	0.996995	0.00530771			227.961	0.99419	0.99561	0.997588	0.993025
232.957	0.995696	0.995045	0.994916	0.992597	0.981809	0.995223	1.00677	1.00029	1.00035	1.00277	0.996545	0.00676403			232.957	0.99994	0.998346	0.990737	0.99444	0.994125	0.991432	0.990307	0.992366	0.994047	1.01742	0.996316	0.00804702			232.957	0.992653	0.999294	0.999803	0.993223	0.995262	0.980362	0.996439	0.994088	0.99961	0.9912	0.994193	0.00574071			232.957	0.994077	0.990161	0.999901	0.998956
237.97	0.995491	0.996397	0.994946	0.99223	0.993339	0.992485	1.00471	1.00804	1.00758	1.0096	0.99948	0.00709937			237.97	0.991521	0.990725	0.990063	0.997029	0.992456	0.993544	0.99573	0.996	0.984886	1.00095	0.99329	0.00444051			237.97	0.991364	0.997727	0.994866	0.999524	0.98806	0.999948	0.999909	0.994576	0.998368	0.999597	0.996394	0.00409759			237.97	0.992945	0.997427	0.992671	0.997298
242.963	0.995261	0.999613	0.995989	0.996406	0.992193	0.995258	1.00445	1.00435	1.01405	0.992012	0.998957	0.00686322			242.963	0.999833	0.997958	0.991946	0.993436	0.995825	0.997697	0.998028	0.993022	0.990222	1.03095	0.998891	0.011683			242.963	0.999548	0.995176	0.995904	0.992328	0.998005	0.994285	0.991519	0.99483	0.991378	0.999775	0.995275	0.00308264			242.963	0.993158	0.997591	0.990957	0.99533
247.96	0.998813	0.997448	0.991134	0.998902	0.999495	0.99308	1.00176	1.00452	1.01477	0.998882	0.999881	0.00648744			247.96	0.99674	0.99488	0.996782	0.992178	0.99906	0.995566	0.993437	0.995619	0.991464	1.00557	0.99613	0.00401799			247.96	0.992697	0.99969	0.990036	0.998489	0.99896	0.990409	0.998146	0.998344	0.996307	0.996736	0.995981	0.00360622			247.96	0.990544	0.991893	0.997221	0.992834
252.96	0.994494	0.998733	0.99857	0.996054	0.994721	0.99159	0.99981	0.995072	1.00546	0.99334	0.996784	0.00398916			252.96	0.999319	0.998619	0.994981	0.992528	0.998034	0.997822	0.993187	0.995033	0.993924	1.0047	0.996815	0.00366162			252.96	0.998289	0.995436	0.992951	0.990365	0.998564	0.982576	0.989372	0.996429	0.993198	0.991908	0.992909	0.0047905			252.96	0.992531	0.990519	0.992821	0.992047
257.957	0.992529	0.990231	0.996846	0.997466	0.993489	0.99315	0.998626	0.993764	0.996169	0.992961	0.994523	0.00262401			257.957	0.994789	0.999549	0.999243	0.990288	0.991527	0.99133	0.993067	0.997811	0.991589	1.00603	0.995522	0.00504027			257.957	0.993659	0.997552	0.995765	0.995186	0.991605	0.989794	0.980602	0.995815	0.993808	0.991255	0.992504	0.00481521			257.957	0.998908	0.991782	0.991068	0.994997
262.969	0.991369	0.980258	0.991986	0.997647	0.998283	0.995196	0.998457	0.994961	0.99226	0.990524	0.993094	0.00538091			262.969	0.999527	0.99991	0.99398	0.998042	0.992043	0.981701	0.990687	0.981367	0.993992	1.00609	0.993734	0.00783874			262.969	0.999886	0.996444	0.996573	0.999856	0.997151	0.996378	0.98581	0.991121	0.982806	0.981463	0.992749	0.00698655			262.969	0.995764	0.991006	0.994467	0.991945
267.961	0.991309	0.998468	0.998755	0.992732	0.993894	0.990153	0.999076	0.997007	0.99722	0.998009	0.995662	0.00333081			267.961	0.995033	0.996242	0.991602	0.992763	0.998906	0.998654	0.993019	0.983336	0.990508	1.00214	0.994221	0.00528942			267.961	0.998649	0.997583	0.998839	0.992466	0.995669	0.984974	0.991682	0.999792	0.992582	0.999622	0.995186	0.0047487			267.961	0.992591	0.998327	0.992223	0.994366
272.955	0.996691	0.990021	0.99607	0.99836	0.999295	0.992498	0.999022	0.997649	0.994418	0.995714	0.995974	0.0029693			272.955	0.991313	0.992658	0.993681	0.991283	0.999216	0.990017	0.995506	0.994923	0.994063	1.01158	0.995424	0.0062504			272.955	0.999394	0.991188	0.991065	0.991118	0.996759	0.996607	0.996688	0.997017	0.993327	0.9851	0.993826	0.00426901			272.955	0.997796	0.99859	0.991337	0.990589
277.958	0.995174	0.997437	0.998867	0.999133	0.992153	0.996735	0.998371	0.995265	0.992477	0.992514	0.995813	0.00271818			277.958	0.994468	0.992532	0.991508	0.994372	0.994268	0.997432	0.994969	0.992641	0.993371	1.00714	0.99527	0.00447653			277.958	0.991115	0.992334	0.995943	0.995022	0.999194	0.990767	0.997745	0.992654	0.989196	0.98825	0.993222	0.00364041			277.958	0.99785	0.996155	0.99838	0.993802
282.965	0.998042	0.996326	0.991573	0.990623	0.997683	0.993573	1.0081	0.999687	0.992689	0.997752	0.996605	0.00507696			282.965	0.998585	0.992993	0.99101	0.991205	0.997774	0.992232	0.999301	0.993834	0.995965	1.00775	0.996065	0.00510473			282.965	0.990076	0.990458	0.993561	0.99219	0.993305	0.995828	0.995565	0.999553	0.986871	0.992761	0.993017	0.00351525			282.965	0.997727	0.999299	0.994057	0.994934
287.967	0.99325	0.993529	0.99714	0.999044	0.991907	0.99482	1.00772	0.992117	0.994317	0.992136	0.995598	0.00484123			287.967	0.992547	0.990389	0.990637	0.999279	0.994328	0.991495	0.995251	0.99686	0.991441	1.00301	0.994524	0.00415587			287.967	0.990319	0.994668	0.991656	0.997937	0.996978	0.996187	0.998849	0.99532	0.991464	0.990892	0.994427	0.00312987			287.967	0.99392	0.999961	0.997768	0.99755
292.963	0.994712	0.995335	0.996414	0.993396	0.997987	0.997597	1.00833	0.999704	0.998911	0.994228	0.997661	0.00428524			292.963	0.996267	0.998262	0.992229	0.995462	0.996367	0.992067	0.99177	0.997405	0.996033	1.00491	0.996077	0.00386551			292.963	0.999494	0.995629	0.992499	0.994277	0.998147	0.994216	0.99702	0.995297	0.992154	0.995612	0.995434	0.00232481			292.963	0.999253	0.995568	0.999779	0.990249
297.959	0.999187	0.992904	0.998167	0.994662	0.998467	0.993463	1.00955	0.999832	0.998715	0.990884	0.997583	0.00522277			297.959	0.999706	0.99281	0.996704	0.99899	0.991175	0.994364	0.999341	0.995438	0.999476	1.00834	0.997635	0.00481284			297.959	0.998313	0.991716	0.994304	0.998264	0.992184	0.993244	0.999141	0.992539	0.991127	0.991995	0.994283	0.00309123			297.959	0.996743	0.999511	0.996886	0.99754
302.956	0.998604	0.995235	0.995313	0.990834	0.992392	0.99813	1.00095	0.993261	0.997563	0.990393	0.995268	0.00353765			302.956	0.993948	0.997963	0.99287	0.997854	0.992222	0.992635	0.998203	0.99608	0.997181	1.00045	0.99594	0.00284602			302.956	0.998094	0.995352	0.98274	0.99348	0.992932	0.992461	0.999728	0.995358	0.997266	0.99851	0.994592	0.00484551			302.956	0.997308	0.998489	0.998004	0.998758
307.968	0.994017	0.996515	0.991149	0.990934	0.992715	0.999926	0.9958	0.995084	0.990074	0.995168	0.994138	0.00301154			307.968	0.996176	0.997044	0.991456	0.982687	0.996724	0.997803	0.991427	0.999111	0.993193	1.0092	0.995482	0.00677188			307.968	0.999495	0.991419	0.983374	0.999742	0.996242	0.990211	0.998575	0.997605	0.992353	0.991555	0.994057	0.00521437			307.968	0.995733	0.996177	0.999026	0.992068
312.964	0.998346	0.992229	0.992403	0.995106	0.994174	0.994571	0.993252	0.994054	0.994262	0.997119	0.994552	0.00192846			312.964	0.996781	0.998787	0.999421	0.991501	0.999093	0.992824	0.998023	0.994527	0.998015	1.00535	0.997433	0.00390543			312.964	0.990886	0.996941	0.99939	0.997671	0.995881	0.997828	0.991707	0.993993	0.99998	0.991239	0.995552	0.00339335			312.964	0.996759	0.991062	0.997153	0.991717
317.968	0.995252	0.997817	0.998013	0.995449	0.997654	0.990012	0.99961	0.998715	0.992812	0.993622	0.995896	0.00303537			317.968	0.994203	0.994017	0.990045	0.9986	0.996271	0.996218	0.996874	0.994502	0.993188	1.00732	0.996124	0.00457622			317.968	0.995281	0.997218	0.995831	0.992968	0.995967	0.997839	0.999915	0.9975	0.998134	0.995626	0.996628	0.00191293			317.968	0.999595	0.999096	0.99453	0.993294
322.968	0.991081	0.995789	0.994301	0.995486	0.997044	0.993724	0.990381	0.994357	0.99047	0.992893	0.993553	0.00231592			322.968	0.994537	0.992725	0.997957	0.992361	0.993147	0.999947	0.991418	0.999227	0.991221	1.00351	0.995605	0.00425278			322.968	0.998663	0.997273	0.991983	0.992167	0.992649	0.992012	0.993093	0.99439	0.995667	0.99604	0.994394	0.00240432			322.968	0.991781	0.991025	0.995658	0.997574
327.964	1.0053	0.99912	0.996235	0.992102	0.996861	0.998922	0.994788	0.990569	0.997549	0.999422	0.997087	0.00413678			327.964	0.992816	0.993675	0.997868	0.993857	0.994036	0.996262	0.999646	0.999408	0.994904	1.0094	0.997187	0.00493293			327.964	0.993062	0.996109	0.999649	0.990748	0.997198	0.990742	0.993724	0.991075	0.999133	0.998172	0.994961	0.00352455			327.964	0.992271	0.997651	0.996211	0.990943
332.956	0.991319	0.999966	0.993864	0.991935	0.999944	0.992281	0.990301	0.992624	0.992042	0.996047	0.994032	0.00347913			332.956	0.991789	0.990092	0.9957	0.994937	0.995896	0.997421	0.995991	0.990113	0.992112	1.00175	0.994581	0.00363063			332.956	0.993204	0.991389	0.995598	0.995706	0.993112	0.9954	0.990186	0.996896	0.991279	0.993108	0.993588	0.00223849			332.956	0.997425	0.997295	0.983008	0.995075
337.962	1.00337	0.991597	0.999218	0.999498	0.995282	0.993543	0.994548	0.997549	0.992181	1.00079	0.996758	0.00393269			337.962	0.995322	0.993825	0.993393	0.991067	0.995109	0.998324	0.995232	0.990275	0.994158	1.00921	0.995591	0.0052918			337.962	0.994856	0.998336	0.994995	0.985141	0.999057	0.999328	0.994997	0.999029	0.999447	0.991448	0.995663	0.00456758			337.962	0.990846	0.997095	0.999356	0.990671
342.965	1.00532	0.998601	0.998702	0.99315	0.999546	0.99409	0.99157	0.991403	0.994454	0.997184	0.996402	0.0043236			342.965	0.999587	0.990102	0.990228	0.993178	0.996413	0.990412	0.994465	0.995524	0.998227	1.00106	0.99492	0.0039697			342.965	0.997615	0.992827	0.999848	0.99628	0.991504	0.998124	0.993321	0.996067	0.997396	0.994792	0.995777	0.00263272			342.965	0.990968	0.996839	0.997426	0.996064
347.963	0.999454	0.990607	0.995667	0.993879	0.991463	0.9977	0.996391	0.99814	0.993811	0.992982	0.995009	0.00294237			347.963	0.993257	0.990257	0.991748	0.990599	0.991256	0.995321	0.995126	0.998315	0.996547	1.01208	0.995451	0.00643538			347.963	0.992775	0.998237	0.998076	0.990047	0.990476	0.990154	0.995413	0.996984	0.998583	0.993499	0.994424	0.00348421			347.963	0.99789	0.992105	0.999082	0.995618
352.96	0.999848	0.993673	0.990833	0.990375	0.990583	0.996832	0.99664	0.99475	0.996835	0.998823	0.994919	0.00345694			352.96	0.998506	0.992634	0.990248	0.991016	0.993004	0.991713	0.999432	0.993153	0.992927	1.00717	0.994981	0.00523541			352.96	0.994279	0.994514	0.995695	0.982651	0.999243	0.997736	0.992374	0.994872	0.992067	0.993989	0.993742	0.00447135			352.96	0.99632	0.994918	0.997627	0.997759
357.968	1.00821	0.990857	0.991178	0.99661	0.996396	0.990716	0.998841	0.998363	0.99823	0.98447	0.995387	0.00645517			357.968	0.999985	0.993376	0.993274	0.992986	0.9982	0.994042	0.99831	0.998654	0.994209	1.00624	0.996927	0.00421269			357.968	0.995299	0.993987	0.995235	0.992678	0.988904	0.998382	0.995725	0.994809	0.991674	0.990151	0.993684	0.00284782			357.968	0.998706	0.992309	0.997252	0.993488
362.966	0.990966	0.998754	0.999396	0.990586	0.998642	0.999436	0.990841	0.99084	0.992169	0.981349	0.993298	0.00579379			362.966	0.996112	0.997878	0.998703	0.995272	0.991014	0.996364	0.997412	0.990513	0.992502	1.01608	0.997185	0.00722607			362.966	0.999551	0.999426	0.993781	0.994754	0.992128	0.990353	0.991043	0.993982	0.998438	0.99513	0.994859	0.00333369			362.966	0.99217	0.99248	0.996867	0.998163
367.965	0.990838	1.00654	0.998772	0.998364	0.999844	0.996855	0.992269	0.996406	0.998845	0.981922	0.996065	0.00655541			367.965	0.996684	0.99934	0.999964	0.997363	0.996116	1.00387	0.99	0.990957	0.995854	1.0022	0.997234	0.00441883			367.965	0.997345	0.993408	0.996483	0.994914	0.993147	0.99854	0.996344	0.99966	0.997931	0.997725	0.99655	0.00215324			367.965	0.993425	0.996218	0.999294	0.997231
372.957	1.00314	0.994166	0.99313	0.996103	1.01774	0.999784	0.999043	0.996414	0.998488	0.985295	0.99833	0.00833519			372.957	0.995468	0.997674	0.990447	0.994405	0.9942	0.999708	0.994214	0.993381	0.999311	1.00214	0.996095	0.00352962			372.957	0.992622	0.994759	0.99676	0.990057	1.0006	1.00278	0.996496	0.984578	0.995447	1.00581	0.995991	0.00617566			372.957	0.986391	0.997195	0.993708	0.995897
377.954	0.996096	0.99066	0.995677	0.997347	1.01377	0.996331	0.995358	0.995226	0.999253	0.988707	0.996843	0.00670055			377.954	0.996257	0.994791	0.995821	0.996402	0.999368	1.00748	0.996291	0.997	0.998098	1.01938	1.00009	0.00767079			377.954	0.992971	0.998357	0.994354	0.993307	1.00676	0.986659	1.00483	0.999971	0.996835	1.00125	0.997529	0.00602066			377.954	0.981583	0.997338	0.992793	0.999576
382.966	0.994414	0.997346	0.994959	0.993262	0.99905	0.991831	0.992273	0.993596	0.995169	0.999901	0.99518	0.00275774			382.966	0.997212	0.99974	0.994576	0.990868	0.996947	1.00838	0.995016	0.993379	0.990498	1.00387	0.997048	0.00564674			382.966	0.992992	0.995666	0.990246	0.995947	1.00303	0.995625	0.996712	0.995277	0.996289	0.994882	0.995667	0.00321727			382.966	0.996686	0.991463	0.99409	0.99295
387.959	1.00516	0.990714	0.9983	0.990608	1.01209	0.993499	0.997468	0.999554	1.00091	1.0003	0.99886	0.00655693			387.959	0.992537	0.99562	0.998292	0.995508	0.998488	1.00999	1.00259	0.99811	0.994318	1.00723	0.999268	0.00567162			387.959	0.997695	0.991994	0.993485	0.992828	1.002	0.995134	1.00848	0.997071	0.991841	1.00121	0.997174	0.00537191			387.959	1.01749	0.99336	0.995421	0.986587
392.954	0.995181	0.99274	0.991478	0.994329	1.00132	0.985287	0.99765	0.995032	1.00091	1.00226	0.995619	0.00519814			392.954	1.0058	0.998623	0.992592	0.99832	0.991251	1.0012	1.00658	0.999281	0.999088	1.00985	1.00026	0.00589014			392.954	0.998812	0.995963	1.00696	0.995467	1.00222	1.00291	1.00202	1.00043	0.985733	1.00188	0.999239	0.00582707			392.954	1.00204	0.990137	0.99161	0.984488
397.959	0.999762	0.990668	0.991074	0.996517	1.01963	0.990278	0.99281	0.998638	0.995169	1.00226	0.997681	0.00873737			397.959	0.998254	1.001	0.998234	1.00036	0.995075	1.00503	1.00216	0.995729	0.994259	1.00595	0.999605	0.00403579			397.959	0.991142	0.997787	0.996345	0.993061	1.00674	1.00354	1.00446	1.00152	0.996289	1.00869	0.999958	0.00591051			397.959	1.0162	0.995333	0.99734	0.989975
402.977	0.995022	0.994973	0.993262	0.994675	1.00357	0.9941	0.996714	1.00286	1.00091	1.00226	0.997835	0.00407428			402.977	1.01099	1.00059	0.99975	1.01036	1.01311	1.0023	1.00898	0.992626	0.998002	1.00627	1.0043	0.00666057			402.977	0.996615	1.00411	1.00263	0.997884	1.00672	1.00174	1.00574	1.00139	0.991841	1.00337	1.0012	0.00454847			402.977	1.00112	0.991906	0.990784	0.998515
[truncated: 14 more columns]
