# Supplementary material for: PINK1 and Parkin regulate IP3R-mediated ER calcium release
Source: Nat Commun. 2023 Aug 25;14:5202. doi: 10.1038/s41467-023-40929-z (PMC10457342; doi:10.1038/s41467-023-40929-z)
Supplement: Supplementary file 3 — Source Data [file 41467_2023_40929_MOESM3_ESM.zip › Supplementary Figure 5.xlsx]

## Sheet: Supplementary Fig. 5a
<Line graph>
mef2>Luci															park1, mef2>Luci															mef2>CISDi #2															park1, mef2>CISDi #2
Time	1	2	3	4	5	6	7	8	9	10	mean	SD			Time	1	2	3	4	5	6	7	8	9	10	mean	SD			Time	1	2	3	4	5	6	7	8	9	10	mean	SD			Time	1	2	3	4
0.915	1.00806	1.00781	1.00805	1.00597	1.01406	1.01197	1.0079	1.00442	1.00313	0.988917	1.00603	0.00681913			0.915	1.00541	1.00471	1.00269	0.993987	1.01661	1.00925	1.00211	1.00057	1.00467	1.00068	1.00407	0.00594279			0.915	1.02059	1.01986	1.01347	1.00971	1.01606	1.01064	1.01829	1.031	0.989483	0.996986	1.01261	0.011975			0.915	1.0208	0.999936	1.01914	1.02062
5.929	1.00806	1.00781	1.00805	1.00108	1.00857	1.00517	1.00408	0.999281	0.99634	0.988001	1.00264	0.00663936			5.929	1.00133	1.00589	1.00773	1.00206	1.0146	1.00692	1.00749	1.00055	1.00311	1.00648	1.00562	0.00413981			5.929	1.01011	1.01082	1.00472	1.00622	1.00876	1.00408	1.00904	1.02243	0.989086	0.991741	1.0057	0.00955087			5.929	1.01895	1.00355	1.01934	1.01892
10.925	1.00806	1.00781	1.00805	0.996706	1.00167	0.999473	1.00192	0.991829	0.992995	0.983379	0.999189	0.00812274			10.925	1.00206	1.00333	1.00571	1.00134	1.01241	1.00842	1.00521	1.00216	1.00459	1.00045	1.00457	0.00363689			10.925	1.00626	1.00383	1.00093	1.0029	1.00369	1.00077	1.00354	1.01091	0.989189	0.989696	1.00117	0.00681755			10.925	1.01598	1.00133	1.01623	1.01644
15.923	1.00806	1.00781	1.00805	0.994989	0.999584	0.998364	0.998008	0.99055	0.991823	0.983279	0.998051	0.00830268			15.923	1.00432	1.00454	1.00257	1.00144	1.00501	1.00029	1.00845	1.00343	1.00582	1.00537	1.00413	0.00233175			15.923	1.00284	1.00037	0.997962	1.00276	0.999659	1.00011	0.998536	1.00307	0.991654	0.982968	0.997994	0.0062467			15.923	1.0208	0.999936	1.01914	1.02062
20.92	1.00806	1.00781	1.00805	0.99867	1.0034	1.00427	0.997251	0.998196	0.997539	0.986479	1.00097	0.00677003			20.92	1.00428	1.00251	1.00501	0.996012	0.997153	1.01436	1.01674	0.998496	1.00551	1.00011	1.00402	0.00692231			20.92	1.02059	1.01986	1.01347	1.00971	1.01606	1.01064	1.01829	1.031	0.989483	0.996986	1.01261	0.011975			20.92	1.01895	1.00355	1.01934	1.01892
25.915	1.00806	1.00781	1.00805	0.997694	1.00004	1.00009	0.998604	0.996084	0.996144	0.991639	1.00042	0.00573797			25.915	1.00541	1.00471	1.00269	0.993987	1.01661	1.00925	1.00211	1.00057	1.00467	1.00068	1.00407	0.00594279			25.915	1.01011	1.01082	1.00472	1.00622	1.00876	1.00408	1.00904	1.02243	0.989086	0.991741	1.0057	0.00955087			25.915	1.01598	1.00133	1.01623	1.01644
30.924	1.00806	1.00781	1.00805	0.996406	0.994143	0.994086	0.999201	0.991106	0.997146	0.986674	0.998268	0.00751562			30.924	1.00133	1.00589	1.00773	1.00206	1.0146	1.00692	1.00749	1.00055	1.00311	1.00648	1.00562	0.00413981			30.924	1.00626	1.00383	1.00093	1.0029	1.00369	1.00077	1.00354	1.01091	0.989189	0.989696	1.00117	0.00681755			30.924	1.01526	1.00075	1.01357	1.01276
35.929	1.00806	1.00781	1.00805	0.999867	0.995717	0.998487	1.00037	0.996324	1.00112	0.990006	1.00058	0.00598855			35.929	1.00206	1.00333	1.00571	1.00134	1.01241	1.00842	1.00521	1.00216	1.00459	1.00045	1.00457	0.00363689			35.929	1.00284	1.00037	0.997962	1.00276	0.999659	1.00011	0.998536	1.00307	0.991654	0.982968	0.997994	0.0062467			35.929	1.00593	0.998901	1.00713	1.00795
40.919	1.00806	1.00781	1.00805	1.00194	0.995922	0.997547	1.00205	1.00081	1.00409	0.993881	1.00202	0.00511532			40.919	1.00432	1.00454	1.00257	1.00144	1.00501	1.00029	1.00845	1.00343	1.00582	1.00537	1.00413	0.00233175			40.919	0.997742	0.997797	0.996853	1.00021	0.997932	0.998841	0.996631	0.995548	0.994338	0.985138	0.996103	0.00418644			40.919	1.0049	0.998273	1.0071	1.00259
45.923	1.00806	1.00781	1.00805	1.00063	0.994006	0.995417	1.00019	1.00533	1.00536	1.0011	1.00259	0.00515414			45.923	1.00428	1.00251	1.00501	0.996012	0.997153	1.01436	1.01674	0.998496	1.00551	1.00011	1.00402	0.00692231			45.923	0.99481	0.995229	0.996274	0.998443	0.995846	0.998537	0.994344	0.990418	0.998368	0.984424	0.994669	0.00435021			45.923	0.999895	0.997931	1.00646	0.996033
50.925	1.00091	1.0044	1.00807	1.00061	0.995217	0.995588	0.995713	1.00962	1.00364	1.00535	1.00191	0.00520947			50.925	0.987868	0.989797	0.996268	0.997961	0.996619	0.995427	1.00266	0.998937	1.00624	1.00522	0.9977	0.00599274			50.925	0.99245	0.994348	0.997412	0.995585	0.995368	0.99849	0.994357	0.985798	0.997305	0.98394	0.993505	0.00489658			50.925	0.999288	1.00108	1.00403	0.996019
55.93	1.00555	1.00029	1.00756	1.00545	0.997667	0.999541	0.99472	1.01646	1.01068	1.0013	1.00392	0.00653197			55.93	0.979134	0.989868	0.989518	0.995909	0.996648	0.994419	0.986318	1.00161	0.998417	1.0019	0.993374	0.00717892			55.93	0.98922	0.990576	0.996638	0.993453	0.993892	0.995223	0.994374	0.982272	1.00041	0.987252	0.992331	0.00516208			55.93	0.99996	1.00127	1.00001	0.992832
60.92	0.991162	1.00013	1.00816	1.00268	0.989464	0.995359	0.990057	1.01687	1.00971	1.00089	1.00045	0.00919631			60.92	0.970482	0.990304	0.989634	1.00271	0.993402	0.988421	0.973832	0.995761	1.0048	1.00274	0.991208	0.0116335			60.92	0.985977	0.987165	0.995735	0.990714	0.98879	0.993317	0.990888	0.978547	1.0024	0.99089	0.990442	0.00627648			60.92	0.996522	0.998009	0.994351	0.990246
65.925	0.986951	1.00161	1.00563	0.999037	0.980336	0.989022	0.988405	1.01177	1.00848	1.00711	0.997836	0.0108594			65.925	0.966954	0.993105	0.991654	1.00414	0.993059	0.991111	0.964977	0.988693	1.01192	0.994546	0.990015	0.0144636			65.925	0.981708	0.98175	0.993895	0.985393	0.984689	0.989991	0.988501	0.972838	1.00615	0.996182	0.988109	0.00919806			65.925	0.983224	0.998029	0.985943	0.991336
70.916	0.991657	0.995176	0.984425	0.993976	0.973409	0.983251	0.983597	1.0064	1.00575	1.00791	0.992555	0.0115984			70.916	0.959422	0.987204	0.990474	0.995281	0.99214	0.989313	0.98249	0.984688	1.00798	0.995524	0.988452	0.0124293			70.916	0.981097	0.974323	0.990755	0.979516	0.981592	0.986889	0.98405	0.963181	1.00937	1.00172	0.985249	0.0131537			70.916	0.988047	1.0016	0.989015	0.993748
75.923	0.995432	0.968753	0.96441	0.98469	0.958271	0.970465	0.976603	0.992066	1.00001	1.00839	0.981909	0.0167322			75.923	0.950546	0.976609	0.989056	0.991325	0.982713	0.987456	0.96167	0.978322	0.992187	0.982227	0.979211	0.0134921			75.923	0.981447	0.962622	0.985474	0.973355	0.980449	0.980695	0.98096	0.94752	1.00718	1.00955	0.980925	0.0183723			75.923	0.995924	1.002	0.991444	0.994572
80.929	0.993198	0.946871	0.957039	0.979439	0.949623	0.96721	0.964715	0.989002	0.996268	1.00103	0.974439	0.0199936			80.929	0.939248	0.964929	0.916498	0.990546	0.972343	0.927315	0.940766	0.972985	0.973524	0.972377	0.957053	0.0242416			80.929	0.986862	0.949675	0.976045	0.965034	0.976313	0.972436	0.971996	0.930039	1.00783	1.00234	0.973858	0.0229342			80.929	0.987078	1.00074	0.986314	0.991949
85.918	0.994728	0.934133	0.948605	0.97468	0.936623	0.961302	0.956504	0.981821	0.996342	1.0078	0.969254	0.0258341			85.918	0.937577	0.960753	0.914839	0.982991	0.963122	0.908109	0.937788	0.960015	0.953881	0.955519	0.947459	0.0229785			85.918	0.987487	0.938019	0.964196	0.955963	0.970372	0.962621	0.96149	0.913632	1.00466	0.995413	0.965385	0.0268696			85.918	0.986354	1.00119	0.982891	0.990168
90.928	0.992353	0.920825	0.938048	0.970503	0.926878	0.958586	0.943921	0.980874	0.992296	0.997055	0.962134	0.0285531			90.928	0.940729	0.948416	0.918307	0.975278	0.958351	0.884551	0.920511	0.952079	0.930132	0.937327	0.936568	0.0251888			90.928	0.980918	0.92786	0.954477	0.945915	0.961127	0.954006	0.951587	0.902282	1.00732	0.979865	0.956536	0.0291604			90.928	0.981886	0.995402	0.97702	0.983807
95.923	0.981608	0.902192	0.928751	0.970578	0.928973	0.959481	0.933164	0.984379	0.98874	0.967345	0.954521	0.0293528			95.923	0.919846	0.928613	0.894362	0.966464	0.949715	0.862402	0.912486	0.948602	0.914106	0.926436	0.922303	0.0297929			95.923	0.969239	0.920009	0.947384	0.937377	0.952186	0.947088	0.943438	0.894614	1.00526	0.965411	0.948201	0.0294747			95.923	0.979528	0.99327	0.972295	0.979014
100.917	0.967629	0.874154	0.91792	0.962953	0.9214	0.954766	0.915054	0.977903	0.981034	0.942606	0.941542	0.0339986			100.917	0.891917	0.905859	0.862791	0.941497	0.938829	0.835386	0.900639	0.934644	0.887647	0.908018	0.900723	0.0338315			100.917	0.951735	0.913806	0.941052	0.92724	0.942316	0.939225	0.935838	0.887407	1.00617	0.953067	0.939786	0.0304153			100.917	0.962246	0.98431	0.955425	0.963443
105.923	0.950275	0.862031	0.918494	0.950766	0.911504	0.949444	0.894245	0.971429	0.966513	0.915951	0.929065	0.0346911			105.923	0.861995	0.875011	0.825224	0.921536	0.915317	0.8164	0.888424	0.919298	0.866895	0.883876	0.877398	0.0366687			105.923	0.935346	0.907088	0.93462	0.919656	0.933584	0.932024	0.929173	0.880854	0.99706	0.934551	0.930396	0.0291186			105.923	0.952646	0.974491	0.945255	0.954939
110.915	0.922896	0.854214	0.935345	0.941661	0.903377	0.943183	0.874249	0.969321	0.94423	0.890738	0.917921	0.0361793			110.915	0.827817	0.82651	0.781148	0.905794	0.894055	0.805962	0.880644	0.899253	0.842096	0.854299	0.851758	0.0424167			110.915	0.924291	0.900638	0.929337	0.91266	0.927369	0.92488	0.923882	0.874607	0.993988	0.926237	0.923789	0.0299214			110.915	0.94213	0.960395	0.936564	0.941971
115.925	0.897147	0.850059	0.910569	0.932212	0.886532	0.933037	0.859299	0.959571	0.920937	0.85944	0.90088	0.036826			115.925	0.803186	0.777521	0.74742	0.89104	0.865638	0.796503	0.863936	0.872399	0.813951	0.818124	0.824972	0.0465542			115.925	0.914429	0.895177	0.925554	0.906205	0.9229	0.919087	0.920499	0.870192	0.988589	0.920271	0.91829	0.0298775			115.925	0.927608	0.94693	0.922842	0.925783
120.925	0.847853	0.829754	0.867401	0.923534	0.870533	0.925555	0.843908	0.950684	0.896585	0.829696	0.87855	0.0432824			120.925	0.789969	0.747294	0.732061	0.877955	0.840952	0.79359	0.846103	0.845135	0.78911	0.769871	0.803204	0.0475812			120.925	0.906255	0.888815	0.921367	0.901795	0.918016	0.913014	0.915944	0.865122	0.976129	0.917734	0.912419	0.0281985			120.925	0.914857	0.935512	0.909265	0.909087
125.919	0.769773	0.805239	0.818236	0.915142	0.854401	0.916273	0.836706	0.936448	0.879399	0.809837	0.854145	0.0558364			125.919	0.781054	0.727538	0.72183	0.857782	0.804683	0.796151	0.830234	0.815653	0.76123	0.722428	0.781858	0.0477076			125.919	0.898943	0.88344	0.918155	0.897739	0.913676	0.908312	0.911311	0.860299	0.968951	0.911432	0.907226	0.0277551			125.919	0.893753	0.919565	0.893646	0.887792
130.925	0.733783	0.780671	0.761332	0.908588	0.843992	0.906168	0.832837	0.921307	0.867698	0.790901	0.834728	0.0663753			130.925	0.762818	0.702811	0.706206	0.836885	0.770872	0.792614	0.80416	0.781793	0.740937	0.66874	0.756784	0.0519389			130.925	0.892182	0.878521	0.914867	0.895003	0.909854	0.903829	0.90763	0.856134	0.957855	0.892061	0.900794	0.0263873			130.925	0.886489	0.910451	0.883496	0.877285
135.919	0.726816	0.759346	0.722339	0.90599	0.839006	0.90209	0.831009	0.91406	0.861361	0.772586	0.82346	0.0739382			135.919	0.744084	0.677322	0.688741	0.803378	0.724414	0.785957	0.755791	0.751535	0.716887	0.635428	0.728354	0.0510337			135.919	0.885009	0.873944	0.911786	0.8915	0.906214	0.899528	0.903463	0.851191	0.949732	0.887183	0.895955	0.0258669			135.919	0.880078	0.90215	0.874377	0.868112
140.93	0.720977	0.735095	0.701737	0.904097	0.838117	0.898267	0.83146	0.910975	0.858221	0.772741	0.817169	0.0792666			140.93	0.732485	0.662966	0.684013	0.764928	0.674164	0.774746	0.713651	0.724115	0.698667	0.619395	0.704913	0.0473497			140.93	0.879671	0.869643	0.908527	0.888765	0.903938	0.896421	0.901057	0.846733	0.940287	0.878063	0.891311	0.0252757			140.93	0.874925	0.894117	0.865733	0.858486
145.928	0.716884	0.715221	0.691023	0.900276	0.837198	0.893099	0.83328	0.906679	0.854431	0.777373	0.812546	0.0819666			145.928	0.714924	0.641952	0.671786	0.735953	0.632025	0.75972	0.659699	0.701013	0.67851	0.605994	0.680158	0.0481375			145.928	0.873384	0.865973	0.905492	0.886203	0.899413	0.893478	0.896464	0.841916	0.931987	0.87991	0.887422	0.0244054			145.928	0.869212	0.885565	0.856721	0.848325
150.92	0.706076	0.69722	0.676712	0.894127	0.833783	0.884322	0.834321	0.899264	0.851452	0.779701	0.805698	0.0852856			150.92	0.694459	0.614619	0.659245	0.716254	0.605283	0.752019	0.626718	0.680398	0.659219	0.595085	0.66033	0.0512192			150.92	0.868411	0.861504	0.901662	0.881791	0.892935	0.890197	0.891324	0.838909	0.923417	0.885033	0.883518	0.0231503			150.92	0.867536	0.877008	0.848609	0.838115
155.922	0.699391	0.684761	0.655115	0.886238	0.82584	0.876825	0.830591	0.890639	0.84531	0.775046	0.796976	0.0882774			155.922	0.690441	0.605235	0.6577	0.701761	0.591936	0.756199	0.606721	0.659544	0.632905	0.586493	0.648894	0.0550806			155.922	0.86403	0.858018	0.899386	0.881624	0.894352	0.887404	0.890053	0.83584	0.914814	0.877345	0.880287	0.0227228			155.922	0.863333	0.868753	0.844313	0.833941
160.918	0.692246	0.681705	0.659872	0.87793	0.819315	0.867573	0.823904	0.881285	0.837537	0.769727	0.791109	0.0849617			160.918	0.682753	0.596519	0.653229	0.689621	0.583987	0.767371	0.593562	0.651339	0.611031	0.60051	0.642992	0.0580333			160.918	0.860436	0.854811	0.897097	0.87868	0.891021	0.885027	0.88712	0.833853	0.908229	0.87774	0.877401	0.0220422			160.918	0.858927	0.863279	0.83902	0.828094
165.923	0.683983	0.672541	0.648563	0.869352	0.809207	0.860407	0.816941	0.872236	0.830128	0.762431	0.782579	0.0856165			165.923	0.671476	0.582816	0.646577	0.688767	0.585295	0.780905	0.586221	0.637891	0.581066	0.611222	0.637224	0.063814			165.923	0.856654	0.850747	0.892882	0.876143	0.886496	0.881743	0.882636	0.830285	0.899983	0.873641	0.873121	0.0212705			165.923	0.860074	0.856339	0.836216	0.823768
170.927	0.677346	0.669357	0.638484	0.857837	0.80206	0.849039	0.80802	0.860753	0.819878	0.753168	0.773594	0.083881			170.927	0.660195	0.569296	0.640158	0.69073	0.588929	0.792104	0.586927	0.626587	0.564536	0.616266	0.633573	0.0687718			170.927	0.854499	0.84876	0.89035	0.874546	0.884288	0.879424	0.880399	0.828565	0.896618	0.874835	0.871228	0.0209787			170.927	0.855874	0.850386	0.832482	0.818895
175.927	0.665898	0.663821	0.64255	0.849638	0.795279	0.842679	0.799444	0.853381	0.811079	0.741595	0.766536	0.0822002			175.927	0.649669	0.556766	0.633281	0.692275	0.593868	0.797843	0.586969	0.616849	0.550148	0.609821	0.628749	0.0729599			175.927	0.850396	0.844961	0.887004	0.872713	0.880251	0.876117	0.876868	0.825947	0.892415	0.87198	0.867865	0.0208137			175.927	0.852494	0.844614	0.829704	0.815403
180.926	0.654326	0.644243	0.640728	0.837289	0.783689	0.829499	0.792262	0.837501	0.801392	0.729336	0.755027	0.0813844			180.926	0.641556	0.547271	0.628458	0.68718	0.592721	0.802644	0.584187	0.603454	0.535892	0.595048	0.621841	0.0772162			180.926	0.847037	0.842337	0.884541	0.871057	0.876696	0.874287	0.873895	0.823676	0.888381	0.868663	0.865057	0.0206148			180.926	0.860299	0.856147	0.827082	0.802425
185.918	0.646602	0.635054	0.638956	0.826143	0.774177	0.818982	0.784983	0.823861	0.792676	0.722678	0.746411	0.0792279			185.918	0.625647	0.527	0.615835	0.676539	0.5874	0.807121	0.585637	0.589909	0.521823	0.589392	0.61263	0.0817113			185.918	0.843201	0.839117	0.881631	0.868019	0.872934	0.871842	0.869745	0.820792	0.883824	0.862649	0.861375	0.0204014			185.918	0.853668	0.852465	0.82312	0.801831
190.924	0.637806	0.637598	0.634845	0.814148	0.765187	0.805913	0.777532	0.806682	0.783703	0.714902	0.737832	0.0751385			190.924	0.612467	0.513231	0.610916	0.668586	0.582232	0.808725	0.581292	0.576423	0.513166	0.577108	0.604415	0.0850911			190.924	0.838977	0.828362	0.870966	0.86396	0.863926	0.861988	0.860189	0.814245	0.882353	0.87444	0.855941	0.0216927			190.924	0.848481	0.851287	0.819045	0.796624
195.923	0.629945	0.639089	0.632143	0.804676	0.754915	0.794954	0.7674	0.791816	0.772334	0.701945	0.728922	0.0715353			195.923	0.611437	0.510531	0.609491	0.65986	0.575967	0.805072	0.573571	0.566858	0.510681	0.561956	0.598542	0.0854022			195.923	0.831455	0.828254	0.872101	0.860561	0.863456	0.863292	0.860717	0.810692	0.882021	0.871544	0.854409	0.022924			195.923	0.850723	0.846694	0.819955	0.795513
200.93	0.622616	0.634258	0.631074	0.792664	0.74424	0.779498	0.757506	0.773015	0.762415	0.692427	0.718971	0.0674264			200.93	0.599774	0.495747	0.599422	0.648182	0.565213	0.799817	0.560987	0.557044	0.500342	0.550766	0.587729	0.0872702			200.93	0.828128	0.826423	0.870633	0.859361	0.861552	0.861337	0.859176	0.808166	0.880571	0.865912	0.852126	0.0230614			200.93	0.848448	0.842524	0.817606	0.792892
205.92	0.613869	0.620917	0.619492	0.780867	0.733281	0.764816	0.74821	0.75458	0.752368	0.684037	0.707244	0.0664815			205.92	0.593334	0.489919	0.597632	0.636094	0.562579	0.789841	0.542485	0.550536	0.490821	0.55604	0.580928	0.0862042			205.92	0.824516	0.822804	0.868072	0.856734	0.858455	0.859092	0.855698	0.805156	0.879724	0.868288	0.849854	0.0239823			205.92	0.848952	0.840854	0.816926	0.791832
210.924	0.608239	0.622861	0.619471	0.769588	0.721558	0.752425	0.740088	0.738371	0.742772	0.675157	0.699053	0.0618493			210.924	0.581406	0.47843	0.587699	0.626147	0.558711	0.777056	0.522578	0.553896	0.520837	0.56219	0.576895	0.0813028			210.924	0.818814	0.819813	0.865	0.854725	0.854736	0.855933	0.852138	0.802663	0.878552	0.867317	0.846969	0.0246247			210.924	0.850975	0.838083	0.815779	0.79055
215.925	0.598089	0.614812	0.624679	0.75821	0.709549	0.737327	0.730226	0.720728	0.730926	0.665775	0.689032	0.0581732			215.925	0.577405	0.472544	0.586813	0.616357	0.55555	0.759857	0.503233	0.528879	0.50799	0.502129	0.561076	0.0830279			215.925	0.808403	0.818119	0.864472	0.855782	0.851752	0.854087	0.849738	0.802186	0.874973	0.868159	0.844767	0.0257664			215.925	0.852016	0.836721	0.813535	0.787431
220.915	0.59277	0.606919	0.614935	0.746429	0.697601	0.723013	0.721151	0.703091	0.720999	0.656454	0.678336	0.0559666			220.915	0.566816	0.462076	0.577545	0.603175	0.54363	0.743241	0.477534	0.518347	0.462575	0.488641	0.544358	0.0858457			220.915	0.807411	0.814094	0.858633	0.851809	0.848527	0.84981	0.845928	0.799333	0.876974	0.866945	0.841946	0.0261043			220.915	0.850188	0.834998	0.813203	0.786985
225.924	0.586464	0.601197	0.618764	0.736431	0.687272	0.711602	0.712589	0.688434	0.711951	0.649333	0.670404	0.0528293			225.924	0.555418	0.449791	0.567725	0.592906	0.539388	0.723459	0.461968	0.498199	0.457981	0.453073	0.529991	0.0860998			225.924	0.803735	0.811285	0.855354	0.849791	0.845042	0.846678	0.842973	0.796826	0.873211	0.862423	0.838732	0.0258281			225.924	0.850445	0.834342	0.811709	0.786172
230.916	0.578502	0.587093	0.613543	0.722621	0.676291	0.69785	0.705322	0.672244	0.701458	0.640532	0.659546	0.0516771			230.916	0.547952	0.442651	0.561019	0.581603	0.534673	0.705551	0.447318	0.531635	0.459623	0.52031	0.533234	0.0776018			230.916	0.803992	0.808576	0.852278	0.847922	0.842667	0.844233	0.83976	0.795872	0.872612	0.864449	0.837236	0.0259376			230.916	0.84983	0.832887	0.809427	0.784552
235.926	0.573206	0.585023	0.61725	0.711316	0.666702	0.686573	0.696218	0.659597	0.692721	0.627093	0.65157	0.0484441			235.926	0.538302	0.435688	0.552568	0.570769	0.527827	0.682796	0.435655	0.494388	0.437575	0.441378	0.511695	0.0800701			235.926	0.802814	0.806747	0.849203	0.845894	0.839327	0.8418	0.83634	0.79461	0.871373	0.856755	0.834486	0.0250473			235.926	0.850442	0.831423	0.807953	0.783375
240.92	0.569576	0.581089	0.610068	0.702758	0.659103	0.678387	0.689004	0.650176	0.686561	0.617875	0.64446	0.0472188			240.92	0.533723	0.428407	0.548568	0.55817	0.51988	0.662367	0.425493	0.490153	0.43596	0.445982	0.50487	0.0754201			240.92	0.800566	0.804488	0.846385	0.84404	0.836924	0.838683	0.833645	0.79376	0.859114	0.865747	0.832335	0.024729			240.92	0.848462	0.824557	0.799386	0.776277
245.93	0.562473	0.573054	0.602624	0.694849	0.653443	0.671585	0.682188	0.642227	0.680515	0.610386	0.637334	0.0475022			245.93	0.524062	0.420392	0.539262	0.548208	0.513682	0.640794	0.419664	0.477548	0.422296	0.46598	0.497189	0.0706055			245.93	0.799212	0.802393	0.843239	0.842073	0.833475	0.83617	0.830229	0.791882	0.856548	0.86774	0.830296	0.0250832			245.93	0.832758	0.820911	0.794838	0.761858
250.921	0.557856	0.567584	0.597915	0.686193	0.650635	0.664509	0.673237	0.636378	0.67411	0.60167	0.631009	0.0466101			250.921	0.516547	0.413985	0.531686	0.539164	0.506438	0.623917	0.414585	0.462858	0.39548	0.426521	0.483118	0.0728438			250.921	0.797929	0.801417	0.840546	0.840994	0.830465	0.833734	0.827744	0.7922	0.858147	0.873932	0.829711	0.0263463			250.921	0.835003	0.812701	0.785236	0.76382
255.924	0.553576	0.561749	0.589303	0.674443	0.640167	0.655299	0.664284	0.627904	0.666821	0.588435	0.622198	0.0453728			255.924	0.509449	0.407797	0.525593	0.531106	0.503359	0.608665	0.407946	0.472991	0.384143	0.46611	0.481716	0.0686896			255.924	0.797416	0.800232	0.838286	0.840269	0.828198	0.831916	0.826368	0.792698	0.855362	0.872125	0.828287	0.0256513			255.924	0.824142	0.812335	0.782629	0.763184
260.914	0.547113	0.547937	0.589523	0.66624	0.634501	0.649206	0.656752	0.621982	0.661796	0.583821	0.615887	0.045798			260.914	0.502927	0.403507	0.519999	0.524337	0.499396	0.596005	0.407106	0.47309	0.392304	0.446986	0.476566	0.0648072			260.914	0.797124	0.799341	0.83599	0.839474	0.825006	0.829548	0.823963	0.792201	0.853303	0.86655	0.82625	0.0244384			260.914	0.82156	0.810768	0.781031	0.762429
265.925	0.54375	0.552155	0.581753	0.657007	0.627131	0.641455	0.648892	0.615689	0.65566	0.578957	0.610245	0.0429708			265.925	0.49746	0.399805	0.515263	0.519182	0.495072	0.582637	0.404894	0.449469	0.396867	0.412669	0.467332	0.063848			265.925	0.797574	0.798659	0.834003	0.838961	0.823489	0.827757	0.822982	0.79293	0.853087	0.873464	0.826291	0.0255722			265.925	0.819859	0.811874	0.779918	0.761578
270.924	0.540512	0.547424	0.576464	0.649251	0.621639	0.635842	0.642159	0.611403	0.649932	0.573498	0.604812	0.0420409			270.924	0.492434	0.395768	0.511205	0.515707	0.493609	0.570715	0.40441	0.437839	0.388948	0.401433	0.461207	0.0635396			270.924	0.797945	0.798302	0.831524	0.838162	0.820222	0.826059	0.820867	0.79348	0.851648	0.871725	0.824993	0.0249186			270.924	0.818138	0.809561	0.778616	0.76169
275.918	0.536895	0.543506	0.573745	0.641318	0.616373	0.629241	0.634299	0.606405	0.643306	0.570243	0.599533	0.0403727			275.918	0.488287	0.393582	0.508342	0.513405	0.492331	0.559158	0.408386	0.430586	0.387693	0.394826	0.45766	0.0616699			275.918	0.797815	0.797554	0.829121	0.838306	0.81753	0.823752	0.819287	0.794585	0.850006	0.868947	0.82369	0.0241313			275.918	0.816858	0.809735	0.777154	0.760518
280.925	0.533221	0.538608	0.570366	0.634175	0.611275	0.62305	0.627733	0.602098	0.636942	0.565894	0.594336	0.0393187			280.925	0.479883	0.388117	0.500514	0.506732	0.490434	0.544226	0.413318	0.423633	0.382564	0.395983	0.45254	0.0581644			280.925	0.798808	0.797008	0.826252	0.837408	0.814446	0.821119	0.817715	0.794632	0.851371	0.865134	0.822389	0.0234872			280.925	0.815784	0.809725	0.776086	0.759605
285.926	0.530062	0.535442	0.566548	0.629424	0.608577	0.619533	0.621895	0.600139	0.630691	0.564089	0.59064	0.0384907			285.926	0.477107	0.387953	0.498321	0.50386	0.489648	0.532264	0.416453	0.415257	0.376321	0.388291	0.448547	0.0574531			285.926	0.799936	0.796669	0.823765	0.836879	0.810743	0.819454	0.81569	0.79618	0.848469	0.857215	0.8205	0.021372			285.926	0.811781	0.809148	0.774872	0.759434
290.922	0.52768	0.531269	0.566295	0.624666	0.60499	0.615322	0.616864	0.597266	0.624139	0.562084	0.587058	0.0374096			290.922	0.47319	0.386098	0.495741	0.500011	0.489409	0.516034	0.416206	0.406803	0.371375	0.382804	0.443767	0.0562187			290.922	0.800751	0.79636	0.82128	0.836858	0.808348	0.816795	0.815284	0.79809	0.845462	0.857231	0.819646	0.020808			290.922	0.810272	0.807249	0.773316	0.759081
295.915	0.527025	0.531	0.564439	0.619108	0.601198	0.611847	0.609329	0.596573	0.61307	0.563728	0.583732	0.0346354			295.915	0.467369	0.381996	0.490382	0.496684	0.488973	0.503335	0.414175	0.401965	0.372266	0.377107	0.439425	0.0546995			295.915	0.801869	0.795766	0.8198	0.837099	0.805633	0.814769	0.814371	0.79877	0.844504	0.855194	0.818778	0.0204089			295.915	0.805935	0.807155	0.772707	0.757588
300.917	0.522709	0.527127	0.558275	0.615707	0.599984	0.609606	0.60308	0.597183	0.605517	0.560977	0.580017	0.0348673			300.917	0.462777	0.381216	0.486591	0.494157	0.48556	0.489136	0.407446	0.397266	0.368063	0.37617	0.434838	0.0531631			300.917	0.803433	0.794665	0.818439	0.837423	0.803088	0.812789	0.814266	0.799668	0.844159	0.852762	0.818069	0.020073			300.917	0.803599	0.806192	0.772294	0.75763
305.923	0.522328	0.525903	0.557669	0.614058	0.598844	0.609218	0.599818	0.597978	0.602175	0.55889	0.578688	0.0345705			305.923	0.458828	0.379599	0.483001	0.489673	0.483272	0.48144	0.403057	0.389339	0.364121	0.368411	0.430074	0.0534766			305.923	0.804183	0.79352	0.816171	0.837	0.800096	0.810014	0.813004	0.800114	0.844356	0.85377	0.817223	0.0206877			305.923	0.801935	0.807322	0.772836	0.758199
310.924	0.522305	0.52526	0.556174	0.613023	0.597274	0.608687	0.597236	0.598966	0.599371	0.55561	0.577391	0.0344214			310.924	0.456216	0.380083	0.480722	0.486935	0.480447	0.476864	0.402368	0.386655	0.365145	0.371648	0.428708	0.0516088			310.924	0.806786	0.792574	0.815205	0.837845	0.797951	0.808199	0.813198	0.799239	0.844023	0.843383	0.81584	0.0192116			310.924	0.798656	0.806268	0.770909	0.757418
315.927	0.522147	0.522551	0.553163	0.613457	0.597849	0.609422	0.595439	0.600923	0.598685	0.552975	0.576661	0.0354578			315.927	0.453748	0.380675	0.478343	0.483751	0.47716	0.472583	0.400457	0.383944	0.362696	0.365896	0.425925	0.0513459			315.927	0.80869	0.792012	0.814149	0.838223	0.795806	0.806086	0.813198	0.800095	0.842204	0.843834	0.81543	0.0192965			315.927	0.795726	0.805691	0.770994	0.757575
320.918	0.521254	0.521495	0.549504	0.615528	0.599988	0.611652	0.595185	0.605233	0.59958	0.552056	0.577148	0.0371449			320.918	0.450328	0.380234	0.474677	0.477817	0.466129	0.470137	0.400627	0.379421	0.360021	0.365126	0.422452	0.0494925			320.918	0.809629	0.791558	0.812899	0.839602	0.793583	0.804431	0.812852	0.802283	0.840938	0.844165	0.815194	0.0195726			320.918	0.79379	0.805326	0.770238	0.757361
325.928	0.520497	0.521907	0.547567	0.617419	0.601091	0.612945	0.595706	0.60723	0.599963	0.550406	0.577473	0.0381464			325.928	0.448619	0.380308	0.47244	0.476051	0.460602	0.467025	0.398037	0.375773	0.359888	0.359896	0.419864	0.0492276			325.928	0.810463	0.790812	0.812538	0.840358	0.791664	0.802863	0.813003	0.803113	0.84	0.839207	0.814402	0.0191465			325.928	0.792138	0.805585	0.769539	0.757959
330.919	0.523403	0.523487	0.546689	0.619318	0.6024	0.614388	0.595683	0.610064	0.599879	0.548075	0.578339	0.0384033			330.919	0.447174	0.381189	0.469618	0.474308	0.459236	0.465184	0.397242	0.372986	0.359312	0.36143	0.418768	0.0483777			330.919	0.811396	0.790172	0.811665	0.841192	0.789206	0.801434	0.811821	0.804694	0.839285	0.842374	0.814324	0.0200742			330.919	0.791388	0.806159	0.770248	0.758435
335.926	0.527743	0.524373	0.545438	0.621778	0.604538	0.616919	0.59564	0.613894	0.600003	0.547424	0.579775	0.0388508			335.926	0.447687	0.38343	0.469471	0.474384	0.457628	0.46488	0.39991	0.36991	0.356353	0.359526	0.418318	0.0489119			335.926	0.811584	0.790614	0.811882	0.842459	0.788191	0.800752	0.812786	0.806899	0.836718	0.834826	0.813671	0.0188839			335.926	0.789667	0.807364	0.7696	0.758301
340.919	0.530008	0.526632	0.542967	0.62315	0.604752	0.61875	0.595533	0.616465	0.599335	0.545796	0.580339	0.0391699			340.919	0.447704	0.385736	0.469534	0.476783	0.458251	0.465528	0.401388	0.365869	0.355909	0.354809	0.418151	0.0502829			340.919	0.81259	0.790689	0.811964	0.844232	0.787276	0.80038	0.813065	0.809075	0.83652	0.839691	0.814548	0.0198676			340.919	0.789438	0.807591	0.769946	0.760227
345.92	0.534292	0.529897	0.541497	0.625409	0.606769	0.621191	0.596107	0.619975	0.599454	0.547346	0.582194	0.0391739			345.92	0.448787	0.387361	0.472376	0.478692	0.459079	0.467804	0.404254	0.364741	0.352884	0.35621	0.419219	0.0513847			345.92	0.812339	0.790785	0.812337	0.845401	0.786071	0.800056	0.813111	0.809875	0.836683	0.834193	0.814085	0.0195646			345.92	0.787898	0.807747	0.76872	0.759548
350.92	0.538627	0.531142	0.537392	0.627219	0.607141	0.623208	0.59662	0.621867	0.599715	0.545158	0.582809	0.0398613			350.92	0.452484	0.391722	0.476273	0.481343	0.461288	0.470092	0.406721	0.361979	0.353642	0.354092	0.420964	0.052998			350.92	0.812302	0.791268	0.81294	0.846873	0.785948	0.799974	0.813747	0.812013	0.836424	0.831095	0.814258	0.0193891			350.92	0.787322	0.806105	0.768936	0.760665
355.914	0.545584	0.535135	0.53677	0.629587	0.60931	0.625583	0.597761	0.625336	0.600682	0.546582	0.585233	0.0395859			355.914	0.455096	0.395368	0.479032	0.482335	0.460889	0.472368	0.410604	0.36025	0.352907	0.349308	0.421816	0.0545155			355.914	0.811936	0.792083	0.813928	0.848977	0.78581	0.800023	0.814744	0.814832	0.834687	0.833616	0.815064	0.0197223			355.914	0.786771	0.806391	0.769033	0.761618
360.914	0.55155	0.538631	0.536144	0.631494	0.610612	0.627952	0.597808	0.62783	0.600705	0.546866	0.586959	0.0394114			360.914	0.459237	0.399005	0.48287	0.485236	0.462156	0.475561	0.414112	0.359584	0.351794	0.351509	0.424106	0.0556897			360.914	0.811007	0.792338	0.814236	0.850404	0.785475	0.800057	0.815046	0.816271	0.834809	0.834471	0.815411	0.0201384			360.914	0.786756	0.806785	0.769622	0.762638
365.921	0.558476	0.542094	0.538243	0.634324	0.612571	0.631241	0.599223	0.631334	0.602558	0.548872	0.589894	0.0391366			365.921	0.464496	0.405955	0.487536	0.486448	0.462275	0.479122	0.417112	0.35881	0.354373	0.348144	0.426427	0.0570048			365.921	0.809694	0.792982	0.815236	0.852729	0.785483	0.800807	0.816258	0.818572	0.834324	0.83492	0.816101	0.0204983			365.921	0.787668	0.80841	0.770845	0.76482
370.927	0.566692	0.547395	0.543098	0.635894	0.613238	0.632248	0.600149	0.632787	0.603541	0.548251	0.592329	0.0377053			370.927	0.470627	0.412103	0.493626	0.489344	0.46297	0.483446	0.420213	0.361579	0.354295	0.351723	0.429993	0.0578505			370.927	0.808579	0.793683	0.816647	0.854331	0.78578	0.801198	0.817521	0.821183	0.834727	0.834431	0.816808	0.0207316			370.927	0.788485	0.809224	0.770673	0.765733
375.917	0.57507	0.550998	0.544993	0.638759	0.615325	0.635663	0.601493	0.63703	0.605132	0.550048	0.595451	0.037632			375.917	0.477377	0.41977	0.499316	0.490962	0.46395	0.487228	0.423308	0.36004	0.354505	0.350373	0.432683	0.0598193			375.917	0.80838	0.795184	0.818236	0.856829	0.78666	0.802351	0.818804	0.822836	0.834294	0.836872	0.818045	0.021065			375.917	0.78834	0.808971	0.771022	0.766206
380.923	0.582461	0.555395	0.548771	0.642013	0.617806	0.639392	0.603134	0.640538	0.607067	0.552457	0.598903	0.0372781			380.923	0.484334	0.427299	0.50557	0.492651	0.465514	0.489606	0.42497	0.362406	0.355979	0.35435	0.436268	0.0603812			380.923	0.808702	0.796874	0.820157	0.859395	0.787851	0.803791	0.820979	0.825887	0.832459	0.834879	0.819097	0.0208562			380.923	0.788102	0.808608	0.770473	0.766126
385.918	0.590398	0.559575	0.555188	0.645143	0.619885	0.642938	0.605066	0.644484	0.608868	0.555612	0.602716	0.0365014			385.918	0.488626	0.432163	0.50966	0.495639	0.466415	0.491207	0.429344	0.364199	0.358442	0.3515	0.438719	0.0614825			385.918	0.809012	0.798278	0.821696	0.861956	0.788845	0.804893	0.822507	0.82743	0.834153	0.831623	0.820039	0.0209536			385.918	0.789718	0.811256	0.773271	0.770293
390.926	0.599681	0.564899	0.561702	0.647692	0.622683	0.645548	0.606438	0.647901	0.609609	0.558025	0.606418	0.0354979			390.926	0.495582	0.439887	0.51492	0.498327	0.467573	0.494158	0.433727	0.36476	0.359534	0.35076	0.441923	0.0631575			390.926	0.809343	0.799833	0.82283	0.863849	0.790051	0.805571	0.824076	0.829433	0.835073	0.828101	0.820816	0.0209442			390.926	0.791644	0.812461	0.77516	0.772041
395.918	0.607244	0.569361	0.569788	0.649531	0.623609	0.64814	0.607413	0.651004	0.610072	0.559505	0.609567	0.0345038			395.918	0.500473	0.447008	0.519738	0.499976	0.469848	0.497077	0.436137	0.367263	0.363111	0.357083	0.445771	0.0628664			395.918	0.809143	0.801609	0.824167	0.866045	0.790913	0.806726	0.825915	0.832315	0.83544	0.83842	0.823069	0.0218225			395.918	0.793398	0.814622	0.776681	0.77411
400.928	0.616556	0.575457	0.576352	0.652299	0.626343	0.651491	0.609208	0.655111	0.611268	0.562934	0.613702	0.0337665			400.928	0.504844	0.451499	0.523187	0.503431	0.471057	0.500224	0.439755	0.366816	0.362027	0.357738	0.448058	0.0644855			400.928	0.809838	0.80363	0.825464	0.867626	0.791289	0.807756	0.826542	0.834625	0.836158	0.836625	0.823955	0.0218105			400.928	0.79571	0.815867	0.778579	0.776489
405.92	0.622278	0.57811	0.58185	0.653331	0.627196	0.653535	0.609233	0.657462	0.610938	0.565222	0.615915	0.0332298			405.92	0.511106	0.458812	0.529563	0.50548	0.472561	0.50372	0.44193	0.370811	0.367326	0.358639	0.451995	0.0650579			405.92	0.810567	0.80524	0.826326	0.869292	0.792367	0.808466	0.828217	0.836301	0.837246	0.833947	0.824797	0.0217773			405.92	0.797806	0.817607	0.780796	0.779452
410.926	0.634418	0.585459	0.587391	0.655811	0.629935	0.656671	0.61038	0.66177	0.611437	0.568703	0.620197	0.0328833			410.926	0.5161	0.464187	0.534593	0.509364	0.47486	0.506224	0.447282	0.373371	0.371711	0.359111	0.45568	0.0658081			410.926	0.811744	0.807141	0.828062	0.871347	0.793536	0.810095	0.829593	0.837126	0.836989	0.835706	0.826134	0.0218018			410.926	0.799558	0.819833	0.78365	0.783034
415.915	0.644105	0.589862	0.59222	0.657863	0.63206	0.65878	0.610516	0.664872	0.612435	0.570432	0.623314	0.0330854			415.915	0.521743	0.47034	0.539668	0.511123	0.475878	0.508587	0.447841	0.373885	0.374985	0.360469	0.458452	0.0668049			415.915	0.812802	0.809097	0.829499	0.873409	0.794844	0.81146	0.831234	0.839146	0.838482	0.839849	0.827982	0.0221369			415.915	0.8019	0.822799	0.786654	0.785412
420.921	0.654409	0.595548	0.596996	0.661199	0.635766	0.66294	0.611755	0.668838	0.614708	0.573676	0.627583	0.033587			420.921	0.528191	0.47801	0.546168	0.512254	0.476536	0.511047	0.450796	0.375512	0.37555	0.361204	0.461527	0.0683951			420.921	0.81422	0.811367	0.830878	0.875104	0.796295	0.812854	0.83286	0.840908	0.838703	0.84137	0.829456	0.0220871			420.921	0.804304	0.823017	0.788523	0.787946
425.916	0.663431	0.601316	0.602079	0.664859	0.639743	0.666369	0.613774	0.673891	0.617761	0.577256	0.632048	0.0340461			425.916	0.53359	0.484292	0.55134	0.515691	0.479011	0.514647	0.455218	0.379365	0.380845	0.36497	0.465897	0.0685331			425.916	0.814607	0.812938	0.832124	0.876816	0.798317	0.814145	0.834494	0.842447	0.843013	0.844374	0.831327	0.0223928			425.916	0.806719	0.826717	0.792288	0.790908
430.928	0.668806	0.606689	0.607387	0.667029	0.642471	0.668637	0.614877	0.676717	0.619882	0.580358	0.635285	0.0337946			430.928	0.54008	0.491962	0.557547	0.516132	0.478452	0.518008	0.458081	0.380841	0.379967	0.366445	0.468752	0.0702913			430.928	0.815004	0.814312	0.83293	0.877508	0.799496	0.815006	0.835226	0.84315	0.842754	0.844641	0.832003	0.0221837			430.928	0.808874	0.827175	0.794141	0.792706
435.92	0.678591	0.613177	0.612253	0.669928	0.645346	0.67115	0.616784	0.680636	0.62193	0.583159	0.639295	0.0343446			435.92	0.545098	0.497872	0.562088	0.517931	0.478933	0.520773	0.461591	0.382441	0.383083	0.367453	0.471726	0.0712037			435.92	0.816033	0.816185	0.834631	0.879285	0.801749	0.816759	0.837387	0.844683	0.843793	0.847707	0.833821	0.0222055			435.92	0.811203	0.829641	0.797177	0.795352
440.926	0.684335	0.617949	0.618684	0.672756	0.648871	0.673745	0.619129	0.68342	0.625606	0.587864	0.643236	0.0338922			440.926	0.55117	0.504874	0.567804	0.520319	0.480119	0.522877	0.464589	0.384775	0.38657	0.371895	0.475499	0.0717837			440.926	0.816704	0.818031	0.835915	0.880701	0.803346	0.818093	0.838891	0.846296	0.8457	0.842169	0.834585	0.0218755			440.926	0.813809	0.829866	0.800015	0.797721
445.916	0.69156	0.623129	0.623169	0.67506	0.650909	0.675302	0.620885	0.685699	0.62784	0.590575	0.646413	0.0340816			445.916	0.55825	0.512818	0.574373	0.522781	0.481825	0.527143	0.469824	0.387443	0.387972	0.369474	0.47919	0.0741705			445.916	0.816863	0.819601	0.836911	0.881216	0.804897	0.819116	0.840172	0.847511	0.844812	0.839123	0.835022	0.0215011			445.916	0.81579	0.830835	0.801896	0.800377
450.925	0.698159	0.630776	0.629276	0.677354	0.653758	0.677051	0.622453	0.688347	0.630083	0.592402	0.649966	0.0342475			450.925	0.564079	0.519428	0.579708	0.527017	0.484764	0.530227	0.474754	0.391552	0.393561	0.373347	0.483844	0.0744393			450.925	0.81776	0.821291	0.838037	0.883182	0.806406	0.820519	0.841302	0.848193	0.848264	0.846372	0.837133	0.0219006			450.925	0.81823	0.83435	0.805767	0.804262
455.92	0.703611	0.635515	0.633216	0.680403	0.65688	0.680117	0.624994	0.691414	0.633128	0.596791	0.653607	0.0342711			455.92	0.570023	0.526983	0.585909	0.530042	0.487236	0.533407	0.478724	0.394862	0.39733	0.376293	0.488081	0.0753685			455.92	0.818503	0.822991	0.839504	0.88457	0.808808	0.82173	0.843637	0.851266	0.84855	0.849216	0.838878	0.0219355			455.92	0.819936	0.834802	0.806976	0.805856
460.926	0.711249	0.640863	0.638973	0.682418	0.659103	0.680946	0.627369	0.693468	0.635618	0.600068	0.657007	0.0344135			460.926	0.575606	0.533861	0.590813	0.534456	0.490555	0.537132	0.483135	0.397456	0.402419	0.379019	0.492445	0.0761231			460.926	0.81992	0.825257	0.841167	0.886477	0.810814	0.823823	0.845033	0.852452	0.850117	0.848522	0.840358	0.0217297			460.926	0.822565	0.83612	0.809568	0.808126
465.921	0.719855	0.648148	0.645866	0.686085	0.662363	0.684832	0.630024	0.697928	0.639072	0.604124	0.66183	0.0351018			465.921	0.582603	0.541304	0.598359	0.536926	0.494112	0.540389	0.487459	0.401358	0.40321	0.38108	0.49668	0.0778323			465.921	0.820632	0.827041	0.842267	0.887543	0.812759	0.825124	0.846961	0.854585	0.851926	0.850672	0.841951	0.0217336			465.921	0.824796	0.838828	0.812364	0.810743
470.914	0.724914	0.65376	0.65066	0.687986	0.66471	0.68664	0.63234	0.69956	0.641293	0.608757	0.665062	0.0348086			470.914	0.587584	0.54718	0.602847	0.537696	0.497035	0.544515	0.492209	0.405909	0.406891	0.388462	0.501033	0.0773871			470.914	0.821713	0.828999	0.843597	0.889236	0.814622	0.826514	0.848615	0.855899	0.852002	0.85285	0.843405	0.0217018			470.914	0.827465	0.838954	0.81438	0.811815
475.925	0.729875	0.659417	0.656778	0.690412	0.667533	0.689267	0.634714	0.702602	0.643547	0.612659	0.66868	0.0348714			475.925	0.594185	0.554487	0.608811	0.540419	0.4999	0.548143	0.494014	0.411027	0.413305	0.391559	0.505585	0.0778506			475.925	0.822769	0.830764	0.844803	0.890727	0.816688	0.827682	0.850557	0.857123	0.855299	0.850011	0.844642	0.021595			475.925	0.831834	0.841573	0.818238	0.816163
480.916	0.734207	0.664045	0.660942	0.693086	0.670559	0.692891	0.636852	0.706687	0.645597	0.617263	0.672213	0.035071			480.916	0.599845	0.560718	0.614264	0.543948	0.50309	0.552205	0.499214	0.412991	0.415935	0.392319	0.509453	0.0793852			480.916	0.824239	0.832622	0.845852	0.892226	0.818216	0.828954	0.852192	0.859876	0.858361	0.854121	0.846666	0.0218507			480.916	0.834632	0.844802	0.82276	0.821124
485.922	0.740839	0.670013	0.668815	0.695337	0.673339	0.695441	0.639186	0.709811	0.646794	0.622128	0.67617	0.0354399			485.922	0.604763	0.566102	0.619175	0.547032	0.506453	0.555291	0.501565	0.419473	0.424109	0.397361	0.514132	0.0786286			485.922	0.825659	0.83478	0.847074	0.893734	0.82025	0.830403	0.854052	0.861954	0.860915	0.850729	0.847955	0.0217348			485.922	0.83874	0.847934	0.82734	0.824927
490.928	0.745543	0.676439	0.672168	0.698318	0.676305	0.697812	0.642201	0.712596	0.649516	0.626218	0.679712	0.0355099			490.928	0.610314	0.572713	0.623928	0.551225	0.508911	0.560185	0.508698	0.421742	0.42729	0.399672	0.518468	0.0797789			490.928	0.826994	0.836117	0.848879	0.895439	0.822095	0.831986	0.85585	0.863781	0.861625	0.856231	0.8499	0.0218306			490.928	0.841784	0.849862	0.830631	0.828001
495.914	0.750535	0.683779	0.678018	0.700633	0.678697	0.700849	0.644215	0.715864	0.65127	0.63019	0.683405	0.0359209			495.914	0.615705	0.579545	0.629371	0.553864	0.512141	0.56378	0.513287	0.426291	0.432053	0.404264	0.52303	0.0800392			495.914	0.8281	0.838459	0.850132	0.89666	0.824069	0.833436	0.857603	0.865687	0.862691	0.858744	0.851558	0.0217406			495.914	0.844846	0.850426	0.833572	0.830874
500.919	0.757089	0.689111	0.682247	0.703708	0.682117	0.704285	0.646868	0.719273	0.654377	0.632676	0.687175	0.0368306			500.919	0.620861	0.585426	0.634144	0.557452	0.514759	0.567983	0.517782	0.427921	0.433671	0.406312	0.526631	0.0814018			500.919	0.829502	0.840409	0.851646	0.898372	0.825907	0.835002	0.859181	0.868463	0.864768	0.853015	0.852626	0.0217141			500.919	0.847789	0.852819	0.836995	0.833706
505.914	0.759112	0.693837	0.688428	0.707323	0.686725	0.707407	0.649784	0.723625	0.657363	0.638972	0.691258	0.0362226			505.914	0.625884	0.591347	0.639189	0.560271	0.517159	0.572387	0.522117	0.432509	0.438268	0.411907	0.531104	0.0814265			505.914	0.830958	0.842983	0.852682	0.899427	0.827941	0.836597	0.860808	0.871148	0.868253	0.855211	0.854601	0.0217077			505.914	0.852183	0.854695	0.840732	0.837812
510.922	0.765184	0.699499	0.693874	0.710041	0.689818	0.710703	0.652271	0.727148	0.659862	0.642405	0.69508	0.0369791			510.922	0.63049	0.596363	0.643186	0.562628	0.51855	0.575649	0.525263	0.436336	0.446379	0.413623	0.534847	0.0814381			510.922	0.832096	0.844913	0.854425	0.901177	0.829694	0.83832	0.862426	0.873691	0.867335	0.852899	0.855698	0.0216892			510.922	0.853316	0.855702	0.843113	0.84036
515.914	0.768444	0.70552	0.699216	0.712572	0.692285	0.713597	0.65485	0.73008	0.662301	0.646338	0.69852	0.0370291			515.914	0.636288	0.602878	0.648864	0.565799	0.52197	0.578524	0.529767	0.441134	0.448185	0.419441	0.539285	0.0819144			515.914	0.834068	0.846872	0.856151	0.902484	0.831789	0.839882	0.864548	0.875734	0.869437	0.856126	0.857709	0.0215637			515.914	0.855843	0.857806	0.846171	0.843494
520.923	0.775133	0.711501	0.704439	0.71541	0.694868	0.717026	0.657792	0.732484	0.665638	0.651417	0.702571	0.037509			520.923	0.641074	0.607497	0.65312	0.570148	0.524006	0.580769	0.534059	0.445326	0.456189	0.420048	0.543224	0.0821259			520.923	0.835565	0.849323	0.857391	0.903461	0.833802	0.841785	0.865964	0.878185	0.872284	0.852681	0.859044	0.0215676			520.923	0.857382	0.858558	0.847559	0.844581
525.921	0.778284	0.716031	0.709551	0.717364	0.696913	0.719094	0.660482	0.734932	0.667297	0.655834	0.705578	0.0374805			525.921	0.645853	0.613385	0.658187	0.573233	0.52618	0.583954	0.536527	0.448775	0.461996	0.426881	0.547497	0.0819474			525.921	0.837387	0.851476	0.859714	0.905889	0.836414	0.843954	0.868635	0.880811	0.872612	0.860136	0.861703	0.0214513			525.921	0.858723	0.85998	0.848721	0.846006
530.928	0.783695	0.721591	0.714115	0.718584	0.698729	0.720108	0.662526	0.737712	0.667798	0.66128	0.708614	0.0380676			530.928	0.650222	0.618315	0.662775	0.575866	0.529191	0.586647	0.539273	0.453126	0.465983	0.43073	0.551213	0.0820865			530.928	0.839199	0.854002	0.861728	0.907284	0.838889	0.846131	0.870943	0.884812	0.875763	0.863533	0.864228	0.0215071			530.928	0.863353	0.862682	0.854551	0.85079
535.925	0.787755	0.727586	0.719417	0.720397	0.699375	0.721984	0.665765	0.738515	0.670657	0.666003	0.711745	0.0380517			535.925	0.654468	0.62354	0.666439	0.578949	0.531227	0.589901	0.543961	0.456156	0.471885	0.434232	0.555076	0.0821598			535.925	0.84061	0.855989	0.862985	0.908575	0.84086	0.847816	0.872743	0.887009	0.876658	0.860143	0.865339	0.0214984			535.925	0.866486	0.864517	0.85759	0.854988
540.922	0.793645	0.732323	0.7245	0.723147	0.702615	0.724286	0.669048	0.741327	0.673783	0.669848	0.715452	0.0386172			540.922	0.659634	0.628452	0.671939	0.582375	0.534576	0.592274	0.545953	0.460318	0.473478	0.435332	0.558433	0.0833127			540.922	0.843182	0.858548	0.864943	0.910048	0.84317	0.849939	0.874952	0.891016	0.879483	0.861749	0.867703	0.0215342			540.922	0.868925	0.867329	0.860675	0.857602
545.917	0.796532	0.738309	0.7304	0.724444	0.703652	0.725778	0.671333	0.742865	0.675425	0.673233	0.718197	0.0389498			545.917	0.66388	0.633385	0.675562	0.585416	0.537137	0.596731	0.548898	0.464309	0.48085	0.440094	0.562626	0.0829338			545.917	0.84535	0.860735	0.867253	0.912512	0.845553	0.852335	0.877051	0.893655	0.877841	0.859095	0.869138	0.0216031			545.917	0.869596	0.867594	0.862953	0.859906
550.923	0.80066	0.74237	0.734745	0.7266	0.706969	0.727424	0.673563	0.74543	0.67782	0.679616	0.72152	0.0389905			550.923	0.667841	0.637255	0.679664	0.586553	0.539842	0.599236	0.553978	0.467835	0.483484	0.439781	0.565547	0.0837315			550.923	0.84661	0.862606	0.868828	0.913664	0.847621	0.853998	0.878773	0.896174	0.882412	0.859628	0.871031	0.0218062			550.923	0.87371	0.870672	0.866379	0.863832
555.921	0.802337	0.747884	0.738318	0.729355	0.70871	0.729972	0.677025	0.747322	0.681024	0.683682	0.724563	0.0386295			555.921	0.672383	0.642809	0.683714	0.589754	0.542443	0.60366	0.559748	0.471573	0.489359	0.44448	0.569992	0.0836979			555.921	0.848929	0.864895	0.870441	0.914758	0.849955	0.855885	0.88083	0.898807	0.884433	0.865134	0.873407	0.0214414			555.921	0.875387	0.871061	0.868197	0.865167
560.913	0.808768	0.754259	0.746859	0.731209	0.711254	0.732053	0.679337	0.750015	0.682955	0.688089	0.72848	0.039928			560.913	0.676414	0.646904	0.687413	0.591172	0.54567	0.606883	0.563179	0.475008	0.494721	0.446765	0.573413	0.0838198			560.913	0.8513	0.867611	0.872915	0.916781	0.852866	0.858506	0.883299	0.901979	0.883076	0.87104	0.875937	0.0210742			560.913	0.877062	0.871284	0.871016	0.86672
565.913	0.810281	0.759015	0.749362	0.733107	0.713724	0.734188	0.681986	0.752258	0.684793	0.691754	0.731047	0.0397913			565.913	0.680241	0.650723	0.691444	0.5953	0.548782	0.610061	0.56828	0.478191	0.496806	0.45262	0.577245	0.0837692			565.913	0.853303	0.869808	0.874607	0.918392	0.8552	0.860969	0.885174	0.904714	0.885768	0.876655	0.878459	0.0209632			565.913	0.878624	0.872866	0.873082	0.86941
570.926	0.814372	0.762587	0.754518	0.73613	0.717403	0.737886	0.684907	0.755725	0.687715	0.697716	0.734896	0.0398969			570.926	0.684485	0.654761	0.695557	0.597446	0.551804	0.611831	0.571221	0.484094	0.505694	0.45518	0.581207	0.0832227			570.926	0.854963	0.871964	0.876041	0.919152	0.856753	0.862525	0.886262	0.907005	0.88955	0.868962	0.879318	0.0212463			570.926	0.882352	0.87436	0.876628	0.872703
575.92	0.818613	0.767644	0.760794	0.737575	0.718907	0.739	0.688181	0.757234	0.689737	0.702271	0.737996	0.0404424			575.92	0.68827	0.659126	0.699164	0.60069	0.554523	0.614155	0.572905	0.488477	0.50972	0.462707	0.584974	0.0825318			575.92	0.857226	0.874654	0.878311	0.920979	0.859488	0.865212	0.888507	0.910091	0.887089	0.875453	0.881701	0.0207863			575.92	0.880328	0.872762	0.875431	0.871473
580.924	0.823326	0.771507	0.763546	0.739989	0.720644	0.741583	0.691508	0.759212	0.693	0.705266	0.740958	0.0408171			580.924	0.691692	0.663525	0.701827	0.603855	0.558666	0.618301	0.575672	0.492575	0.517252	0.4613	0.588467	0.0828363			580.924	0.859012	0.876697	0.88014	0.922019	0.861754	0.867373	0.890305	0.912687	0.889025	0.868817	0.882783	0.0211163			580.924	0.883093	0.87526	0.87809	0.874095
585.925	0.827723	0.775692	0.767706	0.74218	0.723587	0.743662	0.694191	0.761644	0.695274	0.709844	0.74415	0.04127			585.925	0.692595	0.66516	0.702878	0.606226	0.561446	0.621204	0.58243	0.496178	0.5213	0.468618	0.591803	0.0811371			585.925	0.861027	0.879033	0.882095	0.923482	0.864082	0.869718	0.892341	0.914638	0.892398	0.875864	0.885468	0.0206533			585.925	0.886291	0.876676	0.88118	0.876669
590.915	0.830231	0.779533	0.772635	0.744568	0.725963	0.746116	0.696983	0.764359	0.698195	0.715463	0.747405	0.0411908			590.915	0.6989	0.671678	0.709155	0.608953	0.563473	0.62363	0.585701	0.499603	0.524888	0.471459	0.595744	0.0823772			590.915	0.863703	0.88233	0.884573	0.924861	0.866641	0.872452	0.894325	0.917917	0.89378	0.877248	0.887783	0.020479			590.915	0.888643	0.878338	0.883863	0.880195
595.913	0.831216	0.781341	0.776262	0.746389	0.727728	0.748003	0.699885	0.766196	0.700115	0.720703	0.749784	0.0406902			595.913	0.701907	0.675396	0.711779	0.611878	0.566653	0.626293	0.59005	0.504045	0.529862	0.476097	0.599396	0.0817058			595.913	0.864712	0.883922	0.886893	0.925887	0.869039	0.874577	0.896452	0.919352	0.895022	0.880649	0.889651	0.0201819			595.913	0.890541	0.880158	0.886006	0.882151
600.921	0.83541	0.786382	0.778403	0.749755	0.730661	0.750954	0.704085	0.769615	0.703439	0.726484	0.753519	0.0406752			600.921	0.705746	0.679926	0.715472	0.614191	0.569959	0.629215	0.59335	0.507983	0.534022	0.481662	0.603153	0.0813979			600.921	0.866853	0.886242	0.888194	0.926548	0.871306	0.876583	0.898015	0.921733	0.897777	0.873634	0.890688	0.0205837			600.921	0.89307	0.881875	0.889229	0.884948
605.916	0.836912	0.787987	0.781737	0.752583	0.733262	0.754188	0.707295	0.772848	0.706527	0.731299	0.756464	0.0401053			605.916	0.709313	0.68348	0.718649	0.617448	0.573093	0.632989	0.598386	0.511742	0.54028	0.482919	0.60683	0.0814539			605.916	0.868752	0.888595	0.890574	0.927536	0.873952	0.87931	0.900014	0.92341	0.900003	0.879003	0.893115	0.0199305			605.916	0.896141	0.883314	0.891222	0.886739
610.925	0.842096	0.793053	0.788562	0.754761	0.734851	0.756225	0.710415	0.774906	0.709214	0.735945	0.760003	0.0410432			610.925	0.711644	0.686516	0.720665	0.619756	0.576193	0.636364	0.603266	0.51608	0.545456	0.486982	0.610292	0.0806439			610.925	0.870171	0.890386	0.892117	0.929058	0.875926	0.88103	0.902034	0.925045	0.900834	0.882617	0.894922	0.0197329			610.925	0.896611	0.884943	0.892693	0.888207
615.926	0.842755	0.794959	0.792129	0.757547	0.738636	0.758681	0.713644	0.777808	0.712004	0.74268	0.763084	0.040196			615.926	0.715058	0.69024	0.724109	0.623544	0.579176	0.63922	0.608144	0.518306	0.547888	0.487562	0.613325	0.0813999			615.926	0.87212	0.893057	0.894452	0.930095	0.878749	0.883514	0.9044	0.927815	0.90138	0.884009	0.896959	0.0195606			615.926	0.898594	0.88524	0.895075	0.891226
620.913	0.845437	0.797369	0.795707	0.760486	0.740221	0.76179	0.716877	0.780213	0.71553	0.747069	0.76607	0.040014			620.913	0.717681	0.693181	0.726676	0.626575	0.581645	0.641985	0.610665	0.523997	0.552788	0.495298	0.617049	0.0799716			620.913	0.874222	0.894971	0.89659	0.931903	0.880749	0.885686	0.905955	0.928735	0.904358	0.886377	0.898955	0.0192917			620.913	0.901354	0.887224	0.897477	0.893473
625.918	0.849147	0.801328	0.798633	0.76278	0.74199	0.764426	0.719636	0.782393	0.717644	0.750043	0.768802	0.0404811			625.918	0.721854	0.697233	0.730811	0.631202	0.585368	0.646246	0.617093	0.527431	0.556743	0.498473	0.621245	0.0802526			625.918	0.875893	0.89704	0.897947	0.932854	0.883079	0.887455	0.907836	0.93049	0.906863	0.887249	0.900671	0.0191875			625.918	0.90353	0.889612	0.900942	0.897475
630.912	0.84865	0.803227	0.803987	0.765912	0.746106	0.767228	0.722355	0.786528	0.720927	0.754298	0.771922	0.0397231			630.912	0.726024	0.701229	0.73429	0.634027	0.588595	0.651455	0.622373	0.530378	0.56216	0.500371	0.62509	0.0806288			630.912	0.87781	0.898762	0.900015	0.934312	0.885598	0.889569	0.909735	0.930897	0.907847	0.888362	0.902291	0.0188013			630.912	0.905247	0.890457	0.901616	0.897489
635.912	0.853072	0.807082	0.80738	0.768574	0.75107	0.769866	0.72325	0.790656	0.724444	0.757378	0.775277	0.0402797			635.912	0.728697	0.705084	0.736529	0.637327	0.592781	0.654859	0.626328	0.533555	0.565923	0.503098	0.628418	0.0804737			635.912	0.88032	0.901692	0.902352	0.935694	0.888695	0.892475	0.912004	0.934243	0.910725	0.897765	0.905597	0.0181894			635.912	0.907319	0.89318	0.904528	0.899555
640.921	0.851872	0.807001	0.810756	0.771085	0.754854	0.773087	0.725265	0.794291	0.727429	0.762125	0.777776	0.0392061			640.921	0.731892	0.708496	0.73997	0.640451	0.59548	0.65756	0.630088	0.540077	0.574359	0.510931	0.63293	0.0788607			640.921	0.881042	0.903516	0.904499	0.936661	0.890854	0.894317	0.914016	0.935524	0.910661	0.893872	0.906496	0.0183775			640.921	0.908508	0.891492	0.905807	0.900914
645.926	0.85673	0.811059	0.814509	0.773309	0.757786	0.774547	0.727224	0.79632	0.730563	0.767165	0.780921	0.0398091			645.926	0.733987	0.710685	0.74162	0.643277	0.598286	0.658913	0.633646	0.542787	0.577747	0.510865	0.635181	0.0789338			645.926	0.882978	0.905657	0.905993	0.938031	0.892808	0.896296	0.915889	0.937352	0.912328	0.898128	0.908546	0.0180808			645.926	0.912031	0.894109	0.909301	0.903879
650.92	0.860013	0.815236	0.819106	0.775733	0.761887	0.777333	0.729027	0.799852	0.733611	0.772941	0.784474	0.0401667			650.92	0.738071	0.715449	0.746368	0.64582	0.601133	0.661877	0.637302	0.546534	0.581635	0.518739	0.639293	0.0785257			650.92	0.88498	0.90729	0.907447	0.938692	0.894863	0.898347	0.917063	0.937599	0.916036	0.902513	0.910483	0.0174157			650.92	0.914332	0.896818	0.911159	0.906279
655.915	0.861638	0.818014	0.822217	0.778361	0.764535	0.779686	0.73169	0.802175	0.736959	0.776051	0.787133	0.0398874			655.915	0.741164	0.718974	0.748645	0.650749	0.603896	0.665111	0.64151	0.552428	0.589337	0.524826	0.643664	0.0772392			655.915	0.886939	0.909589	0.909099	0.940236	0.8974	0.900591	0.918994	0.939398	0.915965	0.898273	0.911648	0.0175922			655.915	0.914995	0.8956	0.912841	0.907012
660.912	0.859365	0.82012	0.824767	0.781191	0.767346	0.782686	0.734199	0.80495	0.740209	0.779326	0.789416	0.0387279			660.912	0.744574	0.723654	0.75147	0.658799	0.60778	0.667657	0.644762	0.555944	0.593072	0.525984	0.64737	0.0776478			660.912	0.888018	0.911522	0.910613	0.940372	0.899277	0.902349	0.920459	0.940306	0.91837	0.902646	0.913393	0.0170578			660.912	0.917084	0.898614	0.915807	0.909307
665.925	0.859804	0.824345	0.828451	0.783689	0.770242	0.785055	0.736637	0.808198	0.742605	0.783494	0.792252	0.038589			665.925	0.746998	0.725928	0.753563	0.66285	0.611272	0.670868	0.648442	0.558086	0.597846	0.526789	0.650264	0.0777106			665.925	0.889656	0.913207	0.912266	0.941664	0.901452	0.904114	0.922264	0.941596	0.918786	0.906099	0.91511	0.0167318			665.925	0.918486	0.898542	0.91774	0.91117
670.922	0.860975	0.828497	0.831651	0.786676	0.772511	0.787297	0.740101	0.810012	0.745811	0.786359	0.794989	0.0382766			670.922	0.749915	0.729834	0.756886	0.668406	0.615016	0.673771	0.652586	0.562199	0.60152	0.532037	0.654217	0.077253			670.922	0.891059	0.915031	0.913765	0.943817	0.903602	0.906088	0.923615	0.942293	0.919584	0.908221	0.916708	0.016571			670.922	0.921891	0.900109	0.919851	0.912924
675.917	0.863304	0.829981	0.836125	0.789451	0.775675	0.789039	0.742841	0.812422	0.748912	0.789956	0.797771	0.0381765			675.917	0.753278	0.735008	0.760437	0.674696	0.618586	0.675478	0.657624	0.563163	0.605195	0.532823	0.657629	0.0782373			675.917	0.892657	0.917249	0.915124	0.943599	0.905808	0.908402	0.92526	0.943702	0.923072	0.908734	0.918361	0.0162302			675.917	0.922426	0.902288	0.922071	0.91485
680.913	0.863801	0.833084	0.840269	0.791019	0.776741	0.788928	0.745157	0.813169	0.750658	0.79086	0.799369	0.0383352			680.913	0.75473	0.736245	0.762079	0.678314	0.621989	0.677444	0.66093	0.568909	0.610117	0.539921	0.661068	0.0763661			680.913	0.894867	0.918868	0.917007	0.944177	0.907784	0.91033	0.926509	0.944157	0.924955	0.906899	0.919555	0.0159489			680.913	0.924431	0.902881	0.923811	0.916567
685.926	0.863429	0.835407	0.842989	0.79375	0.779702	0.790571	0.748656	0.815457	0.753431	0.79429	0.801768	0.0375796			685.926	0.7576	0.740544	0.765942	0.682088	0.62523	0.679123	0.663914	0.572335	0.614573	0.541247	0.66426	0.0767277			685.926	0.896384	0.920487	0.918241	0.945165	0.909903	0.91186	0.92778	0.944502	0.923625	0.909625	0.920757	0.0154145			685.926	0.923693	0.90172	0.922039	0.914682
690.918	0.864098	0.839171	0.847339	0.795754	0.781469	0.791106	0.751918	0.81605	0.756561	0.796297	0.803976	0.0374707			690.918	0.760444	0.743352	0.769198	0.686338	0.62789	0.680955	0.666115	0.577544	0.620383	0.54622	0.667844	0.0759101			690.918	0.897504	0.922217	0.919501	0.946078	0.911187	0.913255	0.929439	0.946342	0.926996	0.913767	0.922629	0.0153339			690.918	0.92721	0.904268	0.927364	0.919632
695.921	0.863331	0.844197	0.851526	0.796763	0.782812	0.792042	0.7532	0.817443	0.75842	0.799074	0.805881	0.0378106			695.921	0.762978	0.746989	0.771097	0.689411	0.631021	0.684944	0.672095	0.582063	0.627685	0.550133	0.671842	0.0751106			695.921	0.899553	0.924737	0.921993	0.946368	0.913633	0.916069	0.931235	0.948348	0.929315	0.915939	0.924719	0.0149301			695.921	0.929353	0.905415	0.928699	0.920162
700.919	0.859576	0.846718	0.854584	0.799363	0.784841	0.793981	0.756025	0.818615	0.761824	0.802598	0.807813	0.0366846			700.919	0.765404	0.749919	0.77431	0.692937	0.633807	0.687797	0.675234	0.585915	0.630118	0.553244	0.674868	0.0749855			700.919	0.900751	0.926616	0.923374	0.947836	0.915883	0.917504	0.932559	0.947757	0.930124	0.913881	0.925628	0.0148137			700.919	0.930945	0.906277	0.930412	0.920656
705.926	0.860543	0.850797	0.858246	0.801421	0.786923	0.795716	0.758378	0.82046	0.76448	0.80355	0.810051	0.0368853			705.926	0.767424	0.753669	0.775458	0.69521	0.635842	0.689603	0.678022	0.588961	0.63698	0.559056	0.678022	0.073927			705.926	0.902567	0.928302	0.924384	0.948079	0.917597	0.91932	0.934086	0.948873	0.93152	0.918488	0.927322	0.0142116			705.926	0.932847	0.907682	0.932156	0.923078
710.918	0.863092	0.854104	0.859758	0.80377	0.789222	0.797921	0.761084	0.823054	0.767446	0.805889	0.812534	0.0367921			710.918	0.769889	0.755353	0.778756	0.698798	0.639079	0.69269	0.680827	0.592295	0.641027	0.558872	0.680759	0.0742202			710.918	0.904842	0.930508	0.926411	0.949627	0.919869	0.921657	0.935869	0.951346	0.930944	0.917342	0.928841	0.0143035			710.918	0.933524	0.908093	0.933519	0.923739
715.915	0.865612	0.855789	0.864528	0.806766	0.791754	0.800226	0.765008	0.82549	0.770961	0.809462	0.81556	0.0366379			715.915	0.772899	0.75911	0.781193	0.702483	0.642586	0.697236	0.684869	0.595465	0.644729	0.566269	0.684684	0.0733789			715.915	0.906761	0.932172	0.928055	0.950817	0.921378	0.923522	0.936811	0.951897	0.934489	0.921844	0.930775	0.0137628			715.915	0.936692	0.909384	0.936263	0.926186
720.925	0.865111	0.858503	0.867029	0.809888	0.79474	0.803981	0.768717	0.828639	0.774332	0.812513	0.818345	0.0358158			720.925	0.77534	0.76277	0.783536	0.704914	0.644894	0.699317	0.686933	0.599759	0.650361	0.56849	0.687631	0.0731087			720.925	0.90793	0.934097	0.928736	0.951267	0.923009	0.924722	0.937797	0.954263	0.935054	0.919795	0.931667	0.0140865			720.925	0.938282	0.910292	0.937164	0.926892
725.915	0.867664	0.860232	0.869397	0.812171	0.79699	0.806015	0.771571	0.830332	0.777546	0.817155	0.820907	0.0355453			725.915	0.778076	0.764628	0.786875	0.707386	0.64831	0.70234	0.69037	0.603141	0.65327	0.568174	0.690257	0.073514			725.915	0.90906	0.935871	0.929918	0.951927	0.924567	0.926224	0.938921	0.954144	0.934337	0.922663	0.932763	0.013566			725.915	0.939013	0.912058	0.939056	0.928965
730.925	0.866781	0.8624	0.872519	0.814681	0.798845	0.808463	0.775009	0.832364	0.779919	0.820847	0.823183	0.035018			730.925	0.782175	0.768713	0.790432	0.710189	0.651121	0.703241	0.693408	0.606631	0.657357	0.578032	0.69413	0.0724698			730.925	0.910839	0.937918	0.932707	0.95262	0.927442	0.928452	0.941766	0.956885	0.934284	0.923917	0.934683	0.0135608			730.925	0.940807	0.911543	0.940145	0.929001
735.916	0.868023	0.864859	0.876123	0.817153	0.801464	0.811711	0.777876	0.836047	0.782861	0.826067	0.826218	0.0348809			735.916	0.784024	0.771874	0.792334	0.713839	0.654141	0.706882	0.695458	0.609239	0.662101	0.580924	0.697082	0.072174			735.916	0.912836	0.940128	0.933525	0.953494	0.928647	0.930199	0.94225	0.958092	0.936704	0.923337	0.935921	0.0135047			735.916	0.941567	0.912709	0.942082	0.930172
740.917	0.867818	0.867304	0.878081	0.819452	0.803662	0.813836	0.780729	0.837823	0.785664	0.82922	0.828359	0.034364			740.917	0.786698	0.775423	0.795688	0.718005	0.657721	0.711555	0.702221	0.611507	0.66618	0.580773	0.700577	0.0728759			740.917	0.914787	0.941736	0.934526	0.954743	0.930271	0.931659	0.943644	0.959431	0.936853	0.92808	0.937573	0.0130562			740.917	0.943055	0.91272	0.943513	0.931706
745.927	0.872134	0.86956	0.882898	0.822782	0.807083	0.816978	0.784167	0.840996	0.788712	0.833857	0.831917	0.0346246			745.927	0.786864	0.776454	0.796476	0.721489	0.66129	0.713966	0.704775	0.614403	0.67291	0.586007	0.703463	0.0713454			745.927	0.915801	0.943075	0.935776	0.955114	0.932096	0.933076	0.944932	0.961296	0.939856	0.932518	0.939354	0.0128297			745.927	0.945246	0.914883	0.945616	0.933563
750.926	0.871465	0.873291	0.88761	0.82549	0.810016	0.820124	0.786876	0.84399	0.791369	0.838733	0.834896	0.0346633			750.926	0.788406	0.776962	0.798626	0.722335	0.664251	0.715923	0.708748	0.619493	0.677195	0.586274	0.705821	0.0708433			750.926	0.917725	0.944982	0.936715	0.955823	0.933475	0.93453	0.945652	0.962039	0.940506	0.925826	0.939727	0.0132192			750.926	0.946657	0.916353	0.947069	0.934479
755.916	0.870646	0.873663	0.888936	0.827621	0.812392	0.821894	0.789274	0.846507	0.793799	0.842492	0.836722	0.0339267			755.916	0.790044	0.77849	0.800626	0.725611	0.667562	0.719733	0.713219	0.623354	0.681155	0.59415	0.709394	0.0692964			755.916	0.919777	0.946852	0.938233	0.956937	0.935239	0.936776	0.946847	0.963195	0.944531	0.93278	0.942117	0.0124352			755.916	0.948753	0.916256	0.949143	0.936065
760.921	0.874191	0.875891	0.893399	0.829985	0.814518	0.824293	0.792324	0.848256	0.796557	0.846063	0.839548	0.0342672			760.921	0.794891	0.783473	0.805261	0.727415	0.67088	0.723983	0.717589	0.626942	0.687299	0.598297	0.713603	0.0695444			760.921	0.920641	0.947969	0.938927	0.957463	0.936863	0.937725	0.948185	0.963822	0.945218	0.939489	0.94363	0.0119703			760.921	0.950991	0.918808	0.950849	0.937432
765.914	0.87382	0.876408	0.895115	0.832098	0.817225	0.825878	0.794942	0.850697	0.799024	0.849167	0.841437	0.0336231			765.914	0.797907	0.786557	0.80817	0.728875	0.673637	0.725408	0.720283	0.630184	0.686891	0.598903	0.715681	0.0700571			765.914	0.921823	0.949959	0.940462	0.957643	0.938674	0.939485	0.949658	0.964779	0.945332	0.933353	0.944117	0.0122633			765.914	0.951653	0.918631	0.952026	0.938084
770.924	0.875556	0.879654	0.897607	0.83421	0.818301	0.827408	0.798337	0.852409	0.801276	0.852686	0.843744	0.0337116			770.924	0.801624	0.792646	0.811706	0.732711	0.675887	0.727724	0.72309	0.633869	0.692032	0.602035	0.719332	0.0704262			770.924	0.923272	0.951861	0.942157	0.958121	0.939823	0.941683	0.950021	0.966417	0.945644	0.934644	0.945364	0.0121448			770.924	0.952828	0.92004	0.954428	0.940231
775.913	0.876453	0.882034	0.900418	0.836337	0.818796	0.82805	0.802339	0.85216	0.803409	0.854493	0.845449	0.0336156			775.913	0.803726	0.794407	0.814372	0.735018	0.679599	0.730129	0.725242	0.636954	0.6962	0.606045	0.722169	0.069795			775.913	0.924212	0.953473	0.94365	0.95876	0.942191	0.943115	0.951992	0.967629	0.946461	0.936741	0.946822	0.0120399			775.913	0.954681	0.920698	0.955509	0.940362
780.915	0.879346	0.886023	0.905309	0.838344	0.819676	0.829085	0.805966	0.852473	0.805342	0.857664	0.847923	0.0344251			780.915	0.804962	0.795689	0.81613	0.73775	0.681524	0.731727	0.727984	0.640449	0.70031	0.611597	0.724812	0.0686543			780.915	0.925455	0.954972	0.944467	0.959027	0.943746	0.944704	0.952942	0.968546	0.946519	0.935939	0.947632	0.0120775			780.915	0.956636	0.922202	0.956722	0.942315
785.913	0.882332	0.887087	0.909736	0.841047	0.821718	0.830467	0.809911	0.854256	0.807602	0.861062	0.850522	0.0346302			785.913	0.808022	0.799077	0.819699	0.739872	0.685229	0.733032	0.730023	0.644075	0.706474	0.612549	0.727805	0.0688793			785.913	0.927402	0.95713	0.946072	0.960218	0.945892	0.94664	0.954227	0.969727	0.950053	0.945955	0.950332	0.0112141			785.913	0.958106	0.922548	0.958117	0.942417
790.916	0.884677	0.891762	0.91344	0.843656	0.822694	0.833103	0.814087	0.855363	0.810166	0.863166	0.853211	0.0349889			790.916	0.810633	0.803504	0.822305	0.743123	0.688403	0.735845	0.733247	0.646673	0.705321	0.614521	0.730357	0.0693289			790.916	0.92872	0.958412	0.946753	0.961116	0.947353	0.947816	0.955173	0.970432	0.947974	0.949529	0.951328	0.0110575			790.916	0.958066	0.921268	0.95867	0.942096
795.914	0.886598	0.893339	0.917179	0.845971	0.823991	0.835292	0.81746	0.856771	0.812785	0.864295	0.855368	0.0350326			795.914	0.812755	0.806103	0.824327	0.744418	0.690269	0.737167	0.736673	0.64804	0.710997	0.618639	0.732939	0.0689714			795.914	0.930692	0.960261	0.948625	0.9624	0.949459	0.949652	0.957039	0.97137	0.951204	0.94414	0.952484	0.0111278			795.914	0.961154	0.923575	0.961445	0.943997
800.918	0.886479	0.89445	0.919565	0.848812	0.825616	0.838018	0.820908	0.858606	0.815288	0.866458	0.85742	0.0345302			800.918	0.816635	0.811363	0.82821	0.745135	0.693275	0.737568	0.738475	0.650583	0.713412	0.622839	0.735749	0.0692923			800.918	0.932048	0.961656	0.949736	0.963006	0.950924	0.951149	0.958336	0.97242	0.954842	0.939489	0.953361	0.0116556			800.918	0.962854	0.925131	0.962945	0.946108
805.92	0.888926	0.8952	0.923832	0.851741	0.827921	0.840286	0.825253	0.860434	0.818325	0.86769	0.859961	0.0343829			805.92	0.818312	0.813642	0.830011	0.74689	0.696071	0.739416	0.741823	0.654345	0.718844	0.6251	0.738445	0.0688			805.92	0.933351	0.963598	0.950405	0.963467	0.952026	0.952245	0.959028	0.973828	0.954859	0.944479	0.954729	0.0112177			805.92	0.964852	0.926261	0.964907	0.947479
810.914	0.891638	0.896624	0.927683	0.853911	0.829489	0.842874	0.828431	0.862517	0.820339	0.870215	0.862372	0.0346548			810.914	0.821045	0.818203	0.832933	0.748212	0.698854	0.741789	0.745442	0.658895	0.72584	0.627957	0.741917	0.068645			810.914	0.934309	0.964464	0.951245	0.964403	0.953215	0.953489	0.959622	0.974244	0.956118	0.954426	0.956553	0.0105135			810.914	0.965893	0.927117	0.965911	0.9478
815.924	0.893101	0.899051	0.930268	0.856756	0.831502	0.845812	0.832268	0.865194	0.822812	0.873782	0.865055	0.0344733			815.924	0.822929	0.821645	0.835197	0.749512	0.702093	0.742808	0.748295	0.661874	0.728269	0.628942	0.744156	0.068809			815.924	0.9354	0.966084	0.951597	0.96541	0.954556	0.95469	0.960604	0.974818	0.956277	0.947512	0.956695	0.0109564			815.924	0.966086	0.927418	0.967716	0.94951
820.914	0.897215	0.900618	0.933124	0.858658	0.832556	0.847829	0.835605	0.866729	0.825302	0.876175	0.867381	0.034715			820.914	0.825722	0.824742	0.838062	0.750439	0.704215	0.744581	0.751333	0.664359	0.729169	0.632976	0.74656	0.0687566			820.914	0.937117	0.968027	0.953104	0.966466	0.956625	0.956503	0.962109	0.976717	0.956129	0.948109	0.958091	0.0110799			820.914	0.967886	0.927576	0.968589	0.949701
825.927	0.898617	0.901984	0.935502	0.860799	0.834163	0.84973	0.838542	0.86847	0.827675	0.879771	0.869525	0.0346231			825.927	0.828612	0.827822	0.841633	0.751237	0.707162	0.74578	0.753923	0.668737	0.736144	0.637853	0.74989	0.0682112			825.927	0.937901	0.969725	0.954146	0.966714	0.957212	0.957832	0.962648	0.977391	0.957206	0.94625	0.958703	0.0113737			825.927	0.968895	0.928114	0.969913	0.950853
830.921	0.899488	0.904192	0.939845	0.863063	0.836148	0.852027	0.841955	0.870196	0.830106	0.883722	0.872074	0.0348926			830.921	0.830614	0.829151	0.843448	0.754582	0.710543	0.747601	0.756462	0.669703	0.73772	0.642212	0.752204	0.0677328			830.921	0.939038	0.970834	0.955502	0.967444	0.958507	0.959227	0.963448	0.978497	0.95682	0.95456	0.960388	0.0106848			830.921	0.970972	0.928639	0.971642	0.951594
835.917	0.89988	0.906505	0.941115	0.865687	0.83749	0.854509	0.845125	0.871767	0.832929	0.884289	0.87393	0.0343902			835.917	0.831842	0.830717	0.84559	0.757579	0.713028	0.74984	0.758924	0.673331	0.742028	0.64138	0.754426	0.0678224			835.917	0.940542	0.97229	0.955965	0.968185	0.960043	0.960209	0.964437	0.978582	0.958722	0.950712	0.960969	0.0108345			835.917	0.971507	0.930727	0.973209	0.953244
840.924	0.903214	0.908293	0.94516	0.8683	0.838802	0.857628	0.848551	0.873293	0.835875	0.886365	0.876548	0.0346767			840.924	0.832427	0.832012	0.846785	0.75897	0.716918	0.751832	0.76246	0.676973	0.746054	0.649605	0.757404	0.0659129			840.924	0.941905	0.974025	0.957002	0.968519	0.961284	0.961739	0.964823	0.98053	0.959756	0.9536	0.962318	0.010762			840.924	0.973206	0.931051	0.974403	0.953163
845.925	0.903687	0.91085	0.950483	0.869905	0.839489	0.858657	0.851565	0.873759	0.837931	0.89036	0.878669	0.0355686			845.925	0.834905	0.834916	0.849384	0.760134	0.719649	0.752731	0.764268	0.679133	0.747595	0.649977	0.759269	0.0664204			845.925	0.943553	0.976014	0.958101	0.969254	0.962437	0.963515	0.965951	0.981585	0.961603	0.958082	0.964009	0.0104419			845.925	0.975141	0.931319	0.976066	0.954246
850.918	0.905622	0.912019	0.953732	0.871668	0.840598	0.860289	0.854208	0.87445	0.840091	0.892597	0.880527	0.0358597			850.918	0.835954	0.835118	0.851073	0.76281	0.722293	0.755056	0.767652	0.683888	0.751874	0.65651	0.762223	0.0647547			850.918	0.944792	0.977513	0.95925	0.970098	0.964065	0.964698	0.967045	0.982713	0.963528	0.956686	0.965039	0.0106153			850.918	0.977338	0.933303	0.977866	0.95533
855.927	0.909456	0.913971	0.956511	0.874466	0.844029	0.862867	0.857714	0.876567	0.843365	0.897492	0.883644	0.0357732			855.927	0.83901	0.83753	0.854416	0.765134	0.726076	0.757576	0.770527	0.684378	0.753169	0.65561	0.764343	0.0657739			855.927	0.945642	0.978923	0.959982	0.970987	0.964632	0.965847	0.967544	0.982918	0.961711	0.961325	0.965951	0.0103991			855.927	0.977372	0.933543	0.979017	0.956473
860.918	0.908396	0.913802	0.958257	0.877423	0.847354	0.866255	0.860877	0.879781	0.845844	0.900271	0.885826	0.034862			860.918	0.840651	0.840616	0.855388	0.766402	0.728726	0.761083	0.773224	0.687768	0.75739	0.65806	0.766931	0.0653479			860.918	0.946537	0.980142	0.960831	0.971173	0.966681	0.966795	0.968911	0.983991	0.963697	0.96548	0.967424	0.0102785			860.918	0.979586	0.935126	0.981118	0.958261
865.912	0.911694	0.916744	0.959594	0.879845	0.849041	0.868226	0.863922	0.881262	0.848676	0.902543	0.888155	0.0347554			865.912	0.842462	0.84246	0.858052	0.768681	0.730828	0.764374	0.777385	0.690853	0.758429	0.662435	0.769596	0.0648447			865.912	0.947958	0.981359	0.961096	0.971829	0.967415	0.96754	0.969054	0.984334	0.965575	0.961631	0.967779	0.0103112			865.912	0.980227	0.935325	0.981333	0.957534
870.917	0.914423	0.918298	0.962151	0.881826	0.851439	0.869978	0.866615	0.883205	0.850682	0.90664	0.890526	0.0349138			870.917	0.84478	0.845775	0.860249	0.770377	0.734638	0.767262	0.780077	0.694563	0.761529	0.665523	0.772477	0.064511			870.917	0.949365	0.983189	0.962184	0.972603	0.968514	0.969303	0.969876	0.986109	0.965916	0.96377	0.969083	0.0104185			870.917	0.981401	0.934399	0.98279	0.958823
875.912	0.917238	0.919648	0.966026	0.884219	0.853329	0.87241	0.86926	0.884822	0.853441	0.909142	0.892953	0.0352155			875.912	0.847356	0.849797	0.863034	0.772244	0.737143	0.770226	0.784081	0.697745	0.766578	0.669112	0.775732	0.0644395			875.912	0.950508	0.984244	0.962945	0.972592	0.969627	0.970725	0.970592	0.985764	0.966117	0.964988	0.96981	0.0101581			875.912	0.983736	0.936409	0.984098	0.959926
880.916	0.918711	0.922403	0.967542	0.886839	0.855895	0.874162	0.872296	0.886771	0.856624	0.912526	0.895377	0.0349081			880.916	0.850302	0.852804	0.866238	0.77467	0.741424	0.772351	0.78786	0.700268	0.766259	0.67372	0.77859	0.0642375			880.916	0.952156	0.985895	0.964318	0.973806	0.971706	0.972419	0.971825	0.987179	0.966543	0.964697	0.971054	0.0102956			880.916	0.983758	0.936425	0.985358	0.960025
885.927	0.920329	0.924972	0.971653	0.888393	0.857409	0.875984	0.875084	0.887751	0.858358	0.916537	0.897647	0.0356207			885.927	0.851882	0.853013	0.86869	0.777732	0.744242	0.774646	0.791301	0.702809	0.770468	0.676852	0.781163	0.0636651			885.927	0.953147	0.987232	0.964883	0.973692	0.972777	0.973375	0.972592	0.987873	0.968727	0.965536	0.971983	0.0102646			885.927	0.986335	0.93894	0.98699	0.961524
890.913	0.920913	0.927222	0.974187	0.889648	0.858209	0.877039	0.877578	0.888235	0.860342	0.919265	0.899264	0.035967			890.913	0.852124	0.853441	0.869977	0.779031	0.747331	0.777711	0.794015	0.704157	0.772709	0.679003	0.78295	0.0631399			890.913	0.954646	0.988874	0.96653	0.974869	0.97467	0.974934	0.974392	0.989456	0.968885	0.967041	0.97343	0.0103498			890.913	0.986805	0.939444	0.988386	0.962015
895.915	0.92375	0.929841	0.97852	0.89193	0.859833	0.878873	0.880549	0.889042	0.863156	0.922992	0.901849	0.0366593			895.915	0.854725	0.857881	0.872653	0.780869	0.750193	0.780202	0.797022	0.708212	0.775186	0.68255	0.785949	0.0630098			895.915	0.955593	0.990414	0.967384	0.975069	0.976383	0.97609	0.975387	0.990359	0.969841	0.966896	0.974342	0.0105374			895.915	0.988604	0.939345	0.989726	0.963621
900.922	0.926409	0.932761	0.981492	0.894849	0.86208	0.882088	0.883984	0.891613	0.866417	0.926232	0.904792	0.0366819			900.922	0.85756	0.861809	0.875384	0.782872	0.752747	0.782545	0.799674	0.708844	0.778806	0.684018	0.788426	0.063699			900.922	0.956843	0.992117	0.968665	0.975802	0.977611	0.977829	0.976234	0.991513	0.970887	0.972547	0.976005	0.0103564			900.922	0.990076	0.940286	0.991344	0.964543
905.913	0.92945	0.935986	0.985427	0.897925	0.865174	0.885819	0.886962	0.895113	0.86964	0.929127	0.908062	0.0368063			905.913	0.860456	0.865711	0.878574	0.785331	0.756408	0.786263	0.803079	0.713508	0.782677	0.687615	0.791962	0.0634434			905.913	0.958096	0.992752	0.970174	0.976546	0.979419	0.978822	0.97757	0.989886	0.970855	0.966593	0.976071	0.0103563			905.913	0.991277	0.941051	0.992216	0.964772
910.92	0.931168	0.937277	0.987014	0.899855	0.865893	0.887585	0.889863	0.895701	0.872103	0.932387	0.909885	0.0368499			910.92	0.86248	0.868363	0.880852	0.787334	0.759864	0.789953	0.805752	0.714526	0.783807	0.688134	0.794106	0.0639047			910.92	0.958904	0.994496	0.970438	0.976507	0.980255	0.979769	0.978084	0.992436	0.973211	0.967759	0.977186	0.0107186			910.92	0.992592	0.941459	0.993682	0.965609
915.911	0.931234	0.941252	0.989663	0.90251	0.868069	0.890203	0.892825	0.897668	0.875192	0.935923	0.912454	0.0368939			915.911	0.863911	0.871517	0.882678	0.789227	0.76287	0.793183	0.808689	0.717953	0.789341	0.695526	0.797489	0.0626709			915.911	0.959873	0.996255	0.971609	0.977385	0.981485	0.981201	0.979035	0.993788	0.974297	0.969308	0.978424	0.0108692			915.911	0.994891	0.942061	0.99517	0.967359
920.92	0.93501	0.943452	0.992797	0.904918	0.869586	0.892082	0.896281	0.898798	0.878163	0.937281	0.914837	0.0371448			920.92	0.866438	0.874329	0.885173	0.790328	0.765226	0.796745	0.812049	0.720814	0.791712	0.697659	0.800047	0.0627734			920.92	0.960908	0.997336	0.972723	0.978341	0.983265	0.98247	0.98042	0.994229	0.974514	0.968255	0.979246	0.011068			920.92	0.995307	0.942918	0.99665	0.967625
925.924	0.937134	0.945018	0.99696	0.907596	0.872126	0.894866	0.899021	0.901254	0.881348	0.940175	0.91755	0.0373457			925.924	0.869453	0.877129	0.888495	0.791795	0.769207	0.801383	0.816912	0.72162	0.791948	0.697181	0.802512	0.0637916			925.924	0.964062	0.999341	0.974409	0.979186	0.984827	0.984656	0.981396	0.995923	0.976698	0.969922	0.981042	0.0108633			925.924	0.996712	0.943668	0.997484	0.968466
930.918	0.938842	0.947623	1.00052	0.909854	0.873859	0.897359	0.901828	0.903014	0.884129	0.941149	0.919818	0.0375632			930.918	0.871984	0.880254	0.891685	0.795291	0.772636	0.805445	0.821066	0.722948	0.796818	0.69983	0.805796	0.064047			930.918	0.964836	1.00062	0.974653	0.97946	0.98616	0.985145	0.982762	0.997052	0.974671	0.974367	0.981972	0.0108931			930.918	0.997783	0.944494	0.998684	0.969046
935.92	0.940911	0.949468	1.00246	0.912475	0.876742	0.899739	0.904329	0.906437	0.886662	0.943114	0.922234	0.0372213			935.92	0.872817	0.883374	0.89277	0.797611	0.774708	0.809515	0.824747	0.728953	0.79819	0.703855	0.808654	0.0630292			935.92	0.966773	1.0025	0.976173	0.980886	0.988022	0.98708	0.984044	0.998679	0.976408	0.969627	0.983019	0.0115747			935.92	0.998401	0.945665	0.999944	0.969989
940.915	0.942257	0.952728	1.0065	0.91528	0.879272	0.902376	0.906732	0.90873	0.889983	0.944126	0.924798	0.0374108			940.915	0.876086	0.887385	0.895976	0.79943	0.777374	0.812935	0.829726	0.729185	0.801183	0.708844	0.811812	0.0633597			940.915	0.967853	1.004	0.976915	0.981299	0.989389	0.988295	0.985019	0.998889	0.977354	0.974012	0.984302	0.0112121			940.915	1.00018	0.945928	1.00163	0.971911
945.912	0.947159	0.954138	1.01096	0.917886	0.881884	0.90523	0.908374	0.911561	0.892958	0.946773	0.927692	0.0378801			945.912	0.877664	0.889668	0.898103	0.801311	0.780307	0.816474	0.832865	0.732732	0.807577	0.711065	0.814777	0.0630218			945.912	0.969013	1.0051	0.977884	0.98249	0.990402	0.989121	0.985548	1.00004	0.977363	0.971297	0.984826	0.0117137			945.912	1.00314	0.948879	1.0034	0.972955
950.924	0.949012	0.956245	1.01397	0.920402	0.884822	0.907163	0.90973	0.914402	0.896264	0.948062	0.930007	0.0378211			950.924	0.879288	0.891198	0.899878	0.804078	0.783398	0.819752	0.836251	0.735498	0.806882	0.711647	0.816787	0.0630449			950.924	0.970692	1.00676	0.978691	0.983359	0.99222	0.990423	0.987155	1.00018	0.980226	0.967631	0.985733	0.0122756			950.924	1.00269	0.947847	1.00424	0.972596
955.933	0.951478	0.957162	1.01583	0.920978	0.885589	0.907787	0.910583	0.914785	0.898435	0.94832	0.931094	0.0380655			955.933	0.881893	0.89378	0.903475	0.80617	0.786335	0.822476	0.838565	0.737669	0.808513	0.71662	0.81955	0.0628167			955.933	0.972662	1.00943	0.981004	0.984171	0.993653	0.992894	0.988497	1.00312	0.980518	0.969574	0.987552	0.0126325			955.933	1.00567	0.948449	1.00602	0.974732
960.92	0.953891	0.960592	1.02087	0.923427	0.888581	0.910507	0.911948	0.918695	0.901374	0.951053	0.934094	0.0386609			960.92	0.88414	0.896553	0.905981	0.809631	0.790045	0.82551	0.842089	0.740085	0.808513	0.720456	0.8223	0.0625963			960.92	0.973411	1.0106	0.98158	0.983691	0.994829	0.993945	0.989045	1.00357	0.981716	0.971874	0.988426	0.0125014			960.92	1.0074	0.9495	1.00721	0.975384
965.922	0.956266	0.962354	1.02138	0.926375	0.892307	0.913623	0.91402	0.921691	0.905269	0.954919	0.93682	0.0378313			965.922	0.886751	0.900052	0.908052	0.813387	0.79282	0.827998	0.845479	0.742046	0.809088	0.719346	0.824502	0.0634536			965.922	0.974497	1.01194	0.982393	0.98489	0.996037	0.995137	0.989652	1.00474	0.982941	0.967679	0.98899	0.0134314			965.922	1.00729	0.950147	1.00808	0.975844
970.937	0.957041	0.964509	1.02502	0.928526	0.895018	0.916219	0.91571	0.924666	0.908499	0.956712	0.939192	0.0379035			970.937	0.888361	0.900723	0.91024	0.817263	0.795038	0.831341	0.847774	0.744091	0.813405	0.724114	0.827235	0.0626628			970.937	0.976208	1.01337	0.98372	0.985955	0.997622	0.996461	0.990896	1.00568	0.981998	0.971297	0.990321	0.0131294			970.937	1.00866	0.950308	1.0091	0.976766
975.912	0.959706	0.965894	1.02957	0.931088	0.897454	0.918547	0.91769	0.927027	0.911694	0.95957	0.941824	0.038368			975.912	0.889864	0.902088	0.912213	0.823615	0.798017	0.8339	0.850218	0.74707	0.816857	0.725489	0.829933	0.0623606			975.912	0.977544	1.01543	0.984648	0.986744	0.998888	0.997878	0.991907	1.00769	0.981283	0.967631	0.990964	0.0143979			975.912	1.01087	0.952157	1.01199	0.978595
980.926	0.961221	0.967121	1.03325	0.933314	0.898349	0.91997	0.919672	0.927923	0.915053	0.960887	0.943676	0.0387939			980.926	0.893011	0.905695	0.915753	0.826131	0.800738	0.835879	0.851504	0.748723	0.819022	0.732628	0.832908	0.0619544			980.926	0.978614	1.01707	0.985584	0.987581	1.00103	0.999376	0.993382	1.00877	0.982845	0.969574	0.992381	0.0144234			980.926	1.01136	0.952524	1.01208	0.977847
985.924	0.964677	0.970922	1.03457	0.935469	0.898874	0.921569	0.922095	0.928234	0.918585	0.960274	0.945527	0.0388503			985.924	0.896179	0.909732	0.919309	0.829677	0.803169	0.839743	0.855629	0.750164	0.820571	0.733111	0.835728	0.0629875			985.924	0.979861	1.01884	0.986827	0.988576	1.00259	1.00096	0.994461	1.00997	0.982763	0.971874	0.993672	0.0144909			985.924	1.01074	0.953054	1.01235	0.97824
990.92	0.966239	0.973622	1.039	0.937769	0.89993	0.923529	0.924322	0.929238	0.921482	0.960891	0.947602	0.0395323			990.92	0.89821	0.911956	0.920969	0.835122	0.806923	0.843997	0.861017	0.752408	0.823746	0.735186	0.838953	0.0629014			990.92	0.9809	1.01993	0.988061	0.988729	1.00419	1.00148	0.995866	1.01079	0.985077	0.967679	0.994271	0.0153627			990.92	1.01402	0.954695	1.01531	0.980314
995.913	0.967156	0.97592	1.04121	0.94056	0.901675	0.926342	0.927302	0.931264	0.92494	0.962338	0.949871	0.0393221			995.913	0.899403	0.914093	0.922642	0.838685	0.809615	0.846715	0.862635	0.754537	0.82368	0.734832	0.840684	0.0632073			995.913	0.981817	1.02098	0.988743	0.989884	1.00508	1.00278	0.996426	1.01153	0.98446	0.971874	0.995357	0.0148921			995.913	1.01509	0.955225	1.01632	0.981516
1000.92	0.968159	0.978594	1.04439	0.943634	0.90382	0.928801	0.930126	0.933383	0.928153	0.964602	0.952366	0.0394196			1000.92	0.90215	0.919038	0.926034	0.841823	0.812616	0.849651	0.865342	0.756539	0.827491	0.737707	0.843839	0.0636298			1000.92	0.983192	1.02267	0.989753	0.990901	1.00708	1.00405	0.997963	1.01208	0.988187	0.967679	0.996355	0.0158192			1000.92	1.01654	0.956131	1.01775	0.982527
[truncated: 14 more columns]

## Sheet: Supplementary Fig. 5b
<Line graph>
mef2>Luci															park1, mef2>Luci															mef2>CISDi #2															park1, mef2>CISDi #2
Time	1	2	3	4	5	6	7	8	9	10	mean	SD			Time	1	2	3	4	5	6	7	8	9	10	mean	SD			Time	1	2	3	4	5	6	7	8	9	10	mean	SD			Time	1	2	3	4
2.955	0.992485	0.991777	1.0085	1.0032	1.00383	1.0015	1.0064	1.00947	1.00685	1.00373	1.00277	0.00612835			2.955	0.999007	1.00062	1.00299	1.0009	0.998421	1.00077	1.00298	1.00246	1.0002	0.991763	1.00001	0.00328423			2.955	1.00312	1.00229	1.00279	1.00295	1.00568	1.00503	1.0059	1.01445	1.00464	0.997395	1.00443	0.00428304			2.955	1.00099	1.00181	1.00093	0.992224
7.961	0.992224	0.992492	1.00429	1.00459	1.00855	1.00329	1.00621	1.00278	1.00407	1.00539	1.00239	0.00552855			7.961	0.99327	0.99322	0.991795	0.992496	1.00009	0.995607	0.997179	0.997995	0.992108	0.990232	0.994399	0.00316474			7.961	1.00315	1.00359	1.00052	1.00479	0.999857	1.00847	1.00144	1.00049	0.995028	0.99892	1.00163	0.00364402			7.961	0.990844	0.992499	0.992504	0.995974
12.959	0.995164	0.99111	1.00522	1.00479	1.00224	0.995994	1.00006	0.998144	0.99949	1.00064	0.999285	0.00437943			12.959	0.993769	0.992987	0.987783	0.994563	0.997676	0.998049	0.991624	0.997019	0.996612	0.979925	0.993001	0.00557431			12.959	0.997591	1.00168	0.992497	1.00985	0.997962	0.999211	1.005	1.00354	0.992213	0.996774	0.999632	0.00551685			12.959	0.997843	0.980861	0.990957	0.996859
17.958	0.996445	0.998555	1.0034	1.00423	0.999896	0.996104	0.999152	0.995845	0.99783	1.00421	0.999566	0.0032972			17.958	0.996423	0.996279	0.994191	0.995437	1.00178	0.997658	0.999506	0.999597	0.994943	0.995217	0.997103	0.00246811			17.958	0.990599	1.00959	1.01156	1.00566	0.998836	0.996414	1.00623	1.00489	0.99741	0.993801	1.0015	0.00703524			17.958	0.994856	0.995785	0.995884	0.990251
22.969	0.995693	0.99717	0.993261	0.992308	0.995487	0.99311	0.998171	0.993756	0.99376	1.00008	0.99528	0.00252618			22.969	0.996922	0.996047	0.990179	0.997504	0.999373	0.9901	0.993951	0.998621	0.999447	0.99491	0.995705	0.00343924			22.969	0.999657	0.994788	1.00193	0.998686	0.997661	0.993974	0.993862	0.994593	0.994594	0.991655	0.99614	0.00318477			22.969	0.991854	0.994147	0.994337	0.992907
27.958	0.991859	1.00995	0.994275	0.993397	0.997449	0.998662	1.00434	1.00829	0.989303	0.992243	0.997977	0.00723539			27.958	1.0069	1.00827	1.00899	1.00826	1.00267	1.0059	1.0088	1.00647	1.0073	1.00423	1.00678	0.0020537			27.958	0.996587	0.99715	0.992789	0.996625	1.0069	0.99691	0.996872	0.996123	1.0106	1.00961	1.00002	0.00640977			27.958	1.00103	1.00002	1.00939	0.994794
32.955	1.01416	0.994222	0.988171	0.986229	0.992584	1.00806	0.994414	1.00159	0.993187	0.996279	0.996891	0.0086982			32.955	1.00116	1.00087	0.997789	0.999853	1.00433	1.00074	1.003	1.002	0.9992	1.0027	1.00116	0.00193511			32.955	1.0027	0.99587	0.992495	0.998147	0.991656	1.00727	0.998227	0.989604	1.00099	1.00113	0.997807	0.00549633			32.955	1.00088	1.00072	1.00096	0.998651
37.97	0.990552	0.997844	0.992887	0.99126	0.998725	0.998563	0.992006	0.996454	0.995957	0.99743	0.995168	0.00317128			37.97	0.991657	0.99064	0.993777	0.991921	0.991921	0.99318	0.997445	0.991027	0.993704	0.992394	0.992767	0.0019524			37.97	0.997893	1.00043	0.991577	0.995059	0.997295	0.990815	0.992463	0.996324	0.99817	0.998984	0.995901	0.00330524			37.97	0.997878	0.99908	0.999413	0.997585
42.959	0.993683	0.999965	0.992823	0.993248	0.999332	1.00366	0.998969	0.993404	0.990225	0.995546	0.996085	0.00418386			42.959	1.00063	1.01286	1.01259	1.00268	1.00521	1.00898	1.0023	1.00888	1.01155	1.00172	1.00674	0.00477838			42.959	1.00737	1.00055	1.00775	1.00697	1.00374	1.00612	0.993155	0.996836	1.01418	1.00693	1.00436	0.00606051			42.959	1.00705	1.00496	1.00446	0.993873
47.959	0.997573	0.991191	0.990063	0.994643	0.999912	0.994455	0.996728	0.99924	1.01983	0.997306	0.998094	0.00828187			47.959	1.00589	1.00546	1.00138	1.00427	1.00688	1.00381	1.00649	1.0044	1.00345	1.00018	1.00422	0.00215314			47.959	1.0031	0.999598	0.998407	0.99956	0.992512	0.994599	0.999611	0.999649	1.00456	1.00845	1	0.00459722			47.959	1.0069	1.00565	1.00603	0.997575
52.958	0.999369	0.993707	0.998043	0.993537	0.990928	0.99633	0.992046	0.996288	0.996091	1.00867	0.996501	0.00501638			52.958	0.996388	0.99523	0.997372	0.996333	0.994466	0.996257	0.990936	0.99343	0.997957	0.999871	0.995824	0.00249243			52.958	1.00823	0.99447	0.997678	0.99171	0.99284	0.99379	0.998053	0.990578	0.991742	0.996306	0.99554	0.00513941			52.958	0.993895	0.994008	0.994483	0.995228
57.957	0.995302	0.992443	0.993391	0.99385	0.994552	0.998985	0.991396	0.996668	0.996084	1.00349	0.995616	0.00352509			57.957	1.01637	1.00746	1.01618	1.0071	1.00776	1.00206	1.00579	1.00128	1.00581	1.0092	1.0079	0.00505059			57.957	1.0052	0.993277	0.991946	0.999882	0.991934	0.999059	0.999913	0.991585	1.01775	1.00426	0.999481	0.00819542			57.957	1.00307	1.00989	1.00954	0.992019
62.955	0.999905	0.99993	0.994596	0.990856	0.995358	1.00723	0.995024	0.999446	0.99625	1.00585	0.998445	0.00511951			62.955	1.01062	1.00006	1.00498	1.00868	1.00943	1.0069	1.00999	1.00681	1.00771	1.00766	1.00728	0.00304123			62.955	1.00107	0.997193	0.999754	0.991328	0.994203	0.997913	0.99304	0.994249	1.00813	1.00578	0.998266	0.00551032			62.955	1.00292	1.00058	1.00111	0.991772
67.962	0.991057	0.996319	0.993093	0.997315	0.994304	0.998494	0.990482	0.998116	0.994595	1.00703	0.99608	0.00474013			67.962	1.00112	0.999823	1.00097	1.00075	0.997014	0.999337	0.994431	0.995835	1.00221	1.00735	0.999885	0.00364169			67.962	1.00227	0.991092	0.996992	0.997289	0.993801	0.990138	0.994707	0.996332	0.995317	1.00363	0.996157	0.00428823			67.962	0.999918	0.998941	0.999559	0.990406
72.967	0.993892	0.995154	0.992542	0.997019	0.999771	0.991095	0.99878	0.99768	1.01198	1.00834	0.998626	0.00671574			72.967	0.996027	0.995846	0.995715	0.998711	0.991973	0.998836	0.985568	0.996373	0.992216	0.99794	0.99492	0.00404296			72.967	0.995846	0.993162	1.00629	0.99054	0.991384	0.992932	0.997935	0.990281	0.992099	0.999635	0.99501	0.00504967			72.967	0.990085	0.999525	0.998928	0.996548
77.967	0.993499	0.992251	0.998485	0.997863	0.993531	0.994587	0.999453	0.997669	0.992626	1.0039	0.996387	0.00372809			77.967	0.998894	0.998342	0.991807	0.992663	0.993031	0.992047	0.992888	0.993173	0.991098	0.992355	0.99363	0.00270456			77.967	0.993896	0.993956	0.996045	0.990529	0.992123	0.991066	0.996355	0.991893	0.99306	0.9926	0.993152	0.00194414			77.967	0.995508	0.995157	0.996781	0.991067
82.966	1.54316	1.62279	1.62654	1.58635	1.56028	1.61156	1.54832	1.59428	1.55946	1.5436	1.57964	0.0328833			82.966	2.9893	2.76423	2.99097	2.69256	2.79414	2.62924	2.7806	2.6661	2.71192	2.66317	2.76822	0.128672			82.966	1.2897	1.32966	1.27437	1.28581	1.28739	1.30066	1.26595	1.27353	1.23667	1.24882	1.27926	0.0262271			82.966	1.47796	1.58641	1.5937	1.65432
87.957	1.47197	1.44957	1.49939	1.46169	1.49982	1.5037	1.42504	1.48854	1.424	1.42347	1.46472	0.0329087			87.957	2.41591	2.31341	2.6766	2.38617	2.24923	2.39943	2.29312	2.32842	2.08032	2.04762	2.31902	0.177802			87.957	1.15281	1.26793	1.21778	1.17461	1.18023	1.24708	1.17668	1.18089	1.18594	1.22695	1.20109	0.036865			87.957	1.39146	1.38291	1.37559	1.452
92.969	1.39861	1.38403	1.37455	1.39576	1.42918	1.42379	1.37056	1.40552	1.35247	1.33512	1.38696	0.0298228			92.969	2.27835	2.16474	2.3857	2.12905	2.05017	2.0953	2.14564	2.05617	1.74178	1.8813	2.09282	0.182762			92.969	1.08668	1.17781	1.19874	1.05005	1.1593	1.20881	1.15705	1.13606	1.14217	1.20746	1.15241	0.0518997			92.969	1.29368	1.25639	1.25403	1.33485
97.968	1.28899	1.29935	1.33489	1.32284	1.37714	1.37044	1.313	1.36709	1.27094	1.30708	1.32518	0.0365146			97.968	2.05292	1.96458	1.96111	1.80369	1.93698	1.92553	2.01078	1.89155	1.46801	1.62438	1.86395	0.183943			97.968	1.04126	1.13418	1.07098	1.02988	1.12611	1.1803	1.11032	1.06392	1.13297	1.1598	1.10497	0.0509167			97.968	1.18615	1.19267	1.15146	1.20953
102.956	1.22137	1.23012	1.2875	1.27127	1.33422	1.31428	1.257	1.33698	1.21237	1.22731	1.26924	0.0473072			102.956	1.86149	1.89796	1.89264	1.7544	1.7429	1.78961	1.82288	1.75288	1.35137	1.53699	1.74031	0.171583			102.956	1.0092	1.0689	1.02048	0.99987	1.11793	1.12604	1.04403	1.04818	1.10242	1.10566	1.06427	0.0467283			102.956	1.14531	1.12893	1.14083	1.11648
107.961	1.18483	1.20487	1.24292	1.23991	1.27358	1.25333	1.2091	1.26056	1.15029	1.1618	1.21812	0.0426139			107.961	1.6483	1.7971	1.83785	1.62209	1.60924	1.62079	1.50144	1.69676	1.30098	1.44619	1.60807	0.159948			107.961	0.990028	0.993948	0.999721	0.992488	1.09015	1.07286	1.01489	1.02716	1.05557	1.0883	1.03251	0.0406929			107.961	1.11796	1.09674	1.09263	1.0581
112.955	1.1449	1.17372	1.19923	1.19284	1.24798	1.23607	1.1691	1.20557	1.11568	1.1062	1.17913	0.0470455			112.955	1.44211	1.68334	1.72035	1.57759	1.47739	1.48257	1.38175	1.55564	1.2941	1.32746	1.49423	0.141917			112.955	0.991698	0.990631	0.991063	0.995409	1.04135	1.05058	0.996344	0.997219	1.03842	1.06792	1.01606	0.0299173			112.955	1.1139	1.07131	1.06457	1.02924
117.964	1.1042	1.13575	1.16512	1.15894	1.18701	1.18313	1.13263	1.17272	1.09451	1.07117	1.14052	0.0398436			117.964	1.37785	1.62493	1.6554	1.4369	1.33875	1.38094	1.27792	1.46748	1.24226	1.28519	1.40876	0.140847			117.964	0.990297	0.995978	0.99463	0.990029	1.02828	1.0295	0.995931	0.995771	1.01971	1.03369	1.00738	0.0180182			117.964	1.05322	1.04648	1.04482	0.999507
122.969	1.07162	1.11716	1.12124	1.12316	1.16242	1.14451	1.11781	1.1465	1.0895	1.06341	1.11573	0.0323492			122.969	1.29488	1.4752	1.58627	1.36714	1.22242	1.27212	1.22086	1.33423	1.22105	1.22208	1.32163	0.124292			122.969	0.995328	0.99412	0.994052	0.99881	1.02839	1.00446	0.9998	0.991446	1.00647	1.02903	1.00419	0.0137505			122.969	1.04107	1.03004	0.995848	0.999935
127.963	1.04067	1.08523	1.09581	1.10957	1.11225	1.09246	1.09305	1.10908	1.07667	1.0567	1.08715	0.0234578			127.963	1.18805	1.38175	1.51203	1.29452	1.1893	1.24036	1.18987	1.25288	1.22056	1.17641	1.26457	0.107185			127.963	0.997424	0.992979	0.992113	0.998852	1.00788	1.00254	0.996723	0.998121	1.00176	0.999836	0.998822	0.00461201			127.963	1.02952	1.01698	0.995674	0.990373
132.957	1.03673	1.07078	1.0816	1.09367	1.09456	1.08421	1.08894	1.08462	1.04884	1.03308	1.0717	0.0234798			132.957	1.17328	1.30162	1.47429	1.23221	1.14475	1.23581	1.14562	1.20038	1.17105	1.15461	1.22336	0.101128			132.957	0.991288	0.990378	0.998357	0.993699	1.00391	1.001	0.992281	0.992447	1.00043	0.997738	0.996152	0.00472656			132.957	0.992241	1.02005	0.999513	0.993652
137.958	1.02589	1.06441	1.06591	1.06914	1.07322	1.07253	1.064	1.07014	1.03552	1.02557	1.05663	0.0195019			137.958	1.14013	1.26644	1.4032	1.17279	1.10351	1.19617	1.11008	1.18501	1.13539	1.11558	1.18283	0.0919034			137.958	0.998194	0.993769	0.997677	0.997275	1.00703	1.0069	0.995339	0.995912	1.00205	0.996998	0.999115	0.00466418			137.958	0.998365	1.01622	0.994201	0.998972
142.968	1.01047	1.0481	1.05597	1.05782	1.05471	1.05074	1.05361	1.06198	1.02783	1.01934	1.04406	0.0180158			142.968	1.10652	1.21992	1.35146	1.1483	1.08709	1.17449	1.09249	1.16258	1.11982	1.09732	1.156	0.0807722			142.968	0.991146	0.994039	0.993376	0.990351	0.994695	1.00934	0.997464	0.985972	1.00663	0.996881	0.99599	0.00716801			142.968	0.990447	1.01284	0.994137	0.995147
147.962	1.00048	1.03126	1.04085	1.04463	1.03548	1.04834	1.04673	1.05015	1.01787	0.997937	1.03137	0.0194757			147.962	1.09107	1.17628	1.29972	1.10442	1.07753	1.14082	1.07655	1.12314	1.11479	1.07007	1.12744	0.06884			147.962	0.995398	0.99373	0.99988	0.995129	0.998827	1.00206	0.992056	0.999982	1.00736	0.990269	0.997469	0.00513998			147.962	1.00157	1.0126	0.996848	0.99435
152.96	0.997052	1.03936	1.03682	1.03974	1.02882	1.03157	1.03072	1.04327	1.00213	0.99612	1.02456	0.018628			152.96	1.0753	1.14505	1.22064	1.09742	1.06896	1.10355	1.05593	1.09026	1.11485	1.05564	1.10276	0.0498045			152.96	0.992191	0.993971	0.99574	0.990436	0.997955	1.00029	0.990326	0.996596	0.999961	0.996326	0.995379	0.00359581			152.96	1.00662	1.0042	0.998617	0.999739
157.96	0.998794	1.02101	1.02999	1.01482	1.01027	1.02246	1.02919	1.03675	0.995299	0.993191	1.01518	0.0154185			157.96	1.05146	1.11294	1.17819	1.0664	1.05939	1.09493	1.04956	1.07763	1.1083	1.04823	1.0847	0.0406802			157.96	0.995649	0.999537	0.995975	0.992206	0.9976	1.00088	0.994831	0.990662	0.995552	1.00964	0.997253	0.00531028			157.96	1.00601	0.996564	0.998783	0.999797
162.968	0.998438	1.01899	1.01014	1.00386	1.00278	1.01085	1.01959	1.01525	0.992299	1.00269	1.00749	0.00899476			162.968	1.03364	1.09641	1.13802	1.05682	1.04697	1.082	1.03994	1.05357	1.10483	1.03311	1.06853	0.0353095			162.968	0.999505	0.994669	0.996809	0.992098	0.997229	1.00696	0.994414	0.999961	0.992695	1.00748	0.998182	0.00542576			162.968	1.00621	1.0014	0.996125	0.990488
167.958	0.996482	1.00689	1.0151	0.99818	0.995835	1.00516	1.01095	1.00328	0.998758	1.00273	1.00334	0.00635419			167.958	1.0206	1.07497	1.10161	1.04375	1.03532	1.06905	1.02206	1.03881	1.1045	1.01607	1.05268	0.0328728			167.958	0.998401	0.998032	0.990529	0.993759	0.999169	0.990861	0.990465	0.995513	0.991196	1.00568	0.99536	0.00499734			167.958	1.00549	1.00208	0.998701	0.997954
172.967	0.996893	0.996205	1.00692	0.999315	0.996253	0.994303	1.00302	0.99083	0.995968	1.00684	0.998655	0.00534515			172.967	1.01558	1.06733	1.09593	1.03018	1.02766	1.05856	1.01604	1.03785	1.09265	0.999	1.04408	0.0332164			172.967	0.993398	0.993674	0.996749	0.992398	0.996646	0.996014	0.992305	0.996389	0.995153	1.00684	0.995956	0.00419124			172.967	1.00784	1.00103	0.998745	0.994609
177.96	0.99607	0.996088	0.99528	0.997541	0.993833	0.995202	0.994894	0.999484	0.994888	1.0033	0.996658	0.00282496			177.96	1.00385	1.0553	1.08522	1.02332	1.01117	1.04079	1.01094	1.02423	1.0806	0.993814	1.03292	0.0317439			177.96	0.990628	0.994355	0.996686	0.994911	0.995652	0.992283	0.99314	0.995298	0.991984	1.0031	0.994803	0.00346396			177.96	1.00202	1.00605	0.992875	0.999211
182.955	0.997952	0.995514	0.999504	0.991827	0.992845	0.990183	0.993552	0.997789	0.997473	0.997331	0.995397	0.00310963			182.955	0.994332	1.04716	1.07846	1.01344	0.998274	1.03734	0.99746	1.02386	1.07037	0.99888	1.02596	0.0312351			182.955	0.999063	0.996556	0.998522	0.996223	0.994156	0.992964	0.99675	0.999949	0.996953	1.00285	0.997399	0.00285148			182.955	1.00951	1.00089	0.997467	0.994507
187.956	0.996968	0.994645	0.993867	0.997248	0.997599	0.993878	0.994896	0.997953	0.996182	0.996024	0.995926	0.00152577			187.956	0.995729	1.03953	1.06031	1.0028	0.995972	1.02978	0.99242	1.01099	1.06144	0.991744	1.01807	0.0276568			187.956	0.993755	0.997659	0.996452	0.991428	0.99361	0.993072	0.991165	0.994394	0.992365	1.0015	0.99454	0.00318411			187.956	1.00447	1.00231	0.991801	0.992403
192.966	0.998972	0.993528	0.99149	0.99308	0.997482	0.992519	0.998039	0.997284	0.994861	0.99985	0.995711	0.0029667			192.966	0.991509	1.02408	1.04004	0.991721	0.998226	1.01689	0.993738	0.996625	1.05082	0.99667	1.01003	0.0217298			192.966	0.998484	0.998878	0.990061	0.994936	0.993803	0.990862	0.999126	0.991658	0.999368	0.9954	0.995258	0.003604			192.966	1.00796	1.00696	0.993579	0.999285
197.961	0.997085	0.992822	0.993273	0.996243	0.99103	0.993881	0.999129	0.995735	0.991701	0.997042	0.994794	0.00264259			197.961	0.99288	1.01954	1.03769	0.999935	0.994217	0.995306	0.994508	0.994194	1.03849	0.99923	1.0066	0.018316			197.961	0.992402	0.991033	0.996421	0.990016	0.996582	0.995623	0.982088	0.994385	0.993867	1.00762	0.994004	0.00641142			197.961	1.00824	0.994649	0.99076	0.99456
202.955	0.997421	0.999439	0.996269	0.998665	0.994986	0.997393	0.990086	0.999566	0.995552	0.991961	0.996134	0.00312723			202.955	0.991642	1.00437	1.02635	0.996001	0.990408	0.990133	0.99162	0.995174	1.02956	0.997131	1.00124	0.0147153			202.955	0.998655	0.99838	0.994876	0.993987	0.999446	0.993371	0.995309	0.997141	0.992234	0.995933	0.995933	0.00242069			202.955	1.00638	0.995251	0.99852	0.99699
207.965	0.99573	0.997345	0.99755	0.998066	0.997447	0.99133	0.993068	0.999151	0.998355	0.991834	0.995988	0.00286513			207.965	0.999872	0.995431	1.01326	0.994336	0.993601	0.999228	0.993869	1.00953	1.01215	0.997044	1.00083	0.00780459			207.965	0.995183	0.997871	0.994618	0.994707	0.998423	0.995933	0.995763	0.998135	0.996615	1.0012	0.996844	0.00206768			207.965	1.00603	0.997132	0.99356	0.995365
212.955	0.999145	0.991231	0.99134	0.992476	0.999081	0.993446	0.995165	0.991673	0.999214	0.990902	0.994367	0.00352557			212.955	0.999459	0.997609	1.00592	0.993964	0.990397	0.99205	0.991416	0.993688	1.01231	0.996409	0.997322	0.00698474			212.955	0.994862	0.995775	0.998219	0.99419	0.991802	0.99743	0.990276	0.991818	0.9977	1.00048	0.995256	0.00328163			212.955	1.00507	0.996032	0.998828	0.996956
217.956	0.997023	0.996558	0.99881	0.998631	0.991629	0.998589	0.997968	0.995048	1.00597	0.994012	0.997424	0.00379882			217.956	0.997665	0.99337	0.998801	0.991036	0.99271	0.995227	0.998103	1.00479	1.01572	0.995358	0.998277	0.00724582			217.956	0.992541	0.993321	0.999241	0.995495	0.993562	0.997843	0.996953	0.998473	0.994709	1.00654	0.996868	0.00410196			217.956	1.00584	0.990567	0.991022	0.99784
222.959	0.997951	0.996305	0.99389	0.993882	0.993276	0.995246	1.00065	0.996821	1.00811	0.998938	0.997508	0.00441977			222.959	0.99793	0.999085	0.992854	0.990083	0.999278	0.994042	0.990793	0.991221	1.0111	0.991546	0.995794	0.006414			222.959	0.999766	0.99284	0.990885	0.992383	0.998163	0.991636	0.992524	0.993959	0.991777	1.00299	0.994692	0.00412304			222.959	1.00319	0.99528	0.992993	0.995067
227.961	0.998818	0.997131	0.999154	0.991878	0.997723	0.998451	1.00527	0.992388	1.00151	1.00041	0.998273	0.00397583			227.961	0.991535	0.992421	0.9921	0.993222	0.992157	0.99308	0.990879	0.998576	1.00842	0.998366	0.995075	0.00540635			227.961	0.993264	0.999825	0.991842	0.99984	0.991846	0.991135	0.990217	0.99094	0.997124	1.00076	0.994679	0.00422427			227.961	1.00437	0.992539	0.994976	0.991216
232.957	0.990834	0.996987	0.995801	0.999863	1.00145	1.00348	1.00076	0.995095	1.00141	1.00632	0.999201	0.00453631			232.957	0.995908	0.991604	0.999232	0.994827	0.993055	0.992873	0.99853	0.998584	1.00178	0.992792	0.995919	0.00343777			232.957	0.997478	0.995336	0.993057	0.992003	0.994477	0.994483	0.998146	0.997324	0.996424	1.00019	0.995892	0.00249133			232.957	1.00525	0.995176	0.993044	0.994069
237.97	0.992157	0.997415	0.993925	0.996589	1.00509	1.0074	1.00593	1.00232	1.00948	1.00419	1.00145	0.00600432			237.97	0.994447	0.99646	0.999522	0.996243	0.994584	0.993557	0.990741	0.992953	1.00937	0.992229	0.99601	0.0053012			237.97	0.992323	0.996143	0.990916	0.995514	0.999414	0.995315	0.996247	0.995343	0.991604	1.0048	0.995761	0.0040602			237.97	1.00345	0.998382	0.996019	0.991083
242.963	0.992817	0.996958	0.99727	0.990705	1.00237	1.00974	1.00593	1.00882	1.00037	1.00581	1.00108	0.00658581			242.963	0.997635	0.994046	0.992374	0.998966	0.993611	0.999501	0.996677	0.999948	1.00992	0.990655	0.997333	0.00544727			242.963	0.997344	0.990057	0.991688	0.997499	1.00444	0.999918	0.999728	0.998457	0.999813	1.00042	0.997936	0.00423026			242.963	1.00084	0.992204	0.994457	0.998667
247.96	0.995994	0.99021	0.99309	0.99697	1.00145	1.00348	1.00076	0.995095	1.00804	1.00789	0.999299	0.00605322			247.96	0.993862	0.999039	0.990747	0.993276	0.992398	0.99462	0.99594	0.99253	1.00795	0.993869	0.995423	0.00494228			247.96	0.997487	0.990667	0.999023	0.994229	0.993803	0.999777	0.998257	0.995745	0.992113	1.00268	0.996378	0.00373318			247.96	1.00845	0.991539	0.993325	0.994935
252.96	0.992863	0.996739	0.998552	0.990637	1.00509	1.0074	1.00593	1.00232	1.00259	1.00122	1.00033	0.00557403			252.96	0.991017	0.994761	0.991558	0.999475	0.991472	0.999421	0.995745	0.994168	1.00027	0.990908	0.99488	0.00373299			252.96	0.995826	0.991562	0.999882	0.995292	0.996582	0.995937	0.990556	0.999375	1.00147	1.00629	0.997277	0.00466856			252.96	1.00294	0.99444	0.99601	0.997205
257.957	0.993396	0.996118	0.999977	0.992431	1.00237	1.00974	1.00593	1.00882	1.0087	1.0064	1.00239	0.00657487			257.957	0.991696	0.994905	0.991283	0.999868	0.994154	0.999247	0.99161	0.992001	1.00759	0.99025	0.995261	0.00545812			257.957	0.993985	0.995315	0.997878	0.997166	0.999446	0.999391	0.991465	0.990709	1.00804	1.00545	0.997885	0.00557955			257.957	1.00317	0.999309	0.998932	0.997682
262.969	0.994111	0.996937	0.997762	0.990435	1.00145	1.00348	1.00076	0.995095	1.00198	0.998434	0.998044	0.00404893			262.969	0.995315	0.994794	0.997461	0.990491	0.994864	0.990407	0.998552	0.995718	1.01741	0.992995	0.996801	0.00770788			262.969	0.995715	0.995973	0.992098	0.997545	0.998423	1.00704	0.999621	0.998515	1.00437	1.00877	0.999807	0.00530285			262.969	1.00747	0.995884	0.995952	0.994156
267.961	0.996418	0.998661	0.997482	0.991352	1.00509	1.0074	1.00593	1.00232	1.0099	0.997762	1.00123	0.0058192			267.961	0.997713	0.993559	0.992664	0.998976	0.992885	0.991458	0.999475	0.998756	0.993381	0.991669	0.995054	0.00325819			267.961	0.994337	0.993403	0.991685	0.995801	0.991802	1.00432	0.998985	0.998012	1.00756	1.00818	0.998408	0.00625253			267.961	1.003	0.997493	0.994757	0.993166
272.955	0.997479	0.998648	0.991285	0.996118	1.00237	1.00974	1.00593	1.00882	1.0049	0.998737	1.0014	0.00594962			272.955	0.997019	0.995734	0.998842	0.991308	0.99838	0.992977	0.990182	0.997609	1.0091	0.99804	0.996919	0.00526774			272.955	0.991368	0.998855	0.992069	0.993467	0.993562	1.0072	0.994711	0.992529	1.00191	1.0068	0.997247	0.00607887			272.955	1.00506	0.991498	0.999651	0.995639
277.958	0.99869	0.999284	0.992776	0.99576	1.00145	1.00348	1.00076	0.995095	1.00621	0.998531	0.999204	0.00402347			277.958	0.998656	0.9972	0.992029	0.99865	0.990671	0.998424	0.999473	0.992251	1.00893	0.991647	0.996793	0.00549311			277.958	0.995165	0.992568	0.996501	0.999982	0.998163	1.00848	0.9985	0.992972	1.00946	1.00784	0.999963	0.00640058			277.958	1.00998	0.99145	0.996188	0.995595
282.965	0.999473	0.990372	0.995017	0.998099	1.00509	1.0074	1.00593	1.00232	1.0032	1.0017	1.00086	0.00525295			282.965	0.994397	0.99819	0.99125	0.996096	0.990601	0.992483	0.991338	0.994567	1.0049	0.993041	0.994686	0.00429328			282.965	0.997599	0.991437	0.991927	0.99773	0.991846	1.00542	0.997359	0.995237	1.00513	1.00074	0.997442	0.00512405			282.965	0.998295	0.997344	0.999028	0.992324
287.967	0.990869	0.991216	0.999794	0.992577	1.00237	1.00974	1.00593	1.00882	1.0033	1.00425	1.00089	0.00707261			287.967	0.994772	0.994191	0.99511	0.99747	0.995422	0.993846	0.991064	0.99383	0.999498	0.99726	0.995246	0.00235521			287.967	0.994024	0.998489	0.99277	0.991261	0.994477	1.00202	0.990296	0.999382	1.00915	1.00083	0.997271	0.00582772			287.967	0.999132	1.00199	0.995793	0.991515
292.963	0.993187	0.999022	0.999959	0.995401	1.00145	1.00348	1.00076	0.995095	1.00558	1.0057	0.999963	0.00435849			292.963	0.99586	0.997429	0.990923	0.992636	0.997088	0.990248	0.996	0.996928	0.996028	0.996762	0.99499	0.00268057			292.963	0.999487	0.995143	0.996761	0.991471	0.999414	1.00595	0.99182	0.990335	1.00161	1.00026	0.997225	0.00504252			292.963	0.992512	1.00487	0.994533	0.998465
297.959	0.995923	0.995336	0.994712	0.999763	1.00509	1.0074	1.00593	1.00232	1.00709	1.00669	1.00203	0.00518142			297.959	0.997095	0.996367	0.999139	0.990545	0.993975	0.996689	0.996611	0.998981	0.995196	0.996134	0.996073	0.00248081			297.959	0.992369	0.997383	0.991332	0.980529	0.993803	1.00704	0.99831	0.995483	1.00877	1.0065	0.997151	0.00861862			297.959	0.995574	1.00441	0.994019	0.995003
302.956	0.99896	0.998399	0.990646	1.00549	1.00145	1.00348	1.00076	0.995095	1.0065	1.00232	1.00031	0.00479405			302.956	0.9988	0.994086	0.995607	0.991878	0.996779	0.999867	0.99943	0.993393	0.999647	0.993225	0.996271	0.00303748			302.956	0.996296	0.991427	0.991342	0.983599	0.996582	1.00432	0.993965	0.990935	1.0077	1.00193	0.995809	0.00720706			302.956	0.998344	1.00498	0.998177	0.996093
307.968	0.990333	0.999817	0.997496	1.01114	1.00509	1.0074	1.00593	1.00232	1.00234	1.00949	1.00314	0.00616748			307.968	0.998981	0.990136	0.996394	0.995938	0.995274	0.99209	0.990498	0.997606	0.997556	0.994805	0.994928	0.00306325			307.968	0.994393	0.998262	0.998962	0.995758	0.999446	1.0072	0.999372	0.997092	0.997305	1.00197	0.998976	0.00357723			307.968	0.99155	1.00024	0.993415	0.992679
312.964	0.994366	0.991837	1.00401	1.01765	1.00237	1.00974	1.00593	1.00882	1.00576	1.00246	1.00429	0.00741145			312.964	0.996294	0.998167	0.995026	0.997649	0.991764	0.992779	0.99087	0.995192	0.99735	0.992589	0.994768	0.00262504			312.964	0.995807	0.995572	0.99641	0.994272	0.998423	1.00848	1.00511	1.00364	0.993099	1.00426	0.999508	0.00537513			312.964	0.990082	1.00586	0.996184	0.999027
317.968	0.995368	0.995755	1.00999	1.00419	1.00509	1.0074	1.00593	1.00232	1.0099	0.997762	1.00337	0.00545152			317.968	0.998227	0.998611	0.997069	0.992716	0.99225	0.992488	0.999222	0.996152	0.990002	0.992391	0.994913	0.00329454			317.968	0.990609	0.993994	0.99992	0.991227	0.991802	1.00542	1.00294	1.00018	0.99207	1.00158	0.996974	0.00558021			317.968	0.994477	1.00364	0.99274	0.991969
322.968	0.993831	0.993184	1.01025	1.00198	1.00237	1.00974	1.00593	1.00882	1.0049	0.998737	1.00297	0.00618277			322.968	0.993802	0.99032	0.991903	0.993589	0.990087	0.990077	0.99671	0.992396	0.998408	0.995946	0.993324	0.00293279			322.968	0.997474	0.996405	0.998467	0.991366	0.993562	1.00202	1.00033	1.00956	0.991515	1.00041	0.998111	0.00547461			322.968	0.993865	1.00552	0.990127	0.999673
327.964	0.999608	0.998273	1.01712	1.00959	1.00145	1.00348	1.00076	0.995095	1.00621	0.998531	1.00301	0.00647383			327.964	0.992866	0.991022	0.996887	0.993509	0.990599	0.995409	0.997615	0.99228	0.992027	0.998963	0.994118	0.00291918			327.964	0.995404	0.985665	0.995013	0.999172	0.998163	1.00595	1.00007	1.00709	0.991619	1.00103	0.997917	0.00640438			327.964	0.991227	1.0066	0.999801	0.997909
332.956	0.993287	0.999783	1.00871	1.00848	1.00509	1.0074	1.00593	1.00232	1.0032	1.0017	1.00359	0.00469585			332.956	0.993307	0.996274	0.997854	0.999848	0.991997	0.993515	0.996407	0.9987	0.992051	0.990869	0.995082	0.0031398			332.956	0.99162	0.998129	0.992354	0.995405	0.991846	1.00704	1.00863	1.00665	0.99434	1.00175	0.998776	0.00673373			332.956	0.998827	1.00754	0.995085	0.99685
337.962	0.994332	0.993035	1.00893	1.00747	1.00237	1.00974	1.00593	1.00882	1.0033	1.00425	1.00382	0.00589623			337.962	0.99936	0.998788	0.992282	0.991149	0.994817	0.996823	0.999017	0.998628	0.99469	0.999833	0.996539	0.00312712			337.962	0.994142	0.995873	0.993402	0.995836	0.994477	1.00432	1.00999	1.00683	0.990516	1.00448	0.998986	0.0067296			337.962	0.993379	1.00454	0.991622	0.99245
342.965	0.993382	0.991352	1.00432	1.00051	1.00145	1.00348	1.00076	0.995095	1.00558	1.0057	1.00016	0.00516072			342.965	0.998213	0.994119	0.999516	0.999993	0.988269	0.998371	0.992576	0.998748	0.995863	0.998868	0.996454	0.00376525			342.965	0.997885	0.999531	0.996245	0.99867	0.999414	1.0072	1.00435	1.002	0.994148	1.00206	1.00015	0.00385686			342.965	0.997106	1.0098	0.9936	0.991445
347.963	0.990333	0.999817	0.997496	1.01114	1.00509	1.0074	1.00593	1.00232	1.00709	1.00669	1.00333	0.00604852			347.963	0.9996	1.00612	1.00994	1.00537	1.00569	0.999869	1.00902	0.994393	0.999408	0.999242	1.00286	0.00504703			347.963	0.999547	0.995707	0.994919	0.9963	0.993803	1.00848	1.00511	1.00364	1.00068	1.00452	1.00027	0.00503336			347.963	0.99849	0.991118	0.992875	0.9975
352.96	0.994366	0.991837	1.00401	1.01765	1.00145	1.00348	1.00076	0.995095	1.0065	1.00232	1.00175	0.0073187			352.96	0.997785	0.992274	0.996357	0.993599	0.998728	0.995081	1.00152	0.996627	0.991587	0.994066	0.995762	0.00306825			352.96	0.994907	0.995378	0.997264	0.997123	0.996582	1.00542	1.00294	1.00018	0.992001	0.993896	0.997569	0.00414859			352.96	0.992094	0.997633	0.991549	0.996036
357.968	0.995368	0.995755	1.00999	1.00419	1.00509	1.0074	1.00593	1.00232	1.00234	1.00949	1.00379	0.00505706			357.968	0.992514	0.99438	0.992357	0.998032	0.994921	0.998613	0.995403	0.999426	0.998292	0.996038	0.995998	0.00252801			357.968	0.9989	0.998615	0.998877	0.998251	0.999446	1.00202	1.00033	1.00956	0.990718	0.992627	0.998935	0.00508299			357.968	0.995325	0.995093	0.993578	0.99014
362.966	0.993831	0.993184	1.01025	1.00198	1.00237	1.00974	1.00593	1.00882	1.00576	1.00246	1.00343	0.00603976			362.966	0.997278	0.994536	0.998584	0.996475	0.993307	0.990062	0.991415	0.999993	0.990045	0.993472	0.994517	0.00349617			362.966	0.999033	0.990187	0.992467	0.999736	0.998423	1.00595	1.00007	1.00709	0.993057	0.991337	0.997735	0.00590833			362.966	0.995088	0.992543	0.997905	0.998626
367.965	0.999608	0.998273	1.01712	1.00959	1.00509	1.0074	1.00593	1.00232	1.00709	1.00669	1.00591	0.00532435			367.965	0.999524	0.994591	0.994638	0.990503	0.996104	0.993901	0.999597	0.99484	0.992805	0.998157	0.995466	0.00292851			367.965	0.994411	0.996449	0.991864	0.996628	0.991802	1.00542	1.00863	1.00665	0.990546	0.992102	0.997449	0.00685798			367.965	0.999453	1.00024	0.999394	0.991604
372.957	0.993287	0.999783	1.00871	1.00848	1.00145	1.00348	1.00076	0.995095	1.0065	1.00232	1.00199	0.00516421			372.957	0.997928	0.995034	0.991275	0.991475	0.999621	0.994602	0.982945	0.99247	0.997763	0.990854	0.993397	0.00479849			372.957	0.991588	0.997612	0.996042	0.995991	0.993562	1.00202	1.00511	1.00364	0.999277	0.99083	0.997568	0.0049284			372.957	0.995262	1.00586	0.994152	0.99515
377.954	0.994332	0.993035	1.00893	1.00747	1.00509	1.0074	1.00593	1.00232	1.00234	1.00949	1.00363	0.00578246			377.954	0.990982	0.99975	0.993278	0.9994	0.99825	0.996913	0.993371	0.998894	0.992199	0.992139	0.995518	0.00343872			377.954	0.999215	0.997	0.993294	0.994305	0.998163	1.00595	1.00294	1.00018	0.994807	0.993056	0.997892	0.00428482			377.954	1.00162	1.00364	0.999996	0.988373
382.966	0.993382	0.991352	1.00432	1.00051	1.00237	1.00974	1.00593	1.00882	1.00576	1.00246	1.00246	0.00605024			382.966	0.998002	0.990071	0.990236	0.995785	0.990101	0.990238	0.999462	0.997111	0.997196	0.997704	0.994591	0.00391748			382.966	0.996438	0.998458	1.00354	0.997623	0.991846	1.00202	1.00033	1.00956	0.999157	0.996362	0.999534	0.00479694			382.966	0.998574	1.00552	0.994458	0.991763
387.959	0.999608	0.998273	1.01712	1.00959	1.00509	1.0074	1.00593	1.00232	1.00709	1.00669	1.00591	0.00532435			387.959	0.997984	0.998564	0.987468	0.990743	0.98777	0.998144	0.995556	0.995703	0.99208	0.993123	0.993714	0.00414888			387.959	0.995743	0.992591	0.996343	1.00783	0.994477	1.00595	1.00007	1.00709	0.996993	0.990713	0.99878	0.0061848			387.959	0.998574	1.0066	0.999364	0.996714
392.954	0.993287	0.999783	1.00871	1.00848	1.00145	1.00348	1.00076	0.995095	1.0065	1.00232	1.00199	0.00516421			392.954	0.991339	0.99989	1.00209	0.993127	0.995949	0.988814	0.99623	0.999858	0.99819	0.997771	0.996326	0.00415833			392.954	0.996854	0.997643	1.00525	1.00519	0.999414	1.00542	1.00863	1.00665	0.999877	0.995086	1.002	0.00474241			392.954	0.998574	1.00552	0.994458	0.991763
397.959	0.994332	0.993035	1.00893	1.00747	1.00509	1.0074	1.00593	1.00232	1.00234	1.00949	1.00363	0.00578246			397.959	0.996495	1.00086	0.99892	0.996117	0.994738	0.995277	1.00045	0.999645	0.996086	0.995287	0.997388	0.00233065			397.959	0.996566	1.00811	1.00899	1.00562	0.994477	1.00202	1.00999	1.00683	0.997908	0.993393	1.00239	0.00634153			397.959	0.998574	1.0066	0.999364	0.996714
402.977	0.993382	0.991352	1.00432	1.00051	1.00237	1.00974	1.00593	1.00882	1.00576	1.00246	1.00246	0.00605024			402.977	0.997982	1.00158	1.00148	0.999514	0.997532	1.00112	1.00147	1.00144	1.00083	0.991131	0.999408	0.00327333			402.977	1.00213	1.00815	1.0045	1.00011	0.999414	1.00595	1.00435	1.002	1.00358	0.997209	1.00274	0.0032563			402.977	0.998574	1.0066	0.999364	0.996714
[truncated: 14 more columns]

## Sheet: Supplementary Fig. 5c
<Line graph>
mef2>Luci															PINK1B9, mef2>Luci															mef2>CISDi #2															PINK1B9, mef2>CISDi #2
Time	1	2	3	4	5	6	7	8	9	10	mean	SD			Time	1	2	3	4	5	6	7	8	9	10	mean	SD			Time	1	2	3	4	5	6	7	8	9	10	mean	SD			Time	1	2	3	4
0.915	1.00565	1.00445	0.993491	1.00609	1.00114	1.00396	1.00708	1.0083	0.993053	1.00484	1.00281	0.00537772			0.915	1.00837	1.00457	1.00497	1.00147	1.00989	1.00606	1.00524	1.00035	1.00368	1.00131	1.00459	0.00306351			0.915	1.00328	1.00165	1.00567	1.00086	1.00831	1.00786	1.0045	1.00355	1.00578	0.997904	1.00393	0.00321265			0.915	1.00571	1.02008	1.00219	1.00403
5.929	1.00024	1.00277	0.997189	1.00109	1.00132	1.00947	1.00916	1.00502	0.998017	1.00396	1.00282	0.00417934			5.929	1.00461	1.0029	1.00068	1.00467	1.00753	1.00114	1.00324	1.00606	1.00838	1.00347	1.00427	0.00252187			5.929	1.00209	1.00762	1.00304	0.998681	1.00572	1.00426	0.999289	1.00274	1.00417	0.999364	1.0027	0.00293062			5.929	1.00625	1.0203	1.0028	1.0054
10.925	1.00384	1.00421	1.0019	1.00834	1.00285	1.00853	1.00766	1.00091	0.995254	1.00959	1.00431	0.00440803			10.925	1.00352	1.00032	1.00117	1.00975	1.00881	1.00407	1.0045	1.00299	1.00559	1.00351	1.00442	0.00298609			10.925	1.00202	1.00922	1.00249	1.00021	1.0012	1.00226	1.00084	1.00539	1.00078	0.997775	1.00222	0.00312746			10.925	1.00463	1.01545	1.00405	1.00717
15.923	1.00389	1.00379	0.999006	1.00872	0.990234	1.00719	1.00383	1.00236	0.992128	1.0066	1.00177	0.00621611			15.923	1.00408	1.00842	1.00326	1.00761	1.00989	1.00606	1.00524	1.00035	1.00368	1.00131	1.00499	0.00306273			15.923	1.00222	1.00869	1.00202	1.00193	1.0053	1.00286	0.99705	1.00263	1.00211	0.996628	1.00214	0.00349537			15.923	1.00239	1.0133	1.0033	1.00657
20.92	1.00862	1.00741	0.990357	1.00078	0.996981	1.0014	1.00457	1.0042	0.993313	1.00248	1.00101	0.00589756			20.92	0.999183	1.00003	1.00105	1.00045	1.00753	1.00114	1.00324	1.00606	1.00838	1.00347	1.00305	0.0032698			20.92	1.00657	1.00636	1.0014	0.999317	1.00323	1.00296	0.999543	1.00777	1.00006	0.997379	1.00246	0.0035326			20.92	1.00608	1.00703	1.00374	1.00767
25.915	1.00565	1.00445	0.993491	1.00609	1.00114	0.996274	1.00317	1.00513	0.998086	1.00796	1.00214	0.00475914			25.915	0.992957	1.00398	1.00684	1.00467	1.00881	1.00407	1.0045	1.00299	1.00559	1.00351	1.00379	0.00418005			25.915	1.00113	1.00389	1.00107	0.999116	1.00275	1.00164	0.99579	1.00303	1.00085	1.00061	1.00099	0.00228048			25.915	1.00423	1.00655	1.00333	1.00552
30.924	1.00024	1.00277	0.997189	1.00109	1.00132	0.993773	1.00461	1.00564	0.990601	1.00363	1.00009	0.00485217			30.924	0.991847	1.00842	1.00326	1.00975	1.00902	1.00642	1.00528	1.00116	1.00395	1.00325	1.00424	0.00518137			30.924	1.00916	1.00215	1.00047	0.998449	1.00095	1.00335	0.996938	0.999152	1.00225	1.01239	1.00253	0.00480875			30.924	1.00344	1.00522	1.00272	1.005
35.929	1.00384	1.00421	1.0019	1.00834	1.00285	0.990093	1.00475	1.00848	0.995571	1.00138	1.00214	0.00559801			35.929	0.997991	1.00003	1.00105	1.00761	1.00273	1.0003	1.00543	1.00281	1.00078	1.00154	1.00203	0.00278418			35.929	0.996621	0.999039	1.0006	0.997472	0.997237	1.00143	0.99926	0.99595	1.00028	1.0013	0.998919	0.00199506			35.929	1.00268	1.00195	1.00472	1.00625
40.919	1.00223	1.00262	1.00763	1.00063	1.00814	0.986364	1.00429	1.00272	1.00248	1.00658	1.00237	0.00616227			40.919	1.00094	1.00398	1.00684	1.00045	0.993886	1.0065	1.00203	1.00708	1.00257	1.00213	1.00264	0.00393119			40.919	0.989316	0.999672	0.999841	0.998664	0.99699	1.005	1.00284	0.99348	0.99807	1.00094	0.998482	0.00449996			40.919	0.999849	0.998109	1.00681	1.0013
45.923	1.00862	1.00741	0.990357	1.00078	0.996981	0.985458	1.00264	1.00844	1.00263	1.00555	1.00089	0.007827			45.923	0.996495	1.00457	1.00497	0.992989	0.980312	1.00821	1.00255	1.0034	0.996136	1.00189	0.999152	0.00810643			45.923	0.980187	0.99905	0.999566	0.997949	0.997486	0.998116	1.0019	0.989747	0.99893	1.00311	0.996605	0.00676624			45.923	0.995067	0.993315	0.99919	1.00034
50.925	1.00565	1.00445	0.993491	1.00609	1.00114	0.983785	0.995076	1.00502	1.00834	1.00221	1.00053	0.00757674			50.925	0.999157	1.0029	1.00068	0.989415	0.99683	1.0027	0.993638	0.998633	0.991006	1.00056	0.997552	0.00474389			50.925	0.976136	1.0002	1.00164	1.00133	1.0018	0.999083	1.00273	0.987912	0.997861	1.00176	0.997047	0.00851259			50.925	0.988424	0.985552	0.999496	1.00098
55.93	1.00024	1.00277	0.997189	1.00109	1.00132	0.983575	0.993297	0.995589	1.00844	0.99994	0.998345	0.00663843			55.93	0.990167	1.00032	1.00117	0.984679	0.993099	0.993093	0.998507	0.999857	0.99857	1.00161	0.996107	0.00561337			55.93	0.969534	0.998888	1.00038	1.00262	0.999377	0.993537	1.00122	0.985122	0.99206	0.998639	0.994137	0.0101249			55.93	0.99245	0.987751	0.998263	1.00122
60.92	1.00384	1.00421	1.0019	1.00834	1.00285	0.987975	0.995327	0.996742	1.00268	0.999671	1.00035	0.00574339			60.92	0.990324	1.00842	1.00326	0.979808	0.999666	0.998815	0.991772	0.996881	0.999149	0.998904	0.996699	0.00785086			60.92	0.970358	0.99584	0.99871	1.00215	0.998357	0.992599	0.998096	0.983515	0.992417	1.00094	0.993298	0.00968608			60.92	0.994648	0.993042	0.997582	0.998643
65.925	1.00223	1.00262	1.00763	1.00063	1.00814	0.990427	0.992334	0.99994	1.00639	0.990849	1.00012	0.00676213			65.925	0.991314	1.00003	1.00105	0.975435	0.998147	0.996734	0.99128	0.992173	0.998944	0.991417	0.993652	0.00747773			65.925	0.968569	0.992724	0.996766	1.00043	0.997517	0.99415	0.992143	0.985727	0.991561	0.994659	0.991424	0.00895437			65.925	0.989793	0.990041	0.99574	0.995272
70.916	0.999438	0.990565	1.00572	0.994356	1.00595	0.996476	0.996694	0.990509	1.00403	0.993629	0.997737	0.00585309			70.916	0.9957	1.00398	1.00684	0.977554	0.980071	0.990835	0.980542	0.992028	0.983373	0.992652	0.990358	0.0100507			70.916	0.967767	0.985855	0.994879	1.00046	0.993216	0.993477	0.989492	0.991616	0.995021	0.995623	0.990741	0.00895289			70.916	0.98734	0.990108	0.992231	0.989432
75.923	0.997715	0.964955	1.00497	0.998293	1.00446	1.00282	0.997364	0.98891	1.00709	0.980009	0.994659	0.0132639			75.923	0.987277	0.988846	0.986813	0.986179	0.980494	0.954142	0.981667	0.986582	0.97789	0.987747	0.981764	0.0103502			75.923	0.965041	0.979151	0.991448	1.00035	0.990567	0.997415	0.990029	0.996908	0.995564	0.984081	0.989055	0.0105934			75.923	0.980712	0.990653	0.983843	0.977514
80.929	0.995664	0.947207	1.01489	0.9964	1.00635	1.00116	0.9952	0.996056	1.00554	0.983887	0.994236	0.0184962			80.929	0.986721	0.971841	0.963355	0.995065	0.907899	0.950982	0.964334	0.979978	0.963049	0.980456	0.966368	0.0243379			80.929	0.960974	0.975835	0.988458	1.00028	0.989417	0.987095	0.988681	0.998749	0.994081	0.979008	0.986258	0.0117181			80.929	0.975158	0.992724	0.974164	0.96603
85.918	0.985661	0.976757	1.00795	0.989543	0.996623	1.00096	0.922932	0.876034	1.00635	0.917253	0.968007	0.0458131			85.918	0.958097	0.962219	0.948825	0.99953	0.885858	0.939816	0.95435	0.976423	0.955373	0.977336	0.955783	0.0299002			85.918	0.950876	0.97053	0.983192	0.996434	0.98469	0.979692	0.992588	1.00325	0.98824	0.972443	0.982194	0.0149677			85.918	0.955808	0.980228	0.957631	0.945042
90.928	0.977297	0.946552	0.994826	0.953935	0.995816	0.987956	0.905968	0.858405	1.00177	0.885234	0.950776	0.0511193			90.928	0.947359	0.954538	0.973024	0.917825	0.868616	0.932413	0.946803	0.969351	0.947586	0.976473	0.943399	0.0319394			90.928	0.943481	0.966198	0.979028	0.993275	0.984391	0.979981	0.973493	0.959751	0.97272	0.960144	0.971246	0.0143524			90.928	0.944465	0.975443	0.946655	0.931012
95.923	0.969753	0.938713	0.972061	0.951825	0.990156	0.974301	0.886716	0.833555	1.01126	0.856582	0.938493	0.0595641			95.923	0.927168	0.937159	0.93985	0.864514	0.864617	0.925261	0.937636	0.960537	0.952323	0.96767	0.927674	0.0358951			95.923	0.938191	0.963543	0.979348	0.992472	0.980087	0.965681	0.969365	0.949022	0.9615	0.946811	0.964602	0.016751			95.923	0.934203	0.968729	0.93383	0.916876
100.917	0.960334	0.938647	0.940873	0.958621	0.978058	0.962565	0.860636	0.802025	0.993588	0.818448	0.92138	0.0685042			100.917	0.90984	0.905179	0.92016	0.797935	0.861827	0.921162	0.928629	0.947465	0.94166	0.958091	0.909195	0.0473633			100.917	0.931345	0.957749	0.972947	0.988048	0.976194	0.956023	0.96701	0.942853	0.94777	0.933521	0.957346	0.018803			100.917	0.922216	0.954536	0.920437	0.901718
105.923	0.956111	0.921437	0.906991	0.943717	0.96676	0.95271	0.83451	0.781769	0.979154	0.787027	0.903019	0.0745415			105.923	0.882028	0.886813	0.905046	0.755583	0.851706	0.911784	0.914924	0.939459	0.938893	0.947849	0.893409	0.0567619			105.923	0.920839	0.950542	0.965977	0.983289	0.968917	0.942992	0.961374	0.936942	0.93499	0.922742	0.94886	0.0207531			105.923	0.908498	0.94085	0.907693	0.890847
110.915	0.947956	0.924361	0.878954	0.938596	0.948674	0.943193	0.815396	0.77422	0.965082	0.776628	0.891306	0.0750848			110.915	0.853375	0.875369	0.878063	0.747779	0.841699	0.901836	0.900324	0.921387	0.945148	0.9341	0.879908	0.0572103			110.915	0.907839	0.942587	0.960945	0.982454	0.962862	0.938086	0.955368	0.928801	0.922145	0.915701	0.941679	0.0236902			110.915	0.891931	0.925193	0.884008	0.878184
115.925	0.93816	0.919474	0.843246	0.92086	0.921066	0.93353	0.80499	0.769055	0.948177	0.774711	0.877327	0.0715781			115.925	0.83442	0.871322	0.861919	0.744667	0.852153	0.881808	0.889685	0.896341	0.933225	0.914009	0.867955	0.0521462			115.925	0.896431	0.936936	0.952895	0.982955	0.956312	0.934916	0.952925	0.923181	0.910859	0.907682	0.935509	0.0265684			115.925	0.883546	0.913256	0.864401	0.870157
120.925	0.928286	0.913435	0.817477	0.906911	0.893946	0.925136	0.796269	0.757492	0.929274	0.767124	0.863535	0.0705467			120.925	0.80524	0.864703	0.837911	0.742203	0.855001	0.857445	0.862448	0.8726	0.935222	0.894888	0.852766	0.051568			120.925	0.885999	0.927863	0.941769	0.979469	0.945713	0.931281	0.94377	0.916157	0.907189	0.89833	0.927754	0.0271396			120.925	0.876491	0.903206	0.856305	0.863316
125.919	0.921045	0.913257	0.802104	0.90934	0.877085	0.916904	0.787386	0.745074	0.905503	0.761792	0.853949	0.0712656			125.919	0.7815	0.85933	0.81923	0.747985	0.85255	0.830225	0.849812	0.843517	0.920999	0.877602	0.838275	0.0483054			125.919	0.877488	0.922484	0.933647	0.973368	0.937309	0.925804	0.93867	0.909544	0.903179	0.889239	0.921073	0.0276017			125.919	0.869155	0.892747	0.847562	0.855365
130.925	0.909389	0.896126	0.786594	0.901237	0.860247	0.910407	0.778799	0.731725	0.890676	0.754033	0.841923	0.0709653			130.925	0.757796	0.852248	0.810029	0.747174	0.843779	0.803482	0.827382	0.812525	0.913053	0.852106	0.821957	0.0482036			130.925	0.874092	0.916219	0.926782	0.966324	0.928274	0.926349	0.930943	0.903668	0.898543	0.884266	0.915546	0.026558			130.925	0.85943	0.884593	0.839757	0.849142
135.919	0.89935	0.882168	0.776091	0.898644	0.85571	0.903247	0.773901	0.721057	0.873432	0.748765	0.833237	0.0703733			135.919	0.747809	0.835741	0.795149	0.735897	0.83045	0.768665	0.786493	0.774755	0.894947	0.821258	0.799116	0.0475183			135.919	0.870053	0.909325	0.918907	0.961187	0.922641	0.917083	0.924832	0.897453	0.893469	0.878309	0.909326	0.0261536			135.919	0.851641	0.875387	0.821621	0.844288
140.93	0.881189	0.886046	0.773563	0.91029	0.848934	0.892196	0.766819	0.713265	0.860152	0.741184	0.827364	0.0714662			140.93	0.732856	0.825057	0.785188	0.728672	0.812259	0.741902	0.758241	0.751171	0.87606	0.799827	0.781123	0.0475147			140.93	0.864771	0.905089	0.914374	0.955115	0.914161	0.910271	0.916017	0.893376	0.888323	0.874249	0.903575	0.0253627			140.93	0.846322	0.862216	0.825041	0.836982
145.928	0.861557	0.870762	0.758585	0.89731	0.840595	0.882472	0.757855	0.70349	0.848972	0.733939	0.815554	0.0698125			145.928	0.717751	0.816018	0.784388	0.71978	0.790395	0.71767	0.725561	0.723601	0.856001	0.77828	0.762945	0.0492451			145.928	0.858199	0.899911	0.9103	0.956634	0.910233	0.902434	0.907786	0.885844	0.880916	0.869599	0.898186	0.02726			145.928	0.840029	0.846193	0.819876	0.832387
150.92	0.845559	0.836387	0.741212	0.874172	0.82601	0.874237	0.74877	0.69426	0.834368	0.725931	0.800091	0.0658429			150.92	0.703436	0.800883	0.771775	0.712107	0.760154	0.695426	0.701139	0.69987	0.836985	0.761341	0.744312	0.0494644			150.92	0.85242	0.895521	0.905438	0.953295	0.904765	0.897116	0.900671	0.880712	0.868607	0.866085	0.892463	0.0281366			150.92	0.826883	0.85282	0.815321	0.819806
155.922	0.835362	0.821366	0.733315	0.856555	0.814673	0.864823	0.740823	0.687383	0.824856	0.716947	0.78961	0.0635875			155.922	0.691082	0.787873	0.763653	0.706498	0.732785	0.678019	0.678309	0.673137	0.815497	0.742039	0.726889	0.0500242			155.922	0.850532	0.888901	0.898165	0.943576	0.897222	0.890885	0.89338	0.875773	0.866353	0.856034	0.886082	0.0265039			155.922	0.821913	0.836926	0.809928	0.815557
160.918	0.826017	0.804806	0.735543	0.846325	0.802214	0.856445	0.732742	0.677838	0.815424	0.705716	0.780307	0.0622611			160.918	0.668623	0.767191	0.763265	0.694232	0.700122	0.679471	0.657359	0.651355	0.77708	0.72477	0.708347	0.0471394			160.918	0.847923	0.88479	0.892478	0.93838	0.892273	0.890227	0.887115	0.872679	0.85935	0.855734	0.882095	0.0257048			160.918	0.81865	0.841097	0.804425	0.812325
165.923	0.822087	0.795026	0.748523	0.84143	0.791187	0.75013	0.725984	0.669354	0.806425	0.698314	0.764846	0.0557909			165.923	0.653992	0.745461	0.771382	0.683671	0.652308	0.683585	0.642213	0.627558	0.748485	0.706449	0.69151	0.0498311			165.923	0.844384	0.879927	0.888575	0.934135	0.888475	0.8853	0.880401	0.869335	0.857455	0.852639	0.878063	0.025179			165.923	0.819141	0.836282	0.798842	0.797633
170.927	0.82015	0.791297	0.743722	0.849511	0.778408	0.796743	0.71896	0.660914	0.798136	0.690432	0.764827	0.0597467			170.927	0.641523	0.749296	0.782619	0.670602	0.610375	0.676394	0.635645	0.608136	0.726561	0.694281	0.679543	0.0589384			170.927	0.84372	0.878052	0.88287	0.929159	0.885447	0.883094	0.874983	0.86687	0.853197	0.852864	0.875026	0.0240116			170.927	0.815268	0.830975	0.798473	0.796902
175.927	0.815807	0.793142	0.731748	0.845884	0.776306	0.775448	0.711144	0.654193	0.789439	0.681633	0.757474	0.0609352			175.927	0.624304	0.744625	0.787344	0.654187	0.573673	0.658523	0.622937	0.584607	0.683135	0.676452	0.660979	0.0666621			175.927	0.839625	0.873021	0.878274	0.923397	0.884759	0.882768	0.866713	0.863054	0.847332	0.851689	0.871063	0.0238728			175.927	0.809334	0.829987	0.797231	0.796015
180.926	0.812219	0.796914	0.712232	0.838756	0.774899	0.76277	0.703631	0.647465	0.779076	0.674122	0.750208	0.0627386			180.926	0.616114	0.742795	0.786633	0.640996	0.544104	0.637601	0.603022	0.568517	0.66961	0.670583	0.647998	0.0741553			180.926	0.834113	0.876577	0.871265	0.921138	0.883492	0.882122	0.862685	0.858031	0.844612	0.849317	0.868335	0.0247615			180.926	0.808083	0.834087	0.796429	0.794966
185.918	0.80451	0.79811	0.69346	0.828982	0.769666	0.747231	0.695115	0.642292	0.773341	0.665903	0.741861	0.063843			185.918	0.601648	0.740618	0.783213	0.626828	0.532554	0.620993	0.587739	0.554015	0.649916	0.659837	0.635736	0.0779023			185.918	0.830815	0.874758	0.8661	0.921798	0.882704	0.878154	0.858673	0.854628	0.840104	0.852147	0.865988	0.0256046			185.918	0.80467	0.833093	0.796084	0.793673
190.924	0.79907	0.79808	0.673148	0.819966	0.766364	0.731185	0.687658	0.638235	0.763816	0.659634	0.733716	0.0651714			190.924	0.591406	0.733742	0.773761	0.608038	0.520723	0.613218	0.596093	0.537801	0.628882	0.650999	0.625466	0.0785363			190.924	0.829451	0.874244	0.865066	0.918809	0.881404	0.873174	0.856341	0.853518	0.837544	0.846757	0.863631	0.0255064			190.924	0.803415	0.832008	0.794938	0.792439
195.923	0.791719	0.790148	0.660948	0.807578	0.760702	0.721503	0.678825	0.634173	0.754321	0.651935	0.725185	0.0645358			195.923	0.577861	0.726881	0.760543	0.585259	0.510221	0.608446	0.591227	0.525295	0.611729	0.64338	0.614084	0.0791661			195.923	0.827032	0.871478	0.862342	0.918053	0.878978	0.872103	0.846976	0.847776	0.832824	0.849508	0.860707	0.0263809			195.923	0.802279	0.83395	0.794887	0.792776
200.93	0.780863	0.780911	0.650678	0.788596	0.755381	0.713946	0.672736	0.629058	0.747925	0.644721	0.716481	0.0623976			200.93	0.562293	0.715261	0.743746	0.568441	0.502387	0.601498	0.584715	0.514995	0.605557	0.640198	0.603909	0.0780668			200.93	0.825848	0.870346	0.860533	0.915699	0.876773	0.864053	0.844358	0.844375	0.830966	0.850148	0.85831	0.0259788			200.93	0.8002	0.831599	0.793947	0.791409
205.92	0.771605	0.770551	0.640066	0.766912	0.751102	0.706331	0.598582	0.63166	0.737862	0.579112	0.695378	0.07573			205.92	0.55176	0.703134	0.727493	0.555884	0.49431	0.595725	0.577693	0.509183	0.581642	0.628223	0.592505	0.0757702			205.92	0.824538	0.866882	0.861766	0.913671	0.874844	0.86164	0.844929	0.845047	0.827908	0.848633	0.856986	0.0256702			205.92	0.799199	0.833022	0.794635	0.791323
210.924	0.764622	0.761258	0.631363	0.749666	0.744039	0.697946	0.615432	0.632193	0.750176	0.598278	0.694497	0.0677919			210.924	0.544114	0.68729	0.709855	0.546467	0.481413	0.589567	0.56979	0.530863	0.578283	0.621704	0.585935	0.0703209			210.924	0.824047	0.865254	0.863864	0.912681	0.875075	0.860861	0.841263	0.844845	0.82552	0.847803	0.856121	0.0260478			210.924	0.797745	0.831204	0.793619	0.790109
215.925	0.753685	0.753961	0.621959	0.731059	0.739754	0.692871	0.605369	0.60903	0.728801	0.585146	0.682164	0.068759			215.925	0.535875	0.667414	0.695386	0.532189	0.470762	0.583292	0.561945	0.579709	0.551653	0.607188	0.578541	0.0658106			215.925	0.822303	0.86437	0.866521	0.908264	0.873659	0.855578	0.840824	0.843965	0.822221	0.832186	0.852989	0.0265673			215.925	0.795304	0.829433	0.793205	0.788823
220.915	0.744266	0.746334	0.614221	0.714422	0.731166	0.686578	0.600907	0.602743	0.720224	0.581821	0.674268	0.0665467			220.915	0.524343	0.649377	0.67646	0.520327	0.448723	0.579828	0.555536	0.528292	0.529761	0.597508	0.561016	0.0670891			220.915	0.822105	0.862722	0.860949	0.908769	0.871164	0.856619	0.840516	0.844281	0.822505	0.829198	0.851883	0.0264182			220.915	0.784525	0.826953	0.792068	0.787368
225.924	0.736108	0.736014	0.608396	0.691718	0.726292	0.68093	0.596432	0.598773	0.70815	0.578559	0.666137	0.0636276			225.924	0.517495	0.635097	0.659244	0.508573	0.435695	0.573313	0.550823	0.52132	0.518721	0.588723	0.5509	0.0657019			225.924	0.809793	0.861981	0.868976	0.906036	0.867641	0.849874	0.840706	0.843548	0.822089	0.830241	0.850089	0.0276262			225.924	0.782232	0.82098	0.784141	0.777371
230.916	0.736284	0.725071	0.60265	0.673088	0.718399	0.673787	0.590818	0.594234	0.697258	0.574064	0.658565	0.0623415			230.916	0.507746	0.621042	0.641888	0.495086	0.420041	0.571516	0.548557	0.52648	0.510578	0.58	0.542293	0.0650291			230.916	0.820317	0.860657	0.866322	0.903914	0.866709	0.849589	0.837351	0.84312	0.820118	0.829739	0.849784	0.0257282			230.916	0.776813	0.819084	0.78182	0.775145
235.926	0.728253	0.714155	0.599527	0.655241	0.711264	0.666126	0.587793	0.59358	0.691504	0.572162	0.651961	0.0592767			235.926	0.50083	0.606851	0.630085	0.475719	0.413221	0.567486	0.543353	0.502793	0.500014	0.575421	0.531577	0.0655056			235.926	0.822682	0.859348	0.862973	0.901569	0.865303	0.845734	0.835348	0.839809	0.820101	0.828134	0.8481	0.0248735			235.926	0.777431	0.821063	0.784025	0.77597
240.92	0.720961	0.707102	0.59631	0.636443	0.705972	0.660941	0.585201	0.592233	0.687318	0.568585	0.646107	0.0577547			240.92	0.495431	0.594464	0.617123	0.460059	0.411561	0.565024	0.540248	0.472418	0.483363	0.544882	0.518457	0.0646118			240.92	0.822621	0.857817	0.860488	0.899782	0.86449	0.847964	0.832214	0.837878	0.820663	0.831797	0.847571	0.0240587			240.92	0.776137	0.817019	0.783517	0.775102
245.93	0.712757	0.697719	0.594883	0.625644	0.699748	0.656184	0.582534	0.5925	0.682619	0.567134	0.641172	0.0551454			245.93	0.488169	0.5826	0.606512	0.442278	0.407865	0.559913	0.533223	0.468489	0.451117	0.542121	0.508229	0.0660817			245.93	0.822085	0.85698	0.85756	0.896141	0.861727	0.839474	0.832454	0.837798	0.820938	0.831807	0.845696	0.0228754			245.93	0.774386	0.815509	0.782902	0.774579
250.921	0.704512	0.687821	0.592985	0.613026	0.697274	0.652438	0.579145	0.589369	0.676052	0.564283	0.635691	0.0536818			250.921	0.483884	0.569871	0.5944	0.426753	0.406906	0.55558	0.530061	0.440663	0.441867	0.513886	0.496387	0.0658619			250.921	0.823487	0.85515	0.853995	0.894238	0.859022	0.837386	0.82889	0.836052	0.821595	0.830322	0.844014	0.0221581			250.921	0.774161	0.814279	0.783921	0.77353
255.924	0.692947	0.676792	0.593028	0.604578	0.692786	0.647099	0.575213	0.587053	0.673284	0.56078	0.630356	0.051542			255.924	0.476562	0.558693	0.58386	0.408644	0.407241	0.550364	0.523891	0.436949	0.43903	0.486692	0.487193	0.0643892			255.924	0.826043	0.854411	0.853077	0.892868	0.861594	0.831587	0.828704	0.836345	0.821341	0.829031	0.8435	0.022092			255.924	0.773052	0.811547	0.783424	0.773058
260.914	0.682682	0.667368	0.592869	0.594408	0.687179	0.63875	0.573015	0.587248	0.667296	0.559241	0.625006	0.0487473			260.914	0.474412	0.550194	0.574021	0.398691	0.40827	0.545513	0.519288	0.408764	0.430539	0.485391	0.479508	0.0657756			260.914	0.82956	0.853249	0.851926	0.887579	0.860707	0.833452	0.828338	0.835595	0.820636	0.829581	0.843062	0.0202959			260.914	0.771657	0.809951	0.783024	0.772252
265.925	0.672459	0.657286	0.59253	0.589686	0.682023	0.635852	0.569285	0.584808	0.667451	0.557356	0.620874	0.0470137			265.925	0.470605	0.543165	0.56289	0.392645	0.40898	0.54075	0.513878	0.411768	0.425004	0.48123	0.475091	0.0631599			265.925	0.8308	0.853862	0.849204	0.887015	0.85806	0.830566	0.826384	0.835228	0.822654	0.827006	0.842078	0.0200605			265.925	0.771333	0.807078	0.783781	0.772418
270.924	0.665479	0.644827	0.591703	0.588553	0.678932	0.630315	0.569551	0.583437	0.662039	0.556882	0.617172	0.0442303			270.924	0.464859	0.531777	0.555584	0.386909	0.412768	0.535596	0.509793	0.412906	0.427076	0.483363	0.472063	0.0600662			270.924	0.832658	0.854334	0.847964	0.885786	0.857379	0.827938	0.825222	0.834817	0.825107	0.827903	0.841911	0.0195606			270.924	0.770015	0.805841	0.783595	0.772318
275.918	0.65816	0.639039	0.590645	0.587586	0.672756	0.627327	0.569053	0.584074	0.656297	0.556211	0.614115	0.0414921			275.918	0.461737	0.51339	0.543632	0.379719	0.41703	0.532788	0.506514	0.410584	0.426156	0.48366	0.467521	0.0569429			275.918	0.832992	0.852525	0.846679	0.883861	0.857212	0.82299	0.825255	0.832626	0.827164	0.825543	0.840685	0.0194389			275.918	0.768301	0.803734	0.78307	0.771495
280.925	0.650594	0.629171	0.59182	0.589515	0.670572	0.623906	0.569939	0.585605	0.65589	0.557376	0.612439	0.0389353			280.925	0.457212	0.501352	0.53228	0.374868	0.421713	0.526927	0.501041	0.404468	0.41372	0.479219	0.46128	0.0551742			280.925	0.833893	0.852297	0.844359	0.880788	0.856482	0.824156	0.824913	0.832577	0.829403	0.825431	0.84043	0.0182552			280.925	0.767411	0.802134	0.783023	0.770733
285.926	0.646237	0.618808	0.592967	0.586567	0.665777	0.619837	0.569942	0.586486	0.65544	0.557218	0.609928	0.0371872			285.926	0.456251	0.48922	0.519622	0.37286	0.430549	0.521866	0.496266	0.403547	0.411595	0.477538	0.457931	0.0514466			285.926	0.833739	0.853151	0.843079	0.880804	0.857587	0.819929	0.823193	0.832272	0.829363	0.826111	0.839923	0.0189939			285.926	0.767341	0.800863	0.783285	0.771758
290.922	0.641276	0.607182	0.59433	0.583697	0.659496	0.617213	0.570733	0.587105	0.652785	0.556686	0.60705	0.0350831			290.922	0.454037	0.479103	0.512441	0.373528	0.435665	0.516567	0.492277	0.39742	0.410075	0.476035	0.454715	0.0492706			290.922	0.833306	0.85354	0.840446	0.877243	0.855889	0.821632	0.820867	0.829567	0.83058	0.824608	0.838768	0.0182288			290.922	0.767873	0.800691	0.783796	0.772433
295.915	0.638061	0.599706	0.59579	0.584957	0.642769	0.615827	0.571652	0.588103	0.650326	0.558465	0.604566	0.0312107			295.915	0.451368	0.466201	0.508474	0.376491	0.443534	0.511833	0.486818	0.395263	0.411085	0.472585	0.452365	0.0462751			295.915	0.832525	0.85353	0.838701	0.877744	0.856334	0.81747	0.82094	0.828851	0.830978	0.825521	0.838259	0.0188207			295.915	0.766359	0.79845	0.784008	0.772443
300.917	0.633593	0.595542	0.596289	0.584606	0.635697	0.615379	0.572379	0.586299	0.647307	0.557991	0.602508	0.0294398			300.917	0.450067	0.460091	0.504178	0.378812	0.453903	0.508105	0.483168	0.396056	0.41536	0.478051	0.452779	0.0439897			300.917	0.829631	0.852899	0.83745	0.875459	0.855954	0.81559	0.817941	0.829288	0.833291	0.827829	0.837533	0.0186242			300.917	0.766401	0.797343	0.784313	0.77236
305.923	0.630133	0.591679	0.597662	0.58693	0.6213	0.613091	0.574946	0.589369	0.643025	0.560379	0.600851	0.0256754			305.923	0.45024	0.456765	0.50129	0.381575	0.45906	0.504367	0.477539	0.398575	0.419139	0.478902	0.452745	0.0415152			305.923	0.829351	0.854112	0.836979	0.875039	0.856626	0.819823	0.818568	0.826437	0.836679	0.822836	0.837645	0.0186381			305.923	0.765853	0.794713	0.785682	0.772227
310.924	0.627843	0.588097	0.598662	0.590319	0.606404	0.613339	0.576795	0.590154	0.6391	0.561841	0.599255	0.0232048			310.924	0.450527	0.455754	0.497579	0.385895	0.466938	0.502278	0.476478	0.400384	0.417033	0.476568	0.452943	0.0398544			310.924	0.827099	0.855293	0.835099	0.872127	0.856481	0.818431	0.817783	0.828536	0.838045	0.826726	0.837562	0.0180706			310.924	0.766277	0.793763	0.785738	0.772682
315.927	0.625888	0.583378	0.601142	0.592476	0.588941	0.610955	0.579759	0.592128	0.637268	0.563173	0.597511	0.0221147			315.927	0.452051	0.455637	0.494558	0.390847	0.469226	0.497521	0.471608	0.399741	0.42024	0.479654	0.453108	0.0377266			315.927	0.826301	0.855251	0.832853	0.87144	0.855914	0.815855	0.817799	0.826631	0.840202	0.8269	0.836915	0.0183912			315.927	0.76723	0.793026	0.7864	0.773403
320.918	0.624844	0.580342	0.603423	0.595185	0.575353	0.610164	0.582263	0.595039	0.636335	0.564661	0.596761	0.0224913			320.918	0.452515	0.454895	0.494027	0.393276	0.474924	0.496043	0.470181	0.39656	0.422767	0.475775	0.453096	0.0372688			320.918	0.823804	0.855313	0.832448	0.870351	0.855899	0.811966	0.816495	0.827133	0.842354	0.827903	0.836367	0.0190076			320.918	0.767595	0.791754	0.787753	0.77402
325.928	0.625798	0.57864	0.607304	0.59981	0.565862	0.610221	0.584858	0.596163	0.636268	0.566492	0.597142	0.0236772			325.928	0.456456	0.455882	0.493777	0.397853	0.482045	0.493074	0.466649	0.397747	0.418635	0.477683	0.45398	0.0368081			325.928	0.823374	0.857766	0.831194	0.870422	0.858187	0.817475	0.817712	0.827063	0.843735	0.826971	0.83739	0.0188943			325.928	0.768863	0.79122	0.787979	0.775203
330.919	0.626625	0.577737	0.609077	0.604878	0.556043	0.612827	0.588595	0.59917	0.635165	0.569267	0.597938	0.0251149			330.919	0.456869	0.458394	0.494167	0.403437	0.486764	0.490681	0.464031	0.394564	0.414655	0.478256	0.454182	0.0370972			330.919	0.820979	0.857776	0.830782	0.869389	0.858345	0.815547	0.818887	0.827889	0.84754	0.827536	0.837467	0.0191527			330.919	0.768825	0.788783	0.789327	0.774685
335.926	0.626184	0.577692	0.613296	0.607377	0.544994	0.613236	0.591953	0.601493	0.636769	0.57244	0.598543	0.0274319			335.926	0.46169	0.461284	0.49595	0.401824	0.493911	0.487046	0.461876	0.398764	0.426654	0.478236	0.456724	0.0359835			335.926	0.818532	0.860021	0.830817	0.86939	0.859228	0.812322	0.818344	0.826274	0.847729	0.83021	0.837287	0.0202346			335.926	0.768862	0.788805	0.790131	0.775526
340.919	0.626669	0.579223	0.615753	0.610576	0.538175	0.616838	0.595463	0.606069	0.639737	0.576116	0.600462	0.0294647			340.919	0.466702	0.465723	0.497634	0.405443	0.499209	0.486304	0.461671	0.397326	0.426912	0.480386	0.458731	0.0367043			340.919	0.8181	0.861337	0.829009	0.870577	0.860637	0.813524	0.818315	0.826976	0.850237	0.831061	0.837977	0.0208197			340.919	0.770309	0.787293	0.790528	0.775762
345.92	0.62781	0.580686	0.617577	0.614468	0.528806	0.62139	0.598445	0.607793	0.6379	0.579512	0.601439	0.0317795			345.92	0.471481	0.470526	0.500141	0.407289	0.503569	0.48385	0.459529	0.397379	0.422623	0.476383	0.459277	0.037537			345.92	0.815479	0.862566	0.828448	0.870169	0.860469	0.810643	0.817668	0.825789	0.852226	0.83414	0.83776	0.0217798			345.92	0.770791	0.788281	0.792772	0.777587
350.92	0.627962	0.583653	0.6208	0.617191	0.52219	0.622298	0.601489	0.610157	0.638679	0.580884	0.60253	0.0337173			350.92	0.479545	0.474487	0.503089	0.409852	0.510339	0.481773	0.45687	0.392159	0.428794	0.477586	0.461449	0.0392226			350.92	0.812854	0.864182	0.828885	0.870154	0.863597	0.809461	0.81789	0.825444	0.85255	0.833625	0.837864	0.0228453			350.92	0.77312	0.787578	0.794292	0.779121
355.914	0.629824	0.585593	0.622528	0.621014	0.519101	0.62454	0.602938	0.611334	0.640249	0.583898	0.604102	0.0350255			355.914	0.487734	0.48024	0.50657	0.412596	0.514083	0.481001	0.456777	0.392704	0.427132	0.479018	0.463786	0.0405498			355.914	0.812694	0.863493	0.828847	0.871115	0.863212	0.809512	0.82154	0.826552	0.85436	0.832835	0.838416	0.0226384			355.914	0.773935	0.785756	0.796075	0.780349
360.914	0.629527	0.588932	0.626448	0.624406	0.51356	0.62855	0.605168	0.616139	0.63823	0.587712	0.605867	0.036715			360.914	0.493204	0.484372	0.509398	0.414857	0.518617	0.481079	0.457853	0.39328	0.42809	0.4804	0.466115	0.0415952			360.914	0.809186	0.866195	0.828702	0.870453	0.865369	0.805645	0.822076	0.827293	0.857504	0.835488	0.838791	0.0242886			360.914	0.774983	0.785483	0.797398	0.781566
365.921	0.63103	0.590783	0.628967	0.628183	0.512241	0.632033	0.607511	0.619757	0.639723	0.590053	0.608028	0.0378418			365.921	0.498417	0.489893	0.511527	0.418499	0.523105	0.478919	0.457012	0.393471	0.428838	0.478366	0.467805	0.0424543			365.921	0.808166	0.868451	0.829374	0.872184	0.868702	0.803467	0.821795	0.826746	0.859951	0.837637	0.839647	0.0259048			365.921	0.774369	0.784816	0.796845	0.781347
370.927	0.631649	0.592973	0.631598	0.629707	0.512426	0.635047	0.611988	0.622689	0.641672	0.593436	0.610318	0.0383013			370.927	0.505637	0.494621	0.513034	0.420852	0.527191	0.480189	0.458189	0.397784	0.421263	0.480231	0.469899	0.04391			370.927	0.804022	0.871031	0.828886	0.873567	0.867788	0.809289	0.821623	0.827478	0.858772	0.840183	0.840264	0.0259683			370.927	0.777644	0.78699	0.800414	0.784461
375.917	0.632575	0.595048	0.634164	0.632605	0.509977	0.634607	0.613941	0.623614	0.642248	0.59485	0.611363	0.0392852			375.917	0.510072	0.498048	0.516575	0.423759	0.533606	0.480715	0.460557	0.397255	0.435958	0.481942	0.473849	0.0439631			375.917	0.801912	0.872405	0.830028	0.875791	0.871793	0.810739	0.822618	0.82591	0.864073	0.838804	0.841407	0.0275076			375.917	0.780123	0.78859	0.802237	0.786531
380.923	0.634111	0.598354	0.639002	0.634824	0.511929	0.639388	0.61791	0.629502	0.645533	0.6005	0.615105	0.0397086			380.923	0.515233	0.500847	0.519195	0.428209	0.537016	0.482849	0.463735	0.396992	0.432831	0.485403	0.476231	0.0452406			380.923	0.799282	0.873855	0.831379	0.877944	0.871998	0.812442	0.82304	0.827483	0.863151	0.844247	0.842482	0.0279647			380.923	0.781609	0.789324	0.804053	0.787761
385.918	0.63645	0.600502	0.64133	0.636928	0.511121	0.644759	0.622425	0.633273	0.650095	0.605309	0.618219	0.0410038			385.918	0.519321	0.504931	0.522871	0.431521	0.540806	0.48583	0.467934	0.399105	0.428427	0.485245	0.478599	0.0464811			385.918	0.797486	0.876318	0.832478	0.879263	0.874094	0.811926	0.822585	0.827218	0.864605	0.844661	0.843063	0.0292025			385.918	0.784362	0.789905	0.805967	0.789553
390.926	0.63908	0.603604	0.644343	0.640633	0.510037	0.647727	0.626679	0.637506	0.651208	0.609431	0.621025	0.042082			390.926	0.524926	0.509138	0.525616	0.432199	0.546511	0.488938	0.471929	0.402108	0.432989	0.488959	0.482331	0.047264			390.926	0.795238	0.878294	0.834131	0.880652	0.872225	0.816201	0.825857	0.828209	0.8703	0.846299	0.844741	0.0295033			390.926	0.786795	0.791968	0.808167	0.791889
395.918	0.640424	0.606457	0.647351	0.644295	0.511766	0.651373	0.63057	0.639849	0.654969	0.612467	0.623952	0.0425138			395.918	0.533031	0.512934	0.527978	0.436859	0.552172	0.493096	0.477556	0.39921	0.432519	0.492058	0.485741	0.0494902			395.918	0.793363	0.88106	0.835416	0.882123	0.87444	0.814169	0.826347	0.828136	0.872091	0.848804	0.845595	0.0309679			395.918	0.789905	0.794292	0.810258	0.793989
400.928	0.643862	0.60856	0.649306	0.643965	0.511122	0.655826	0.636352	0.646881	0.657351	0.618049	0.627127	0.0436555			400.928	0.537604	0.518122	0.530114	0.436868	0.557684	0.496134	0.482769	0.40342	0.433663	0.491169	0.488755	0.0503499			400.928	0.791529	0.879885	0.836352	0.881499	0.876937	0.819326	0.828134	0.830085	0.876323	0.85098	0.847105	0.0309869			400.928	0.792359	0.797005	0.812759	0.796731
405.92	0.644894	0.610219	0.651324	0.648568	0.51318	0.66002	0.639595	0.648594	0.663388	0.621658	0.630144	0.0441999			405.92	0.544681	0.522093	0.53205	0.441	0.562665	0.49997	0.48731	0.407439	0.432237	0.493355	0.49228	0.0513032			405.92	0.792215	0.884021	0.839034	0.882913	0.880687	0.820332	0.828631	0.831877	0.880052	0.852658	0.849242	0.0319921			405.92	0.794224	0.798679	0.814581	0.79801
410.926	0.647774	0.611749	0.654122	0.650596	0.512335	0.662109	0.644966	0.654212	0.666491	0.627595	0.633195	0.045432			410.926	0.549912	0.526131	0.536305	0.445291	0.567732	0.504763	0.492235	0.406127	0.437711	0.496635	0.496284	0.0524098			410.926	0.792125	0.885009	0.840812	0.885951	0.878458	0.824949	0.831419	0.832569	0.879212	0.855136	0.850564	0.0314732			410.926	0.797938	0.802428	0.817633	0.801375
415.915	0.64753	0.615904	0.655309	0.651927	0.516075	0.665587	0.647877	0.657739	0.664897	0.63165	0.63545	0.0445786			415.915	0.555954	0.530321	0.539859	0.449897	0.570702	0.510397	0.498807	0.412079	0.446117	0.501373	0.501551	0.0514985			415.915	0.791863	0.885607	0.843676	0.888718	0.879876	0.822987	0.832433	0.830544	0.88291	0.855588	0.85142	0.0326435			415.915	0.799751	0.804139	0.819091	0.802544
420.921	0.648352	0.618981	0.657513	0.655537	0.520039	0.670251	0.651211	0.659626	0.67195	0.634159	0.638762	0.0446167			420.921	0.563121	0.535848	0.543358	0.451775	0.574013	0.514728	0.504672	0.41455	0.4517	0.503049	0.505681	0.0521884			420.921	0.791921	0.885807	0.843928	0.88734	0.883912	0.826714	0.833035	0.833189	0.885205	0.857142	0.852819	0.0325918			420.921	0.802376	0.807484	0.821865	0.80579
425.916	0.64984	0.622452	0.660269	0.657419	0.520308	0.672893	0.657451	0.667805	0.676974	0.641452	0.642686	0.045828			425.916	0.570108	0.538742	0.545804	0.459747	0.577991	0.519228	0.508405	0.419528	0.458017	0.510241	0.510781	0.0514654			425.916	0.789951	0.888252	0.846448	0.890214	0.882879	0.83341	0.833167	0.831939	0.888987	0.859762	0.854501	0.0334621			425.916	0.805212	0.809926	0.823423	0.807992
430.928	0.650936	0.624886	0.662595	0.661297	0.521571	0.677552	0.661368	0.670923	0.680601	0.644857	0.645659	0.0465622			430.928	0.576504	0.543875	0.550404	0.465247	0.582231	0.524304	0.513687	0.424822	0.468608	0.513669	0.516335	0.0507957			430.928	0.790474	0.890438	0.847805	0.892929	0.885258	0.834842	0.834126	0.831363	0.889839	0.859932	0.855701	0.0340903			430.928	0.806809	0.81125	0.824509	0.810371
435.92	0.65131	0.628951	0.664669	0.663792	0.521781	0.683291	0.665067	0.673814	0.683053	0.648815	0.648454	0.0474491			435.92	0.581798	0.548049	0.553895	0.468993	0.587742	0.529387	0.517845	0.429778	0.46581	0.517782	0.520108	0.0517681			435.92	0.791599	0.893136	0.851756	0.892079	0.885821	0.835836	0.835024	0.834138	0.892442	0.865299	0.857713	0.0340673			435.92	0.811088	0.815596	0.827025	0.812092
440.926	0.653107	0.631729	0.6657	0.666413	0.524885	0.687163	0.669405	0.679084	0.685857	0.654179	0.651752	0.0475968			440.926	0.588483	0.551347	0.556921	0.473789	0.590517	0.533604	0.523562	0.432122	0.473046	0.518489	0.524188	0.0517426			440.926	0.792553	0.894528	0.851334	0.895082	0.886731	0.83703	0.836076	0.83458	0.891856	0.863063	0.858283	0.0341606			440.926	0.811913	0.81695	0.828291	0.813423
445.916	0.655349	0.634443	0.667694	0.668166	0.525972	0.691936	0.6727	0.682425	0.690284	0.657444	0.654641	0.048402			445.916	0.59325	0.556003	0.56072	0.480325	0.596994	0.536852	0.527569	0.437775	0.483649	0.524073	0.529721	0.0509			445.916	0.793727	0.895489	0.854846	0.897272	0.887598	0.837244	0.837646	0.83278	0.897101	0.865335	0.859904	0.0349481			445.916	0.814982	0.818242	0.830645	0.816441
450.925	0.656935	0.637991	0.669333	0.673143	0.52984	0.698241	0.676225	0.684685	0.691508	0.661545	0.657945	0.0482852			450.925	0.600115	0.559833	0.564508	0.483846	0.600316	0.54185	0.53394	0.442569	0.488666	0.530992	0.534663	0.0509505			450.925	0.795018	0.895857	0.856635	0.898109	0.887175	0.84025	0.8373	0.83472	0.898428	0.868341	0.861183	0.0346205			450.925	0.817613	0.82161	0.832943	0.818642
455.92	0.659265	0.641271	0.67148	0.676672	0.530356	0.702943	0.67978	0.687479	0.695553	0.665171	0.660997	0.0492611			455.92	0.603325	0.564584	0.568207	0.488189	0.602895	0.546699	0.538117	0.448902	0.495904	0.534489	0.539131	0.0498495			455.92	0.796732	0.89849	0.858897	0.899399	0.890464	0.843512	0.840311	0.837173	0.900204	0.870007	0.863519	0.0345433			455.92	0.819106	0.823277	0.834253	0.819971
460.926	0.660904	0.644746	0.672512	0.68119	0.533391	0.704821	0.684533	0.692151	0.700509	0.669415	0.664417	0.0494951			460.926	0.608244	0.568354	0.572009	0.496468	0.60771	0.551233	0.543406	0.448275	0.492119	0.537947	0.542577	0.051367			460.926	0.798565	0.899149	0.859214	0.899647	0.890749	0.844553	0.842846	0.837864	0.903128	0.874121	0.864984	0.0344139			460.926	0.823141	0.826998	0.837097	0.823318
465.921	0.66373	0.648332	0.672184	0.683326	0.537034	0.706935	0.689562	0.697372	0.703754	0.674143	0.667637	0.0494052			465.921	0.613953	0.572702	0.575948	0.501154	0.612343	0.554217	0.546962	0.453037	0.504978	0.53793	0.547322	0.0506415			465.921	0.800332	0.900366	0.862963	0.901509	0.893385	0.854112	0.843551	0.839686	0.904226	0.875268	0.86754	0.0339517			465.921	0.827337	0.832154	0.839929	0.825622
470.914	0.666419	0.651573	0.673623	0.6878	0.539142	0.712122	0.69323	0.699575	0.708454	0.678448	0.671039	0.0500378			470.914	0.619607	0.576655	0.579271	0.506672	0.61572	0.558878	0.550754	0.454484	0.496508	0.542186	0.550073	0.0524234			470.914	0.801887	0.904031	0.864412	0.903079	0.892858	0.851942	0.843636	0.840225	0.906436	0.874707	0.868321	0.0344395			470.914	0.831812	0.836676	0.842799	0.829428
475.925	0.668619	0.654426	0.676426	0.687225	0.540858	0.717296	0.696252	0.703157	0.711235	0.68401	0.67395	0.0505812			475.925	0.624001	0.581141	0.584791	0.512324	0.622237	0.563627	0.555661	0.462344	0.514541	0.555148	0.557581	0.0504473			475.925	0.804512	0.904517	0.867116	0.906249	0.892169	0.85485	0.845664	0.840546	0.907843	0.87768	0.870115	0.0341144			475.925	0.834844	0.839171	0.845476	0.831119
480.916	0.671562	0.659212	0.677578	0.688545	0.545738	0.724307	0.700143	0.707148	0.715233	0.687358	0.677682	0.0505043			480.916	0.628982	0.584371	0.589609	0.515922	0.622124	0.566559	0.559707	0.472712	0.52079	0.560878	0.562165	0.0485169			480.916	0.805449	0.906417	0.868303	0.905632	0.89597	0.85637	0.847703	0.842279	0.907	0.880882	0.871601	0.0339169			480.916	0.837044	0.84327	0.845893	0.833577
485.922	0.675104	0.663752	0.679254	0.690366	0.549728	0.731075	0.704697	0.711516	0.717797	0.692448	0.681574	0.0507033			485.922	0.633238	0.589284	0.593853	0.520825	0.624839	0.571447	0.56455	0.477183	0.53296	0.567393	0.567557	0.0475292			485.922	0.807671	0.905992	0.868807	0.905622	0.893804	0.856814	0.847807	0.842019	0.91034	0.880777	0.871965	0.0336179			485.922	0.840966	0.845831	0.848323	0.836129
490.928	0.678504	0.668048	0.682149	0.69147	0.553198	0.736077	0.70795	0.714376	0.722374	0.696621	0.685077	0.0508611			490.928	0.639704	0.593427	0.597891	0.52492	0.627353	0.575014	0.568125	0.47613	0.530631	0.567654	0.570085	0.0493317			490.928	0.809879	0.909296	0.870862	0.909949	0.898432	0.861365	0.848486	0.842937	0.907221	0.883769	0.87422	0.0337153			490.928	0.844566	0.849512	0.85149	0.83883
495.914	0.681101	0.672063	0.683555	0.693415	0.555569	0.73806	0.711074	0.716319	0.726325	0.701112	0.687859	0.050957			495.914	0.642901	0.597763	0.60162	0.529251	0.628179	0.579455	0.572657	0.480881	0.52877	0.564386	0.572586	0.049254			495.914	0.811175	0.909351	0.873474	0.910575	0.898053	0.861984	0.848371	0.845325	0.910281	0.884155	0.875274	0.0335657			495.914	0.846368	0.85196	0.853041	0.841083
500.919	0.683414	0.675622	0.685067	0.697582	0.556742	0.742401	0.714944	0.719298	0.726082	0.704452	0.69056	0.0514497			500.919	0.649329	0.602877	0.604693	0.53503	0.631164	0.582872	0.577741	0.486177	0.538037	0.572586	0.578051	0.0485039			500.919	0.815083	0.911305	0.874743	0.911778	0.899888	0.862302	0.851483	0.844284	0.910401	0.8857	0.876697	0.0331275			500.919	0.849329	0.854312	0.855107	0.843828
505.914	0.687147	0.678326	0.687694	0.69808	0.560393	0.742634	0.718753	0.721063	0.72874	0.708995	0.693183	0.0509197			505.914	0.653912	0.607277	0.607228	0.541267	0.636893	0.58662	0.583205	0.488599	0.541026	0.576378	0.582241	0.0489621			505.914	0.817278	0.914926	0.876391	0.913169	0.898797	0.869409	0.850367	0.846846	0.91434	0.88905	0.879057	0.0332702			505.914	0.850638	0.855835	0.856632	0.845357
510.922	0.689463	0.680085	0.688801	0.701729	0.562701	0.739207	0.723085	0.722766	0.734977	0.713188	0.6956	0.0508584			510.922	0.656885	0.611824	0.610031	0.546261	0.641916	0.590484	0.586857	0.494019	0.543042	0.580912	0.586223	0.0486792			510.922	0.820424	0.915389	0.879281	0.915993	0.902642	0.872801	0.854944	0.849734	0.913705	0.892143	0.881706	0.0324215			510.922	0.851415	0.857439	0.85802	0.847053
515.914	0.691429	0.68193	0.691938	0.705179	0.565314	0.739033	0.728334	0.728297	0.735991	0.71835	0.69858	0.0509587			515.914	0.660682	0.614821	0.612594	0.551106	0.643526	0.593354	0.590084	0.500822	0.556471	0.585449	0.590891	0.0466681			515.914	0.821513	0.916095	0.880428	0.914969	0.902851	0.87402	0.856679	0.851217	0.917717	0.891977	0.882747	0.0322618			515.914	0.856394	0.862875	0.861715	0.850269
520.923	0.694049	0.684515	0.695144	0.705595	0.568814	0.737533	0.73364	0.731613	0.742617	0.723543	0.701706	0.051013			520.923	0.664722	0.61831	0.61625	0.555171	0.64561	0.597128	0.593845	0.503713	0.55352	0.593799	0.594207	0.0472096			520.923	0.823136	0.918078	0.881569	0.91713	0.905948	0.881403	0.856346	0.850228	0.916319	0.893926	0.884408	0.0324968			520.923	0.85958	0.866989	0.864138	0.85397
525.921	0.697233	0.687817	0.697848	0.707068	0.570459	0.737654	0.738354	0.738295	0.744307	0.728278	0.704731	0.0515168			525.921	0.669347	0.621517	0.619197	0.55997	0.649791	0.601396	0.597853	0.507679	0.55891	0.597391	0.598305	0.047044			525.921	0.825028	0.919759	0.881626	0.920023	0.906472	0.880434	0.857595	0.852732	0.920232	0.896653	0.886055	0.0328006			525.921	0.862609	0.869122	0.866648	0.856131
530.928	0.700849	0.690754	0.699978	0.708756	0.572353	0.735392	0.741392	0.741052	0.747673	0.731331	0.706953	0.0515091			530.928	0.677067	0.625487	0.622806	0.564933	0.652811	0.604147	0.60187	0.514039	0.569955	0.603616	0.603673	0.0463304			530.928	0.827204	0.921095	0.885265	0.921539	0.909018	0.881929	0.858784	0.85417	0.920712	0.897871	0.887759	0.0326043			530.928	0.864556	0.871574	0.867956	0.858607
535.925	0.703703	0.693666	0.702289	0.708376	0.576754	0.735418	0.744729	0.744503	0.747661	0.734597	0.70917	0.0507523			535.925	0.678939	0.629096	0.62651	0.570853	0.652398	0.607577	0.605597	0.518735	0.569534	0.60683	0.606607	0.045469			535.925	0.829389	0.921738	0.8851	0.924597	0.907808	0.880728	0.860245	0.855184	0.923137	0.899108	0.888703	0.0326033			535.925	0.868109	0.874461	0.870858	0.861683
540.922	0.707219	0.69767	0.704949	0.710544	0.577289	0.735695	0.747653	0.745542	0.753413	0.73696	0.711693	0.0513397			540.922	0.682315	0.634593	0.631895	0.574598	0.656764	0.611397	0.609961	0.520654	0.576593	0.610824	0.610959	0.0457602			540.922	0.83256	0.924256	0.887244	0.924963	0.909953	0.882473	0.861413	0.855194	0.924521	0.901059	0.890364	0.0324875			540.922	0.869143	0.876883	0.872537	0.863121
545.917	0.709159	0.703141	0.709864	0.714074	0.580569	0.737703	0.751593	0.750147	0.753703	0.741197	0.715115	0.0511507			545.917	0.686259	0.636958	0.636056	0.575994	0.659245	0.614809	0.613759	0.52167	0.574112	0.610469	0.612933	0.0469564			545.917	0.834774	0.926887	0.88958	0.92627	0.910833	0.883019	0.861493	0.855935	0.925564	0.903263	0.891762	0.0326458			545.917	0.871845	0.879508	0.873691	0.865246
550.923	0.712256	0.706177	0.712966	0.715754	0.583705	0.73894	0.75476	0.752792	0.755842	0.744864	0.717806	0.0509814			550.923	0.691928	0.640222	0.640002	0.582894	0.663262	0.619622	0.617701	0.527366	0.585064	0.613976	0.618204	0.0459977			550.923	0.837343	0.928252	0.891568	0.927914	0.915376	0.884277	0.863044	0.858846	0.925253	0.902264	0.893414	0.0321912			550.923	0.87322	0.882189	0.876305	0.86719
555.921	0.716193	0.709634	0.716421	0.716129	0.584975	0.745506	0.759465	0.756436	0.757868	0.749835	0.721246	0.051882			555.921	0.695697	0.644657	0.642054	0.585452	0.665452	0.62357	0.621803	0.530892	0.580133	0.61884	0.620855	0.0466946			555.921	0.83978	0.929859	0.892553	0.929116	0.914205	0.883673	0.864979	0.859386	0.926014	0.90526	0.894482	0.0319122			555.921	0.876243	0.886375	0.878816	0.869769
560.913	0.71789	0.711763	0.717356	0.717854	0.589007	0.751815	0.762191	0.758738	0.760944	0.753178	0.724074	0.0517979			560.913	0.697377	0.648211	0.644085	0.59408	0.669815	0.627151	0.626995	0.533845	0.589529	0.625298	0.625639	0.0455557			560.913	0.843922	0.932343	0.8941	0.931831	0.91548	0.884995	0.867284	0.862493	0.928948	0.905887	0.896728	0.0315283			560.913	0.874459	0.88409	0.877957	0.868152
565.913	0.721408	0.713378	0.718546	0.722217	0.591569	0.759023	0.765859	0.76312	0.76494	0.755438	0.72755	0.0524278			565.913	0.702684	0.650469	0.647711	0.596902	0.67515	0.632078	0.63017	0.540397	0.596969	0.628886	0.630142	0.0450614			565.913	0.84411	0.93282	0.895242	0.931484	0.915883	0.889747	0.868081	0.86421	0.931541	0.908452	0.898157	0.031454			565.913	0.877228	0.886765	0.880547	0.871668
570.926	0.72504	0.716785	0.721662	0.725957	0.593249	0.768288	0.768761	0.765985	0.766988	0.759503	0.731222	0.0532007			570.926	0.707542	0.653383	0.651989	0.604326	0.675981	0.638164	0.635342	0.546933	0.602766	0.63844	0.635487	0.0438731			570.926	0.847458	0.93362	0.898132	0.931889	0.91411	0.891611	0.870622	0.866077	0.931314	0.910935	0.899577	0.0303553			570.926	0.879638	0.890876	0.882903	0.874452
575.92	0.730056	0.720953	0.723425	0.727371	0.595027	0.773157	0.774281	0.770744	0.768311	0.764077	0.73474	0.0539932			575.92	0.712225	0.658014	0.654668	0.605553	0.679727	0.644662	0.639295	0.553466	0.610229	0.640114	0.639795	0.0433554			575.92	0.851187	0.936871	0.899092	0.931396	0.917898	0.895161	0.870893	0.866085	0.934083	0.912314	0.901498	0.0304791			575.92	0.88198	0.893254	0.885111	0.876752
580.924	0.733715	0.72334	0.726331	0.729881	0.596914	0.780034	0.776639	0.772284	0.771633	0.76687	0.737764	0.0545078			580.924	0.715861	0.661414	0.657699	0.611169	0.681349	0.648606	0.643228	0.558076	0.615076	0.647879	0.644036	0.0426668			580.924	0.85306	0.936385	0.90159	0.933266	0.919398	0.89271	0.872913	0.86883	0.934596	0.915456	0.90282	0.0300505			580.924	0.884545	0.895058	0.887034	0.879362
585.925	0.736042	0.726011	0.729137	0.734543	0.598679	0.784428	0.78152	0.776877	0.773374	0.771108	0.741172	0.0552331			585.925	0.718817	0.663872	0.661292	0.620266	0.687512	0.656203	0.647729	0.559985	0.619604	0.651581	0.648686	0.0426907			585.925	0.856079	0.939557	0.902602	0.936083	0.920411	0.890986	0.874257	0.86857	0.937005	0.91532	0.904087	0.0305287			585.925	0.887177	0.898707	0.889542	0.881664
590.915	0.739843	0.728622	0.731258	0.741131	0.597676	0.788345	0.785299	0.780126	0.777125	0.776278	0.74457	0.0567138			590.915	0.722481	0.667634	0.666063	0.625385	0.688009	0.661549	0.652095	0.568962	0.632649	0.661061	0.654589	0.0405392			590.915	0.859112	0.940026	0.904251	0.935094	0.921431	0.897027	0.875834	0.87012	0.937684	0.917038	0.905762	0.0295276			590.915	0.889764	0.899972	0.892235	0.884201
595.913	0.744082	0.733697	0.732688	0.742435	0.600205	0.79281	0.790462	0.784407	0.780541	0.780795	0.748212	0.057348			595.913	0.72579	0.671466	0.670137	0.630612	0.692275	0.665391	0.656584	0.571609	0.631612	0.661514	0.657699	0.0409292			595.913	0.862569	0.9417	0.905627	0.934062	0.92175	0.899824	0.878235	0.870732	0.940104	0.918752	0.907335	0.0289773			595.913	0.890173	0.901422	0.893314	0.885526
600.921	0.750033	0.737984	0.736464	0.744231	0.603677	0.795267	0.795194	0.789033	0.784008	0.785091	0.752098	0.057475			600.921	0.730125	0.676149	0.673732	0.632841	0.695283	0.669022	0.659536	0.576603	0.640152	0.665596	0.661904	0.0405176			600.921	0.864667	0.942627	0.908217	0.938565	0.923165	0.90188	0.877368	0.872379	0.935529	0.921275	0.908567	0.0287064			600.921	0.892814	0.904594	0.894478	0.886618
605.916	0.753902	0.74162	0.740091	0.74507	0.604468	0.800232	0.799323	0.794071	0.78709	0.790276	0.755614	0.0586595			605.916	0.735918	0.680098	0.676913	0.632818	0.697118	0.675956	0.664053	0.58009	0.637056	0.670631	0.665065	0.0416462			605.916	0.866562	0.945523	0.910154	0.940906	0.922832	0.903513	0.882746	0.885193	0.938855	0.922571	0.911886	0.0271292			605.916	0.894772	0.90621	0.897291	0.889536
610.925	0.756852	0.744681	0.742317	0.749939	0.607972	0.803895	0.802587	0.796356	0.789388	0.792607	0.758659	0.0584447			610.925	0.741024	0.684343	0.682392	0.637356	0.698717	0.684687	0.67138	0.586757	0.659728	0.677552	0.672394	0.0402026			610.925	0.868769	0.944689	0.90997	0.938938	0.926086	0.904741	0.87928	0.878611	0.94039	0.923928	0.91154	0.027988			610.925	0.898428	0.909863	0.900547	0.892526
615.926	0.760924	0.749279	0.744711	0.752581	0.610951	0.806267	0.807664	0.801674	0.791679	0.798726	0.762446	0.0588905			615.926	0.74405	0.687341	0.688496	0.640165	0.700466	0.691478	0.67587	0.592556	0.651389	0.68274	0.675455	0.0403443			615.926	0.872291	0.947774	0.911875	0.940598	0.925381	0.908497	0.881642	0.877685	0.940261	0.925579	0.913158	0.027758			615.926	0.898924	0.909552	0.901637	0.893465
620.913	0.764563	0.755851	0.74683	0.75657	0.612938	0.806713	0.80946	0.801702	0.799197	0.801767	0.765559	0.0588688			620.913	0.745172	0.692741	0.692185	0.643374	0.702847	0.698343	0.680422	0.596416	0.660068	0.686767	0.679833	0.0397036			620.913	0.87497	0.949905	0.912583	0.94136	0.925849	0.911217	0.885557	0.881928	0.94073	0.928165	0.915226	0.0267684			620.913	0.901381	0.913567	0.903869	0.895964
625.918	0.767936	0.759367	0.749542	0.759909	0.614947	0.810922	0.812349	0.802376	0.801021	0.805028	0.76834	0.0590264			625.918	0.749855	0.697745	0.695503	0.64736	0.706959	0.705074	0.684223	0.600291	0.662471	0.690484	0.683997	0.0401174			625.918	0.877702	0.949902	0.913844	0.940097	0.928543	0.907949	0.887455	0.882571	0.945176	0.928762	0.9162	0.0266032			625.918	0.902798	0.913988	0.904529	0.897099
630.912	0.771034	0.762298	0.752336	0.762862	0.6179	0.814032	0.81671	0.80815	0.805002	0.81001	0.772033	0.0595524			630.912	0.754532	0.702758	0.697033	0.653222	0.709549	0.712843	0.689797	0.605537	0.670705	0.693502	0.688948	0.0396383			630.912	0.880063	0.951095	0.914716	0.942949	0.929139	0.913157	0.8889	0.884531	0.945329	0.930896	0.918077	0.0262369			630.912	0.905454	0.917414	0.908003	0.900658
635.912	0.769568	0.763806	0.753865	0.762559	0.618999	0.814981	0.821183	0.810849	0.809138	0.815209	0.774016	0.0604443			635.912	0.759354	0.706249	0.701509	0.656741	0.712503	0.720941	0.695906	0.609379	0.678776	0.696371	0.693773	0.0399099			635.912	0.883557	0.953602	0.916999	0.944819	0.932145	0.915158	0.890618	0.888421	0.947863	0.932029	0.920521	0.0258886			635.912	0.907255	0.920103	0.910067	0.903152
640.921	0.770448	0.767935	0.755848	0.765902	0.622806	0.817737	0.825415	0.814587	0.810657	0.819666	0.7771	0.0604068			640.921	0.760876	0.708956	0.705593	0.658004	0.715437	0.72647	0.700343	0.614204	0.677769	0.703147	0.69708	0.0398608			640.921	0.886262	0.955044	0.917247	0.944184	0.933268	0.908565	0.892946	0.889005	0.947894	0.934157	0.920857	0.0256674			640.921	0.908459	0.921748	0.910755	0.903712
645.926	0.771323	0.772655	0.758433	0.768784	0.624702	0.822505	0.827579	0.814175	0.815983	0.822655	0.779879	0.0607272			645.926	0.766108	0.711975	0.709213	0.660225	0.720382	0.728754	0.704323	0.621187	0.681845	0.711639	0.701565	0.0395721			645.926	0.888095	0.955457	0.919556	0.946626	0.934607	0.914209	0.892208	0.890122	0.948499	0.936236	0.922562	0.0256178			645.926	0.910949	0.924471	0.913827	0.906371
650.92	0.77133	0.776209	0.761653	0.769727	0.628066	0.825137	0.831713	0.818732	0.818739	0.827031	0.782834	0.0609733			650.92	0.771721	0.716317	0.713311	0.662474	0.724215	0.734471	0.708121	0.622747	0.693167	0.715051	0.70616	0.0404117			650.92	0.888915	0.959886	0.919198	0.946799	0.9353	0.919617	0.894609	0.889726	0.949627	0.936804	0.924048	0.0259652			650.92	0.913249	0.926359	0.914785	0.907538
655.915	0.77366	0.780581	0.764048	0.776072	0.630867	0.827788	0.835529	0.820136	0.821666	0.83095	0.78613	0.0609967			655.915	0.772936	0.719099	0.716339	0.66521	0.726253	0.739115	0.714632	0.62835	0.697497	0.718614	0.709804	0.0396095			655.915	0.892412	0.961783	0.920295	0.947481	0.938278	0.918679	0.89656	0.890436	0.949136	0.937783	0.925284	0.0256199			655.915	0.915273	0.927489	0.917381	0.90952
660.912	0.776716	0.78366	0.767208	0.779483	0.633447	0.830206	0.838632	0.822697	0.822197	0.834341	0.788859	0.0609153			660.912	0.776089	0.722961	0.718801	0.668919	0.726876	0.740639	0.718809	0.632023	0.69989	0.724328	0.712933	0.0393049			660.912	0.895318	0.962451	0.923423	0.949763	0.937745	0.921685	0.898371	0.892793	0.949449	0.936944	0.926794	0.024782			660.912	0.917405	0.930456	0.918987	0.911975
665.925	0.779896	0.786624	0.77002	0.780533	0.637334	0.832108	0.841246	0.827152	0.825746	0.837176	0.791783	0.0606999			665.925	0.77976	0.727105	0.721932	0.675548	0.733297	0.742454	0.723738	0.63608	0.706791	0.726074	0.717278	0.0386958			665.925	0.897639	0.963745	0.923588	0.950159	0.940499	0.921618	0.901993	0.897362	0.950534	0.940593	0.928773	0.0239962			665.925	0.918136	0.932215	0.92004	0.912937
670.922	0.783654	0.789894	0.771585	0.78435	0.639685	0.836156	0.843074	0.826195	0.830287	0.840359	0.794524	0.0607524			670.922	0.783272	0.730552	0.723836	0.682137	0.736375	0.744002	0.728592	0.64249	0.709605	0.729685	0.721055	0.0375346			670.922	0.899995	0.966223	0.924674	0.952091	0.941065	0.930076	0.905531	0.90021	0.952026	0.942436	0.931433	0.0234679			670.922	0.916504	0.930405	0.920082	0.912573
675.917	0.78568	0.791705	0.773608	0.789109	0.641564	0.841211	0.846015	0.830543	0.832477	0.844505	0.797642	0.0613908			675.917	0.786124	0.734114	0.726465	0.683962	0.739177	0.747094	0.733674	0.646158	0.711472	0.734222	0.724246	0.0376361			675.917	0.902216	0.968573	0.926292	0.952158	0.943041	0.935323	0.906766	0.90368	0.953761	0.942918	0.933473	0.0231093			675.917	0.921785	0.935909	0.923609	0.916707
680.913	0.789246	0.794282	0.776118	0.788781	0.643986	0.843752	0.851184	0.833471	0.837136	0.848771	0.800673	0.0619968			680.913	0.791765	0.73739	0.731548	0.690963	0.739519	0.750619	0.737074	0.650646	0.722029	0.738606	0.729016	0.0370983			680.913	0.905474	0.968759	0.92777	0.956488	0.943967	0.931174	0.908036	0.905304	0.952462	0.945683	0.934512	0.0227207			680.913	0.922582	0.936664	0.92546	0.918094
685.926	0.793608	0.799834	0.77741	0.792804	0.646478	0.843849	0.853061	0.836225	0.841715	0.851664	0.803665	0.0619116			685.926	0.79301	0.73981	0.735474	0.691895	0.744374	0.755483	0.742275	0.655926	0.727608	0.741423	0.732728	0.0366725			685.926	0.907466	0.971534	0.928576	0.956785	0.944999	0.933033	0.912077	0.909811	0.954289	0.945158	0.936373	0.0219315			685.926	0.924063	0.93901	0.926853	0.91856
690.918	0.797423	0.804648	0.778216	0.793367	0.649173	0.848059	0.85711	0.840371	0.844171	0.857234	0.806977	0.0625714			690.918	0.795196	0.743824	0.738517	0.696998	0.748683	0.757066	0.746537	0.659429	0.720197	0.744923	0.735137	0.036505			690.918	0.910672	0.971922	0.931723	0.957536	0.946246	0.936175	0.913515	0.911378	0.956761	0.946855	0.938278	0.0214159			690.918	0.925844	0.940769	0.928617	0.920315
695.921	0.797463	0.807362	0.780361	0.798407	0.652169	0.851242	0.860585	0.840829	0.846736	0.860603	0.809576	0.0625444			695.921	0.800114	0.747198	0.741864	0.702192	0.749162	0.755664	0.743969	0.660637	0.734439	0.749973	0.738521	0.0362866			695.921	0.912647	0.973411	0.933648	0.959752	0.946611	0.935814	0.915149	0.913732	0.955095	0.94614	0.9392	0.0208778			695.921	0.926998	0.941757	0.92972	0.921963
700.919	0.800732	0.810438	0.781584	0.803934	0.653177	0.85301	0.864553	0.84385	0.850971	0.865322	0.812757	0.0633848			700.919	0.800842	0.749942	0.746488	0.704161	0.754137	0.755056	0.744546	0.667155	0.732828	0.752407	0.740756	0.0350878			700.919	0.91416	0.976436	0.934334	0.959114	0.946972	0.934025	0.916547	0.916055	0.956743	0.951089	0.940547	0.0210838			700.919	0.929789	0.944203	0.932362	0.923862
705.926	0.80264	0.814833	0.783311	0.809531	0.656681	0.856552	0.867634	0.847066	0.851024	0.869224	0.81585	0.0632523			705.926	0.805063	0.754053	0.749421	0.70962	0.758062	0.751736	0.744481	0.669623	0.739155	0.758436	0.743965	0.0350599			705.926	0.917337	0.976971	0.936102	0.961258	0.950312	0.94956	0.919213	0.919765	0.957163	0.948028	0.943571	0.0200509			705.926	0.930794	0.94498	0.932971	0.925654
710.918	0.805299	0.817369	0.784731	0.810012	0.65928	0.861052	0.870403	0.849547	0.859315	0.873267	0.819028	0.0640052			710.918	0.808482	0.759868	0.752714	0.711982	0.762567	0.748284	0.743027	0.677915	0.739459	0.7622	0.74665	0.0341951			710.918	0.920304	0.977653	0.938394	0.959881	0.950608	0.946637	0.920739	0.920859	0.958984	0.951118	0.944518	0.0193717			710.918	0.93228	0.946638	0.934029	0.926868
715.915	0.808797	0.820277	0.785615	0.815909	0.66185	0.863508	0.874228	0.852558	0.864143	0.878317	0.82252	0.0645632			715.915	0.812356	0.76255	0.754143	0.716284	0.763676	0.744606	0.742202	0.680027	0.744271	0.764626	0.748474	0.0343128			715.915	0.921846	0.980411	0.940042	0.960026	0.951744	0.952456	0.92528	0.925197	0.959915	0.94949	0.946641	0.0186733			715.915	0.932681	0.94833	0.935192	0.927465
720.925	0.812735	0.821885	0.788968	0.820326	0.662821	0.86494	0.875984	0.855469	0.867472	0.880962	0.825156	0.0648422			720.925	0.812176	0.766534	0.758782	0.720199	0.766372	0.73982	0.739692	0.683092	0.751305	0.767316	0.750529	0.0339244			720.925	0.925236	0.982607	0.940588	0.965775	0.953511	0.952087	0.928443	0.929361	0.961885	0.953026	0.949252	0.0184574			720.925	0.934666	0.949836	0.936624	0.928787
725.915	0.816562	0.826674	0.789976	0.821938	0.666282	0.867862	0.878117	0.858041	0.869946	0.884282	0.827968	0.06472			725.915	0.811821	0.769862	0.764873	0.725267	0.76682	0.738209	0.740086	0.683154	0.753307	0.767829	0.752123	0.0338651			725.915	0.927102	0.984484	0.942171	0.964081	0.954089	0.951432	0.932265	0.931006	0.960407	0.953773	0.950081	0.0176055			725.915	0.935735	0.951282	0.938243	0.930891
730.925	0.819847	0.833226	0.792253	0.825324	0.667535	0.871431	0.880643	0.860246	0.870334	0.887512	0.830835	0.0650458			730.925	0.813244	0.773253	0.76763	0.728717	0.771426	0.737231	0.739057	0.686688	0.749934	0.772761	0.753994	0.0340149			730.925	0.931784	0.984655	0.944082	0.966708	0.957809	0.957292	0.935973	0.93267	0.964328	0.954352	0.952965	0.0169788			730.925	0.938435	0.953022	0.939829	0.932409
735.916	0.823033	0.83661	0.794291	0.827241	0.670599	0.873355	0.883911	0.863388	0.871306	0.891411	0.833515	0.0650115			735.916	0.817939	0.778876	0.770328	0.732102	0.773461	0.737197	0.739336	0.693187	0.752945	0.773351	0.756872	0.0338634			735.916	0.933475	0.987207	0.945075	0.967955	0.956007	0.953842	0.940141	0.936038	0.96201	0.956615	0.953836	0.0162886			735.916	0.939342	0.954645	0.941673	0.934208
740.917	0.826265	0.838934	0.796315	0.829756	0.673328	0.875934	0.886332	0.86569	0.875527	0.894887	0.836297	0.0651649			740.917	0.82248	0.783194	0.775643	0.736042	0.776008	0.737814	0.738521	0.693654	0.761836	0.776581	0.760177	0.0351979			740.917	0.936094	0.988531	0.94663	0.967274	0.957013	0.958465	0.943008	0.938591	0.963442	0.957215	0.955626	0.0156484			740.917	0.941163	0.956242	0.943335	0.934503
745.927	0.830741	0.845065	0.798545	0.832433	0.676146	0.880272	0.891321	0.871905	0.879031	0.899717	0.840518	0.0659088			745.927	0.827945	0.787868	0.780541	0.740051	0.77933	0.739363	0.738065	0.69708	0.766518	0.781302	0.763806	0.0362154			745.927	0.939556	0.988699	0.947575	0.968857	0.958204	0.962755	0.947188	0.9422	0.962643	0.95726	0.957494	0.0145979			745.927	0.94277	0.957545	0.945273	0.936747
750.926	0.833638	0.849776	0.799808	0.835087	0.67687	0.880151	0.893637	0.873245	0.88244	0.902951	0.84276	0.0663903			750.926	0.829907	0.791945	0.782481	0.739901	0.78089	0.74144	0.739259	0.702645	0.765868	0.783744	0.765808	0.0358676			750.926	0.940885	0.990882	0.948425	0.970585	0.958109	0.962742	0.952479	0.947137	0.965032	0.958023	0.95943	0.0142369			750.926	0.94399	0.958815	0.946037	0.937436
755.916	0.836052	0.852241	0.801908	0.837379	0.680293	0.883153	0.89761	0.875139	0.885664	0.905325	0.845476	0.0663309			755.916	0.832217	0.796218	0.785667	0.743949	0.781909	0.741977	0.739232	0.706658	0.770946	0.789422	0.768819	0.0361057			755.916	0.944421	0.992351	0.950023	0.971079	0.958334	0.965512	0.955648	0.950275	0.965009	0.957968	0.961062	0.0136471			755.916	0.945461	0.961498	0.947811	0.93947
760.921	0.838948	0.855723	0.804365	0.838757	0.683323	0.883766	0.90027	0.877899	0.886707	0.908281	0.847804	0.0660694			760.921	0.834637	0.799568	0.787945	0.747841	0.787131	0.743869	0.739131	0.710084	0.767458	0.790505	0.770817	0.0362164			760.921	0.946168	0.99382	0.951931	0.97034	0.960266	0.965852	0.957155	0.952624	0.965172	0.9596	0.962293	0.0132426			760.921	0.947026	0.962693	0.948135	0.940105
765.914	0.842446	0.858927	0.805459	0.841349	0.685842	0.88716	0.904362	0.879058	0.889988	0.912721	0.850731	0.0665427			765.914	0.839609	0.803473	0.790269	0.75084	0.790721	0.745394	0.740218	0.711151	0.767018	0.790877	0.772957	0.037247			765.914	0.948128	0.994217	0.954131	0.971834	0.961243	0.968362	0.961478	0.956731	0.967347	0.961062	0.964453	0.0125935			765.914	0.948145	0.963947	0.94934	0.941907
770.924	0.847401	0.861673	0.808738	0.844376	0.686515	0.888211	0.907649	0.882161	0.894938	0.916408	0.853807	0.0672531			770.924	0.842368	0.807077	0.792487	0.754362	0.792042	0.74642	0.741816	0.717102	0.774098	0.79552	0.776329	0.0369142			770.924	0.951379	0.996798	0.955766	0.972519	0.964343	0.969206	0.963258	0.95774	0.966429	0.959846	0.965728	0.0126298			770.924	0.949759	0.964888	0.950841	0.942613
775.913	0.852628	0.864467	0.810422	0.846113	0.686954	0.890042	0.911444	0.886901	0.897478	0.920506	0.856696	0.0682309			775.913	0.846766	0.810104	0.795979	0.757144	0.795886	0.747931	0.744614	0.716861	0.774261	0.795215	0.778476	0.0378629			775.913	0.954286	0.99785	0.956524	0.973875	0.963133	0.969048	0.965834	0.959002	0.96774	0.966611	0.96739	0.0122657			775.913	0.949554	0.966129	0.950359	0.942497
780.915	0.858005	0.868289	0.812707	0.848906	0.689559	0.891299	0.915889	0.889908	0.899557	0.923939	0.859806	0.0684209			780.915	0.850588	0.813002	0.798636	0.758704	0.799046	0.750005	0.74575	0.723945	0.779523	0.805549	0.782475	0.0380672			780.915	0.955221	1.00147	0.958328	0.976365	0.965819	0.972082	0.967237	0.961916	0.966885	0.965287	0.969061	0.0129252			780.915	0.952143	0.968126	0.953035	0.945196
785.913	0.862606	0.871648	0.814817	0.849964	0.69545	0.89305	0.91978	0.893447	0.901896	0.928185	0.863084	0.0678687			785.913	0.855517	0.816048	0.799338	0.762734	0.801053	0.752184	0.746583	0.726296	0.774982	0.805377	0.784011	0.0385867			785.913	0.957969	1.0016	0.958914	0.975971	0.963733	0.9766	0.968727	0.962495	0.969071	0.967156	0.970224	0.0126974			785.913	0.953728	0.969334	0.955936	0.94804
790.916	0.868754	0.872888	0.815993	0.851544	0.695449	0.895367	0.921872	0.894982	0.903092	0.930252	0.865019	0.0684519			790.916	0.858023	0.819016	0.802141	0.76447	0.807157	0.752724	0.747304	0.727036	0.7813	0.806003	0.786517	0.0393701			790.916	0.95978	1.00258	0.960304	0.975739	0.965939	0.975355	0.971999	0.963783	0.969145	0.967509	0.971214	0.0123517			790.916	0.955376	0.971897	0.956273	0.948007
795.914	0.872553	0.875386	0.818179	0.854403	0.698111	0.896311	0.924565	0.898416	0.907121	0.933677	0.867872	0.0686169			795.914	0.859813	0.82209	0.804601	0.768212	0.81072	0.755437	0.748192	0.731974	0.784139	0.808794	0.789397	0.039036			795.914	0.962706	1.00222	0.961194	0.97693	0.965688	0.976473	0.975832	0.969029	0.970177	0.966182	0.972644	0.0118199			795.914	0.955937	0.972924	0.957615	0.949747
800.918	0.876538	0.87972	0.820589	0.858082	0.699353	0.898968	0.929145	0.900284	0.908491	0.936687	0.870786	0.069136			800.918	0.862202	0.824478	0.805951	0.769637	0.8125	0.757107	0.74884	0.734762	0.783382	0.810545	0.79094	0.0392451			800.918	0.965425	1.00329	0.962024	0.976053	0.968522	0.980169	0.975429	0.971281	0.970879	0.967196	0.974027	0.011608			800.918	0.958009	0.974459	0.958775	0.95049
805.92	0.882042	0.881299	0.820766	0.860374	0.70134	0.9009	0.932604	0.906562	0.910292	0.940702	0.873688	0.069867			805.92	0.863019	0.82816	0.808926	0.77418	0.818126	0.758478	0.749806	0.739381	0.778673	0.816345	0.793509	0.0395224			805.92	0.966944	1.00546	0.96291	0.979035	0.969446	0.982275	0.977443	0.971241	0.969768	0.968601	0.975312	0.0121387			805.92	0.958284	0.974829	0.959032	0.950967
810.914	0.886517	0.884278	0.824158	0.862169	0.703237	0.902564	0.93526	0.907396	0.914716	0.94335	0.876364	0.0700332			810.914	0.865823	0.831411	0.81082	0.778629	0.82029	0.76005	0.750415	0.744869	0.789109	0.819037	0.797045	0.0391473			810.914	0.969328	1.00612	0.964747	0.979518	0.971523	0.983773	0.979486	0.973809	0.971745	0.968182	0.976823	0.0118344			810.914	0.960043	0.976291	0.960276	0.952145
815.924	0.891614	0.886437	0.827619	0.864691	0.705337	0.904369	0.937575	0.908606	0.917247	0.946426	0.878992	0.0700621			815.924	0.868023	0.834871	0.812643	0.784715	0.823213	0.761776	0.751123	0.748352	0.784751	0.820925	0.799039	0.0393759			815.924	0.971328	1.00747	0.964976	0.983549	0.972203	0.988436	0.978433	0.974604	0.971214	0.96847	0.978068	0.0124913			815.924	0.961021	0.97783	0.960829	0.953018
820.914	0.895646	0.888344	0.831712	0.866568	0.708348	0.905543	0.943115	0.912825	0.919934	0.951389	0.882342	0.0704278			820.914	0.870189	0.837956	0.815213	0.790099	0.827733	0.762615	0.752365	0.748145	0.789892	0.822388	0.801659	0.0399962			820.914	0.972764	1.00932	0.968788	0.983515	0.972856	0.9903	0.981719	0.975672	0.972563	0.969016	0.979651	0.0124876			820.914	0.962778	0.978822	0.963088	0.954692
825.927	0.899041	0.890911	0.835142	0.870172	0.709809	0.907865	0.945055	0.916019	0.920943	0.953941	0.88489	0.0705265			825.927	0.870605	0.841118	0.818032	0.793879	0.831189	0.764614	0.753989	0.753828	0.797694	0.827648	0.80526	0.0394479			825.927	0.9752	1.01132	0.968959	0.985773	0.973078	0.989083	0.983317	0.977837	0.973361	0.971055	0.980899	0.0125679			825.927	0.963354	0.979931	0.964807	0.956111
830.921	0.903134	0.894436	0.837602	0.874734	0.712134	0.90958	0.948048	0.916935	0.925458	0.95672	0.887878	0.0706709			830.921	0.872632	0.84324	0.819424	0.796837	0.834571	0.766564	0.753612	0.75457	0.79641	0.826878	0.806474	0.0399687			830.921	0.976608	1.01219	0.970654	0.983351	0.97363	0.992274	0.984773	0.980139	0.97313	0.969899	0.981665	0.0128312			830.921	0.96534	0.981771	0.966307	0.957304
835.917	0.907521	0.895786	0.840244	0.879621	0.713663	0.910974	0.950571	0.918983	0.924276	0.959234	0.890087	0.07066			835.917	0.874837	0.847298	0.822023	0.800615	0.838651	0.768567	0.755187	0.759168	0.796784	0.833204	0.809633	0.0403668			835.917	0.980067	1.01283	0.970569	0.984661	0.974721	0.993831	0.986551	0.982861	0.976572	0.970344	0.983301	0.0127147			835.917	0.967117	0.983693	0.967774	0.958686
840.924	0.911357	0.898349	0.842246	0.881534	0.714786	0.913799	0.954343	0.923153	0.926711	0.962449	0.892873	0.0714123			840.924	0.87705	0.849843	0.824824	0.804162	0.844208	0.770724	0.755704	0.760935	0.801319	0.833573	0.812234	0.0408063			840.924	0.982118	1.01408	0.972046	0.985606	0.975255	0.997889	0.98922	0.985658	0.977145	0.972992	0.985201	0.0129406			840.924	0.9681	0.984681	0.968157	0.959169
845.925	0.914158	0.901412	0.845209	0.882849	0.719216	0.913847	0.95667	0.923591	0.931178	0.966655	0.895478	0.0709865			845.925	0.879344	0.853361	0.827797	0.808276	0.846295	0.771949	0.756998	0.76399	0.796736	0.834202	0.813895	0.0412442			845.925	0.983425	1.01556	0.973631	0.986586	0.974413	0.994824	0.992564	0.989081	0.975436	0.975834	0.986135	0.0129667			845.925	0.969731	0.986863	0.970523	0.961665
850.918	0.917051	0.90373	0.847217	0.887658	0.719536	0.917634	0.95937	0.926402	0.934058	0.969619	0.898227	0.0717391			850.918	0.884412	0.857806	0.831102	0.811038	0.851519	0.772497	0.758027	0.765877	0.795084	0.837508	0.816487	0.0429543			850.918	0.987834	1.01704	0.974489	0.98738	0.976733	0.994733	0.994034	0.992727	0.976535	0.976073	0.987758	0.0130397			850.918	0.970245	0.986054	0.971716	0.961778
855.927	0.920635	0.907294	0.850386	0.891092	0.720991	0.921002	0.963003	0.929108	0.934436	0.972319	0.901027	0.0720549			855.927	0.886219	0.863008	0.834396	0.814912	0.856406	0.774857	0.759734	0.770781	0.798254	0.839382	0.819795	0.0431196			855.927	0.987232	1.0184	0.975313	0.988955	0.9754	0.992104	0.995471	0.995153	0.976593	0.975017	0.987964	0.0136142			855.927	0.970886	0.987873	0.972305	0.962559
860.918	0.924301	0.911592	0.852631	0.892899	0.724012	0.919984	0.965273	0.930892	0.936464	0.97446	0.903251	0.0717816			860.918	0.885436	0.867948	0.838384	0.820409	0.859071	0.779191	0.761904	0.775329	0.807433	0.84157	0.823667	0.0421245			860.918	0.988366	1.02003	0.977351	0.988589	0.978397	0.992385	0.998464	0.997416	0.97697	0.97744	0.989541	0.013576			860.918	0.97261	0.988671	0.974044	0.964732
865.912	0.927955	0.915675	0.855869	0.896608	0.726502	0.922101	0.969995	0.93585	0.939032	0.979108	0.906869	0.0723191			865.912	0.888113	0.871469	0.841063	0.823112	0.863169	0.782328	0.763886	0.777436	0.800489	0.844563	0.825563	0.043024			865.912	0.991693	1.02039	0.979464	0.985256	0.977337	1.0029	1.00149	0.997614	0.977775	0.979111	0.991304	0.0142517			865.912	0.973921	0.989682	0.97494	0.965362
870.917	0.930654	0.918553	0.857504	0.899762	0.731133	0.925659	0.972618	0.93818	0.940825	0.981822	0.909671	0.0718189			870.917	0.892754	0.874236	0.843983	0.828499	0.866329	0.784345	0.764016	0.779075	0.805824	0.848595	0.828766	0.043918			870.917	0.995001	1.0221	0.979318	0.987239	0.981067	1.00152	1.00513	1.00025	0.978298	0.977848	0.992777	0.0146489			870.917	0.975371	0.991069	0.976548	0.967107
875.912	0.933082	0.92086	0.860311	0.903339	0.731766	0.926904	0.975331	0.940191	0.942857	0.984557	0.91192	0.0722636			875.912	0.897547	0.87854	0.847263	0.833289	0.870498	0.786013	0.764282	0.782134	0.799635	0.84786	0.830706	0.0455199			875.912	0.998233	1.02427	0.980148	0.988641	0.980354	1.00361	1.00494	1.00116	0.980254	0.978024	0.993964	0.0150869			875.912	0.976507	0.992982	0.978143	0.968094
880.916	0.935592	0.925071	0.862168	0.906765	0.735407	0.928111	0.978083	0.943209	0.948734	0.988302	0.915144	0.0723389			880.916	0.901453	0.881215	0.85085	0.838396	0.876841	0.787954	0.766428	0.782518	0.798891	0.851079	0.833562	0.0468767			880.916	0.998059	1.02419	0.980516	0.991589	0.982649	1.00179	1.00568	1.00192	0.979212	0.979218	0.994483	0.0146796			880.916	0.977639	0.993734	0.979352	0.968899
885.927	0.938396	0.92843	0.864588	0.913678	0.736108	0.927423	0.980522	0.944848	0.949456	0.990658	0.917411	0.0726214			885.927	0.90397	0.88499	0.852937	0.843479	0.87823	0.789636	0.767756	0.78836	0.807237	0.851899	0.836849	0.0463026			885.927	1.00117	1.02753	0.982135	0.991805	0.980204	1.00377	1.00758	1.00499	0.978697	0.980452	0.995832	0.0159722			885.927	0.979024	0.995626	0.98034	0.97031
890.913	0.941147	0.930882	0.868104	0.919157	0.739474	0.928962	0.985158	0.946802	0.952692	0.995269	0.920765	0.0727413			890.913	0.906246	0.888237	0.857232	0.846176	0.882869	0.791994	0.768684	0.79003	0.809407	0.852749	0.839362	0.0469871			890.913	1.00117	1.02756	0.983349	0.992597	0.984043	1.0008	1.00913	1.00643	0.98115	0.978993	0.996522	0.0154504			890.913	0.97958	0.996745	0.98169	0.971621
895.915	0.944783	0.935343	0.870587	0.923489	0.741759	0.929492	0.987645	0.949939	0.954827	0.997669	0.923553	0.0728428			895.915	0.90823	0.891656	0.860884	0.850327	0.886077	0.793144	0.770811	0.79572	0.809014	0.858747	0.842461	0.0473567			895.915	1.00327	1.02986	0.984142	0.992904	0.984723	1.00235	1.00869	1.00628	0.979019	0.977699	0.996893	0.0163255			895.915	0.980703	0.997245	0.983147	0.972572
900.922	0.948572	0.939047	0.873101	0.928923	0.744747	0.930618	0.989128	0.95143	0.955833	1.00021	0.92616	0.072563			900.922	0.910377	0.896101	0.86428	0.856402	0.890487	0.794885	0.772231	0.795257	0.809445	0.859536	0.8449	0.0485487			900.922	1.00487	1.03082	0.984374	0.995123	0.985632	1.00408	1.01302	1.00891	0.980016	0.980024	0.998686	0.0166482			900.922	0.982425	0.999862	0.983247	0.973052
905.913	0.951745	0.942238	0.876134	0.932151	0.746997	0.932063	0.991983	0.953401	0.958572	1.00236	0.928764	0.0726096			905.913	0.913293	0.900043	0.868768	0.858462	0.895366	0.796876	0.774458	0.800389	0.805954	0.861655	0.847526	0.0494379			905.913	1.00769	1.03259	0.983979	0.998384	0.986027	1.00688	1.01303	1.01321	0.98118	0.981601	1.00046	0.0171846			905.913	0.983205	1.00092	0.982554	0.974288
910.92	0.95524	0.946225	0.879555	0.934759	0.746626	0.934476	0.997103	0.958264	0.965436	1.00823	0.932592	0.0743298			910.92	0.917699	0.903377	0.873836	0.861715	0.897569	0.799826	0.777105	0.802455	0.809491	0.866808	0.850988	0.0498953			910.92	1.01047	1.03274	0.985191	0.998319	0.988296	1.0101	1.01348	1.01497	0.983249	0.982702	1.00195	0.0169639			910.92	0.984559	1.00165	0.983531	0.974718
915.911	0.959397	0.951231	0.882659	0.938685	0.749643	0.93305	1.00003	0.95771	0.965292	1.00976	0.934746	0.0739551			915.911	0.921538	0.907993	0.878858	0.862764	0.900949	0.800981	0.778222	0.806547	0.809413	0.86677	0.853403	0.0509119			915.911	1.01083	1.03449	0.987635	1.00183	0.988336	1.00981	1.01628	1.0164	0.981783	0.983344	1.00307	0.0174604			915.911	0.985231	1.00246	0.984358	0.975382
920.92	0.96334	0.957332	0.884887	0.941719	0.752131	0.936298	1.00218	0.96027	0.967804	1.01292	0.937889	0.0741752			920.92	0.923611	0.913178	0.883402	0.867532	0.906601	0.803464	0.780899	0.80928	0.816011	0.87092	0.85749	0.0512807			920.92	1.01251	1.03589	0.988451	1.00226	0.988252	1.01053	1.01679	1.01944	0.984056	0.983816	1.0042	0.0177375			920.92	0.986753	1.00392	0.98532	0.976911
925.924	0.966168	0.961757	0.886889	0.943712	0.754458	0.937886	1.00562	0.963187	0.968979	1.01631	0.940496	0.0744812			925.924	0.924305	0.91804	0.887387	0.869597	0.911618	0.805664	0.784139	0.812944	0.815867	0.871694	0.860125	0.0516572			925.924	1.01412	1.0371	0.991039	1.00125	0.989145	1.0133	1.01907	1.01975	0.985395	0.987167	1.00573	0.0174975			925.924	0.98849	1.00487	0.986596	0.978973
930.918	0.969043	0.966354	0.889666	0.948415	0.757108	0.941005	1.00857	0.966764	0.973141	1.01893	0.943899	0.0746743			930.918	0.926773	0.922145	0.891429	0.874731	0.914102	0.807068	0.785144	0.817962	0.814707	0.876413	0.863047	0.0525493			930.918	1.01687	1.04007	0.991693	1.00381	0.988252	1.013	1.02026	1.0212	0.985444	0.986519	1.00671	0.018511			930.918	0.989977	1.00711	0.988486	0.980198
935.92	0.971721	0.970168	0.8923	0.950808	0.758038	0.943006	1.01181	0.969324	0.970774	1.02294	0.946088	0.0752027			935.92	0.92778	0.926806	0.895155	0.877903	0.91757	0.809602	0.787247	0.818395	0.814766	0.87887	0.865409	0.0533348			935.92	1.01994	1.04023	0.993731	1.00318	0.989145	1.01156	1.02192	1.01952	0.984051	0.988876	1.00722	0.0183664			935.92	0.99016	1.0077	0.992352	0.981377
940.915	0.974598	0.974337	0.894507	0.953454	0.761826	0.943818	1.01418	0.971048	0.974629	1.02557	0.948796	0.0749823			940.915	0.932509	0.931505	0.898367	0.881754	0.922859	0.811972	0.790071	0.818963	0.812977	0.879702	0.868068	0.0548698			940.915	1.02053	1.04007	0.995904	1.00125	0.989145	1.01644	1.02428	1.01883	0.985444	0.990323	1.00822	0.0182802			940.915	0.992738	1.00868	0.994322	0.982859
945.912	0.974041	0.977223	0.89749	0.958246	0.764114	0.947782	1.01655	0.972694	0.978059	1.02824	0.951444	0.0749336			945.912	0.932145	0.934683	0.901894	0.888555	0.925176	0.814278	0.792033	0.82487	0.8128	0.883032	0.870947	0.0548787			945.912	1.0238	1.04023	0.997105	1.00381	0.988252	1.01628	1.02404	1.02043	0.984051	0.987707	1.00857	0.0190818			945.912	0.993538	1.01084	0.995502	0.984161
950.924	0.973543	0.981026	0.900205	0.961975	0.768607	0.950104	1.02017	0.976554	0.980962	1.03231	0.954546	0.0746841			950.924	0.932808	0.93797	0.904594	0.893168	0.928797	0.815459	0.793254	0.827602	0.815389	0.885331	0.873437	0.055294			950.924	1.0264	1.04007	0.998294	1.00318	0.989145	1.01818	1.02722	1.02362	0.985444	0.988323	1.00999	0.0194754			950.924	0.99412	1.01064	0.997628	0.985502
955.933	0.9729	0.983895	0.902243	0.96556	0.769339	0.952405	1.02336	0.979589	0.978805	1.0351	0.95632	0.0751073			955.933	0.936455	0.941124	0.908329	0.895069	0.932873	0.818472	0.796268	0.829654	0.821122	0.889229	0.87686	0.0553103			955.933	1.0285	1.04023	1.00014	1.00125	0.989145	1.01859	1.02758	1.02664	0.984051	0.989339	1.01054	0.0200589			955.933	0.994734	1.01226	0.997672	0.985533
960.92	0.972522	0.98782	0.904569	0.969767	0.772062	0.95513	1.02486	0.979829	0.981261	1.03617	0.958399	0.0747372			960.92	0.939865	0.944728	0.911249	0.897902	0.936527	0.820507	0.797491	0.833108	0.819196	0.88925	0.878982	0.0563562			960.92	1.02995	1.04007	1.00152	1.00381	0.988252	1.01943	1.02722	1.02362	0.985444	0.99003	1.01094	0.0195778			960.92	0.997865	1.01382	0.9984	0.988146
965.922	0.972472	0.990723	0.907908	0.971814	0.773712	0.95513	1.02798	0.981938	0.982301	1.04012	0.96041	0.0750535			965.922	0.942095	0.947975	0.913976	0.901681	0.938473	0.824006	0.799628	0.838028	0.825511	0.893139	0.882451	0.0557356			965.922	1.03205	1.04023	1.00342	1.00318	0.989145	1.01838	1.02758	1.02664	0.984051	0.992353	1.0117	0.0198216			965.922	0.997675	1.01423	1.00042	0.988707
970.937	0.97226	0.99404	0.910697	0.976434	0.777015	0.95513	1.03059	0.984831	0.987613	1.04277	0.963138	0.0750044			970.937	0.944911	0.952791	0.918886	0.903671	0.9442	0.826166	0.800825	0.837552	0.817827	0.89258	0.883941	0.0582553			970.937	1.03345	1.04007	1.00556	1.00125	0.989145	1.01628	1.02404	1.02043	0.984051	0.992183	1.01065	0.0191996			970.937	0.998009	1.01441	1.0007	0.988719
975.912	0.97313	0.998517	0.912529	0.980595	0.77866	0.95513	1.03488	0.988386	0.987022	1.04662	0.965547	0.0757037			975.912	0.947327	0.955072	0.923136	0.906887	0.947094	0.829048	0.802796	0.842537	0.830378	0.896173	0.888045	0.0570484			975.912	1.03639	1.04023	1.00586	1.00381	0.988252	1.01818	1.02722	1.02362	0.985444	0.99353	1.01225	0.0197516			975.912	1.00048	1.01694	1.00312	0.991151
980.926	0.974936	1.00353	0.914962	0.983112	0.782648	0.95513	1.03616	0.988882	0.989096	1.04856	0.967703	0.075196			980.926	0.950084	0.9591	0.925921	0.911216	0.949662	0.831963	0.808039	0.843531	0.82354	0.898015	0.890107	0.0581294			980.926	1.03836	1.04007	1.00586	1.00318	0.989145	1.01859	1.02758	1.02664	0.984051	0.993663	1.01271	0.0203666			980.926	1.00156	1.01809	1.004	0.991834
985.924	0.977182	1.00625	0.917843	0.987833	0.785165	0.95513	1.03968	0.991831	0.993799	1.0511	0.970581	0.0754698			985.924	0.951157	0.963861	0.929549	0.914059	0.955251	0.835405	0.81038	0.84914	0.825169	0.901223	0.893519	0.0584911			985.924	1.03943	1.04023	1.00152	1.00381	0.988252	1.01943	1.02722	1.02362	0.985444	0.992683	1.01216	0.0205208			985.924	1.00257	1.0201	1.00546	0.993822
990.92	0.979805	1.0105	0.920611	0.989975	0.78805	0.95513	1.04249	0.995465	0.995071	1.05524	0.973234	0.075715			990.92	0.956886	0.967687	0.932388	0.917488	0.959476	0.839473	0.812155	0.852138	0.827963	0.902351	0.896801	0.0591357			990.92	1.04066	1.04007	1.00342	1.00318	0.989145	1.01838	1.02758	1.02664	0.984051	0.995183	1.01283	0.0206496			990.92	1.00356	1.02067	1.00672	0.993956
995.913	0.983094	1.01285	0.923742	0.992028	0.789175	0.95513	1.04511	0.998142	0.99603	1.05792	0.975321	0.0760908			995.913	0.95761	0.971285	0.93627	0.921191	0.962376	0.842223	0.814912	0.857246	0.828976	0.906982	0.899907	0.0592124			995.913	1.04272	1.04023	1.00556	1.00125	0.989145	1.01838	1.02758	1.02664	0.984051	0.995984	1.01315	0.0209287			995.913	1.00412	1.02153	1.00693	0.994259
1000.92	0.986723	1.01734	0.926322	0.996469	0.791451	0.95513	1.04798	1.00129	0.998754	1.06096	0.978242	0.0765293			1000.92	0.962104	0.974043	0.939576	0.924559	0.964305	0.84538	0.816409	0.856535	0.827079	0.904276	0.901427	0.0603869			1000.92	1.04505	1.04007	1.00586	1.00381	0.988252	1.01838	1.02758	1.02664	0.984051	0.995984	1.01357	0.0212394			1000.92	1.00526	1.02234	1.00896	0.996662
[truncated: 14 more columns]

## Sheet: Supplementary Fig. 5d
<Line graph>
mef2>Luci															PINK1B9, mef2>Luci															mef2>CISDi #2															PINK1B9, mef2>CISDi #2
Time	1	2	3	4	5	6	7	8	9	10	mean	SD			Time	1	2	3	4	5	6	7	8	9	10	mean	SD			Time	1	2	3	4	5	6	7	8	9	10	mean	SD			Time	1	2	3	4
2.955	1.00377	1.00161	1.00098	1.00983	0.993087	0.99986	1.00318	0.999811	1.0026	1.00092	1.00156	0.00415594			2.955	1.00015	1.00132	0.998445	1.00218	1.0105	1.00914	0.996104	0.994672	1.00721	1.00154	1.00213	0.00532723			2.955	1.00566	0.996841	1.00698	0.999953	1.00566	1.00593	1.00402	1.00626	1.00521	1.00742	1.00439	0.00337455			2.955	1.00885	1.00988	1.00003	1.00163
7.961	1.00548	1.00266	1.00764	1.00516	0.991372	0.995492	0.995129	0.993066	0.999595	1.0012	0.99968	0.00567018			7.961	0.992475	0.992575	0.991214	1.00995	1.00855	1.0045	0.986799	0.993205	0.991878	0.991407	0.996255	0.00817373			7.961	0.999204	0.995682	1.00203	0.997105	1.00619	1.0075	1.00247	1.00482	1.00587	1.00797	1.00288	0.00435171			7.961	1.00274	1.01238	1.00432	1.00494
12.959	1.00126	1.00726	1.00472	1.00196	0.993575	0.987243	0.998377	0.990007	0.997804	0.997886	0.998009	0.00629489			12.959	0.994738	0.994415	0.999594	1.00107	1.00388	1.00323	0.995872	0.982814	0.992666	0.991637	0.995992	0.00633464			12.959	0.996258	0.998067	1.00387	1.00347	1.00412	1.00861	1.00151	1.00826	0.996964	1.00141	1.00225	0.00430397			12.959	0.999985	1.00218	1.00348	1.00054
17.958	0.994973	0.996573	0.996506	0.999931	0.99557	0.997772	0.996916	0.996607	0.991347	1.00955	0.997575	0.00473857			17.958	0.99672	0.996701	0.995266	0.995105	0.996239	0.998521	0.992276	0.997019	0.993141	0.994797	0.995579	0.00187122			17.958	0.991911	0.993636	0.98851	0.997819	0.99544	0.993855	0.992163	0.995985	1.00481	0.991203	0.994533	0.00447819			17.958	1.00285	0.996403	1.00287	1.00614
22.969	1.00205	0.999471	0.995195	0.994158	0.997772	0.999523	0.990164	0.993613	0.996394	1.00674	0.997508	0.00472356			22.969	0.998984	0.998542	0.993646	0.998883	0.994636	0.992432	0.991349	0.996628	0.99393	0.995028	0.995406	0.00273933			22.969	1.00696	0.996179	0.998606	1.00023	0.998588	0.994108	0.999834	0.994674	0.997145	0.992001	0.997833	0.00415434			22.969	1.00145	0.999796	0.999815	0.999971
27.958	0.992479	0.992417	0.994949	0.998962	1.00359	1.00556	1.00765	1.00867	1.00271	1.00909	1.00161	0.00651744			27.958	1.00077	1.00164	1.00858	0.992812	0.996194	0.99218	1.00981	1.00421	1.00037	1.00002	1.00066	0.00590605			27.958	0.99544	0.993792	0.998146	0.995916	0.990709	0.990165	0.994264	0.993804	0.992542	0.996029	0.994081	0.00246758			27.958	0.999698	0.995293	0.996344	0.997202
32.955	1.00891	1.00694	1.00872	1.00344	1.00187	1.00119	0.9996	1.00192	0.995683	0.995639	1.00239	0.00476858			32.955	1.0031	1.0029	1.00135	1.09088	0.995983	1.00722	1.0005	1.00275	0.995039	0.999888	1.00996	0.0286512			32.955	0.995968	0.999955	0.99428	0.991592	0.994358	0.993623	0.999614	0.991852	0.990237	0.998491	0.994997	0.00343191			32.955	0.994196	0.993093	0.988484	0.99177
37.97	0.993031	0.999993	0.997713	0.980181	0.994074	0.992945	0.992848	0.99893	0.99962	0.995261	0.99446	0.00576791			37.97	0.995359	0.994738	0.999731	0.997823	0.997301	0.991968	0.989573	0.992355	0.995827	0.990119	0.994479	0.00338761			37.97	0.992392	0.996271	0.995916	0.991254	0.992495	0.993408	0.999746	0.991494	0.993591	0.995216	0.994178	0.00262879			37.97	0.990227	0.990968	0.992649	0.997799
42.959	0.994433	0.992605	1.00584	0.996535	1.00989	1.00899	1.00034	1.00398	0.999075	0.990213	1.00019	0.0068526			42.959	1.00715	1.00784	1.00467	1.00134	0.99725	0.994224	1.00803	1.00994	1.00227	1.00511	1.00378	0.00503939			42.959	0.991066	0.997306	0.993504	0.995475	0.998131	0.995939	0.995555	0.992758	0.993691	0.993191	0.994662	0.00218881			42.959	0.993087	0.995029	0.990926	0.995096
47.959	1.00411	0.992249	1.00353	0.997455	1.00817	1.00461	1.00228	1.00723	0.999629	0.996099	1.00154	0.00509024			47.959	1.00946	1.00909	1.00743	1.00898	0.996016	0.990346	1.00872	1.00847	0.996935	1.00497	1.00404	0.0069558			47.959	0.994928	0.9967	0.995608	0.996064	0.995001	0.994477	0.990519	0.994338	0.996192	0.991472	0.99453	0.00202336			47.959	0.991934	0.992619	0.991876	0.997315
52.958	1.00853	0.999481	1.00144	1.00137	1.00037	0.996365	0.995529	0.994241	0.999562	0.994562	0.999144	0.00429351			52.958	0.991727	0.990928	0.995809	1.00362	0.996988	0.997452	0.997788	0.998076	0.997723	0.995205	0.996532	0.00355155			52.958	0.993516	0.994081	0.996171	0.995381	0.993204	0.993127	0.999612	0.992117	0.99537	0.998926	0.995151	0.00249896			52.958	0.993801	0.998425	0.993621	0.991644
57.957	1.00397	1.00335	1.00907	1.00196	1.00619	1.00241	1.00302	1.0093	0.99587	1.00811	1.00432	0.00406317			57.957	1.00352	1.00403	1.00075	1.00402	1.0062	1.00606	1.00625	1.00567	1.00417	1.0002	1.00409	0.00216232			57.957	0.998062	0.99803	0.998521	0.997052	0.996817	0.995791	0.997612	0.995751	0.994113	0.991162	0.996291	0.00224416			57.957	0.998533	0.996216	0.990184	0.995964
62.955	1.00253	1.00193	1.00338	1.00281	1.00447	1.00804	1.00497	1.00255	0.99063	1.0093	1.00306	0.00500836			62.955	1.00584	1.00528	1.00351	1.00219	1.00427	1.00504	1.00694	1.00419	0.998832	1.00006	1.00362	0.00256249			62.955	0.990221	0.993445	0.991363	0.999378	0.991499	0.996719	0.993956	0.995667	0.994416	0.993471	0.994013	0.00273547			62.955	0.990725	0.998527	0.983186	1.00814
67.962	1.0078	0.990774	1.00203	1.00994	1.00667	0.999787	0.998213	0.999557	0.999594	0.992851	1.00072	0.00617305			67.962	0.998101	0.997124	1.00189	0.999787	0.994613	1.00013	1.00601	1.0038	0.99962	1.00029	1.00014	0.00325221			67.962	0.996275	0.997593	0.992032	0.996905	0.997517	0.998721	0.996904	0.991105	0.993382	0.995358	0.995579	0.00256377			67.962	1.00137	0.993049	1.00629	1.00933
72.967	1.0049	0.99532	0.99058	1.00549	0.997061	0.988919	0.99712	0.990004	0.999178	0.99964	0.996821	0.00581332			72.967	0.998755	0.993825	0.992123	1.00498	0.998083	0.997386	0.997349	0.995124	0.998005	0.98007	0.99557	0.00643515			72.967	0.992633	0.998989	0.995522	0.990993	0.993365	0.995857	0.993335	0.998491	0.991862	0.990905	0.994195	0.0029126			72.967	0.994202	0.999295	1.00914	0.998893
77.967	1.00825	0.995658	0.990358	1.00204	0.993896	0.986252	0.991394	0.990714	0.992419	0.998693	0.994967	0.00646715			77.967	0.999871	0.997273	0.997243	1.00576	0.999298	0.99407	0.991472	1.00346	1.00132	0.993036	0.99828	0.00458478			77.967	0.999257	0.993028	0.993016	0.995005	0.990224	0.99512	0.999859	0.998766	0.991282	0.99126	0.994682	0.00354906			77.967	1.00169	0.995243	0.995446	0.99686
82.966	1.62325	1.55595	1.60315	1.57482	1.57831	1.49927	1.57549	1.63187	1.53573	1.57596	1.57538	0.0394499			82.966	2.71649	2.69203	2.83053	2.70705	2.66366	2.84764	2.62384	2.87765	2.74915	2.87671	2.75848	0.0927057			82.966	1.31304	1.27351	1.33364	1.29437	1.35125	1.29851	1.34358	1.33732	1.28502	1.31272	1.3143	0.0264548			82.966	1.54269	1.63568	1.65051	1.69865
87.957	1.50675	1.42086	1.47786	1.41307	1.42015	1.44468	1.3901	1.48533	1.3813	1.39659	1.43367	0.0432936			87.957	2.17916	1.97789	2.3562	2.23206	2.13421	1.94938	2.23818	1.97307	2.26992	2.22524	2.15353	0.141116			87.957	1.24915	1.19635	1.2663	1.23433	1.27222	1.2533	1.27666	1.22071	1.20099	1.1706	1.23406	0.0359469			87.957	1.24419	1.3064	1.30046	1.18233
92.969	1.38757	1.3155	1.39016	1.37823	1.37884	1.34562	1.28847	1.3627	1.28947	1.25098	1.33875	0.0494565			92.969	1.82162	1.84439	2.14404	1.81627	2.03093	1.7448	2.02395	1.72978	1.82865	2.06368	1.90481	0.146445			92.969	1.18971	1.16329	1.20678	1.17005	1.22984	1.19509	1.20454	1.16868	1.17656	1.1318	1.18363	0.0275582			92.969	1.18274	1.2943	1.25863	1.16717
97.968	1.18379	1.25747	1.22351	1.30882	1.34646	1.28301	1.25892	1.31394	1.23016	1.17072	1.25768	0.0570124			97.968	1.64081	1.6044	1.88248	1.58743	1.7256	1.63349	1.81796	1.70275	1.69151	1.85982	1.71462	0.105983			97.968	1.12305	1.10083	1.17038	1.14829	1.18608	1.1631	1.15168	1.07022	1.1344	1.11235	1.13604	0.0351417			97.968	1.11533	1.15222	1.19453	1.13261
102.956	1.15988	1.16073	1.1723	1.24435	1.30952	1.22214	1.20017	1.2702	1.19644	1.13253	1.20683	0.0551736			102.956	1.41217	1.55829	1.68513	1.45427	1.58104	1.5359	1.6788	1.58199	1.55247	1.72056	1.57606	0.09864			102.956	1.06205	1.06799	1.14877	1.13351	1.12754	1.13365	1.11573	1.04919	1.1117	1.08082	1.1031	0.0351114			102.956	1.08329	1.14163	1.14998	1.1313
107.961	1.12452	1.12737	1.1432	1.19489	1.25122	1.16619	1.18382	1.23073	1.18028	1.07779	1.168	0.0519425			107.961	1.39271	1.48758	1.52137	1.39684	1.50468	1.41387	1.44962	1.47647	1.49003	1.63147	1.47646	0.0708205			107.961	1.05707	1.04577	1.09204	1.08663	1.08337	1.08655	1.07746	1.03909	1.08614	1.0644	1.07185	0.0189689			107.961	1.07396	1.12104	1.11474	1.12803
112.955	1.12304	1.08995	1.09	1.17562	1.14813	1.14584	1.11813	1.21546	1.12133	1.05784	1.12853	0.0454818			112.955	1.33941	1.32106	1.48101	1.29014	1.40461	1.4147	1.32017	1.38816	1.35667	1.52747	1.38434	0.0752483			112.955	1.04759	1.03705	1.07758	1.06429	1.0604	1.06406	1.0517	1.01037	1.06566	1.05158	1.05303	0.0187789			112.955	1.07338	1.12115	1.07862	1.11753
117.964	1.10484	1.04953	1.07832	1.12749	1.0743	1.10271	1.10974	1.17959	1.10573	1.04017	1.09724	0.0400441			117.964	1.31894	1.21233	1.37571	1.2032	1.30933	1.39766	1.19651	1.33204	1.22358	1.3956	1.29649	0.0812169			117.964	1.0251	1.02781	1.05311	1.04121	1.05532	1.05986	1.05365	1.01043	1.05648	1.04996	1.04329	0.0166548			117.964	1.07126	1.09537	1.05698	1.10575
122.969	1.1054	1.02805	1.0692	1.10783	1.05941	1.10572	1.07127	1.13919	1.07297	1.03882	1.07979	0.0343924			122.969	1.27716	1.2089	1.35214	1.14237	1.2666	1.30585	1.13088	1.3021	1.20943	1.36352	1.25589	0.0809148			122.969	1.01013	0.994469	1.03798	1.02165	1.03277	1.0439	1.04273	0.996641	1.03566	1.03842	1.02543	0.0187413			122.969	1.05373	1.06626	1.03875	1.07494
127.963	1.10067	1.01962	1.05229	1.07541	1.03779	1.07417	1.05602	1.07488	1.0617	1.02909	1.05816	0.0245802			127.963	1.25069	1.16594	1.26002	1.07381	1.17442	1.25299	1.08247	1.21779	1.1861	1.23313	1.18974	0.0675641			127.963	1.02	0.994398	1.02397	1.01174	1.02568	1.03446	1.0308	0.99562	1.01749	1.02454	1.01787	0.0136356			127.963	1.03293	1.06085	1.02495	1.0181
132.957	1.07269	1.00135	1.03018	1.0525	0.996051	1.06849	1.03981	1.05869	1.05981	1.01907	1.03986	0.0273615			132.957	1.22936	1.0506	1.2468	1.06219	1.13328	1.20988	1.05689	1.18289	1.14463	1.14628	1.14628	0.0720957			132.957	0.996258	0.997376	1.0147	1.00352	1.01329	1.03276	1.02169	0.995853	0.993936	1.01208	1.00815	0.0129351			132.957	1.02119	1.03946	1.01919	1.01723
137.958	1.07076	1.00838	1.0299	1.03986	0.993398	1.05463	1.028	1.04743	1.05072	1.01861	1.03417	0.0232504			137.958	1.16939	1.05641	1.17659	1.0397	1.0871	1.14074	1.03502	1.15701	1.1269	1.09535	1.10842	0.0532833			137.958	0.990114	0.990612	1.01059	1.00604	1.0055	1.02285	1.02227	0.990078	0.999059	1.01822	1.00553	0.0129441			137.958	1.02667	1.02049	1.01131	1.00978
142.968	1.06929	1.00046	1.01561	1.02515	0.995963	1.03555	1.01381	1.02008	1.02744	0.999597	1.02029	0.0215649			142.968	1.14684	1.03045	1.11582	1.02086	1.05053	1.09605	1.02665	1.09522	1.0893	1.0652	1.07369	0.0419177			142.968	0.991737	0.999073	0.995888	1.00222	1.00504	1.01194	1.01216	0.997539	0.990262	1.00543	1.00113	0.00763263			142.968	1.00442	1.02005	1.00422	1.01743
147.962	1.05957	1.00613	1.00181	1.01571	0.99096	1.01836	1.00583	1.01503	1.01512	0.994206	1.01227	0.0190646			147.962	1.11191	1.03779	1.0832	1.01297	1.04952	1.0681	1.01169	1.03729	1.05585	1.06415	1.05325	0.0308063			147.962	0.99884	0.990671	0.995319	1.00887	0.993636	1.01074	1.0188	0.993798	0.99546	0.997761	1.00039	0.00919329			147.962	0.991592	1.00644	1.00215	0.994561
152.96	1.04766	1.00832	1.00791	1.01268	1.00589	0.994948	0.991164	1.00858	1.00812	0.991813	1.00771	0.0160382			152.96	1.09737	1.02605	1.0457	0.997727	1.03888	1.0501	0.993948	1.00086	1.02055	1.0586	1.03298	0.0321312			152.96	0.992883	0.994949	0.997723	0.99963	0.999907	0.996826	0.997996	0.999145	0.998672	0.994002	0.997173	0.00245296			152.96	0.991566	1.00587	1.00944	0.999407
157.96	1.04626	1.00562	1.00312	1.00314	0.999427	0.997375	0.990421	0.993192	0.998907	0.994217	1.00317	0.0158841			157.96	1.09269	1.01543	1.03061	0.993893	1.02595	1.04132	0.993335	0.990828	1.01524	1.04775	1.0247	0.0311317			157.96	0.998209	0.999474	0.995399	0.992624	0.992639	0.99132	0.991995	0.991246	0.99972	0.995241	0.994787	0.00333733			157.96	1.00511	0.999359	0.994708	0.998354
162.968	1.03031	1.00971	1.0042	1.00503	0.990731	0.998482	0.997793	1.00104	0.992951	0.992825	1.00231	0.0115381			162.968	1.08166	0.997943	1.02333	1.00204	1.01544	1.01214	0.995273	1.00556	0.996472	1.02791	1.01578	0.0257374			162.968	0.991886	0.995561	0.99823	0.9958	0.99834	0.997376	0.99793	0.993775	0.991738	0.998455	0.995909	0.00263068			162.968	1.00957	0.991048	0.992861	0.993157
167.958	1.02981	1.00341	1.00457	1.00641	0.99311	0.994669	0.992666	1.00413	0.998446	0.998012	1.00252	0.0108098			167.958	1.08556	0.990597	1.01269	0.998225	1.00546	0.991166	0.999636	1.00239	1.01303	1.00141	1.01002	0.0275995			167.958	0.990524	0.998659	0.992615	0.999616	0.997768	0.990437	0.998377	0.992044	0.993332	0.993132	0.99465	0.00356048			167.958	1.00378	0.995876	0.992229	0.99203
172.967	1.01231	1.00442	1.00169	1.00988	0.99019	0.992797	0.996973	1.00003	0.997013	0.998494	1.00038	0.00698061			172.967	1.07226	0.994566	1.01995	0.998099	0.997745	0.995196	0.998637	1.00292	1.01641	0.994787	1.00906	0.0239613			172.967	0.995852	0.996515	0.991544	0.993043	0.996463	0.995246	0.991567	0.999749	0.999982	0.994538	0.99545	0.0029504			172.967	1.00724	0.994275	0.993143	0.993748
177.96	1.018	1.00066	1.00087	1.00055	0.991861	0.996432	0.996304	1.00742	0.994413	0.99109	0.99976	0.00805085			177.96	1.07529	0.999985	0.999443	0.995902	1.00612	0.99166	0.994585	0.994071	1.00462	0.997797	1.00595	0.0247879			177.96	0.996816	0.997286	0.996325	0.996219	0.996881	0.999687	0.994657	0.999399	0.996775	0.994481	0.996853	0.0016944			177.96	1.0051	0.994951	0.991278	0.99193
182.955	1.00233	1.00241	0.995129	1.0036	1.00163	0.996496	0.996844	1.00922	1.00012	0.994187	1.0002	0.00460908			182.955	1.06512	0.991897	0.996371	0.991084	1.00637	0.993042	0.99979	0.999635	1.00508	0.9962	1.00446	0.0219318			182.955	0.99802	0.995359	1.00799	0.998534	0.991727	0.994483	0.99236	0.993814	0.997799	0.997596	0.996769	0.00463387			182.955	1.00446	0.994565	0.994866	0.996186
187.956	1.00143	1.00825	1.00218	1.00045	0.994563	0.994576	0.99068	1.00427	0.992029	0.994278	0.99827	0.0058261			187.956	1.03524	0.990511	1.00252	0.993486	0.99469	0.996609	0.99585	1.00668	1.00869	0.9959	1.00202	0.0130547			187.956	0.999694	0.998903	1.00241	0.99062	0.997623	0.996384	0.9947	0.997631	0.991773	0.991521	0.996126	0.00390221			187.956	1.0029	0.995574	0.993694	0.997832
192.966	1.00769	1.00121	0.990587	1.00928	0.992457	0.994105	0.994382	1.00596	0.996645	0.99484	0.998716	0.00679483			192.966	1.02848	0.999674	1.00086	0.99747	0.991135	0.992437	0.993816	1.00348	1.0026	1.00034	1.00103	0.0105461			192.966	0.994984	0.998858	0.999856	0.994438	0.991933	0.992148	0.99815	0.997208	0.990694	0.990222	0.994849	0.0035318			192.966	1.00218	0.998475	0.998225	0.991577
197.961	1.00771	1.00785	0.996394	1.00585	1.00522	0.995527	0.996308	1.00594	0.991895	0.99569	1.00084	0.0061607			197.961	0.994727	0.991196	1.00318	0.998404	0.996898	0.992244	0.99904	1.00408	1.00437	1.00632	0.999045	0.00532487			197.961	0.994846	0.999252	0.996034	0.995149	0.991098	0.994486	0.991029	0.992839	0.99241	0.996567	0.994371	0.00258909			197.961	1.00711	0.998115	0.991103	0.994592
202.955	1.00211	1.00236	0.9985	1.00377	0.999375	0.99207	0.991392	1.00696	0.997283	0.99299	0.99868	0.00528469			202.955	0.991963	0.994651	1.00048	0.999034	1.0074	0.995759	0.993925	0.997016	1.00811	1.00534	0.999368	0.00580407			202.955	0.998651	0.996542	0.998414	0.995753	0.994903	0.99598	0.998961	0.999593	0.998769	0.996834	0.99744	0.00162337			202.955	0.99369	0.990413	0.994413	0.994208
207.965	1.00024	1.00454	0.999924	1.00621	0.997871	0.996842	1.0042	1.00197	0.993786	0.99978	1.00054	0.00381524			207.965	0.992437	0.997116	1.00226	0.9935	1.0066	0.992563	0.998229	0.998	1.00349	1.00603	0.999022	0.00535171			207.965	0.998569	0.990766	0.998215	0.993946	0.991732	0.992412	0.997978	0.990761	0.991296	0.998479	0.994415	0.00347583			207.965	0.995215	0.991546	0.991717	0.991319
212.955	1.00317	1.00759	0.994053	1.00498	0.994934	0.994293	0.997459	1.0091	0.991163	0.990462	0.99872	0.00689599			212.955	0.99648	0.997948	1.00311	0.991499	0.992585	0.995211	0.993371	0.998836	1.00202	1.00559	0.997665	0.00474458			212.955	0.999	0.992994	0.996432	0.996708	0.990035	0.990164	0.993653	0.996004	0.999199	0.993133	0.994732	0.00327028			212.955	0.990141	0.998584	0.990943	0.992105
217.956	1.00018	1.00295	0.992286	1.00432	0.991356	0.99168	0.993293	1.00645	0.993355	0.999956	0.997582	0.00580321			217.956	1.0007	0.999532	1.00723	0.995736	0.993057	0.995673	0.996807	0.996418	0.999975	1.00245	0.998758	0.00410634			217.956	0.995558	0.999466	0.995047	0.990452	0.993085	0.995795	0.994792	0.99665	0.993031	0.994016	0.994789	0.00241313			217.956	0.997198	0.990524	0.994366	0.998395
222.959	1.00344	1.00122	0.99051	1.00497	0.998029	0.996936	0.993359	1.00063	0.990921	0.998326	0.997833	0.00498964			222.959	1.0028	0.995148	1.00253	0.995193	0.99863	0.997227	0.99929	0.995639	0.998772	1.00137	0.998659	0.00289346			222.959	0.997512	0.991811	0.997797	0.990833	0.997394	0.998385	0.992492	0.998443	0.998488	0.999469	0.996262	0.00321804			222.959	0.990257	0.992191	0.999842	0.991632
227.961	1.00039	0.992249	0.998742	1.00534	0.991417	0.990215	0.998257	1.00611	0.998696	0.997104	0.997852	0.00541697			227.961	0.99706	0.997949	1.0079	0.990485	1.0069	0.995075	0.998048	0.990316	0.99832	0.991623	0.997368	0.00613727			227.961	0.998976	0.998561	0.992765	0.991036	1.00071	0.99028	1.00099	0.998497	0.99976	1.00356	0.997513	0.00453211			227.961	0.998173	0.999579	0.99936	0.992836
232.957	1.00246	0.997615	0.993032	1.00417	0.990095	0.99732	0.994838	1.00264	0.995311	0.998235	0.997572	0.00450597			232.957	1.00505	1.00564	1.00766	0.990864	0.997767	0.994831	0.999279	0.99611	0.990456	0.99023	0.997788	0.00653482			232.957	1.00224	0.990548	0.99908	0.994908	1.00033	0.994549	1.00097	1.00639	1.00033	1.00207	0.999143	0.00459286			232.957	0.993229	0.995355	0.991008	0.992975
237.97	1.00706	0.997515	0.993865	1.00529	0.999364	0.992529	0.995142	1.00909	0.995078	0.996506	0.999144	0.00589891			237.97	1.00328	0.997059	1.00576	0.990271	0.99802	0.995232	1.0027	0.999096	1.00292	0.997665	0.9992	0.00458933			237.97	1.00968	1.00004	0.997709	0.998054	1.0037	1.00463	1.00907	1.00875	1.00158	1.00143	1.00346	0.00448859			237.97	0.997612	0.999067	0.995383	0.999712
242.963	1.00416	0.990551	0.987052	1.00429	0.990419	0.995746	0.995749	1.00374	0.995392	0.997553	0.996465	0.0061176			242.963	1.00108	0.991694	1.00573	0.991374	0.998731	0.992266	1.00389	0.991713	0.995441	0.996033	0.996795	0.00533727			242.963	1.00345	0.997196	1.0027	0.995567	1.0073	1.00537	1.006	1.00666	1.00455	1.00846	1.00373	0.0042513			242.963	0.998734	0.997458	0.997684	0.991593
247.96	1.00812	0.995742	0.997303	1.00626	0.991748	0.992719	0.99339	1.0097	0.992637	0.993125	0.998076	0.00710283			247.96	1.00415	0.99827	1.00456	0.991188	0.994801	0.996488	1.00768	0.997087	0.998869	0.991598	0.998469	0.00551698			247.96	0.994984	0.998858	0.999856	0.994438	0.991933	0.992148	0.99815	0.997208	0.990694	0.990222	0.994849	0.0035318			247.96	0.990997	0.993368	0.99154	0.995628
252.96	1.00301	0.99472	0.993101	1.0024	0.995306	0.997221	0.997153	1.0004	0.994325	0.994853	0.997249	0.00351785			252.96	1.00396	1.00591	1.00235	0.99623	0.99891	0.996411	1.00181	0.991478	0.997863	0.997468	0.999238	0.00428692			252.96	0.994846	0.999252	0.996034	0.995149	0.991098	0.994486	0.991029	0.992839	0.99241	0.996567	0.994371	0.00258909			252.96	0.99628	0.993643	0.9914	0.994041
257.957	1.00043	1.00176	0.998643	1.00184	0.992111	0.993741	0.99137	1.0054	0.995766	0.994493	0.997555	0.00473736			257.957	1.00882	1.00323	1.00852	0.999075	0.998087	0.997951	1.00411	0.998274	1.00121	0.992974	1.00122	0.00500224			257.957	0.998651	0.996542	0.998414	0.995753	0.994903	0.99598	0.998961	0.999593	0.998769	0.996834	0.99744	0.00162337			257.957	0.990894	0.997154	0.992229	0.996397
262.969	1.0013	1.00856	0.990625	1.00979	0.999926	0.990835	0.990556	1.00477	0.994846	0.994568	0.998577	0.00738172			262.969	1.00141	1.00009	1.00012	0.994728	1.00601	0.995891	1.00486	0.990301	0.999584	0.990702	0.99837	0.00538116			262.969	0.998569	0.990766	0.998215	0.993946	0.991732	0.992412	0.997978	0.990761	0.991296	0.998479	0.994415	0.00347583			262.969	0.996192	0.999708	0.993622	0.997297
267.961	1.0018	1.00778	0.990109	1.00983	0.991868	0.996797	0.991263	1.00204	0.993709	0.996685	0.998188	0.00693477			267.961	1.00693	1.00927	1.00503	0.996604	1.00436	0.993758	1.0075	0.992895	1.0022	0.995753	1.00143	0.00612784			267.961	0.999	0.992994	0.996432	0.996708	0.990035	0.990164	0.993653	0.996004	0.999199	0.993133	0.994732	0.00327028			267.961	0.99762	0.993577	0.995396	0.998679
272.955	0.997166	1.00905	0.988945	1.00756	0.997914	0.990005	0.992	1.00249	0.992582	0.997214	0.997493	0.00702169			272.955	1.00886	1.00037	1.00628	0.994097	1.00458	0.996643	1.0043	0.995724	0.994033	0.998519	1.00034	0.0053594			272.955	0.995558	0.999466	0.995047	0.990452	0.993085	0.995795	0.994792	0.99665	0.993031	0.994016	0.994789	0.00241313			272.955	0.993534	1.00056	0.998606	0.990242
277.958	1.00181	1.00779	0.995829	1.00101	0.991918	0.990781	0.994806	1.00948	0.994527	0.996897	0.998485	0.00637873			277.958	1.00685	1.00248	1.00053	1.0015	1.00059	0.998692	1.00104	0.997508	0.995779	0.993185	0.999815	0.0037841			277.958	0.997512	0.991811	0.997797	0.990833	0.997394	0.998385	0.992492	0.998443	0.998488	0.999469	0.996262	0.00321804			277.958	0.998442	1.0054	0.996415	0.997133
282.965	1.00511	1.0014	0.997731	1.00656	0.994161	0.990958	0.994533	1.00038	0.996888	0.991537	0.997926	0.00537932			282.965	1.00615	1.00847	1.00117	0.999928	1.00306	0.999361	1.00758	0.992175	0.997194	0.993419	1.00085	0.0056099			282.965	0.998976	0.998561	0.992765	0.991036	1.00071	0.99028	1.00099	0.998497	0.99976	1.00356	0.997513	0.00453211			282.965	1.00465	1.0075	1.00264	1.00108
287.967	0.998592	1.00089	0.999306	1.00803	0.991761	0.996678	0.989812	1.00258	0.99254	0.995761	0.997594	0.00550557			287.967	1.00946	1.00273	1.0078	1.00375	1.00192	0.991821	1.00284	0.995281	0.997374	0.993618	1.00066	0.00592618			287.967	1.00224	0.990548	0.99908	0.994908	1.00033	0.994549	1.00097	1.00639	1.00033	1.00207	0.999143	0.00459286			287.967	1.00586	1.00508	1.00723	1.00522
292.963	1.00021	1.00516	1.00765	1.00054	0.99322	0.998759	0.995666	1.00697	0.999839	0.992816	1.00008	0.00529094			292.963	1.00615	1.00523	1.00672	1.00639	1.00145	1.00292	1.00314	0.992433	0.994814	0.990181	1.00094	0.00617614			292.963	1.00968	1.00004	0.997709	0.998054	1.0037	1.00463	1.00907	1.00875	1.00158	1.00143	1.00346	0.00448859			292.963	1.00471	1.0082	1.00779	1.0009
297.959	1.00399	1.00514	1.00084	1.00297	0.992523	0.998143	0.990888	1.00646	0.992785	0.996446	0.999018	0.00568682			297.959	1.00201	1.00247	1.00402	1.00376	1.00452	1.00981	1.00177	0.997328	0.999872	0.990022	1.00156	0.00519253			297.959	1.00345	0.997196	1.0027	0.995567	1.0073	1.00537	1.006	1.00666	1.00455	1.00846	1.00373	0.0042513			297.959	1.00268	1.00838	1.00793	1.00876
302.956	1.00812	0.995742	0.997303	1.00626	0.991102	0.994798	0.990436	0.999424	0.994942	0.998491	0.997663	0.00579176			302.956	1.0036	1.00134	1.001	0.999075	0.998087	0.997951	0.992108	0.999378	0.998523	0.996285	0.998734	0.00311085			302.956	0.998651	0.996542	0.998414	0.995753	0.994903	0.99598	0.998961	0.999593	0.998769	0.996834	0.99744	0.00162337			302.956	1.00755	1.00897	1.00221	1.00178
307.968	1.00301	0.99472	0.993101	1.0024	0.990527	0.994882	0.997642	0.995296	0.996669	0.992473	0.996073	0.00404771			307.968	1.00455	1.00023	0.998735	0.994728	1.00601	0.995891	0.991005	0.994462	0.999106	0.997322	0.998205	0.00460085			307.968	0.998569	0.990766	0.998215	0.993946	0.991732	0.992412	0.997978	0.990761	0.991296	0.998479	0.994415	0.00347583			307.968	0.996192	0.999708	0.993622	0.997297
312.964	1.00043	1.00176	0.998643	1.00184	0.996932	0.99457	0.99689	0.997516	0.991732	0.994904	0.997521	0.00326806			312.964	0.997035	0.994316	0.999027	0.996604	1.00436	0.993758	0.993246	0.990575	0.99559	0.99965	0.996417	0.00390448			312.964	0.999	0.992994	0.996432	0.996708	0.990035	0.990164	0.993653	0.996004	0.999199	0.993133	0.994732	0.00327028			312.964	0.99762	0.993577	0.995396	0.998679
317.968	1.0013	1.00856	0.990625	1.00979	0.998899	0.998003	0.997063	0.99896	0.993139	0.998805	0.999514	0.00596035			317.968	0.990502	0.995235	0.993596	0.994097	1.00458	0.996643	0.996425	0.998613	0.994676	0.990656	0.995502	0.00406904			317.968	0.995558	0.999466	0.995047	0.990452	0.993085	0.995795	0.994792	0.99665	0.993031	0.994016	0.994789	0.00241313			317.968	0.993534	1.00056	0.998606	0.990242
322.968	1.0018	1.00778	0.990109	1.00983	0.992259	0.991544	1.00281	0.995693	0.992652	0.99033	0.99748	0.00745426			322.968	0.987742	0.992024	0.999054	1.0015	1.00059	0.998692	0.996093	0.993508	0.991363	0.997168	0.995774	0.00447859			322.968	0.997512	0.991811	0.997797	0.990833	0.997394	0.998385	0.992492	0.998443	0.998488	0.999469	0.996262	0.00321804			322.968	0.998442	1.0054	0.996415	0.997133
327.964	0.997166	1.00905	0.988945	1.00756	0.990101	0.990227	1.00239	0.991384	0.99766	0.993254	0.996774	0.00737675			327.964	0.992606	0.995788	0.996675	0.999928	1.00306	0.999361	0.992411	0.995121	0.99715	0.999124	0.997122	0.00334522			327.964	0.998976	0.998561	0.992765	0.991036	1.00071	0.99028	1.00099	0.998497	0.99976	1.00356	0.997513	0.00453211			327.964	1.00465	1.0075	1.00264	1.00108
332.956	1.00181	1.00779	0.995829	1.00101	0.991981	0.99523	1.00034	0.99118	0.991053	0.996915	0.997313	0.00542341			332.956	0.995631	0.99229	0.996429	1.00375	1.00192	0.991821	0.9996	0.990949	0.992874	0.99109	0.995635	0.00468652			332.956	1.00224	0.990548	0.99908	0.994908	1.00033	0.994549	1.00097	1.00639	1.00033	1.00207	0.999143	0.00459286			332.956	1.00586	1.00508	1.00723	1.00522
337.962	1.00511	1.0014	0.997731	1.00656	0.994902	0.990196	0.999683	0.990116	0.997291	0.991654	0.997464	0.00585804			337.962	0.99706	0.995463	0.996579	1.00639	1.00145	1.00292	0.995415	0.990012	0.991404	0.990556	0.996725	0.00546716			337.962	1.00968	1.00004	0.997709	0.998054	1.0037	1.00463	1.00907	1.00875	1.00158	1.00143	1.00346	0.00448859			337.962	1.00471	1.0082	1.00779	1.0009
342.965	0.998592	1.00089	0.999306	1.00803	0.995765	0.990247	0.992116	0.997569	0.999108	0.997111	0.997873	0.0048615			342.965	1.00232	1.00139	0.995733	1.0015	1.00059	0.998692	0.994902	0.997909	0.99875	0.993725	0.998552	0.0029851			342.965	1.00345	0.997196	1.0027	0.995567	1.0073	1.00537	1.006	1.00666	1.00455	1.00846	1.00373	0.0042513			342.965	1.00268	1.00838	1.00793	1.00876
347.963	1.00021	1.00516	1.00765	1.00054	0.992885	0.993447	0.995615	0.999224	0.994155	0.991274	0.998016	0.00547508			347.963	1.00356	1.00583	0.991244	0.999928	1.00306	0.999361	0.990574	0.995879	0.997682	0.999295	0.998641	0.00501518			347.963	0.994984	0.998858	0.999856	0.994438	0.991933	0.992148	0.99815	0.997208	0.990694	0.990222	0.994849	0.0035318			347.963	1.00755	1.00897	1.00221	1.00178
352.96	1.00399	1.00514	1.00084	1.00297	0.999281	0.993217	0.991035	0.995767	0.99425	0.997178	0.998367	0.0048426			352.96	0.994571	0.990773	0.999359	1.00375	1.00192	0.991821	0.998469	0.992898	0.996501	0.99973	0.996979	0.00439074			352.96	0.994846	0.999252	0.996034	0.995149	0.991098	0.994486	0.991029	0.992839	0.99241	0.996567	0.994371	0.00258909			352.96	0.996192	0.999708	0.993622	0.997297
357.968	1.00812	0.995742	0.997303	1.00626	0.993535	0.992112	0.994402	0.998945	0.999342	0.997067	0.998284	0.00523535			357.968	0.998905	0.99352	0.996369	1.00639	1.00145	1.00292	0.9993	0.994203	0.991111	0.992756	0.997692	0.00494623			357.968	0.998651	0.996542	0.998414	0.995753	0.994903	0.99598	0.998961	0.999593	0.998769	0.996834	0.99744	0.00162337			357.968	0.99762	0.993577	0.995396	0.998679
362.966	1.00301	0.99472	0.993101	1.0024	0.99473	0.997092	0.999253	0.990202	0.991306	0.993246	0.995907	0.00443171			362.966	0.995211	0.992648	0.99896	1.00376	1.00452	1.00981	0.991236	0.993559	0.99187	0.99814	0.997971	0.00628533			362.966	0.998569	0.990766	0.998215	0.993946	0.991732	0.992412	0.997978	0.990761	0.991296	0.998479	0.994415	0.00347583			362.966	0.993534	1.00056	0.998606	0.990242
367.965	1.00043	1.00176	0.998643	1.00184	0.990167	0.99601	0.995437	0.990725	0.992489	0.998766	0.996626	0.00437249			367.965	0.997685	0.991728	0.99117	0.999075	0.998087	0.997951	0.997285	0.992366	0.996044	0.999889	0.996128	0.00319471			367.965	0.999	0.992994	0.996432	0.996708	0.990035	0.990164	0.993653	0.996004	0.999199	0.993133	0.994732	0.00327028			367.965	0.998442	1.0054	0.996415	0.997133
372.957	1.0013	1.00856	0.990625	1.00979	0.992109	0.997396	1.00397	0.998862	0.998895	0.993349	0.999485	0.00656218			372.957	0.995527	0.991074	0.996478	0.994728	1.00601	0.995891	0.991868	0.997361	0.992407	0.995287	0.995663	0.00418698			372.957	0.995558	0.999466	0.995047	0.990452	0.993085	0.995795	0.994792	0.99665	0.993031	0.994016	0.994789	0.00241313			372.957	1.00465	1.0075	1.00264	1.00108
377.954	1.0018	1.00778	0.990109	1.00983	0.994029	0.997635	1.00021	0.991284	0.993902	0.996909	0.998349	0.00662468			377.954	0.997044	0.995729	0.993355	0.996604	1.00436	0.993758	0.994385	0.997618	0.992057	0.993423	0.995834	0.00350654			377.954	0.999	0.992994	0.996432	0.996708	0.990035	0.990164	0.993653	0.996004	0.999199	0.993133	0.994732	0.00327028			377.954	1.00586	1.00508	1.00723	1.00522
382.966	0.997166	1.00905	0.988945	1.00756	0.993873	1.00156	1.00448	0.993916	0.992657	0.991478	0.998068	0.00711508			382.966	0.990086	0.997886	0.996935	0.994097	1.00458	0.996643	0.999949	0.998994	0.992509	0.995609	0.996728	0.00406317			382.966	0.995558	0.999466	0.995047	0.990452	0.993085	0.995795	0.994792	0.99665	0.993031	0.994016	0.994789	0.00241313			382.966	1.00471	1.0082	1.00779	1.0009
387.959	1.00181	1.00779	0.995829	1.00101	0.998111	0.992313	0.994752	0.994298	0.992906	0.991071	0.996989	0.00521188			387.959	0.99909	0.993994	0.998292	1.0015	1.00059	0.998692	0.99215	0.994163	0.994844	0.992245	0.996556	0.00346375			387.959	0.997512	0.991811	0.997797	0.990833	0.997394	0.998385	0.992492	0.998443	0.998488	0.999469	0.996262	0.00321804			387.959	1.00268	1.00838	1.00793	1.00876
392.954	1.00511	1.0014	0.997731	1.00656	0.990959	0.991492	0.999252	0.990788	0.993451	0.995513	0.997226	0.00579125			392.954	0.992937	0.990041	0.994627	0.999075	0.998087	0.997951	0.991387	0.990556	0.99773	1.00562	0.995801	0.00483567			392.954	0.998976	0.998561	0.992765	0.991036	1.00071	0.99028	1.00099	0.998497	0.99976	1.00356	0.997513	0.00453211			392.954	1.00755	1.00897	1.00221	1.00178
397.959	0.998592	1.00089	0.999306	1.00803	0.997532	0.990962	0.990883	0.999017	0.99952	0.999436	0.998416	0.00488785			397.959	1.0016	0.993765	0.992807	0.994728	1.00601	0.995891	0.996273	0.995421	0.994942	1.00204	0.997348	0.00432409			397.959	1.00224	0.990548	0.99908	0.994908	1.00033	0.994549	1.00097	1.00639	1.00033	1.00207	0.999143	0.00459286			397.959	1.00755	1.00897	1.00221	1.00178
402.977	1.00021	1.00516	1.00765	1.00054	0.99243	0.9918	0.991173	0.999017	1.00152	1.00191	0.99914	0.00565152			402.977	1.00273	0.999364	0.998204	0.996604	1.00436	0.993758	0.999435	0.993687	1.00723	1.00506	1.00004	0.00469846			402.977	1.00968	1.00004	0.997709	0.998054	1.0037	1.00463	1.00907	1.00875	1.00158	1.00143	1.00346	0.00448859			402.977	1.00755	1.00897	1.00221	1.00178
[truncated: 14 more columns]
