# Supplementary material for: PINK1 and Parkin regulate IP3R-mediated ER calcium release
Source: Nat Commun. 2023 Aug 25;14:5202. doi: 10.1038/s41467-023-40929-z (PMC10457342; doi:10.1038/s41467-023-40929-z)
Supplement: Supplementary file 3 — Source Data [file 41467_2023_40929_MOESM3_ESM.zip › Supplementary Figure 6.xlsx]

## Sheet: Supplementary Fig. 6a
<Line graph>
mef2>+															PINK1B9, mef2>+															CISDKO, mef2>+															PINK1B9, CISDKO, mef2>+
Time	1	2	3	4	5	6	7	8	9	10	mean	SD			Time	1	2	3	4	5	6	7	8	9	10	mean	SD			Time	1	2	3	4	5	6	7	8	9	10	mean	SD			Time	1	2	3	4
0.915	0.983497	0.980674	0.994241	0.989142	1.02562	1.00335	1.00975	1.00649	1.01799	1.00865	1.00194	0.0147659			0.915	0.982057	1.01447	1.03083	1.01877	0.995147	0.982417	1.01068	0.990267	1.00167	1.01596	1.00423	0.0165141			0.915	1.01603	1.01496	1.01553	1.01847	1.01683	1.01648	1.01438	1.02167	1.01119	1.0142	1.01597	0.0027788			0.915	1.01203	1.01094	1.00851	1.00863
5.929	0.983497	0.980674	0.994241	0.989142	1.02562	1.00335	1.00975	1.00649	1.01799	1.00865	1.00194	0.0147659			5.929	0.988673	1.0116	1.026	1.02137	0.999493	0.982915	1.00089	0.99637	1.00693	1.01666	1.00509	0.0140163			5.929	1.01694	1.01511	1.01835	1.01833	1.01765	1.01685	1.01343	1.02194	1.01144	1.01527	1.01653	0.00291451			5.929	1.01013	1.00706	1.0031	1.00802
10.925	0.983497	0.980674	0.994241	0.989142	1.02562	1.00335	1.00975	1.00649	1.01799	1.00865	1.00194	0.0147659			10.925	0.997131	1.00855	1.04397	1.01697	0.99403	0.997987	1.00822	0.997794	1.00183	1.01974	1.00862	0.0151469			10.925	1.01216	1.00881	1.01487	1.01175	1.0138	1.01392	1.00804	1.01415	1.00528	1.01068	1.01135	0.00313457			10.925	1.01022	1.00553	1.00516	1.00654
15.923	0.983497	0.980674	0.994241	0.989142	1.02562	1.00335	1.00975	1.00649	1.01799	1.00865	1.00194	0.0147659			15.923	0.997291	1.01296	1.04365	1.01595	0.998142	1.00015	1.01323	0.995553	1.00642	1.01981	1.01032	0.0145415			15.923	1.00651	1.00656	1.00819	1.00553	1.00522	1.00891	1.00348	1.00808	1.0062	1.00361	1.00623	0.00184281			15.923	1.00546	1.00385	0.999804	0.995025
20.92	1.01535	1.01572	1.00389	1.01363	1.02051	0.996629	1.00807	1.0019	1.0127	1.00524	1.00936	0.00742621			20.92	0.995151	0.99612	1.02703	0.999636	0.993654	0.993551	1.00977	0.997706	1.00573	1.02529	1.00436	0.0126229			20.92	1.00464	1.00359	1.00746	1.00842	1.00619	1.00534	1.00341	1.00752	1.00231	1.00283	1.00517	0.00215808			20.92	1.00662	1.00705	1.00379	1.00144
25.915	0.99078	0.989435	0.990991	0.991781	1.02955	1.0278	1.01326	1.01681	1.02223	1.01656	1.00892	0.0164062			25.915	0.987842	1.00996	1.0041	1.02382	0.993478	0.989926	0.991683	0.990825	1.00021	1.01546	1.00073	0.0123029			25.915	1.00116	0.998307	0.999391	1.00689	1.00196	0.999736	1.00314	1.00333	1.00011	1.00152	1.00155	0.00247271			25.915	1.00401	1.00259	1.00362	1.00659
30.924	1.00537	1.00623	0.994241	1.00196	1.01302	1.00338	1.00554	1.00225	1.00886	1.00062	1.00415	0.0050363			30.924	0.997801	1.00343	1.00727	1.01466	0.992168	0.998348	0.996871	0.998927	1.01732	1.00428	1.00311	0.00803526			30.924	1.0015	0.995806	0.998691	0.997348	0.998368	1.00462	1.00234	1.00276	1.00088	1.00036	1.00027	0.00270601			30.924	1.00638	1.00577	1.00526	1.00704
35.929	1.00407	1.00444	1.00389	1.00009	1.0082	1.00844	1.00355	1.00255	1.00679	1.00504	1.00471	0.00255966			35.929	1.00254	0.993313	1.00128	0.999396	1.00326	1.0066	0.997627	1.00187	1.00789	0.998303	1.00121	0.00430851			35.929	1.00125	0.999331	0.999868	0.996676	0.999895	1.0006	1.00308	1.00181	1.0015	1.00219	1.00062	0.00180854			35.929	1.00244	1.00343	1.00197	1.00252
40.919	1.0028	1.00278	0.990991	1.0028	1.00118	0.994329	1.00047	0.998647	0.998914	0.999026	0.999193	0.00388447			40.919	1.00258	1.00026	0.990915	1.01151	1.00514	1.01059	0.994683	1.00432	0.988333	0.998144	1.00065	0.00776537			40.919	0.994929	0.998731	0.996454	0.996373	0.996272	0.993475	0.997915	0.995087	0.994275	0.996202	0.995971	0.00159545			40.919	1.0001	1.00361	1.0016	1.00026
45.923	0.998125	1.00072	1.01255	1.00059	1.00613	1.0243	1.00625	1.0192	1.00779	1.00921	1.00849	0.00832081			45.923	1.00311	0.999134	0.988252	1.01118	1.00004	1.00624	0.992962	1.00614	0.994729	0.996992	0.999877	0.0069616			45.923	0.992822	0.994341	0.991583	0.993591	0.992913	0.99273	0.994105	0.990384	0.993826	0.994269	0.993056	0.00127336			45.923	1.00074	1.00702	1.00345	1.00474
50.925	1.01723	1.02204	1.01189	1.01724	0.993058	0.994105	0.993456	0.999255	0.988159	0.994618	1.00311	0.0125635			50.925	1.00649	0.995501	0.991988	0.995494	1.01607	1.00955	1.00214	1.00712	0.990406	0.999364	1.00141	0.0083281			50.925	0.993957	0.995637	0.994039	0.994967	0.993709	0.993367	0.993887	0.990603	0.999352	0.994987	0.994451	0.00219202			50.925	0.996454	1.00037	0.999887	1.00525
55.93	1.01002	1.00962	1.00768	1.00577	0.992314	0.955802	0.999286	0.996402	0.993299	0.991407	0.99616	0.0159254			55.93	1.01414	0.987308	0.974088	0.984117	1.00886	1.01782	0.997533	1.01794	0.99798	0.990432	0.999022	0.0152565			55.93	0.992505	0.994913	0.992295	0.991299	0.991125	0.99219	0.994353	0.989454	0.994173	0.994103	0.992641	0.00173766			55.93	0.99423	0.996549	0.995332	0.995705
60.92	1.03032	1.03309	0.998762	1.02532	0.990424	0.991867	0.990371	0.996503	0.993279	0.989638	1.00396	0.0179993			60.92	1.01593	0.990088	0.977319	0.976755	1.00123	1.01402	1.00237	1.02038	0.993855	0.995811	0.998776	0.0151514			60.92	0.988003	0.991657	0.987924	0.987727	0.988698	0.987754	0.987985	0.984878	0.991646	0.988058	0.988433	0.00197683			60.92	0.99454	0.997127	0.999658	1.00025
65.925	1.03477	1.03598	1.04647	1.02571	0.998028	0.996181	0.993033	0.995712	0.991035	0.991231	1.01081	0.0221024			65.925	1.01216	0.995934	0.966128	0.97699	1.00418	1.00805	0.997188	1.01762	0.994831	0.993455	0.996654	0.0156324			65.925	0.990247	0.992642	0.987862	0.985663	0.990243	0.989747	0.991022	0.985676	0.993304	0.991734	0.989814	0.00266382			65.925	0.991361	0.992717	0.999613	0.99378
70.916	1.04088	1.03619	1.01142	1.02661	0.998182	0.939766	0.99854	0.995146	0.991908	0.991468	1.00301	0.0289143			70.916	1.0031	0.986361	0.958923	0.967341	1.01319	0.998741	0.99605	1.01085	0.992181	0.993726	0.992047	0.0174055			70.916	0.987331	0.989602	0.987495	0.986975	0.987125	0.984287	0.989421	0.982643	0.994526	0.989978	0.987938	0.00326686			70.916	0.990483	0.991869	0.996864	0.99123
75.923	1.01892	1.03757	1.04673	0.999088	0.997345	0.966694	0.999544	0.993658	0.992868	0.990741	1.00432	0.0237132			75.923	0.993998	0.995003	0.968251	0.966045	1.00191	0.983095	0.988103	1.00631	0.999682	0.99034	0.989274	0.0134805			75.923	0.985316	0.987704	0.985562	0.98594	0.982521	0.984252	0.986232	0.980809	0.989152	0.986643	0.985413	0.00241822			75.923	0.988738	0.984383	0.988723	0.987155
80.929	1.05238	1.07296	1.03833	1.04192	0.993989	0.970317	0.955862	0.998967	0.991946	0.996564	1.01132	0.0379396			80.929	0.976172	0.98676	0.970409	0.962252	0.978486	0.959966	0.978465	0.991316	0.992327	0.994434	0.979059	0.0122603			80.929	0.982691	0.981041	0.978364	0.985497	0.974587	0.980531	0.982959	0.9786	0.98676	0.985864	0.981689	0.00384506			80.929	0.986064	0.980115	0.983659	0.985802
85.918	1.03051	1.08929	1.04696	1.05463	0.91547	0.942187	0.944523	0.942499	0.935466	0.930024	0.983156	0.0642821			85.918	0.949295	0.966763	0.952255	0.947463	0.944164	0.921121	0.955926	0.968236	0.915328	0.848654	0.936921	0.03542			85.918	0.976234	0.975187	0.971364	0.974382	0.962685	0.972437	0.975921	0.974516	0.982729	0.979003	0.974446	0.00524045			85.918	0.98251	0.980244	0.977502	0.989772
90.928	1.03897	1.01807	1.01373	1.02941	0.867852	0.882402	0.915769	0.864152	0.89545	0.873502	0.939931	0.0749747			90.928	0.922169	0.936963	0.947458	0.921418	0.912345	0.897259	0.937726	0.932304	0.903228	0.836495	0.914736	0.0317404			90.928	0.962327	0.958858	0.958488	0.958814	0.9463	0.957786	0.959875	0.962975	0.966832	0.966031	0.959829	0.00572155			90.928	0.974097	0.964961	0.966841	0.986211
95.923	1.02383	1.01646	1.03964	0.946665	0.841831	0.872123	0.897702	0.840629	0.87689	0.841442	0.919721	0.0805104			95.923	0.895276	0.873947	0.889535	0.87693	0.863768	0.879828	0.918426	0.892552	0.903945	0.830961	0.882517	0.0239972			95.923	0.951847	0.949308	0.947011	0.942037	0.932015	0.948978	0.949139	0.952146	0.953654	0.955969	0.94821	0.00685597			95.923	0.959677	0.954982	0.953647	0.979241
100.917	0.9968	1.01234	0.866744	0.880421	0.831341	0.870381	0.880607	0.831307	0.865275	0.81913	0.885434	0.066491			100.917	0.86704	0.853602	0.909295	0.849302	0.814603	0.844483	0.931665	0.856334	0.880251	0.829728	0.86363	0.0354034			100.917	0.936083	0.932227	0.93011	0.924745	0.913748	0.932637	0.930506	0.937552	0.937803	0.941548	0.931696	0.00791231			100.917	0.941796	0.93173	0.931968	0.95642
105.923	0.945586	0.968125	0.809396	0.823006	0.828935	0.897828	0.868619	0.840015	0.86373	0.817974	0.866321	0.0549702			105.923	0.845533	0.821695	0.875142	0.811768	0.761648	0.807303	0.931909	0.842891	0.862212	0.816146	0.837625	0.0460283			105.923	0.923853	0.915857	0.91589	0.911686	0.896288	0.920255	0.921329	0.924912	0.927288	0.928729	0.918609	0.00952305			105.923	0.925568	0.915731	0.916582	0.935378
110.915	0.927192	0.954668	0.786302	0.814605	0.793923	0.83789	0.834982	0.790762	0.825727	0.777643	0.834369	0.0602142			110.915	0.818836	0.820029	0.89618	0.795958	0.707745	0.764295	0.926645	0.819346	0.84383	0.811694	0.820456	0.0615498			110.915	0.910653	0.898541	0.902491	0.90909	0.880201	0.914963	0.907134	0.910865	0.911849	0.911977	0.905776	0.0102169			110.915	0.912933	0.89809	0.902416	0.922822
115.925	0.884191	0.914611	0.765135	0.803292	0.78262	0.829833	0.821605	0.778456	0.814143	0.764615	0.81585	0.0500145			115.925	0.800162	0.797549	0.889702	0.757584	0.661614	0.733597	0.920257	0.80917	0.822212	0.799716	0.799156	0.0733665			115.925	0.901175	0.883386	0.890162	0.907952	0.873004	0.906107	0.892149	0.903697	0.904191	0.904278	0.89661	0.0115459			115.925	0.900247	0.879325	0.890494	0.908479
120.925	0.871771	0.904845	0.699233	0.806671	0.774872	0.830846	0.810793	0.774826	0.805803	0.756192	0.803585	0.0582136			120.925	0.7845	0.793902	0.878573	0.770471	0.633028	0.708111	0.912639	0.802369	0.802823	0.790372	0.787679	0.0781182			120.925	0.896596	0.870163	0.883538	0.89788	0.866816	0.902586	0.883643	0.903702	0.899615	0.901247	0.890579	0.0136647			120.925	0.886627	0.865511	0.879786	0.884579
125.919	0.83876	0.873275	0.736487	0.785908	0.772853	0.835123	0.802103	0.772895	0.800387	0.747607	0.79654	0.0427385			125.919	0.775042	0.772844	0.862699	0.752787	0.60842	0.697416	0.898331	0.798094	0.79966	0.779464	0.774476	0.0805029			125.919	0.88095	0.835528	0.85984	0.887972	0.866561	0.879708	0.858623	0.888097	0.868876	0.906029	0.873218	0.0197012			125.919	0.868977	0.844756	0.863923	0.851577
130.925	0.818605	0.855004	0.697336	0.774549	0.745631	0.786235	0.780639	0.737743	0.771695	0.713548	0.768099	0.0472035			130.925	0.762692	0.763612	0.835306	0.734164	0.581405	0.681439	0.886965	0.792299	0.783409	0.771833	0.759312	0.0831821			130.925	0.873118	0.83146	0.857814	0.848334	0.863335	0.877425	0.851485	0.878211	0.875283	0.899243	0.865571	0.0191765			130.925	0.852323	0.825993	0.845834	0.829678
135.919	0.768963	0.808074	0.719266	0.723651	0.739144	0.78407	0.773434	0.731665	0.765975	0.708731	0.752297	0.0323875			135.919	0.749293	0.754744	0.819708	0.722901	0.557471	0.662482	0.872639	0.785942	0.770578	0.755419	0.745118	0.0862103			135.919	0.858548	0.823096	0.836819	0.841833	0.856564	0.859092	0.837705	0.851395	0.860834	0.886502	0.851239	0.0174821			135.919	0.840271	0.806128	0.827473	0.806061
140.93	0.748864	0.813065	0.685835	0.705477	0.725993	0.755931	0.763521	0.709584	0.751811	0.708171	0.736825	0.0373019			140.93	0.743426	0.730652	0.752429	0.712047	0.549577	0.659305	0.860964	0.782253	0.767324	0.751624	0.73096	0.0818465			140.93	0.846653	0.808464	0.829755	0.833222	0.849363	0.843712	0.82878	0.834668	0.845543	0.882861	0.840302	0.0191843			140.93	0.828547	0.78952	0.812408	0.790597
145.928	0.710788	0.76337	0.705223	0.651012	0.719228	0.756211	0.756392	0.705303	0.750799	0.72912	0.724745	0.0343226			145.928	0.722382	0.782117	0.766397	0.743181	0.521824	0.642182	0.840324	0.768702	0.72604	0.740387	0.725354	0.0874953			145.928	0.835391	0.804305	0.823673	0.824751	0.843818	0.843573	0.818541	0.824177	0.834709	0.866401	0.831934	0.0170198			145.928	0.821033	0.778266	0.797705	0.772984
150.92	0.716972	0.780205	0.665325	0.684899	0.71472	0.768125	0.755521	0.682589	0.750546	0.717021	0.723592	0.0389777			150.92	0.706175	0.792188	0.755281	0.764736	0.478082	0.597404	0.820827	0.768371	0.734464	0.704896	0.712242	0.102493			150.92	0.833046	0.796629	0.816415	0.814155	0.836221	0.859768	0.814866	0.813916	0.830982	0.868266	0.828426	0.0221399			150.92	0.814922	0.769725	0.792555	0.764211
155.922	0.718068	0.786517	0.730772	0.703404	0.701216	0.735446	0.754962	0.655758	0.737735	0.704744	0.722862	0.0353174			155.922	0.697341	0.768761	0.718775	0.723176	0.470512	0.591926	0.81518	0.756724	0.717506	0.738687	0.699859	0.0990266			155.922	0.84667	0.790614	0.810866	0.791953	0.830588	0.839955	0.812654	0.801449	0.849909	0.856788	0.823145	0.0247259			155.922	0.808473	0.764113	0.781567	0.757841
160.918	0.708099	0.74413	0.639364	0.650619	0.717626	0.752492	0.765179	0.673102	0.754619	0.71878	0.712401	0.0446769			160.918	0.697303	0.757338	0.712279	0.715228	0.469837	0.59625	0.811619	0.760338	0.702917	0.730106	0.695322	0.0967311			160.918	0.818879	0.783974	0.804772	0.790054	0.825769	0.830921	0.791474	0.795255	0.828723	0.841384	0.811121	0.0204159			160.918	0.803577	0.756625	0.774293	0.747023
165.923	0.737434	0.739773	0.722581	0.692527	0.711463	0.721644	0.766992	0.651066	0.749636	0.705804	0.719892	0.0326118			165.923	0.692039	0.742091	0.692524	0.699873	0.463283	0.59404	0.807842	0.753559	0.69667	0.711813	0.685373	0.0952559			165.923	0.817382	0.778604	0.801687	0.785762	0.820683	0.817257	0.797382	0.789428	0.820696	0.852332	0.808121	0.0219016			165.923	0.796006	0.749765	0.768877	0.737269
170.927	0.72797	0.726107	0.762558	0.679121	0.714358	0.653638	0.761799	0.572448	0.756027	0.698607	0.705263	0.0588043			170.927	0.686183	0.721602	0.679786	0.682922	0.449648	0.591728	0.79619	0.749621	0.690074	0.697011	0.674477	0.0949061			170.927	0.80445	0.773295	0.792873	0.777713	0.811572	0.810691	0.78729	0.782463	0.811689	0.837523	0.798956	0.0198087			170.927	0.790587	0.741019	0.758752	0.725496
175.927	0.720841	0.729632	0.744864	0.667642	0.711513	0.60723	0.737961	0.605047	0.752004	0.701674	0.697841	0.0539843			175.927	0.679582	0.707519	0.659444	0.669275	0.444977	0.585045	0.784866	0.743778	0.684272	0.689863	0.664862	0.0933546			175.927	0.80113	0.773495	0.787824	0.762201	0.818685	0.806687	0.784204	0.777671	0.84552	0.831122	0.798854	0.0267712			175.927	0.784048	0.736741	0.751144	0.719214
180.926	0.704032	0.727458	0.714157	0.673056	0.692823	0.66185	0.756669	0.638437	0.754591	0.699653	0.702273	0.0382006			180.926	0.673536	0.691665	0.640933	0.659544	0.439058	0.580404	0.776466	0.738511	0.678101	0.680538	0.655876	0.0925012			180.926	0.800509	0.766823	0.785688	0.767696	0.809063	0.786306	0.783774	0.77747	0.811025	0.826278	0.791463	0.0196447			180.926	0.782364	0.731674	0.749644	0.725053
185.918	0.671086	0.694968	0.761611	0.681807	0.674896	0.634636	0.750047	0.637857	0.738482	0.699426	0.694482	0.0440127			185.918	0.667288	0.651067	0.585596	0.63916	0.43283	0.575745	0.767414	0.734201	0.66772	0.668108	0.638913	0.0928143			185.918	0.786757	0.759322	0.776657	0.759289	0.795084	0.79775	0.769121	0.7634	0.803519	0.805414	0.781631	0.018325			185.918	0.7783	0.725776	0.743596	0.714508
190.924	0.685806	0.716698	0.701111	0.684272	0.683486	0.666531	0.737558	0.647293	0.737756	0.688289	0.69488	0.0290802			190.924	0.658157	0.654489	0.59877	0.636733	0.420057	0.566965	0.754205	0.727346	0.657054	0.694778	0.636855	0.0941771			190.924	0.783268	0.750665	0.772562	0.742596	0.788365	0.795679	0.77044	0.762626	0.790182	0.830961	0.778734	0.0252088			190.924	0.772599	0.721014	0.738226	0.70526
195.923	0.657703	0.687527	0.708032	0.671536	0.674477	0.661636	0.736272	0.644543	0.719622	0.692606	0.685395	0.0291365			195.923	0.652834	0.652308	0.593333	0.637434	0.414379	0.562036	0.744455	0.722123	0.651844	0.662577	0.629332	0.0922863			195.923	0.783846	0.736297	0.765044	0.728575	0.781233	0.788194	0.777583	0.767132	0.795665	0.824096	0.774767	0.0277869			195.923	0.767235	0.707987	0.7266	0.686715
200.93	0.654744	0.685044	0.737076	0.63145	0.664484	0.675299	0.73764	0.650568	0.701093	0.67518	0.681258	0.0352481			200.93	0.649428	0.644937	0.589419	0.633217	0.408001	0.560675	0.738025	0.72073	0.642659	0.642394	0.622949	0.0919331			200.93	0.784244	0.730433	0.756019	0.719101	0.773381	0.785204	0.766651	0.76467	0.784937	0.813015	0.767765	0.027609			200.93	0.767167	0.677307	0.713414	0.699992
205.92	0.665453	0.695309	0.734048	0.653523	0.641309	0.646006	0.728825	0.633947	0.710711	0.680046	0.678918	0.0367529			205.92	0.643834	0.63673	0.569621	0.6303	0.399543	0.551533	0.732263	0.718696	0.632147	0.634093	0.614876	0.0938134			205.92	0.776354	0.726452	0.751312	0.712016	0.76542	0.781385	0.758308	0.754301	0.776094	0.802417	0.760406	0.0265612			205.92	0.76204	0.675771	0.706816	0.692962
210.924	0.658979	0.693942	0.649941	0.668721	0.661556	0.647216	0.72887	0.636676	0.700853	0.662297	0.670905	0.0284181			210.924	0.640409	0.629362	0.572476	0.626054	0.402477	0.550799	0.722739	0.715617	0.625541	0.615708	0.610118	0.0904771			210.924	0.770693	0.728731	0.748218	0.714162	0.76083	0.787003	0.752536	0.744806	0.773812	0.793716	0.757451	0.0249689			210.924	0.755147	0.670113	0.701389	0.684751
215.925	0.620376	0.657532	0.692051	0.64415	0.653742	0.613072	0.718065	0.614561	0.689729	0.644388	0.654767	0.0355683			215.925	0.637445	0.621811	0.56134	0.624174	0.400813	0.546721	0.714422	0.713306	0.620674	0.60291	0.604362	0.0898438			215.925	0.764713	0.723293	0.744566	0.706468	0.752921	0.776725	0.749729	0.734937	0.767266	0.781457	0.750208	0.0237843			215.925	0.749349	0.658667	0.692529	0.677436
220.915	0.63573	0.667447	0.740162	0.648949	0.646896	0.581668	0.704697	0.595747	0.664243	0.657494	0.654303	0.0463396			220.915	0.645752	0.611272	0.554184	0.619956	0.394257	0.541462	0.701486	0.74419	0.61459	0.594141	0.602129	0.0953162			220.915	0.756483	0.715645	0.738443	0.701875	0.747462	0.770153	0.742769	0.72759	0.763986	0.774683	0.743909	0.0237412			220.915	0.744637	0.661471	0.68946	0.676139
225.924	0.653433	0.688491	0.697356	0.621087	0.648773	0.609291	0.70694	0.61708	0.685606	0.647605	0.657566	0.0353672			225.924	0.635582	0.597263	0.532239	0.615982	0.379808	0.543048	0.692965	0.726502	0.611763	0.582999	0.591815	0.0955983			225.924	0.750781	0.712634	0.737099	0.695435	0.74401	0.763581	0.738884	0.723594	0.755307	0.765077	0.73864	0.0224767			225.924	0.743988	0.65286	0.688248	0.677914
230.916	0.632377	0.669029	0.720231	0.650473	0.658982	0.59701	0.699778	0.607102	0.677496	0.635022	0.65475	0.0388254			230.916	0.632485	0.593944	0.53677	0.616491	0.387841	0.53786	0.68962	0.720229	0.608953	0.57118	0.589537	0.0922181			230.916	0.746188	0.708557	0.730868	0.687234	0.737357	0.756353	0.736581	0.718021	0.753833	0.757103	0.733209	0.0228194			230.916	0.741707	0.65463	0.682868	0.671592
235.926	0.640534	0.677975	0.684044	0.653978	0.658811	0.566389	0.693519	0.594769	0.669199	0.607585	0.64468	0.0420905			235.926	0.627063	0.603514	0.53221	0.66909	0.379811	0.535295	0.682108	0.712946	0.603168	0.562196	0.59074	0.0959536			235.926	0.742834	0.70292	0.729871	0.678324	0.736078	0.755311	0.732351	0.715953	0.747296	0.752941	0.729388	0.0241996			235.926	0.741336	0.651669	0.682664	0.673122
240.92	0.625238	0.6607	0.70211	0.647989	0.664971	0.512195	0.677167	0.563046	0.672043	0.634651	0.636011	0.0574699			240.92	0.619069	0.590738	0.523723	0.645711	0.372346	0.525013	0.67438	0.705692	0.59405	0.555468	0.580619	0.0947347			240.92	0.742037	0.698092	0.729435	0.669598	0.73369	0.751373	0.732576	0.715378	0.747334	0.748548	0.726806	0.0259167			240.92	0.739076	0.652096	0.68035	0.675941
245.93	0.631997	0.665862	0.706545	0.644815	0.660288	0.563687	0.687982	0.59778	0.67495	0.622315	0.645622	0.0431053			245.93	0.615557	0.592445	0.523126	0.637533	0.368317	0.519418	0.666735	0.70304	0.589345	0.539298	0.575481	0.0946604			245.93	0.742639	0.694677	0.727777	0.665771	0.732304	0.752523	0.731537	0.708812	0.749847	0.74794	0.725383	0.027897			245.93	0.738339	0.651353	0.678643	0.681275
250.921	0.634438	0.667859	0.699029	0.632743	0.662221	0.548502	0.683209	0.589186	0.671017	0.616581	0.640478	0.0461484			250.921	0.611457	0.575609	0.503503	0.630092	0.369372	0.517868	0.663397	0.698035	0.579227	0.539283	0.568784	0.0936199			250.921	0.740374	0.689937	0.730092	0.659366	0.731183	0.74655	0.727121	0.709716	0.750544	0.74562	0.72305	0.0290209			250.921	0.740928	0.652393	0.676061	0.682049
255.924	0.631093	0.666728	0.694035	0.639571	0.69364	0.535461	0.677165	0.583434	0.677776	0.624382	0.642328	0.0513344			255.924	0.619244	0.553515	0.487621	0.614175	0.353806	0.512852	0.644656	0.725841	0.574371	0.528651	0.561473	0.101271			255.924	0.7426	0.695598	0.726166	0.660609	0.726766	0.746875	0.729797	0.710091	0.753492	0.743916	0.723591	0.0282813			255.924	0.74132	0.651629	0.672713	0.679072
260.914	0.628719	0.662229	0.74398	0.635808	0.684518	0.549236	0.677495	0.591978	0.671057	0.613201	0.645822	0.0544941			260.914	0.621325	0.525731	0.46767	0.608532	0.359559	0.522245	0.671123	0.717817	0.562317	0.51375	0.557007	0.10367			260.914	0.742352	0.698733	0.722754	0.662469	0.724827	0.744992	0.729077	0.709301	0.754795	0.744288	0.723359	0.0274911			260.914	0.744032	0.653589	0.676656	0.680379
265.925	0.640447	0.686265	0.721675	0.635024	0.67918	0.550124	0.68692	0.591281	0.668651	0.598448	0.645802	0.0529516			265.925	0.612314	0.530921	0.469302	0.604873	0.352771	0.517046	0.665896	0.703666	0.554087	0.505303	0.551618	0.101538			265.925	0.739789	0.694543	0.724749	0.667216	0.723748	0.742339	0.727166	0.711435	0.754954	0.741044	0.722698	0.0259871			265.925	0.746822	0.661553	0.679575	0.68787
270.924	0.636776	0.674883	0.699909	0.630557	0.681906	0.56633	0.68815	0.603149	0.699333	0.598457	0.647945	0.0475865			270.924	0.58301	0.570248	0.485923	0.635359	0.326166	0.477282	0.636252	0.680982	0.5238	0.488021	0.540704	0.10357			270.924	0.74098	0.695837	0.72559	0.678421	0.721187	0.741643	0.727653	0.712245	0.751449	0.736935	0.723194	0.0224757			270.924	0.749864	0.662053	0.679222	0.68727
275.918	0.62996	0.664129	0.698111	0.64174	0.686462	0.590738	0.69613	0.616805	0.686411	0.582726	0.649321	0.0433364			275.918	0.595484	0.554484	0.503359	0.626288	0.344871	0.495987	0.638297	0.688613	0.540565	0.478076	0.546602	0.0984525			275.918	0.741784	0.695107	0.726365	0.678028	0.72112	0.74502	0.727967	0.715447	0.755938	0.738052	0.724483	0.0236274			275.918	0.752903	0.659262	0.68023	0.690057
280.925	0.629886	0.663662	0.682574	0.629721	0.697414	0.571481	0.693994	0.602149	0.680586	0.585996	0.643746	0.0463597			280.925	0.589027	0.545936	0.484245	0.622562	0.337844	0.493564	0.628209	0.683885	0.529047	0.473312	0.538763	0.09912			280.925	0.742387	0.692825	0.728725	0.677052	0.720295	0.745504	0.728846	0.717266	0.756068	0.735871	0.724484	0.0241484			280.925	0.758974	0.669355	0.682642	0.7004
285.926	0.624524	0.657202	0.700283	0.635765	0.695489	0.573135	0.690649	0.598869	0.68264	0.630353	0.648891	0.0436083			285.926	0.587073	0.526908	0.455836	0.604674	0.346832	0.498315	0.615051	0.679571	0.524795	0.464801	0.530386	0.0959048			285.926	0.741631	0.694657	0.729894	0.684968	0.722368	0.743742	0.728014	0.717702	0.757433	0.735775	0.725618	0.0221322			285.926	0.759913	0.673794	0.6886	0.699618
290.922	0.634613	0.666859	0.665475	0.654347	0.713659	0.645123	0.707704	0.64536	0.685521	0.621681	0.664034	0.03037			290.922	0.589429	0.519047	0.443963	0.593106	0.373789	0.510955	0.613347	0.673118	0.527859	0.462159	0.530677	0.0893389			290.922	0.743022	0.693612	0.731655	0.682255	0.721308	0.745631	0.728758	0.719673	0.755508	0.735679	0.72571	0.0228593			290.922	0.757199	0.672213	0.684755	0.69686
295.915	0.619918	0.651508	0.675859	0.657502	0.713079	0.616242	0.700025	0.627701	0.696661	0.619584	0.657808	0.036883			295.915	0.590673	0.514177	0.433838	0.586637	0.392013	0.520342	0.613296	0.662457	0.54587	0.453464	0.531277	0.0856975			295.915	0.745565	0.695254	0.737177	0.684712	0.722996	0.750061	0.734017	0.726273	0.757036	0.736899	0.728999	0.0230991			295.915	0.755778	0.667422	0.685806	0.700182
300.917	0.625892	0.659119	0.712857	0.662808	0.731206	0.607081	0.695884	0.620878	0.692149	0.624307	0.663218	0.0432804			300.917	0.587762	0.505715	0.418679	0.577923	0.401296	0.524152	0.61497	0.651453	0.550292	0.449911	0.528215	0.0843136			300.917	0.751752	0.696465	0.733828	0.682839	0.721369	0.755903	0.73993	0.729311	0.760466	0.738736	0.73106	0.0251094			300.917	0.755664	0.670705	0.6845	0.696182
305.923	0.643992	0.676448	0.701935	0.670517	0.70575	0.607979	0.696516	0.625471	0.71022	0.628335	0.666716	0.0377043			305.923	0.589429	0.505752	0.417901	0.57513	0.406036	0.531061	0.61897	0.645974	0.559235	0.442502	0.529199	0.0843015			305.923	0.754396	0.698022	0.737974	0.68506	0.723097	0.760582	0.743975	0.734202	0.7667	0.744948	0.734896	0.0263048			305.923	0.760542	0.676331	0.685003	0.697996
310.924	0.642956	0.674363	0.705301	0.691231	0.719344	0.610801	0.697581	0.629041	0.708815	0.640718	0.672015	0.0382223			310.924	0.591856	0.506398	0.407966	0.573042	0.411623	0.53891	0.626525	0.641346	0.562984	0.435904	0.529655	0.0862016			310.924	0.758009	0.700495	0.740709	0.68359	0.722836	0.765972	0.748125	0.735413	0.770778	0.747604	0.737353	0.0280056			310.924	0.766357	0.681343	0.693278	0.707331
315.927	0.645698	0.6779	0.711015	0.667789	0.72944	0.631468	0.704978	0.64448	0.72761	0.634316	0.677469	0.0383942			315.927	0.594084	0.507784	0.415213	0.570818	0.422531	0.548282	0.633922	0.636138	0.566283	0.433559	0.532861	0.0842792			315.927	0.759585	0.707101	0.744004	0.692946	0.724557	0.768345	0.752433	0.737791	0.774322	0.75088	0.741196	0.0262032			315.927	0.772045	0.689377	0.701043	0.710688
320.918	0.651099	0.681954	0.746209	0.687632	0.713	0.618029	0.702074	0.635428	0.698303	0.655377	0.67891	0.0388926			320.918	0.599735	0.512628	0.419064	0.571522	0.437076	0.560947	0.6395	0.63525	0.569308	0.42952	0.537455	0.0836272			320.918	0.761408	0.707148	0.743458	0.694034	0.726546	0.768838	0.754486	0.740434	0.775371	0.752319	0.742404	0.0263104			320.918	0.774573	0.694305	0.702688	0.717222
325.928	0.671384	0.702296	0.678316	0.704292	0.717826	0.654446	0.712695	0.662057	0.712988	0.654035	0.687033	0.0256184			325.928	0.597657	0.510501	0.407371	0.571923	0.430464	0.559728	0.640402	0.631974	0.569759	0.426336	0.534612	0.0864394			325.928	0.764581	0.709521	0.744314	0.695147	0.728458	0.774301	0.75739	0.74293	0.778275	0.754851	0.744977	0.0271257			325.928	0.774806	0.698683	0.706022	0.714653
330.919	0.642613	0.67197	0.709629	0.692025	0.72891	0.647957	0.712645	0.658996	0.722762	0.676343	0.686385	0.031349			330.919	0.599684	0.512519	0.412793	0.57082	0.435995	0.565138	0.645144	0.62974	0.56716	0.425876	0.536487	0.0854042			330.919	0.766075	0.709851	0.748578	0.693487	0.728946	0.774162	0.758772	0.748504	0.777434	0.75786	0.746367	0.0275978			330.919	0.783112	0.707808	0.717324	0.737839
335.926	0.660269	0.68786	0.746054	0.695514	0.728316	0.687406	0.724107	0.687021	0.703384	0.641165	0.69611	0.0314443			335.926	0.598589	0.511996	0.409504	0.571106	0.433336	0.565762	0.646524	0.627556	0.562385	0.425753	0.535251	0.0860206			335.926	0.768852	0.712515	0.74557	0.69626	0.730187	0.778357	0.763442	0.748609	0.77959	0.759333	0.748271	0.0278493			335.926	0.783694	0.709741	0.718223	0.73071
340.919	0.680203	0.710454	0.707173	0.713568	0.752161	0.617273	0.707332	0.64272	0.709191	0.658837	0.689891	0.0399903			340.919	0.59642	0.510183	0.403844	0.572476	0.430644	0.565627	0.644337	0.626121	0.557226	0.430791	0.533767	0.0859061			340.919	0.769031	0.712956	0.75049	0.696933	0.729694	0.775088	0.763922	0.749662	0.782486	0.760756	0.749102	0.0277877			340.919	0.786524	0.711461	0.720953	0.736003
345.92	0.664751	0.693244	0.697632	0.733127	0.726052	0.649656	0.715959	0.664441	0.721005	0.670427	0.693629	0.0298765			345.92	0.597173	0.51154	0.412	0.572867	0.428513	0.570505	0.644454	0.625224	0.554521	0.424318	0.534111	0.0858442			345.92	0.77062	0.714206	0.748253	0.695202	0.728988	0.779909	0.765606	0.749874	0.781524	0.763282	0.749746	0.0287932			345.92	0.789019	0.712229	0.722949	0.737591
350.92	0.667256	0.693628	0.742074	0.72306	0.734076	0.668548	0.721759	0.680206	0.72052	0.646674	0.69978	0.0328205			350.92	0.59574	0.507473	0.402906	0.569637	0.421592	0.571105	0.645374	0.624053	0.551188	0.423799	0.531287	0.0881055			350.92	0.770919	0.716925	0.755586	0.706182	0.733866	0.779614	0.765579	0.755408	0.782538	0.763218	0.752984	0.0258982			350.92	0.795801	0.724213	0.72967	0.743372
355.914	0.69012	0.716885	0.772315	0.728536	0.752271	0.62393	0.710272	0.650754	0.744584	0.652942	0.704261	0.0488725			355.914	0.599395	0.512968	0.412473	0.575153	0.426301	0.5763	0.647936	0.626705	0.555114	0.421312	0.535366	0.0877313			355.914	0.778423	0.71916	0.751296	0.702996	0.73399	0.789761	0.773184	0.756411	0.782546	0.764843	0.755261	0.0286524			355.914	0.794384	0.718318	0.729248	0.749018
360.914	0.709396	0.738967	0.73548	0.745249	0.744907	0.631905	0.715211	0.660576	0.715585	0.665992	0.706327	0.0399324			360.914	0.60235	0.518529	0.414558	0.576712	0.438556	0.579429	0.649611	0.626397	0.556279	0.423986	0.538641	0.0859343			360.914	0.777387	0.719389	0.755013	0.705341	0.734612	0.782695	0.773177	0.755827	0.792799	0.771304	0.756754	0.0286994			360.914	0.798149	0.725605	0.733252	0.749658
365.921	0.695368	0.724101	0.730273	0.750444	0.743906	0.651895	0.722913	0.677869	0.724132	0.664371	0.708527	0.0340663			365.921	0.60326	0.515991	0.409475	0.57777	0.431246	0.581731	0.651064	0.628464	0.557507	0.43379	0.53903	0.0871456			365.921	0.779379	0.718141	0.760869	0.704635	0.737563	0.786758	0.774243	0.760723	0.787404	0.773317	0.758303	0.0288985			365.921	0.79929	0.728557	0.736804	0.753109
370.927	0.696538	0.727428	0.7651	0.762852	0.760839	0.647695	0.723417	0.675694	0.743905	0.693451	0.719692	0.0403069			370.927	0.606997	0.523302	0.421639	0.580542	0.441357	0.586912	0.654341	0.630096	0.556828	0.434245	0.543626	0.0849042			370.927	0.783614	0.725765	0.76309	0.717692	0.740733	0.790701	0.781015	0.764874	0.78892	0.774893	0.76313	0.0263914			370.927	0.801274	0.734661	0.737527	0.754484
375.917	0.715835	0.746983	0.767406	0.729108	0.750593	0.698662	0.737836	0.710736	0.734928	0.657648	0.724974	0.0311522			375.917	0.609707	0.528957	0.425667	0.584969	0.445933	0.589368	0.657201	0.631051	0.559498	0.443908	0.547626	0.0832798			375.917	0.789151	0.724465	0.762466	0.715688	0.742325	0.798114	0.786107	0.764005	0.799829	0.777622	0.765977	0.0299712			375.917	0.802912	0.733997	0.742842	0.760796
380.923	0.71987	0.750422	0.791119	0.768211	0.754813	0.63276	0.721437	0.667139	0.733594	0.669066	0.720843	0.0502204			380.923	0.611716	0.532334	0.430187	0.58477	0.453408	0.593391	0.659049	0.630314	0.557998	0.444809	0.549798	0.0819001			380.923	0.78981	0.725441	0.763751	0.717394	0.744025	0.796584	0.78673	0.768712	0.803799	0.781503	0.767775	0.0299491			380.923	0.802657	0.736677	0.739698	0.754912
385.918	0.733998	0.765013	0.693336	0.772775	0.760967	0.649474	0.726658	0.679422	0.751876	0.692615	0.722613	0.0418451			385.918	0.614345	0.535064	0.427836	0.588565	0.452333	0.596011	0.658975	0.634628	0.564318	0.449181	0.552126	0.0828602			385.918	0.793771	0.732123	0.769492	0.728109	0.746196	0.803296	0.790103	0.771432	0.802555	0.784878	0.772196	0.0280263			385.918	0.809055	0.742959	0.749759	0.769865
390.926	0.695386	0.724275	0.7837	0.76845	0.764224	0.689599	0.739114	0.708829	0.741227	0.682921	0.729773	0.0353864			390.926	0.616593	0.535301	0.431773	0.589707	0.45436	0.599982	0.663353	0.635356	0.563915	0.452809	0.554315	0.0826225			390.926	0.796996	0.736255	0.772262	0.734283	0.749104	0.803827	0.795348	0.775908	0.805086	0.78788	0.775695	0.0271479			390.926	0.812278	0.749392	0.74879	0.766269
395.918	0.739002	0.769312	0.788735	0.78687	0.789434	0.666735	0.73453	0.695079	0.745511	0.682048	0.739726	0.0455576			395.918	0.622103	0.542111	0.437989	0.594855	0.459759	0.606988	0.667332	0.639331	0.569418	0.461766	0.560165	0.0817084			395.918	0.801223	0.736494	0.776686	0.732408	0.753632	0.808868	0.801058	0.778563	0.812985	0.790494	0.779241	0.0294122			395.918	0.814801	0.748874	0.750639	0.771645
400.928	0.744943	0.775105	0.758779	0.776912	0.787522	0.66014	0.734273	0.691877	0.752312	0.703941	0.73858	0.0413497			400.928	0.626301	0.545957	0.436341	0.599552	0.461741	0.612172	0.670786	0.643124	0.578486	0.467528	0.564199	0.0828153			400.928	0.804927	0.739488	0.776916	0.734256	0.75586	0.808854	0.805736	0.780332	0.816207	0.794325	0.78169	0.0296834			400.928	0.815913	0.750455	0.755069	0.765459
405.92	0.735781	0.76413	0.801475	0.79188	0.760699	0.701599	0.745672	0.719806	0.755369	0.691361	0.746777	0.0358337			405.92	0.631151	0.551056	0.436019	0.601447	0.466675	0.617671	0.674019	0.647571	0.581664	0.471452	0.567873	0.0834176			405.92	0.808173	0.743307	0.780623	0.74136	0.75909	0.812335	0.808446	0.786237	0.820601	0.800537	0.786071	0.0291853			405.92	0.821115	0.762212	0.760999	0.778843
410.926	0.757803	0.786229	0.7688	0.79434	0.769353	0.675114	0.740021	0.702519	0.781991	0.69618	0.747235	0.041996			410.926	0.637636	0.557662	0.447032	0.604581	0.474236	0.625981	0.680163	0.652239	0.588131	0.474927	0.574259	0.0826195			410.926	0.813546	0.746382	0.781999	0.74469	0.762117	0.820492	0.812564	0.787265	0.825584	0.803832	0.789847	0.0302859			410.926	0.822759	0.761442	0.763529	0.787356
415.915	0.747242	0.775259	0.799564	0.794515	0.764748	0.679008	0.74414	0.709826	0.780175	0.704933	0.749941	0.0407308			415.915	0.639578	0.558618	0.445842	0.606484	0.472207	0.627351	0.683253	0.65441	0.589941	0.48037	0.575805	0.08341			415.915	0.815373	0.750578	0.787618	0.75145	0.765793	0.821244	0.814829	0.791115	0.83108	0.807446	0.793653	0.0293031			415.915	0.826589	0.76532	0.768337	0.792032
420.921	0.763168	0.790075	0.791544	0.822237	0.791391	0.69459	0.748733	0.719026	0.750869	0.709093	0.758073	0.0414869			420.921	0.6444	0.562735	0.44869	0.612222	0.472441	0.632076	0.688521	0.660125	0.595165	0.488936	0.580531	0.084145			420.921	0.819875	0.753969	0.789838	0.753972	0.769848	0.824711	0.82052	0.795576	0.831248	0.809812	0.796937	0.0292024			420.921	0.827893	0.766422	0.769136	0.792923
425.916	0.762545	0.789452	0.788119	0.816541	0.784795	0.698777	0.751642	0.723652	0.759802	0.741885	0.761721	0.0348235			425.916	0.650134	0.571414	0.454992	0.615993	0.481965	0.636724	0.691621	0.664674	0.599349	0.498101	0.586497	0.082349			425.916	0.823739	0.757454	0.792631	0.759314	0.77359	0.824671	0.825497	0.797646	0.834266	0.815215	0.800402	0.0287695			425.916	0.832121	0.771523	0.776203	0.80218
430.928	0.764227	0.789446	0.852589	0.833506	0.789191	0.759492	0.767255	0.760762	0.75364	0.739842	0.780995	0.0362174			430.928	0.651568	0.574504	0.46063	0.619178	0.48422	0.639637	0.695453	0.664047	0.601945	0.506908	0.589809	0.0809127			430.928	0.82872	0.761505	0.795732	0.758919	0.777272	0.831016	0.829619	0.80294	0.842715	0.81964	0.804808	0.0304708			430.928	0.83452	0.776969	0.775163	0.799875
435.92	0.795845	0.821358	0.821911	0.833647	0.79989	0.753387	0.766839	0.757602	0.782384	0.705395	0.783826	0.0391579			435.92	0.656351	0.578593	0.46567	0.620024	0.497972	0.645365	0.696667	0.666714	0.604619	0.506406	0.593838	0.0794031			435.92	0.833629	0.763663	0.802364	0.763292	0.783325	0.839847	0.833405	0.808065	0.845447	0.82423	0.809727	0.0308357			435.92	0.837175	0.779516	0.783768	0.804833
440.926	0.786612	0.811015	0.859871	0.84101	0.790094	0.684712	0.749947	0.713385	0.775174	0.716041	0.772786	0.0569828			440.926	0.656685	0.580706	0.467473	0.621752	0.498523	0.644243	0.699908	0.666626	0.603937	0.515603	0.595546	0.0783423			440.926	0.839205	0.768945	0.805265	0.768776	0.784691	0.839029	0.841674	0.81059	0.851968	0.828233	0.813838	0.0310798			440.926	0.844337	0.790182	0.79289	0.820572
445.916	0.805802	0.829437	0.856152	0.841418	0.79025	0.700038	0.756393	0.727489	0.778909	0.708652	0.779454	0.0553609			445.916	0.657441	0.58406	0.46632	0.623217	0.498917	0.645435	0.701273	0.667147	0.602293	0.518875	0.596498	0.0785096			445.916	0.841626	0.772084	0.809153	0.776049	0.790125	0.844359	0.843934	0.814282	0.858632	0.83448	0.818472	0.0308818			445.916	0.847399	0.798924	0.798286	0.824561
450.925	0.805098	0.829011	0.857609	0.841806	0.80097	0.684113	0.753891	0.717797	0.790249	0.742819	0.782336	0.0562662			450.925	0.658442	0.586863	0.468375	0.6243	0.506802	0.647142	0.70196	0.666184	0.60144	0.524438	0.598595	0.0766522			450.925	0.846742	0.776889	0.812171	0.77907	0.79482	0.84822	0.847569	0.819034	0.860252	0.835875	0.822064	0.0304253			450.925	0.85171	0.797015	0.807359	0.833802
455.92	0.811181	0.833053	0.858129	0.83214	0.797349	0.747648	0.771821	0.760303	0.780101	0.734658	0.792638	0.0406486			455.92	0.658779	0.586271	0.46744	0.62564	0.504808	0.645437	0.701116	0.667645	0.601306	0.535986	0.599443	0.0759355			455.92	0.851222	0.785293	0.815845	0.788756	0.796709	0.851134	0.853253	0.819962	0.867809	0.842648	0.827263	0.0299286			455.92	0.855056	0.798976	0.808915	0.830215
460.926	0.813711	0.834611	0.860316	0.849929	0.822864	0.728229	0.767627	0.748043	0.780628	0.738897	0.794485	0.0480081			460.926	0.662325	0.591018	0.471433	0.630327	0.508085	0.651116	0.703558	0.670383	0.605521	0.535204	0.602897	0.0762296			460.926	0.853326	0.784677	0.818686	0.788445	0.801568	0.85732	0.85386	0.827796	0.872533	0.847677	0.830589	0.0310914			460.926	0.857774	0.808269	0.815092	0.834639
465.921	0.815554	0.836661	0.826958	0.849138	0.822905	0.735741	0.770383	0.750321	0.792759	0.752955	0.795338	0.0405168			465.921	0.66694	0.595163	0.476785	0.629965	0.517462	0.658968	0.708692	0.671729	0.605932	0.537733	0.606937	0.0754719			465.921	0.858913	0.790422	0.82325	0.794936	0.80596	0.860142	0.860114	0.829581	0.87246	0.848597	0.834438	0.0298565			465.921	0.862377	0.813244	0.823393	0.844655
470.914	0.802675	0.820029	0.863372	0.837246	0.812761	0.758217	0.778223	0.768208	0.788856	0.741417	0.7971	0.0375312			470.914	0.669759	0.60172	0.476622	0.63672	0.520617	0.659075	0.710304	0.674532	0.612164	0.572327	0.613384	0.0730873			470.914	0.864038	0.79568	0.825301	0.800962	0.808196	0.868422	0.866766	0.832087	0.879604	0.854412	0.839547	0.03101			470.914	0.867218	0.820805	0.832643	0.854911
475.925	0.822185	0.83931	0.859313	0.850411	0.828686	0.729882	0.772946	0.754199	0.815155	0.742608	0.801469	0.0473377			475.925	0.67311	0.606384	0.484965	0.638588	0.529203	0.662132	0.712438	0.676676	0.614589	0.57537	0.617345	0.070956			475.925	0.865546	0.795407	0.833196	0.800549	0.814914	0.867139	0.868557	0.839128	0.883272	0.858027	0.842573	0.0308349			475.925	0.868619	0.82469	0.834919	0.857651
480.916	0.821395	0.836312	0.819738	0.863623	0.815337	0.732586	0.774369	0.753772	0.816766	0.757597	0.799149	0.0419782			480.916	0.674804	0.606669	0.489421	0.639065	0.530589	0.666942	0.713523	0.676913	0.612579	0.585976	0.619648	0.0699131			480.916	0.873499	0.802919	0.835177	0.805741	0.817912	0.873641	0.877225	0.843072	0.885557	0.86157	0.847631	0.0310326			480.916	0.869844	0.825811	0.839634	0.86196
485.922	0.807096	0.821943	0.852725	0.848359	0.829532	0.76024	0.782175	0.770654	0.804956	0.753003	0.803068	0.0356237			485.922	0.68027	0.613802	0.492852	0.644894	0.540269	0.671709	0.719204	0.681432	0.621918	0.591704	0.625805	0.0695787			485.922	0.875894	0.808232	0.838698	0.808974	0.821664	0.876888	0.880009	0.844179	0.896942	0.868786	0.852027	0.0319751			485.922	0.876658	0.836711	0.848048	0.868212
490.928	0.824139	0.838123	0.880633	0.863059	0.839927	0.746073	0.780779	0.765374	0.821854	0.784918	0.814488	0.0437047			490.928	0.680913	0.614682	0.493929	0.646802	0.53445	0.672879	0.719398	0.681612	0.622683	0.595024	0.626237	0.0702249			490.928	0.879132	0.810014	0.841927	0.817374	0.826716	0.880833	0.883299	0.848902	0.893543	0.872054	0.855379	0.0303187			490.928	0.880445	0.842598	0.857562	0.878595
495.914	0.838542	0.850668	0.834346	0.861931	0.839605	0.804726	0.796411	0.801396	0.806416	0.787131	0.822117	0.0257954			495.914	0.684983	0.619003	0.496164	0.650176	0.54534	0.676143	0.726852	0.684215	0.62277	0.602691	0.630834	0.0698175			495.914	0.883165	0.818289	0.848239	0.822884	0.830764	0.883391	0.885843	0.852366	0.902016	0.874241	0.86012	0.0296055			495.914	0.884377	0.848386	0.864464	0.88339
500.919	0.820238	0.828401	0.866812	0.88685	0.834145	0.809251	0.798574	0.803898	0.821683	0.773459	0.824331	0.0329076			500.919	0.689744	0.625387	0.508755	0.654958	0.546158	0.682313	0.727264	0.688001	0.631642	0.608789	0.636301	0.0679542			500.919	0.887279	0.820607	0.850128	0.826319	0.834458	0.887673	0.89117	0.854925	0.904913	0.879847	0.863732	0.0302125			500.919	0.886884	0.849113	0.871232	0.886109
505.914	0.838225	0.847165	0.867537	0.861934	0.853962	0.777321	0.792562	0.785879	0.832887	0.79303	0.82505	0.0343491			505.914	0.692298	0.630115	0.505517	0.657765	0.550306	0.682786	0.732128	0.690081	0.631494	0.615553	0.638804	0.0689292			505.914	0.889883	0.824078	0.853786	0.832604	0.839296	0.890569	0.892159	0.861212	0.908866	0.883778	0.867623	0.0293324			505.914	0.889775	0.856693	0.875601	0.890032
510.922	0.839563	0.84715	0.929106	0.863808	0.842144	0.811916	0.802989	0.808501	0.832338	0.774331	0.835185	0.041969			510.922	0.696948	0.634927	0.515858	0.663754	0.551943	0.68818	0.736624	0.694149	0.639468	0.617914	0.643976	0.0682462			510.922	0.894499	0.828926	0.856893	0.833093	0.845251	0.89365	0.897424	0.864094	0.912038	0.886024	0.871189	0.02942			510.922	0.890351	0.854337	0.876246	0.891314
515.914	0.867532	0.878339	0.854999	0.870364	0.851408	0.773203	0.795124	0.784163	0.825995	0.792526	0.829365	0.0400241			515.914	0.699041	0.636548	0.512614	0.665712	0.559792	0.689007	0.739175	0.695549	0.640389	0.629205	0.646703	0.0681581			515.914	0.898868	0.834073	0.860302	0.836415	0.846843	0.898731	0.900645	0.864744	0.917055	0.891259	0.874893	0.0300023			515.914	0.89484	0.859687	0.885867	0.898844
520.923	0.837467	0.844417	0.85874	0.866466	0.852388	0.807831	0.804432	0.805814	0.846474	0.805333	0.832936	0.0245953			520.923	0.704871	0.645486	0.524036	0.670608	0.571767	0.694942	0.741164	0.699274	0.646583	0.634752	0.653348	0.0652635			520.923	0.900291	0.837588	0.864111	0.838051	0.849785	0.899071	0.90295	0.869725	0.921303	0.895314	0.877819	0.0298598			520.923	0.896183	0.861472	0.886009	0.900954
525.921	0.84018	0.846999	0.871431	0.864898	0.847486	0.829559	0.811972	0.822177	0.833949	0.805194	0.837384	0.0213562			525.921	0.70333	0.642613	0.514978	0.669576	0.564246	0.695039	0.741039	0.69892	0.638378	0.639355	0.650747	0.0681658			525.921	0.903653	0.843895	0.867272	0.847942	0.854662	0.902086	0.906502	0.872464	0.92341	0.896655	0.881854	0.0280261			525.921	0.902974	0.871692	0.893707	0.902533
530.928	0.847395	0.854032	0.859178	0.863065	0.855323	0.822682	0.812647	0.819278	0.844883	0.797132	0.837561	0.0227687			530.928	0.704153	0.643379	0.517651	0.671686	0.564962	0.693101	0.742757	0.700168	0.641499	0.647114	0.652647	0.0676456			530.928	0.907091	0.847566	0.867616	0.851377	0.856705	0.906093	0.909877	0.873944	0.92841	0.899494	0.884817	0.0286799			530.928	0.905693	0.874862	0.898794	0.913418
535.925	0.84408	0.849985	0.848136	0.879638	0.848324	0.80679	0.809609	0.809676	0.845304	0.820382	0.836192	0.0236575			535.925	0.709531	0.650888	0.526614	0.677774	0.566396	0.698782	0.748032	0.705037	0.650206	0.652742	0.6586	0.0673439			535.925	0.906146	0.850746	0.873065	0.854829	0.862224	0.902534	0.90884	0.879398	0.928069	0.903889	0.886974	0.0263985			535.925	0.905461	0.879743	0.898648	0.913421
540.922	0.84011	0.8452	0.845391	0.884704	0.864137	0.849369	0.82208	0.837306	0.839286	0.806568	0.843415	0.021226			540.922	0.712612	0.656998	0.524919	0.682101	0.576049	0.70023	0.750805	0.706937	0.653771	0.656416	0.662084	0.0671941			540.922	0.911198	0.852966	0.875913	0.856686	0.864258	0.907571	0.913844	0.883429	0.927696	0.903528	0.889709	0.0264898			540.922	0.910515	0.881581	0.904228	0.918402
545.917	0.839933	0.844076	0.890259	0.879833	0.86621	0.818246	0.816297	0.817811	0.848031	0.820608	0.84413	0.027108			545.917	0.716811	0.658958	0.530839	0.68555	0.57774	0.705646	0.756109	0.710858	0.654233	0.665582	0.666233	0.0674237			545.917	0.914333	0.858824	0.880274	0.859469	0.869499	0.909951	0.917801	0.885997	0.933748	0.908567	0.893846	0.0264758			545.917	0.912721	0.883762	0.907974	0.919104
550.923	0.860583	0.863596	0.901433	0.882469	0.861163	0.840735	0.823683	0.835754	0.841055	0.821007	0.853148	0.0256557			550.923	0.72018	0.665262	0.541672	0.687171	0.589225	0.710134	0.757513	0.711035	0.656262	0.665129	0.670358	0.0641113			550.923	0.91871	0.858287	0.88382	0.85745	0.871259	0.916263	0.920968	0.88771	0.938185	0.911719	0.896437	0.0285035			550.923	0.91634	0.888923	0.911223	0.915476
555.921	0.867047	0.871438	0.882318	0.876409	0.862285	0.84027	0.825039	0.835217	0.857285	0.814441	0.853175	0.0230843			555.921	0.726146	0.675213	0.550476	0.694932	0.597196	0.715105	0.762829	0.71644	0.66311	0.674988	0.677643	0.0629674			555.921	0.919642	0.86327	0.887492	0.866314	0.877295	0.916496	0.923324	0.89214	0.940916	0.915405	0.900229	0.0265213			555.921	0.921775	0.897977	0.919295	0.935233
560.913	0.859423	0.862043	0.886318	0.866618	0.878274	0.824433	0.822317	0.824936	0.859653	0.824241	0.850826	0.024555			560.913	0.73176	0.684904	0.557871	0.699572	0.60492	0.721062	0.765709	0.720877	0.668485	0.6799	0.683506	0.0617805			560.913	0.924112	0.868243	0.889229	0.867198	0.879157	0.921138	0.928021	0.894726	0.943297	0.915932	0.903105	0.026891			560.913	0.922708	0.90173	0.919466	0.93178
565.913	0.863448	0.865092	0.868307	0.889739	0.87889	0.838219	0.828406	0.836563	0.853655	0.815199	0.853752	0.0236336			565.913	0.73351	0.685371	0.561707	0.701033	0.610413	0.723228	0.769551	0.722546	0.667563	0.690808	0.686573	0.0611989			565.913	0.927668	0.871801	0.890591	0.873378	0.881774	0.927003	0.932135	0.895073	0.948606	0.920481	0.906851	0.0274649			565.913	0.925622	0.904678	0.925094	0.944112
570.926	0.856123	0.857181	0.840899	0.890788	0.884918	0.821282	0.824932	0.824497	0.85446	0.834646	0.848973	0.0245027			570.926	0.737887	0.688696	0.565761	0.705061	0.615749	0.727108	0.772895	0.725427	0.6741	0.694339	0.690702	0.0607734			570.926	0.92674	0.875802	0.892021	0.878705	0.882658	0.922823	0.930388	0.897696	0.949175	0.922937	0.907895	0.0255802			570.926	0.927876	0.903028	0.924417	0.940605
575.92	0.844708	0.845442	0.895414	0.890843	0.871466	0.854528	0.834984	0.848142	0.871131	0.837369	0.859403	0.0216321			575.92	0.743428	0.696904	0.570194	0.710209	0.622498	0.731958	0.777431	0.730623	0.676148	0.695805	0.69552	0.0607329			575.92	0.928608	0.880611	0.897463	0.884504	0.887757	0.926855	0.932162	0.899746	0.950236	0.924027	0.911197	0.0240224			575.92	0.930461	0.908242	0.925738	0.937982
580.924	0.869397	0.869143	0.893786	0.891027	0.892923	0.859051	0.837513	0.850584	0.872213	0.831015	0.866665	0.0223613			580.924	0.747017	0.699717	0.571575	0.713371	0.623431	0.733678	0.783561	0.73429	0.681807	0.703925	0.699237	0.0618046			580.924	0.93006	0.884641	0.899556	0.88717	0.89151	0.925423	0.933408	0.904721	0.951569	0.924653	0.913271	0.0227718			580.924	0.933625	0.910489	0.934961	0.951152
585.925	0.869464	0.868862	0.893378	0.872793	0.886272	0.843456	0.83514	0.841402	0.877128	0.83146	0.861935	0.0222214			585.925	0.753798	0.709475	0.587011	0.716044	0.638939	0.741907	0.789008	0.737201	0.685608	0.713461	0.707245	0.0583689			585.925	0.935148	0.883803	0.901309	0.883781	0.892615	0.932087	0.940401	0.905617	0.95197	0.928228	0.915496	0.0249597			585.925	0.935624	0.913512	0.936825	0.949694
590.915	0.870514	0.869661	0.892112	0.898076	0.880385	0.842965	0.836228	0.84253	0.862661	0.85069	0.864582	0.0214597			590.915	0.758962	0.715241	0.585905	0.722073	0.646105	0.744437	0.794879	0.741932	0.690789	0.719556	0.711988	0.0595198			590.915	0.934741	0.887444	0.904418	0.886583	0.89537	0.932362	0.938041	0.907182	0.957193	0.931341	0.917467	0.0243441			590.915	0.933184	0.914657	0.932466	0.940808
595.913	0.869964	0.869267	0.840774	0.878311	0.88798	0.876659	0.847538	0.864669	0.886051	0.852787	0.8674	0.0160232			595.913	0.765907	0.724716	0.598215	0.729673	0.648116	0.748867	0.801015	0.748705	0.704473	0.71945	0.718914	0.0583785			595.913	0.936989	0.890134	0.905	0.890506	0.898646	0.935238	0.940126	0.909661	0.954095	0.931341	0.919174	0.0229973			595.913	0.937189	0.917188	0.935342	0.946297
600.921	0.84888	0.844801	0.903501	0.893573	0.89951	0.874489	0.848774	0.865894	0.878728	0.858454	0.87166	0.0218565			600.921	0.768693	0.729949	0.603485	0.734939	0.65129	0.752525	0.804099	0.751767	0.705692	0.726797	0.722924	0.0580183			600.921	0.939483	0.897161	0.907351	0.8992	0.901179	0.937622	0.941552	0.911686	0.957491	0.932264	0.922499	0.0215658			600.921	0.93963	0.918434	0.939781	0.951421
605.916	0.87917	0.876473	0.847542	0.890814	0.905132	0.885867	0.852122	0.871415	0.87213	0.84082	0.872148	0.0202239			605.916	0.771948	0.734683	0.610049	0.737248	0.661995	0.754915	0.807237	0.752675	0.711504	0.727294	0.726955	0.0559803			605.916	0.939579	0.895414	0.908236	0.894967	0.903348	0.936793	0.940291	0.914254	0.958321	0.936021	0.922722	0.0221308			605.916	0.939113	0.919499	0.941409	0.951605
610.925	0.854832	0.850479	0.887021	0.895208	0.902682	0.850398	0.844578	0.848131	0.879133	0.868167	0.868063	0.0215056			610.925	0.769273	0.731356	0.604413	0.73712	0.651323	0.752702	0.806478	0.750841	0.710853	0.734413	0.724877	0.0581944			610.925	0.940927	0.899725	0.9128	0.900704	0.903921	0.936739	0.941883	0.916108	0.955717	0.937423	0.924595	0.0202047			610.925	0.941761	0.925569	0.942683	0.947491
615.926	0.87267	0.869084	0.883078	0.897954	0.898757	0.899128	0.859269	0.88225	0.891516	0.859788	0.881349	0.0155641			615.926	0.772852	0.737394	0.612465	0.738827	0.658095	0.755877	0.811185	0.753249	0.709311	0.737354	0.728661	0.0569786			615.926	0.942676	0.90136	0.915238	0.902159	0.907815	0.939502	0.944044	0.919037	0.960007	0.938779	0.927062	0.0204532			615.926	0.945419	0.928299	0.946888	0.95358
620.913	0.872568	0.867502	0.89576	0.884527	0.893366	0.878804	0.85604	0.870506	0.897574	0.852444	0.876909	0.0159765			620.913	0.773096	0.737203	0.610835	0.741381	0.659179	0.756631	0.808186	0.754007	0.71057	0.742933	0.729402	0.0569546			620.913	0.945047	0.901342	0.911595	0.904369	0.906442	0.940886	0.945399	0.918558	0.961615	0.93901	0.927426	0.0213421			620.913	0.948456	0.932237	0.952351	0.963375
625.918	0.877262	0.873121	0.896481	0.882335	0.897791	0.865138	0.852547	0.860225	0.895178	0.860738	0.876082	0.0165391			625.918	0.776342	0.739683	0.617433	0.742838	0.665968	0.75716	0.813186	0.756078	0.713186	0.752797	0.733467	0.0559736			625.918	0.943164	0.904919	0.918862	0.905521	0.911085	0.939157	0.944426	0.921594	0.963393	0.942329	0.929445	0.0197485			625.918	0.950405	0.941695	0.958261	0.968663
630.912	0.879371	0.874489	0.858732	0.900418	0.898099	0.877859	0.857531	0.868401	0.889925	0.87512	0.877995	0.0147333			630.912	0.778469	0.741176	0.617426	0.744596	0.667807	0.760908	0.815004	0.758568	0.709165	0.758494	0.735161	0.0569647			630.912	0.946269	0.908279	0.916624	0.906427	0.911798	0.943189	0.946293	0.922814	0.960901	0.939663	0.930226	0.0192677			630.912	0.951113	0.940669	0.954441	0.964437
635.912	0.863187	0.855771	0.850238	0.906539	0.903987	0.899829	0.865771	0.886705	0.884567	0.88241	0.8799	0.0202824			635.912	0.779338	0.742807	0.616816	0.746403	0.673894	0.759483	0.816005	0.758604	0.709322	0.759014	0.736169	0.0565675			635.912	0.946498	0.911247	0.920198	0.910862	0.917224	0.941518	0.94824	0.926696	0.963008	0.9425	0.932799	0.0179293			635.912	0.952869	0.941602	0.958689	0.962668
640.921	0.859774	0.851708	0.895117	0.903477	0.897987	0.910669	0.87072	0.895132	0.888938	0.87951	0.885303	0.0193429			640.921	0.782426	0.745107	0.616002	0.748137	0.67763	0.760375	0.820407	0.761644	0.713152	0.762234	0.738711	0.0574507			640.921	0.949626	0.910616	0.927424	0.9108	0.919534	0.943164	0.952355	0.928927	0.964128	0.943759	0.935033	0.01832			640.921	0.95183	0.942402	0.961579	0.966555
645.926	0.880384	0.873099	0.909495	0.906684	0.901753	0.903493	0.869801	0.889979	0.889579	0.87328	0.889755	0.0150697			645.926	0.787046	0.751742	0.626333	0.75432	0.677344	0.765678	0.826742	0.766633	0.717759	0.772604	0.74462	0.0573869			645.926	0.952697	0.913534	0.924337	0.913565	0.921743	0.947006	0.95747	0.929137	0.96792	0.946807	0.937422	0.0193528			645.926	0.95588	0.950583	0.963706	0.976945
650.92	0.888154	0.882272	0.896977	0.91033	0.913632	0.888654	0.868075	0.882923	0.896724	0.867877	0.889562	0.0154521			650.92	0.792086	0.757132	0.628353	0.757993	0.68816	0.768428	0.827909	0.770321	0.724311	0.781202	0.74959	0.0567277			650.92	0.9538	0.915188	0.929219	0.915229	0.924014	0.947705	0.957185	0.935023	0.967882	0.94967	0.939492	0.0183765			650.92	0.954291	0.949617	0.962917	0.965091
655.915	0.883121	0.874709	0.910966	0.911005	0.912894	0.870908	0.866357	0.874917	0.8899	0.872663	0.886744	0.0183534			655.915	0.794685	0.759938	0.633771	0.760836	0.683571	0.771706	0.834074	0.772957	0.726294	0.799547	0.753738	0.0587638			655.915	0.956595	0.919046	0.931349	0.918557	0.924999	0.951882	0.959731	0.936882	0.969171	0.951058	0.941927	0.018106			655.915	0.957461	0.948621	0.965946	0.973804
660.912	0.889254	0.881104	0.91666	0.906148	0.912679	0.879539	0.869152	0.879975	0.893337	0.873615	0.890146	0.0166317			660.912	0.798957	0.767064	0.638108	0.764615	0.693014	0.775353	0.840767	0.775537	0.729452	0.78482	0.756769	0.0571342			660.912	0.957557	0.923253	0.931783	0.925444	0.92751	0.952385	0.962025	0.93772	0.971538	0.952632	0.944185	0.0171493			660.912	0.956928	0.948376	0.965217	0.969361
665.925	0.892089	0.884257	0.915413	0.919775	0.913368	0.878364	0.870815	0.879036	0.906629	0.881977	0.894172	0.0179699			665.925	0.798381	0.765196	0.642754	0.76537	0.687289	0.773292	0.837876	0.776792	0.730974	0.789972	0.75679	0.0564934			665.925	0.958825	0.925271	0.930792	0.924415	0.927326	0.954647	0.962541	0.936891	0.971827	0.953544	0.944608	0.0175626			665.925	0.959406	0.955428	0.967288	0.969018
670.922	0.894228	0.886782	0.893977	0.906216	0.912471	0.891948	0.875314	0.890425	0.905532	0.874216	0.893111	0.012584			670.922	0.80502	0.776771	0.650342	0.7725	0.701809	0.779373	0.84422	0.781068	0.7379	0.792167	0.764117	0.0549153			670.922	0.958583	0.926387	0.936625	0.930596	0.933882	0.956867	0.960988	0.942063	0.971482	0.953749	0.947122	0.0151659			670.922	0.958542	0.953171	0.967245	0.970683
675.917	0.885648	0.876112	0.928911	0.912473	0.925559	0.87242	0.873042	0.878861	0.905859	0.87842	0.89373	0.0222673			675.917	0.805253	0.775216	0.645327	0.774534	0.692054	0.779568	0.847123	0.782681	0.739415	0.794809	0.763598	0.0579759			675.917	0.964052	0.928836	0.939963	0.927924	0.935529	0.961831	0.965091	0.94537	0.970883	0.953471	0.949295	0.0158997			675.917	0.961706	0.956375	0.970184	0.977824
680.913	0.901732	0.892641	0.891276	0.927777	0.90687	0.879481	0.87574	0.881345	0.906511	0.894193	0.895757	0.0156548			680.913	0.808864	0.780918	0.651324	0.777525	0.698134	0.782485	0.848767	0.785536	0.745902	0.800746	0.76802	0.0567874			680.913	0.964383	0.929842	0.94077	0.932308	0.935901	0.96093	0.964278	0.944898	0.975649	0.959468	0.950843	0.015986			680.913	0.962557	0.962587	0.972347	0.972947
685.926	0.887479	0.877154	0.909579	0.911548	0.914976	0.905326	0.884447	0.901687	0.904045	0.894729	0.899097	0.0126368			685.926	0.811334	0.783397	0.649367	0.78131	0.700791	0.783279	0.850215	0.787981	0.750455	0.809659	0.770779	0.0579664			685.926	0.965411	0.930988	0.945413	0.927954	0.939112	0.963287	0.968429	0.950208	0.978232	0.959527	0.952856	0.0168227			685.926	0.963225	0.961095	0.973222	0.975012
690.918	0.896071	0.885007	0.94344	0.927756	0.913744	0.899608	0.884613	0.899233	0.918861	0.895293	0.906363	0.0191402			690.918	0.810944	0.788165	0.656039	0.783039	0.704941	0.783019	0.851584	0.786322	0.747119	0.806791	0.771796	0.0561079			690.918	0.967947	0.938787	0.945059	0.935052	0.941691	0.965243	0.970596	0.949696	0.977955	0.959387	0.955141	0.015006			690.918	0.965532	0.965491	0.977337	0.979282
695.921	0.912097	0.903229	0.901282	0.930645	0.925526	0.896362	0.886696	0.899958	0.898003	0.896041	0.904984	0.0137865			695.921	0.81438	0.791422	0.661049	0.788116	0.706843	0.786047	0.852125	0.789914	0.750713	0.811676	0.775228	0.0556276			695.921	0.968512	0.938842	0.947933	0.938988	0.943495	0.96564	0.968239	0.952459	0.981047	0.961401	0.956656	0.0144118			695.921	0.966649	0.966291	0.975064	0.978931
700.919	0.894744	0.882834	0.938961	0.919022	0.922141	0.898413	0.887481	0.898831	0.907618	0.893094	0.904314	0.0175517			700.919	0.816596	0.793244	0.662256	0.79022	0.712717	0.785733	0.854459	0.791646	0.755203	0.816738	0.777881	0.0554197			700.919	0.97017	0.940434	0.950794	0.937588	0.9443	0.967244	0.971299	0.95442	0.981951	0.962845	0.958105	0.0148514			700.919	0.966984	0.96421	0.976285	0.981774
705.926	0.912049	0.900117	0.940985	0.927019	0.934969	0.886426	0.886989	0.89466	0.905123	0.910197	0.909853	0.0192042			705.926	0.817444	0.795765	0.665479	0.790269	0.716286	0.788498	0.856537	0.79119	0.749945	0.813969	0.778538	0.0547943			705.926	0.970878	0.945201	0.949412	0.945985	0.946669	0.967184	0.972417	0.956159	0.980305	0.96458	0.959879	0.0128117			705.926	0.96677	0.964096	0.978324	0.982442
710.918	0.914361	0.902487	0.913423	0.928883	0.937821	0.920009	0.89604	0.915353	0.916893	0.886125	0.913139	0.0151307			710.918	0.821477	0.801183	0.671524	0.796198	0.711825	0.791123	0.858948	0.796421	0.75991	0.819978	0.782859	0.055169			710.918	0.972103	0.946578	0.952372	0.945166	0.950657	0.967012	0.974549	0.958826	0.982185	0.964396	0.961384	0.0126786			710.918	0.970119	0.97152	0.982321	0.985163
715.915	0.90173	0.889133	0.933955	0.931104	0.938967	0.867645	0.884612	0.885216	0.913947	0.897607	0.904392	0.0241971			715.915	0.823932	0.806882	0.677071	0.798793	0.723458	0.794514	0.861125	0.796622	0.758014	0.822374	0.786278	0.0534895			715.915	0.974721	0.948383	0.955288	0.942063	0.951175	0.967733	0.977004	0.960287	0.982548	0.96663	0.962583	0.0133672			715.915	0.971403	0.972122	0.984889	0.986998
720.925	0.911758	0.898587	0.932667	0.930654	0.937107	0.890137	0.891307	0.897933	0.927736	0.893747	0.911163	0.0190417			720.925	0.826942	0.81038	0.67296	0.805071	0.722336	0.797289	0.862043	0.799536	0.765265	0.825577	0.78874	0.0552569			720.925	0.975517	0.947357	0.952596	0.942209	0.950816	0.96918	0.980046	0.958562	0.988787	0.969095	0.963417	0.0154171			720.925	0.972178	0.973303	0.98692	0.989365
725.915	0.913095	0.900658	0.936728	0.921603	0.949154	0.880492	0.890013	0.890462	0.931173	0.908333	0.912171	0.0224469			725.915	0.824965	0.805929	0.670069	0.807007	0.711504	0.794893	0.861765	0.798713	0.768058	0.832134	0.787504	0.0574989			725.915	0.973708	0.95138	0.956327	0.948789	0.952353	0.967254	0.977528	0.960564	0.987999	0.9695	0.96454	0.0128586			725.915	0.972715	0.970847	0.986704	0.981487
730.925	0.915458	0.90236	0.939378	0.914263	0.936052	0.903445	0.897867	0.908907	0.931381	0.904688	0.91538	0.0150385			730.925	0.828443	0.812917	0.687943	0.810596	0.720396	0.798548	0.865064	0.800832	0.768042	0.83258	0.792536	0.0534826			730.925	0.975396	0.954241	0.960326	0.952032	0.956413	0.969959	0.97922	0.964453	0.982557	0.968831	0.966343	0.0106436			730.925	0.972273	0.970578	0.987713	0.981847
735.916	0.917259	0.904033	0.917441	0.938255	0.928606	0.893249	0.897008	0.903749	0.929489	0.920676	0.914976	0.0149919			735.916	0.830886	0.815567	0.686681	0.810925	0.722098	0.799426	0.868645	0.802762	0.771588	0.833771	0.794235	0.0543252			735.916	0.978939	0.955315	0.960493	0.949902	0.95703	0.971674	0.98279	0.965896	0.986092	0.968782	0.967691	0.0122404			735.916	0.973574	0.98071	0.987714	0.982901
740.917	0.909023	0.894378	0.897863	0.948905	0.954509	0.930318	0.906154	0.922812	0.942477	0.925025	0.923146	0.0211632			740.917	0.831948	0.816945	0.683464	0.814447	0.721406	0.799246	0.868438	0.805166	0.774429	0.838818	0.795431	0.0557147			740.917	0.980244	0.953871	0.95893	0.949573	0.958435	0.974374	0.982909	0.966199	0.989396	0.973677	0.968761	0.0133884			740.917	0.976636	0.982779	0.994906	0.99316
745.927	0.900727	0.885229	0.95502	0.929065	0.949156	0.932123	0.909896	0.927149	0.928522	0.925108	0.924199	0.0209805			745.927	0.832504	0.818125	0.67997	0.812808	0.726758	0.800999	0.867438	0.805892	0.768029	0.845155	0.795768	0.0565551			745.927	0.980545	0.955875	0.960638	0.950493	0.959109	0.972482	0.983758	0.968495	0.986915	0.973959	0.969227	0.0124321			745.927	0.978373	0.985696	0.99529	0.985605
750.926	0.926604	0.913381	0.973239	0.932739	0.953675	0.931473	0.911274	0.925586	0.91936	0.922455	0.930979	0.0190269			750.926	0.833939	0.819957	0.679064	0.817836	0.724995	0.80155	0.867333	0.807902	0.771453	0.840798	0.796483	0.0568368			750.926	0.979589	0.960089	0.964004	0.955847	0.961796	0.970925	0.983014	0.969603	0.990834	0.974604	0.971031	0.0110993			750.926	0.977308	0.984332	0.994307	0.985608
755.916	0.938269	0.924522	0.928917	0.947946	0.961469	0.922054	0.912025	0.921498	0.947195	0.939082	0.934298	0.0151433			755.916	0.835391	0.824048	0.691517	0.8188	0.731316	0.802956	0.871034	0.806694	0.772971	0.848129	0.800286	0.0545852			755.916	0.98241	0.960769	0.964924	0.95412	0.9629	0.97467	0.984634	0.971438	0.988746	0.974278	0.971889	0.0112528			755.916	0.979464	0.983415	0.993955	0.986648
760.921	0.916234	0.900157	0.93482	0.934577	0.966996	0.949189	0.920102	0.94005	0.940666	0.922229	0.932502	0.0187727			760.921	0.839751	0.829305	0.696682	0.822473	0.736951	0.807946	0.87244	0.811007	0.774963	0.848406	0.803992	0.0535788			760.921	0.985257	0.961649	0.96667	0.956361	0.965601	0.97925	0.988694	0.97276	0.990418	0.975674	0.974233	0.0116976			760.921	0.979021	0.984296	0.996233	0.987381
765.914	0.920697	0.905532	0.975101	0.923459	0.968874	0.912462	0.913032	0.919503	0.945153	0.911005	0.929482	0.0248702			765.914	0.842213	0.834481	0.698016	0.827891	0.734805	0.810037	0.8756	0.81375	0.780811	0.848203	0.806581	0.0544301			765.914	0.985027	0.963935	0.966697	0.957839	0.963663	0.976375	0.988612	0.973296	0.991948	0.977868	0.974526	0.0115385			765.914	0.981051	0.985624	0.998891	0.989871
770.924	0.940007	0.9253	0.940696	0.941073	0.974956	0.890512	0.908391	0.905315	0.953136	0.944181	0.932357	0.0251589			770.924	0.842882	0.837701	0.699663	0.830002	0.739605	0.810376	0.872849	0.813023	0.782019	0.850696	0.807882	0.0534705			770.924	0.984458	0.964529	0.97181	0.95949	0.966799	0.978895	0.986575	0.977752	0.993003	0.97922	0.976253	0.0105411			770.924	0.980548	0.982192	0.995974	0.982123
775.913	0.923867	0.909169	0.910006	0.933947	0.967679	0.949034	0.925857	0.94548	0.959005	0.93644	0.936048	0.0195579			775.913	0.845557	0.841277	0.699111	0.835096	0.738009	0.812347	0.87394	0.816674	0.784517	0.861755	0.810828	0.0555887			775.913	0.987921	0.967077	0.971938	0.962423	0.968969	0.981047	0.990265	0.976865	0.990192	0.976318	0.977302	0.00992352			775.913	0.983138	0.992176	1.00008	0.997532
780.915	0.911253	0.894151	0.955606	0.932716	0.974965	0.934224	0.922564	0.934818	0.960122	0.940794	0.936121	0.0237276			780.915	0.850703	0.851789	0.716531	0.840263	0.754003	0.819059	0.877709	0.818132	0.789629	0.865191	0.818301	0.0513114			780.915	0.987882	0.968705	0.972022	0.96196	0.968669	0.979717	0.990085	0.977644	0.998025	0.979717	0.978443	0.0111318			780.915	0.984488	0.989034	1.00158	0.992465
785.913	0.933288	0.917979	0.937823	0.943004	0.965798	0.94035	0.925484	0.940026	0.966393	0.949981	0.942013	0.0155486			785.913	0.848828	0.849429	0.716124	0.84124	0.7493	0.816811	0.874899	0.816949	0.789443	0.8629	0.816592	0.0512384			785.913	0.988013	0.967263	0.97164	0.96138	0.969811	0.980057	0.990889	0.978433	0.993144	0.98157	0.97822	0.010601			785.913	0.982142	0.988837	0.999917	0.981961
790.916	0.925319	0.910255	0.939349	0.933545	0.966332	0.956925	0.931111	0.950208	0.958846	0.956303	0.942819	0.0177855			790.916	0.852128	0.851768	0.712919	0.841928	0.755265	0.818485	0.87837	0.820231	0.791315	0.86716	0.818957	0.0523075			790.916	0.988236	0.973145	0.971909	0.965869	0.971983	0.980304	0.99145	0.980108	0.992909	0.980525	0.979644	0.00907438			790.916	0.982012	0.990184	0.999388	0.981376
795.914	0.925522	0.91001	0.960245	0.941012	0.976114	0.964538	0.935719	0.957777	0.965817	0.957495	0.949425	0.020669			795.914	0.853385	0.852995	0.716786	0.847173	0.7529	0.819814	0.880763	0.820698	0.793534	0.865205	0.820325	0.0522097			795.914	0.989411	0.972179	0.974039	0.959982	0.973798	0.979272	0.991586	0.981636	0.993564	0.98091	0.979638	0.0102491			795.914	0.984722	0.993213	1.0003	0.991877
800.918	0.93588	0.920229	0.937332	0.935482	0.987304	0.964495	0.937054	0.958656	0.955572	0.964582	0.949659	0.0198429			800.918	0.85771	0.85822	0.72113	0.849047	0.759929	0.824234	0.884693	0.825416	0.792719	0.872675	0.824577	0.0523367			800.918	0.991674	0.97398	0.974083	0.962892	0.97319	0.982546	0.993216	0.97961	0.994695	0.982239	0.980812	0.010232			800.918	0.983875	0.9929	1.00282	0.985368
805.92	0.925298	0.90687	0.959924	0.917699	0.976664	0.975459	0.941844	0.967577	0.956075	0.955172	0.948258	0.0244498			805.92	0.863054	0.865118	0.733237	0.853377	0.759431	0.828662	0.889483	0.830566	0.802704	0.877585	0.830322	0.0513854			805.92	0.990895	0.974794	0.975895	0.967111	0.973483	0.983251	0.992929	0.98256	1.00012	0.983436	0.982447	0.0100673			805.92	0.985045	0.995197	0.998664	0.98228
810.914	0.936395	0.92028	0.936144	0.948692	0.986267	0.957709	0.938907	0.955983	0.965729	0.965219	0.951133	0.0190375			810.914	0.863282	0.864787	0.726822	0.853874	0.759673	0.827716	0.890071	0.83132	0.802658	0.882302	0.830251	0.0533097			810.914	0.992005	0.978496	0.976894	0.964906	0.973575	0.986339	0.992912	0.982509	0.992821	0.982771	0.982323	0.00916781			810.914	0.986734	0.987508	0.999624	0.987824
815.924	0.926971	0.90907	0.891684	0.938525	0.974274	0.969394	0.943474	0.965247	0.97806	0.949717	0.944642	0.0288266			815.924	0.865781	0.870767	0.731199	0.857836	0.766962	0.831316	0.89025	0.833165	0.800383	0.876741	0.83244	0.0517437			815.924	0.991586	0.978847	0.974178	0.968952	0.975112	0.98597	0.993113	0.982983	0.995794	0.982879	0.982941	0.00883882			815.924	0.985593	0.992912	0.999044	0.98202
820.914	0.90853	0.890607	0.97185	0.936791	0.988267	0.941485	0.938897	0.946642	0.966226	0.949849	0.943914	0.0287973			820.914	0.869062	0.875832	0.738019	0.864297	0.764506	0.833733	0.892293	0.836243	0.810114	0.884475	0.836857	0.0520456			820.914	0.991458	0.976544	0.977648	0.966559	0.978423	0.985199	0.992962	0.987524	0.993931	0.981588	0.983184	0.00868462			820.914	0.986213	0.99416	0.999572	0.983476
825.927	0.944043	0.926908	0.938767	0.945308	0.990007	0.939734	0.94054	0.947106	0.9761	0.961621	0.951013	0.0192259			825.927	0.871767	0.880727	0.745352	0.865499	0.774547	0.837554	0.89553	0.836466	0.812802	0.883542	0.840379	0.0497735			825.927	0.996171	0.978798	0.980698	0.968955	0.97866	0.989086	0.995967	0.985564	0.992015	0.982029	0.984794	0.00865578			825.927	0.988753	0.995587	1.00342	0.983076
830.921	0.930846	0.911333	0.9392	0.943175	0.998025	0.958902	0.946476	0.960115	0.963954	0.976097	0.952812	0.024318			830.921	0.873789	0.880698	0.741671	0.862729	0.786322	0.838356	0.896754	0.837696	0.809402	0.888459	0.841588	0.0498363			830.921	0.995007	0.978335	0.980399	0.966599	0.980744	0.987874	0.994735	0.987632	0.997847	0.986935	0.985611	0.00941311			830.921	0.988854	0.995517	1.00134	0.982343
835.917	0.930615	0.91247	0.952614	0.945898	0.990101	0.980676	0.954162	0.978674	0.978899	0.962023	0.958613	0.0245728			835.917	0.875245	0.886035	0.742174	0.867965	0.785464	0.83906	0.899312	0.839545	0.81155	0.890195	0.843654	0.0509923			835.917	0.994269	0.979791	0.982486	0.967294	0.981674	0.98249	0.995387	0.989167	0.997731	0.986206	0.985649	0.00903574			835.917	0.99048	0.996572	1.00357	0.987195
840.924	0.939357	0.919819	0.946805	0.951099	0.989557	0.950675	0.949779	0.960675	0.979795	0.973645	0.956121	0.0205129			840.924	0.878688	0.889451	0.747686	0.871312	0.784999	0.842249	0.899526	0.844157	0.818445	0.893662	0.847017	0.0504282			840.924	0.996874	0.982552	0.982445	0.971409	0.982812	0.987396	0.996152	0.991326	0.997755	0.987691	0.987641	0.00825506			840.924	0.991591	0.994283	1.00713	0.985345
845.925	0.935866	0.916883	0.953369	0.951226	0.992887	0.97632	0.956162	0.974007	0.988911	0.960107	0.960574	0.0234612			845.925	0.878414	0.887604	0.744115	0.871637	0.779701	0.8423	0.901188	0.844115	0.816475	0.894314	0.845986	0.0521577			845.925	0.998538	0.985873	0.982793	0.974506	0.984395	0.991032	0.998031	0.992671	1.00131	0.988186	0.989733	0.0082763			845.925	0.99351	1.00168	1.00887	0.987444
850.918	0.939917	0.920363	0.970074	0.924324	0.999383	0.94794	0.949401	0.95616	0.979128	0.978619	0.956531	0.0253079			850.918	0.882052	0.894277	0.749788	0.875186	0.790164	0.84415	0.902247	0.846823	0.821007	0.896017	0.850171	0.050527			850.918	0.998964	0.98488	0.986108	0.971142	0.985122	0.989881	0.997044	0.993618	1.0018	0.988374	0.989693	0.00884935			850.918	0.992676	0.99956	1.00559	0.988574
855.927	0.948114	0.930431	0.96568	0.963594	0.99139	0.981408	0.95829	0.977064	0.979041	0.979323	0.967433	0.0182022			855.927	0.882184	0.89403	0.751	0.878602	0.782688	0.843219	0.904538	0.84838	0.822255	0.900813	0.850771	0.0521677			855.927	1.00105	0.987069	0.989253	0.972258	0.986704	0.993482	0.999789	0.996369	1.00126	0.989752	0.991699	0.00884045			855.927	0.992981	1.00121	1.00547	0.991553
860.918	0.947561	0.928052	0.889172	0.947564	1.00405	0.981455	0.959341	0.976562	0.98284	0.989928	0.960653	0.0340512			860.918	0.884832	0.897974	0.752479	0.879824	0.789873	0.845295	0.911559	0.850136	0.818257	0.904726	0.853495	0.052938			860.918	1.00263	0.988355	0.990611	0.97804	0.986951	0.995276	1.00149	0.995533	1.00546	0.990458	0.993481	0.00832452			860.918	0.994759	1.00573	1.00791	0.988689
865.912	0.914191	0.892414	0.996944	0.946634	0.998236	0.997726	0.965747	0.989479	0.988957	0.978434	0.966876	0.0375686			865.912	0.886722	0.903701	0.756399	0.885423	0.78962	0.847641	0.912768	0.85151	0.821003	0.902899	0.855769	0.0528604			865.912	1.00166	0.988272	0.98929	0.977004	0.988847	0.990886	1.00124	0.998213	1.00192	0.991846	0.992917	0.00791988			865.912	0.994694	1.00319	1.00834	0.989826
870.917	0.96088	0.942411	0.948552	0.955324	0.996955	0.972086	0.961247	0.973606	0.979258	0.978279	0.96686	0.016316			870.917	0.888433	0.907864	0.766549	0.885557	0.798336	0.850986	0.916142	0.850981	0.820648	0.906566	0.859206	0.0508956			870.917	1.00346	0.990851	0.990643	0.980333	0.99055	0.993952	1.00194	0.998381	1.00513	0.991517	0.994676	0.00758			870.917	0.995121	1.00551	1.00845	0.988709
875.912	0.942487	0.922812	0.948964	0.929638	0.998898	0.968081	0.961684	0.97326	0.993097	0.982662	0.962158	0.0259331			875.912	0.891145	0.913329	0.770617	0.892793	0.797006	0.849382	0.916933	0.853678	0.826602	0.907336	0.861882	0.0511661			875.912	1.00453	0.989815	0.991635	0.980431	0.991523	0.995247	1.0038	1.00165	1.00329	0.992666	0.995457	0.00779574			875.912	0.994079	1.00528	1.00708	0.984414
880.916	0.943418	0.922607	0.964848	0.966327	1.002	0.976231	0.965318	0.977684	0.987133	0.989284	0.969485	0.0230924			880.916	0.894176	0.917474	0.775015	0.893991	0.804859	0.851988	0.919601	0.856326	0.830063	0.909964	0.865346	0.0501403			880.916	1.00718	0.993965	0.995727	0.986144	0.994058	1.00147	1.00458	1.00514	1.00335	0.993103	0.998472	0.00681965			880.916	0.996789	1.0088	1.01077	0.997719
885.927	0.951508	0.931284	0.898562	0.950295	1.01565	0.98512	0.969788	0.985855	0.984554	0.977572	0.965019	0.0331958			885.927	0.893715	0.916764	0.777803	0.894766	0.801077	0.853201	0.917616	0.856442	0.82512	0.912175	0.864868	0.0504162			885.927	1.01035	0.993035	0.99428	0.981052	0.99257	1.00515	1.00811	1.00012	1.00481	0.994722	0.998419	0.00894869			885.927	0.997392	1.0128	1.01112	0.99495
890.913	0.921778	0.899493	0.994106	0.954828	1.02411	0.961571	0.963874	0.96918	0.985768	0.994055	0.966877	0.0363243			890.913	0.899864	0.925553	0.789841	0.903372	0.808409	0.856298	0.923417	0.862132	0.839055	0.913385	0.872133	0.0485432			890.913	1.00545	0.994888	0.995527	0.981654	0.996388	0.995259	1.00529	1.00346	1.01022	0.996645	0.998479	0.00803172			890.913	0.995243	1.00888	1.00752	0.991043
895.915	0.964925	0.946238	0.948473	0.93253	1.01871	0.989894	0.974132	0.987461	0.989239	0.986364	0.973797	0.0259106			895.915	0.905133	0.93306	0.793997	0.910176	0.816854	0.862638	0.928908	0.864895	0.844273	0.910228	0.877016	0.0480327			895.915	1.00848	0.996951	0.995646	0.983271	0.99728	1.0008	1.00681	1.00562	1.00478	0.995921	0.999555	0.00747977			895.915	0.997536	1.01567	1.0094	0.99034
900.922	0.945089	0.922307	0.964304	0.962904	1.01726	0.971345	0.970928	0.979072	1.0027	0.983352	0.971926	0.026889			900.922	0.906147	0.935277	0.793627	0.911985	0.823922	0.862928	0.930565	0.86454	0.845689	0.91102	0.87857	0.0478117			900.922	1.00906	1.00225	0.994885	0.988919	0.998165	1.00316	1.00529	1.00552	1.00659	0.996794	1.00106	0.0062384			900.922	0.997169	1.00697	1.00929	0.993519
905.913	0.952107	0.932142	0.891973	0.960149	1.00757	0.963791	0.970357	0.97552	1.01242	0.984437	0.965046	0.0352478			905.913	0.910215	0.94063	0.80474	0.917628	0.82619	0.867331	0.934326	0.868498	0.847702	0.914177	0.883144	0.0470471			905.913	1.01005	0.99897	0.998113	0.981223	0.999784	1.0051	1.0056	1.00875	1.00687	0.99653	1.0011	0.00842849			905.913	1.00163	1.01582	1.01107	0.997087
910.92	0.921444	0.898264	0.973422	0.97415	1.01616	0.961697	0.972782	0.975733	1.00575	0.987824	0.968722	0.0355156			910.92	0.915001	0.946968	0.816553	0.927542	0.828731	0.87091	0.937716	0.871348	0.859232	0.920907	0.889491	0.0463281			910.92	1.01158	1.00145	0.998668	0.985749	0.998796	1.00617	1.00818	1.0069	1.00556	0.99647	1.00195	0.00745581			910.92	0.999153	1.01143	1.01105	0.98457
915.911	0.958802	0.967748	0.964015	0.95124	1.02248	0.964025	0.976282	0.979222	1.0046	1.00398	0.97924	0.0234068			915.911	0.918434	0.956512	0.830852	0.933678	0.834568	0.87776	0.943461	0.873103	0.857095	0.932035	0.89575	0.0465758			915.911	1.0112	1.00215	1.00181	0.985237	1.00279	1.0065	1.00653	1.01085	1.00701	0.998611	1.00327	0.00749771			915.911	0.999866	1.01516	1.01162	0.992296
920.92	0.954948	0.964271	1.00042	0.955943	1.02065	0.997699	0.98386	0.998948	0.993776	1.01521	0.988572	0.0233452			920.92	0.920689	0.958001	0.835153	0.936111	0.83601	0.878599	0.944852	0.87571	0.863723	0.930307	0.897915	0.0455178			920.92	1.01407	1.00244	1.00134	0.985137	1.00103	1.0075	1.01068	1.00938	1.00598	0.997666	1.00352	0.00818673			920.92	1.00215	1.02003	1.01329	0.995263
925.924	0.972095	0.971653	0.943881	0.956723	1.01689	1.01371	0.991353	1.01281	1.00231	1.00672	0.988814	0.0260676			925.924	0.927935	0.965926	0.83946	0.940604	0.850091	0.885196	0.952888	0.879849	0.866937	0.945935	0.905482	0.0462557			925.924	1.01293	1.00569	0.999898	0.990285	1.00242	1.00743	1.00872	1.00957	1.00964	1.00079	1.00474	0.00659633			925.924	1.00248	1.0201	1.01242	0.995361
930.918	0.946309	0.9743	0.947115	0.963246	1.02703	0.995503	0.988195	1.00229	1.00885	1.00547	0.985831	0.0272579			930.918	0.928217	0.967904	0.83829	0.944462	0.845238	0.884583	0.950353	0.881821	0.87037	0.927996	0.903923	0.0457073			930.918	1.01288	1.00226	1.00432	0.982404	1.00588	1.00733	1.00866	1.01439	1.00868	0.998951	1.00458	0.00904824			930.918	1.00267	1.01539	1.01602	0.996884
935.92	0.948942	0.977918	0.951382	0.956751	1.02043	0.993062	0.98824	1.00148	1.00727	0.992478	0.983795	0.024536			935.92	0.933834	0.976213	0.841424	0.95141	0.85907	0.891526	0.952092	0.887018	0.873342	0.929879	0.909581	0.0451442			935.92	1.01671	1.00672	1.00207	0.991747	1.00506	1.0114	1.01138	1.01374	1.00453	0.999005	1.00624	0.00747733			935.92	1.00323	1.01584	1.01474	0.996422
940.915	0.951942	0.981034	0.968563	0.971177	1.02703	0.963884	0.982325	0.984253	1.0018	1.00133	0.983334	0.0218856			940.915	0.939006	0.986839	0.857965	0.955869	0.868472	0.895692	0.956983	0.889433	0.877258	0.93443	0.916195	0.0439722			940.915	1.01556	1.0077	1.00272	0.988089	1.00633	1.008	1.01123	1.01357	1.01033	1.00228	1.00658	0.00777332			940.915	1.00633	1.02298	1.01747	1.00142
945.912	0.959238	0.988439	0.952064	0.969757	1.02043	0.97653	0.988313	0.993069	1.01381	1.00886	0.987051	0.022981			945.912	0.939372	0.986172	0.856309	0.956004	0.868055	0.896967	0.955462	0.889831	0.876542	0.936273	0.916099	0.0441016			945.912	1.01581	1.00538	1.00728	0.986086	1.00843	1.00998	1.01114	1.01575	1.01269	1.00151	1.00741	0.00871411			945.912	1.00929	1.02685	1.01869	1.00889
950.924	0.951987	0.981341	0.984019	0.980058	1.02703	1.02877	0.992347	1.0017	1.00548	1.00691	0.995963	0.0231922			950.924	0.938777	0.986881	0.85631	0.956348	0.872593	0.895251	0.954432	0.889601	0.876643	0.935233	0.916207	0.043641			950.924	1.01832	1.0098	1.00804	0.993539	1.00951	1.01114	1.01273	1.01836	1.00824	1.00174	1.00914	0.0073555			950.924	1.00657	1.02794	1.01436	0.999518
955.933	0.967026	0.98672	0.981794	0.977092	1.02043	1.02248	0.992978	0.999646	1.00548	0.999962	0.99536	0.0179709			955.933	0.942201	0.991691	0.860343	0.96149	0.870466	0.900004	0.957602	0.891611	0.882496	0.937526	0.919543	0.0443443			955.933	1.01967	1.00805	1.01044	0.990936	1.01122	1.01266	1.01509	1.0201	1.01302	1.00362	1.01048	0.00846508			955.933	1.0063	1.02455	1.01422	0.99899
960.92	0.967072	0.986045	1.00274	0.963852	1.02703	1.00609	0.989863	0.989348	1.00548	1.01421	0.995173	0.0199326			960.92	0.940437	0.984986	0.852393	0.958701	0.866886	0.897839	0.956702	0.893548	0.874702	0.937943	0.916414	0.0451092			960.92	1.02119	1.01069	1.01119	0.986514	1.01445	1.01484	1.01615	1.02122	1.01299	1.00518	1.01144	0.00998353			960.92	1.00267	1.01539	1.01602	0.996884
965.922	0.976823	0.998119	0.996841	0.974019	1.02043	1.02962	0.99865	1.0078	1.00548	1.0034	1.00112	0.0170366			965.922	0.946826	0.99477	0.859506	0.966508	0.873694	0.904258	0.958468	0.899761	0.879522	0.941536	0.922485	0.0452827			965.922	1.02284	1.01216	1.01507	0.992579	1.01626	1.01596	1.01707	1.02461	1.01543	1.00544	1.01374	0.00911173			965.922	1.00323	1.01584	1.01474	0.996422
970.937	0.975183	0.995016	0.961331	0.974747	1.02703	1.00409	0.995152	0.994836	1.00548	1.01421	0.994707	0.019784			970.937	0.948399	0.997942	0.872218	0.968104	0.879377	0.904637	0.961555	0.900118	0.881882	0.94111	0.925534	0.0435626			970.937	1.02669	1.01317	1.00804	0.992503	1.00951	1.02037	1.02111	1.02461	1.01486	1.00844	1.01393	0.0100842			970.937	1.00633	1.02298	1.01747	1.00142
975.912	0.959715	0.999376	0.98493	0.965456	1.02043	1.00409	0.995152	0.994836	1.00548	1.0034	0.993286	0.0186152			975.912	0.94943	0.996681	0.865808	0.971494	0.871812	0.903774	0.959448	0.903798	0.887022	0.940481	0.924975	0.0447189			975.912	1.02119	1.01506	1.01044	0.99606	1.01122	1.02037	1.02111	1.02461	1.02194	1.0106	1.01526	0.00854828			975.912	1.00929	1.02685	1.01869	1.00889
980.926	0.971056	0.999562	0.986246	0.965443	1.02703	1.00409	0.995152	0.994836	1.00548	1.01421	0.996309	0.0186018			980.926	0.955092	1.00672	0.873544	0.976728	0.884009	0.908771	0.965765	0.909439	0.883992	0.94128	0.930534	0.0452096			980.926	1.02284	1.01673	1.01119	0.994986	1.01445	1.02037	1.02111	1.02461	1.01486	1.00844	1.01496	0.00870283			980.926	1.00657	1.02794	1.01436	0.999518
985.924	0.971738	0.99175	0.963485	0.979353	1.02043	1.00409	0.995152	0.994836	1.00548	1.0034	0.992971	0.017186			985.924	0.957581	1.01175	0.876754	0.979454	0.891594	0.912707	0.966903	0.909617	0.886862	0.946159	0.933938	0.0450219			985.924	1.02669	1.02178	1.01507	0.998741	1.01626	1.02037	1.02111	1.02461	1.02194	1.0106	1.01772	0.0081714			985.924	1.0063	1.02455	1.01422	0.99899
990.92	0.962367	0.993304	0.961055	0.965456	1.02043	1.00409	0.995152	0.994836	1.00548	1.01421	0.991637	0.0215711			990.92	0.955092	1.00672	0.873544	0.976728	0.884009	0.908771	0.965765	0.909439	0.883992	0.94128	0.930534	0.0452096			990.92	1.02669	1.02178	1.01507	0.998741	1.01626	1.02037	1.02111	1.02461	1.02194	1.0106	1.01772	0.0081714			990.92	1.00657	1.02794	1.01436	0.999518
995.913	0.961793	0.990365	0.993538	0.965443	1.02703	1.00409	0.995152	0.994836	1.00548	1.0034	0.994112	0.0190927			995.913	0.957581	1.01175	0.876754	0.979454	0.891594	0.912707	0.966903	0.909617	0.886862	0.946159	0.933938	0.0450219			995.913															995.913
1000.92	0.97691	0.997728	0.993538	0.979353	1.02043	1.00409	0.995152	0.994836	1.00548	1.0034	0.997092	0.0126824			1000.92															1000.92															1000.92
[truncated: 14 more columns]

## Sheet: Supplementary Fig. 6b
<Line graph>
mef2>+															PINK1B9, mef2>+															CISDKO, mef2>+															PINK1B9, CISDKO, mef2>+
Time	1	2	3	4	5	6	7	8	9	10	mean	SD			Time	1	2	3	4	5	6	7	8	9	10	mean	SD			Time	1	2	3	4	5	6	7	8	9	10	mean	SD			Time	1	2	3	4
2.955	0.995979	0.982598	0.996853	0.998179	0.990001	0.990438	0.997382	1.02298	0.9955	1.00727	0.997718	0.0109523			2.955	0.999564	1.00339	1.01384	1.01363	1.00758	1.00349	1.00857	1.0052	0.990434	1.00721	1.00529	0.00685257			2.955	0.989195	1.0029	0.98903	1.00206	0.995058	0.993071	1.01404	1.00752	1.00428	1.00634	1.00035	0.00838643			2.955	1.00663	1.00967	1.00029	1.00102
7.961	0.995767	0.997763	0.994171	0.994962	0.996345	0.997987	0.988299	0.99071	0.999227	1.00696	0.996219	0.00504421			7.961	0.99943	1.00922	0.995689	0.995365	1.00304	1.0017	1.00477	0.992943	0.985055	1.0022	0.998941	0.00688791			7.961	0.994549	0.996819	0.98337	1.00851	0.995058	0.993071	1.01404	1.00752	1.00428	1.00634	1.00035	0.0092618			7.961	1.00066	1.00091	1.09362	1.00132
12.959	0.998027	0.993184	0.990206	0.997684	0.997785	0.991002	0.985039	0.990787	0.996498	1.00288	0.994309	0.00519479			12.959	0.99025	1.00422	0.991026	1.02056	1.00979	1.00493	1.01352	1.00659	0.998387	1.00572	1.0045	0.00940027			12.959	1.00202	0.992165	1.01131	1.02567	0.999873	0.997042	1.00681	1.01104	1.0048	1.01815	1.00689	0.0100399			12.959	0.996547	0.998093	0.9988	1.00633
17.958	0.998962	0.990855	0.993527	0.991639	0.990278	0.990409	0.999926	1.00062	0.996442	0.991096	0.994376	0.00420368			17.958	0.993191	1.00044	0.997442	1.01979	0.987518	1.01057	0.999723	1.0045	1.01135	1.00809	1.00326	0.00954735			17.958	0.992038	0.995048	0.990579	0.9953	1.00325	0.998929	0.991173	0.996747	0.99486	1.0039	0.996182	0.00465283			17.958	0.998141	0.999443	0.997232	0.995318
22.969	0.998458	0.992893	0.995834	0.998201	0.996995	0.999394	0.99605	1.0049	0.990151	0.990198	0.996307	0.00446198			22.969	0.992129	0.998191	0.980302	0.999287	0.991358	0.993204	0.994954	0.995135	1.01216	1.00117	0.995788	0.00813452			22.969	1.00298	1.00905	1.00076	1.00718	0.999524	0.995215	0.999772	0.993028	0.994465	0.990199	0.999217	0.00610272			22.969	0.995599	0.995954	0.999064	0.996818
27.958	0.996339	0.99507	0.992504	0.994272	0.994277	0.996657	0.957028	1.00731	0.996056	0.996324	0.992583	0.0131219			27.958	0.998651	0.990918	0.9935	0.998142	0.992994	0.993132	0.998579	1.0002	1.00332	1.01411	0.998355	0.00676127			27.958	0.999145	0.99165	0.99032	0.99185	1.00292	0.99469	0.988209	0.999698	0.996262	0.997164	0.995191	0.00468035			27.958	1.00585	1.01261	1.01478	0.995085
32.955	0.997024	0.99831	0.992231	0.995657	0.999827	0.981261	0.997028	1.00607	0.999022	0.990147	0.995658	0.00664459			32.955	1.00423	0.993618	0.994187	0.993232	0.997727	0.992975	0.999878	0.995434	0.999295	0.996592	0.996717	0.00362035			32.955	0.999056	0.997587	0.999821	0.999584	0.999973	0.998126	0.991194	1.00564	1.0082	1.00483	1.0004	0.00481612			32.955	0.996573	0.992315	0.996222	0.9941
37.97	0.999468	0.995361	0.992326	0.99454	0.998034	0.994823	0.999369	1.00317	0.997565	0.985206	0.995986	0.00489076			37.97	0.99653	0.995954	0.989059	0.997163	0.996284	0.997601	0.999834	0.999025	0.99563	0.999204	0.996628	0.00303243			37.97	1.00807	0.990035	1.01181	0.997378	0.991473	0.998725	0.993115	0.996333	1.00714	0.999422	0.999349	0.00740043			37.97	0.998918	0.990195	0.99867	0.995137
42.959	1.00759	0.993479	0.988074	0.996611	0.991406	0.994006	0.996703	1.00211	0.993879	0.995714	0.995957	0.00549135			42.959	0.993154	0.999881	0.9924	1.00371	0.993687	0.998129	0.983264	0.998824	0.999978	0.999008	0.996203	0.00577362			42.959	1.00909	1.00754	0.990709	0.996471	1.00119	1.0051	0.993308	0.994079	0.992805	0.990587	0.998087	0.00706519			42.959	0.994883	0.991255	0.995435	0.990519
47.959	0.998374	0.997734	0.996455	0.995211	0.995546	0.999462	0.9805	1.00097	0.991994	0.995828	0.995208	0.00573919			47.959	0.984686	1.01105	0.995235	1.0386	1.00371	0.991546	0.993171	0.991167	0.994011	0.996691	0.999986	0.0153689			47.959	1.00353	0.99855	0.996809	1.019	1.00918	0.995364	0.990948	0.996895	0.990743	0.996571	0.999759	0.00869256			47.959	0.99989	0.995595	0.995387	0.995361
52.958	0.995622	0.998548	0.999955	0.992017	0.995314	0.992768	0.99768	1.01747	0.991951	0.999187	0.998052	0.007435			52.958	0.99661	0.990731	0.9902	0.984486	0.994998	0.996656	0.999545	0.996792	0.987244	0.990611	0.992787	0.00484733			52.958	0.998553	0.995151	0.990335	0.994152	0.994954	1.00082	0.991363	0.991761	1.00967	0.999249	0.9966	0.00577646			52.958	0.993325	0.991629	0.996783	0.995778
57.957	0.996743	0.987767	0.994764	0.991853	0.982364	0.994364	0.996255	0.988069	0.996366	0.990935	0.991948	0.00471691			57.957	0.995905	0.994644	0.993982	0.938889	0.997417	0.991456	1.00062	0.990893	0.993576	0.995373	0.989275	0.0179249			57.957	1.00308	0.995543	0.998089	1.01183	0.995794	0.999947	0.990782	0.992495	1.00652	0.994262	0.998835	0.00661599			57.957	0.998113	0.997298	0.999138	0.989176
62.955	0.995217	0.991284	0.994659	0.996544	0.996088	0.991509	0.990473	0.997109	0.999878	0.994863	0.994762	0.00294236			62.955	0.995377	0.989994	0.999618	0.986864	0.99369	0.9907	0.998695	0.992556	0.997104	0.98863	0.993323	0.00433882			62.955	0.99445	0.988854	0.999643	0.995515	0.995084	1.00456	0.992523	0.99381	0.98752	0.991042	0.9943	0.00500654			62.955	0.999929	0.999266	0.993403	0.991021
67.962	0.992088	0.991868	0.991494	0.993502	0.992686	0.991142	0.993535	0.995065	0.988155	0.992774	0.992231	0.00183619			67.962	0.990623	0.9906	0.995543	0.953414	0.999433	0.998617	0.998689	0.996331	0.999514	1.01818	0.994094	0.0162134			67.962	0.995767	0.994033	0.991793	0.998621	0.996648	1.00091	1.00016	0.994376	0.991363	0.992441	0.995611	0.00342583			67.962	0.985809	0.999674	0.984247	0.990957
72.967	1.53984	1.72169	1.60746	1.63364	1.84587	1.68309	1.6314	1.80215	1.77975	1.83064	1.70755	0.104695			72.967	2.28214	2.76855	2.83806	3.06113	2.95868	2.86609	2.55184	2.68061	2.41171	3.04692	2.74657	0.264025			72.967	1.31312	1.41444	1.39819	1.30789	1.43151	1.42858	1.55048	1.45328	1.41629	1.39739	1.41112	0.0687791			72.967	1.45734	1.49885	1.46807	1.52852
77.967	1.38633	1.5923	1.51584	1.45462	1.66149	1.41	1.54173	1.51693	1.48954	1.44992	1.50187	0.083359			77.967	1.75951	2.46206	1.8878	1.95323	2.85404	1.9883	1.70238	2.16318	1.87104	2.25384	2.08954	0.354611			77.967	1.28685	1.26578	1.13214	1.25165	1.31973	1.22555	1.41263	1.36685	1.40895	1.18103	1.28512	0.0935446			77.967	1.27617	1.31009	1.28322	1.40943
82.966	1.28978	1.50771	1.30651	1.36332	1.46792	1.29684	1.34092	1.41657	1.23124	1.22388	1.34447	0.0951709			82.966	1.55795	1.82736	1.49926	1.59485	1.78897	1.47032	1.66602	1.90595	1.37124	1.93294	1.66149	0.194222			82.966	1.06824	1.01181	1.12344	1.11553	1.14162	1.11838	1.37471	1.18819	1.33577	1.11899	1.15967	0.113153			82.966	1.11074	1.20576	1.18136	1.29864
87.957	1.27477	1.31246	1.26263	1.20561	1.40536	1.21303	1.21332	1.29235	1.13909	1.14319	1.24618	0.0808638			87.957	1.45198	1.47506	1.27658	1.33518	1.64175	1.28809	1.40297	1.33451	1.19717	1.79081	1.41941	0.180475			87.957	1.05294	1.01297	1.10186	1.03329	1.12537	1.09629	1.14751	1.07732	0.993938	1.03981	1.06813	0.0498744			87.957	1.06754	1.12726	0.994064	1.15687
92.969	1.18041	1.20443	1.20364	1.14543	1.28447	1.18563	1.14354	1.25533	0.994527	1.04836	1.16458	0.0879707			92.969	1.27716	1.38317	1.20244	1.2351	1.59257	1.24593	1.25949	1.25806	1.18714	1.67802	1.33191	0.169491			92.969	1.04451	0.996753	1.06609	1.00738	1.09284	1.07462	1.13783	1.04229	0.995013	0.998566	1.04559	0.0478768			92.969	0.990522	0.99929	0.998199	0.990162
97.968	1.17448	1.19531	1.00342	1.03855	1.12663	1.10292	1.10545	1.12984	0.990576	0.996285	1.08635	0.0747147			97.968	1.1725	1.2843	1.19736	1.19277	1.45243	1.13763	1.24919	1.23374	1.19069	1.31992	1.24305	0.0913004			97.968	1.03301	0.999374	1.05633	1.00384	1.0624	1.06785	1.02757	0.996227	0.991286	0.997981	1.02359	0.0299381			97.968	0.998989	0.996665	0.997706	1.00397
102.956	1.1699	1.15724	0.988607	1.02375	1.00716	1.02127	1.03936	1.16929	0.992457	1.00994	1.0579	0.0757415			102.956	1.04846	1.16115	1.19382	0.994352	1.20346	1.19818	1.19986	1.11972	1.07756	1.20776	1.14043	0.0766169			102.956	1.0276	0.995784	1.05301	1.00252	0.991546	1.06975	0.991682	0.992913	0.992027	0.995583	1.01124	0.0288128			102.956	0.998744	0.996957	0.995383	0.990187
107.961	0.999763	0.990666	0.998748	1.02454	1.00922	0.998051	1.02935	0.99416	0.983717	0.994314	1.00225	0.014614			107.961	1.09657	1.12309	1.09141	0.991464	1.19778	1.09038	1.09869	1.10471	1.06607	1.09851	1.09587	0.0506166			107.961	1.00837	0.999674	1.06629	1.0007	0.990736	0.995247	0.992803	0.991575	0.995597	0.990325	1.00313	0.0228801			107.961	0.994992	0.99254	0.990403	0.995087
112.955	0.999478	0.993723	0.99727	1.00446	0.998871	1.02513	0.990315	0.991271	0.995963	0.997211	0.99937	0.00994448			112.955	0.997239	1.0167	0.995009	0.988805	1.08065	1.00938	0.99546	1.08017	1.03786	1.09961	1.03009	0.0418716			112.955	0.996708	0.991348	1.03981	1.00779	0.99577	0.994586	0.991137	0.990979	0.992434	0.999522	1.00001	0.0148914			112.955	0.99813	0.992567	0.995782	0.991359
117.964	0.994306	0.996135	0.992902	1.03989	0.997749	0.999624	1.06269	0.999799	0.980102	0.99996	1.00632	0.0249918			117.964	0.995667	0.988707	0.999651	0.997281	0.997989	0.994483	0.996428	1.07435	0.992755	1.06156	1.00989	0.0308998			117.964	0.99706	0.994909	1.0372	1.0058	0.997275	1.00448	0.997904	0.999802	0.990734	0.99389	1.00191	0.0132107			117.964	0.992628	0.995014	0.992783	0.994778
122.969	0.99608	0.994538	0.994896	1.01483	0.995284	0.997647	1.01804	1.00105	0.991178	0.993579	0.999712	0.00921158			122.969	0.999487	0.999912	0.995552	0.992121	0.991966	0.995058	0.993678	1.05992	0.997402	1.07486	1.01	0.0305741			122.969	0.998996	0.999013	1.04221	1.00583	0.992784	0.995854	0.992528	0.999366	0.997898	0.990506	1.0015	0.0149639			122.969	0.997745	0.985421	0.989775	0.998934
127.963	0.993068	0.99869	0.996384	1.02207	0.995451	0.994543	0.990689	0.99747	0.98697	0.992762	0.996809	0.00950838			127.963	0.993204	0.998996	0.999421	0.991725	0.999963	0.992431	0.998173	1.06651	0.994443	1.05509	1.009	0.0276008			127.963	0.997781	0.999156	1.03572	1.00131	0.993175	0.992285	0.996858	0.996509	0.993316	0.995814	1.00019	0.0127944			127.963	0.990086	1.01139	0.994517	0.991926
132.957	0.995069	0.995472	0.994492	1.00603	0.998335	0.99348	0.989931	0.990649	0.988569	0.994801	0.994683	0.00495159			132.957	0.994451	0.998302	0.996907	0.993617	0.999837	0.990274	0.998664	0.999829	0.992891	1.03199	0.999677	0.0118017			132.957	0.990137	0.991467	1.02495	1.00326	0.998073	0.993679	0.994568	0.996023	0.990799	0.995259	0.997821	0.0102842			132.957	0.992241	0.994271	0.968758	0.997682
137.958	0.997572	0.993525	0.992031	0.983886	0.993798	0.99605	0.999219	0.997788	0.985824	0.995765	0.993546	0.00508685			137.958	0.990851	0.997245	0.990458	0.990772	0.993114	0.99297	0.996136	0.995925	0.990682	0.992022	0.993017	0.00255592			137.958	0.993897	0.99211	0.996815	1.00624	1.00275	1.0086	0.990699	0.995629	0.98488	0.99833	0.996995	0.00727913			137.958	0.992386	0.997173	0.997389	0.991368
142.968	0.99794	0.996798	0.992759	1.00436	0.997893	0.990689	0.99024	0.995881	0.996246	0.994574	0.995738	0.00409739			142.968	0.993	0.999579	0.984446	0.996267	0.991764	0.993007	0.998728	0.992411	0.994816	0.993732	0.993775	0.00421162			142.968	0.997646	0.993281	0.993459	1.00437	0.999543	0.99285	0.99503	0.994418	0.990058	0.99087	0.995152	0.0043066			142.968	0.998908	0.99895	0.994892	0.994385
147.962	0.991625	0.987777	0.990443	0.98342	0.995336	0.992498	0.993603	0.993451	0.996129	0.993463	0.991775	0.00378223			147.962	0.999199	0.995753	0.993952	0.996696	0.993535	0.992037	0.997955	0.992987	0.997398	0.993479	0.995299	0.0024279			147.962	0.998463	0.99188	1.0057	1.00519	0.996629	0.99566	0.999331	0.993439	0.998268	0.998757	0.998331	0.0044474			147.962	0.968819	0.982677	0.994519	0.995974
152.96	0.999901	0.999314	0.996538	1.00674	0.982922	0.994151	0.996673	0.992168	0.990888	0.993898	0.995319	0.00630079			152.96	0.992231	0.990826	0.99046	0.991546	0.993092	0.993697	0.993436	0.997426	0.994773	0.992364	0.992985	0.00204676			152.96	0.996907	0.990087	0.986436	1.00903	0.990375	0.991222	0.998438	0.995619	0.99584	0.998484	0.995244	0.00630834			152.96	0.997488	0.991254	0.996933	0.994773
157.96	0.994653	0.991392	0.997677	1.00039	0.992396	0.990185	0.999182	0.996786	0.992746	0.992257	0.994766	0.0035286			157.96	0.993591	0.997365	0.99758	0.999176	0.994392	0.994451	0.982208	0.993937	0.998957	0.996535	0.994819	0.00488532			157.96	0.991077	0.999167	0.986948	1.00426	0.997776	0.990316	0.991205	0.991486	0.99024	0.999957	0.994243	0.00559061			157.96	0.994443	0.959395	0.992774	0.990355
162.968	0.998943	0.994024	0.998833	1.00239	0.995283	0.993758	0.999449	0.99166	0.992344	0.998253	0.996494	0.00355527			162.968	0.997432	0.995164	0.998666	0.997453	0.998061	0.994302	0.992977	0.993165	0.999908	0.99782	0.996495	0.00241319			162.968	0.990484	0.999765	0.996833	0.982279	0.994171	0.991597	0.99041	0.998002	0.990325	0.980096	0.991396	0.00636607			162.968	0.980817	0.993823	0.99485	0.985396
167.958	0.999887	0.995286	0.981291	1.0053	0.994768	0.983202	0.991831	0.995289	0.994308	0.998796	0.993996	0.00724262			167.958	0.996829	0.99947	0.980783	0.991593	0.98818	0.997672	0.998065	0.991619	0.99312	0.99755	0.993488	0.0057611			167.958	0.992727	0.995617	1.00045	1.00248	0.990986	0.993378	0.991387	0.99229	0.999184	0.991255	0.994975	0.0042399			167.958	0.990586	0.996345	0.993136	0.981309
172.967	0.995629	0.996141	0.998508	0.996563	0.992274	0.992347	0.995479	0.99915	0.994925	0.995673	0.995669	0.00221992			172.967	0.999644	0.990021	0.991618	0.998598	0.99304	0.992357	0.99746	0.993075	0.993008	0.99478	0.99436	0.00318411			172.967	0.991803	0.999962	0.993061	0.991406	0.994752	0.993219	0.992098	0.993675	0.99406	0.997009	0.994104	0.00262107			172.967	0.99813	0.992406	0.994246	0.998612
177.96	0.991969	0.980685	0.999598	0.994136	0.995445	0.992188	0.996821	0.993148	0.99322	1.01061	0.994782	0.00743345			177.96	0.999746	0.995407	0.99119	0.994984	0.993279	0.991196	0.993588	0.99342	0.994083	0.99025	0.993714	0.00270806			177.96	0.99102	0.990222	0.990778	1.0013	0.991039	0.991641	0.990748	0.998115	0.997476	0.990193	0.993253	0.00407748			177.96	0.993743	0.995634	0.996852	0.98908
182.955	0.99477	0.990103	0.999571	0.991496	0.992409	0.996158	0.991803	0.994469	0.990456	1.0049	0.994613	0.00462919			182.955	0.99622	0.987797	0.99118	0.990835	0.996	0.990153	0.992358	0.991677	0.997081	0.997906	0.993121	0.00342028			182.955	0.992151	0.99868	0.997696	0.999371	0.99232	0.995823	0.997822	0.998583	0.998683	0.990776	0.99619	0.00323055			182.955	0.995615	0.99987	0.998252	0.997613
187.956	0.998146	0.997535	0.993121	0.998428	0.996479	0.991832	0.994137	0.997745	0.997758	1.00955	0.997473	0.00483284			187.956	0.999726	0.992726	0.996147	0.994274	0.998309	0.990721	0.990613	0.999657	0.993909	0.998646	0.995473	0.00352436			187.956	0.991037	0.993759	0.991108	0.999916	0.995762	0.993256	0.998657	0.994343	0.991535	0.991494	0.994087	0.00316131			187.956	0.99753	0.986874	0.996027	0.99273
192.966	0.99345	0.99618	0.990625	0.9989	0.994343	0.996107	0.992096	0.985887	0.998519	1.00374	0.994984	0.00494412			192.966	0.996042	0.99865	0.990897	0.997599	0.980813	0.995323	0.980195	0.993549	0.991003	0.997323	0.992139	0.0066684			192.966	0.994707	0.994432	0.997392	0.999567	0.999089	0.991985	0.998487	0.991145	0.993053	0.993899	0.995376	0.00304431			192.966	0.9925	0.982771	0.992525	0.993102
197.961	0.997452	0.997576	0.999194	0.994797	0.990501	0.995534	0.998764	0.984588	0.98697	0.992762	0.993814	0.00504206			197.961	0.997461	0.990055	0.996124	0.99993	0.992408	0.99774	0.992785	0.99492	0.996348	1.00904	0.996681	0.00522648			197.961	0.99661	1.00009	0.990874	0.991906	0.990795	0.993207	0.990764	0.996297	0.999279	0.999197	0.994901	0.00382109			197.961	0.995807	0.989499	0.995449	0.992601
202.955	0.991066	0.99573	0.997477	0.998089	0.999513	0.991538	0.98895	0.992189	0.988569	0.994801	0.993792	0.00387804			202.955	0.997288	0.991874	0.993352	0.991562	0.99028	0.982036	0.992524	0.992466	0.990518	0.996128	0.991803	0.0041039			202.955	0.994689	1.00486	1.00328	0.998168	0.994067	0.993447	0.992928	0.996294	0.99227	0.993664	0.996367	0.00441839			202.955	0.999173	0.99483	0.991062	0.997875
207.965	0.987554	0.999229	0.992976	0.997204	0.996207	0.999575	0.994786	0.992552	0.985824	0.995765	0.994167	0.00457719			207.965	0.991416	0.991741	0.986254	0.990894	0.996015	0.997779	0.998803	0.998439	0.990489	0.984255	0.992609	0.00506043			207.965	0.995989	1.00756	1.0022	0.990148	0.998171	0.994189	0.999243	0.998326	0.995703	0.996603	0.997813	0.00468814			207.965	0.990236	0.994904	0.990687	0.993052
212.955	0.990416	0.991608	0.996691	0.996904	0.99287	0.992573	0.998219	0.99107	0.996246	0.994574	0.994117	0.00277241			212.955	0.993884	0.997192	0.994664	0.998953	0.996963	0.99451	0.993176	0.986574	0.993257	0.998424	0.99476	0.00356514			212.955	0.999296	0.990126	1.00933	0.992938	0.999047	0.998302	0.998365	0.99212	0.993507	0.998383	0.997141	0.00544091			212.955	0.990221	0.992892	0.996628	0.996605
217.956	0.981713	0.990322	0.996061	0.996696	0.996297	0.99089	0.997069	0.99406	0.996129	0.993463	0.99327	0.00471259			217.956	0.989715	0.998421	0.991311	0.990857	0.997601	0.991704	0.998864	0.990774	0.993613	0.996331	0.993919	0.00354084			217.956	0.993998	0.998691	1.00381	0.993207	0.991623	0.995746	0.987679	0.993888	0.992259	0.980741	0.993164	0.00614079			217.956	0.994218	0.990257	0.993458	0.995277
222.959	0.993666	0.99858	0.980735	0.993027	0.995274	0.992275	0.994448	0.99285	0.990888	0.993898	0.992564	0.00463314			222.959	0.999503	0.991109	0.992138	0.994879	0.998811	0.990881	0.991863	0.993524	0.997746	0.985294	0.993575	0.00432778			222.959	0.995779	0.992273	1.0015	0.991022	0.999602	0.9942	0.984219	0.99857	0.993669	0.989982	0.994081	0.0051144			222.959	0.998285	0.995394	0.990525	0.994892
227.961	0.99587	0.998621	0.98505	0.99495	0.99728	0.991041	0.993983	0.987845	0.992746	0.992257	0.992964	0.00417849			227.961	0.999749	0.997089	0.986012	0.993109	0.996612	0.991188	0.995378	0.987337	0.999769	0.9957	0.994194	0.00476111			227.961	0.999115	0.995062	1.00741	0.992904	0.990271	0.99145	0.991038	0.995686	0.997923	0.994486	0.995534	0.00508156			227.961	0.992542	0.994235	0.997801	0.998578
232.957	0.998225	0.995687	0.995303	0.998074	0.997674	0.993296	0.996297	0.98332	0.992344	0.998253	0.994847	0.00454576			232.957	0.99591	0.997028	0.985208	0.99361	0.99761	0.993001	0.997085	0.995381	0.987682	0.995724	0.993824	0.00419394			232.957	0.99373	0.995903	1.00069	0.995655	0.999248	0.994238	0.99517	0.9955	0.986646	0.993741	0.995052	0.00373318			232.957	0.990442	0.99186	0.996864	0.997369
237.97	0.991332	0.990848	0.994772	0.999759	0.994937	0.997052	0.993424	0.995921	0.994308	0.998796	0.995115	0.00290013			237.97	0.995465	0.995806	0.992037	0.996257	0.992231	0.994933	0.990397	0.997172	0.99341	0.997512	0.994522	0.00238876			237.97	0.998358	0.99808	1.00616	0.992097	0.995126	0.990738	0.992516	0.998157	0.997007	0.995995	0.996424	0.00438216			237.97	0.999498	0.997583	0.990882	0.997699
242.963	0.99135	0.991759	0.990529	0.994333	0.986454	0.999022	0.995762	1.01625	0.994925	0.995673	0.995605	0.00804293			242.963	0.992327	0.998414	0.996441	0.992534	0.999993	0.99626	0.99755	0.994723	0.993337	0.998582	0.996016	0.00269416			242.963	0.998371	0.992764	1.00644	0.994041	0.998445	0.990354	0.993329	0.998664	0.996163	0.998425	0.996699	0.00449697			242.963	0.999974	0.989237	0.995317	0.990553
247.96	0.990979	0.99279	0.991321	0.99998	0.9984	0.995343	0.996296	0.995799	0.99322	1.01061	0.996474	0.0057599			247.96	0.995842	0.998193	0.996284	0.991809	0.99598	0.999804	0.998405	0.998001	0.997763	0.991928	0.996401	0.0026837			247.96	0.998243	0.997935	1.0094	0.993087	0.993916	0.990893	0.990927	0.991192	0.999778	0.999316	0.996468	0.00576426			247.96	0.981366	0.998719	0.997656	0.992197
252.96	0.995249	0.998494	0.991265	0.996983	0.994984	0.994546	0.990842	0.994462	0.990456	1.0049	0.995218	0.0042955			252.96	0.998497	0.989734	0.998772	0.993473	0.994679	0.998473	0.991735	0.995159	0.990221	0.999408	0.995015	0.0036763			252.96	0.996234	0.999795	1.00718	0.996103	0.994158	0.997374	0.992366	0.995573	0.990269	0.98598	0.995503	0.00566482			252.96	0.996861	0.995062	0.994801	0.999002
257.957	0.995816	0.994734	0.998405	0.995998	0.990481	0.99748	0.991781	0.990905	0.997758	1.00955	0.996291	0.00547341			257.957	0.999277	0.988034	0.990516	0.999412	0.999034	0.983491	0.997521	0.981744	0.996191	0.995799	0.993102	0.0066935			257.957	0.994549	0.993826	0.999226	0.996763	0.990505	0.990731	0.991994	0.993579	0.990601	0.994996	0.993677	0.00286515			257.957	0.996825	0.993401	0.981738	0.999967
262.969	0.993063	0.985289	0.999176	0.995743	0.996139	0.98903	0.993751	0.995614	0.98697	0.992762	0.992754	0.00439637			262.969	0.997892	0.993163	0.999258	0.98105	0.999262	0.990287	0.996372	0.992162	0.995033	0.991357	0.993584	0.00545686			262.969	0.997789	0.990023	0.999797	0.99102	0.998772	0.993854	0.997408	0.995267	0.989496	0.991674	0.99451	0.00382633			262.969	0.992388	0.999632	0.999352	0.994625
267.961	0.992377	0.991352	0.994911	0.991954	0.998847	0.992055	0.991125	0.99441	0.988569	0.994801	0.99304	0.00281456			267.961	0.993256	0.998195	0.997081	0.990451	0.999365	0.999235	0.992269	0.99636	0.999662	0.990594	0.995647	0.00367474			267.961	0.997063	0.996412	0.992948	0.999798	0.995056	0.995037	0.993637	0.999502	0.99695	0.997145	0.996355	0.00225241			267.961	0.999524	0.990484	0.99795	0.990981
272.955	0.998943	0.996902	0.99312	0.998801	0.993402	0.994715	0.992888	0.992775	0.985824	0.995765	0.994313	0.00378981			272.955	0.990924	0.997566	0.994043	0.995318	0.998903	0.999137	0.999142	0.993079	0.992519	0.999081	0.995971	0.00317608			272.955	0.996529	0.993747	0.998029	0.99962	0.990977	0.997948	0.997529	0.98163	0.995964	0.992273	0.994425	0.0052653			272.955	0.990027	0.992357	0.997114	0.981746
277.958	0.998437	0.992483	0.995323	0.995331	0.993058	0.995105	1.00642	1.00427	0.996246	0.994574	0.997125	0.00465608			277.958	0.992252	0.997494	0.999911	0.999636	0.995068	0.99622	0.996345	0.994325	0.99791	0.99977	0.996893	0.00255			277.958	0.993415	0.997233	0.995288	0.999903	0.999482	0.999628	0.994099	0.989421	0.996191	0.991928	0.995659	0.00352105			277.958	0.998145	0.996993	0.991243	0.996023
282.965	0.995986	0.996123	0.996256	0.99208	0.994864	0.995552	0.997069	1.01662	0.996129	0.993463	0.997414	0.00691081			282.965	0.998104	0.993406	0.99758	0.99524	0.990449	0.995275	0.997015	0.993427	0.993475	0.994268	0.994824	0.00232768			282.965	0.996173	0.998539	0.999135	0.998761	0.998778	0.994198	1.01815	0.988802	0.99536	0.990139	0.997804	0.00802525			282.965	0.994163	0.992168	0.995771	0.988964
287.967	0.99238	0.997802	0.990781	0.995006	0.981489	0.994571	0.994448	0.995921	0.990888	0.993898	0.992718	0.00450266			287.967	0.99425	0.990752	0.998067	0.993862	0.999685	0.993882	0.994303	0.99242	0.999754	0.995331	0.995231	0.00301532			287.967	0.992577	0.993468	0.998015	0.992268	0.999807	0.994577	1.01835	0.997293	0.998685	0.991599	0.997664	0.00783579			287.967	0.992966	0.995621	0.998511	0.995043
292.963	0.994261	0.997707	0.9959	0.998947	0.998462	0.990769	0.993983	1.01625	0.992746	0.992257	0.997128	0.00725617			292.963	0.997884	0.99825	0.980425	0.998454	0.990958	0.990123	0.988982	0.993376	0.994878	0.995487	0.992882	0.00555375			292.963	0.992884	0.998959	0.999292	0.9944	0.998445	0.990354	0.993329	0.99488	0.998046	0.992946	0.995354	0.00311697			292.963	0.992129	0.998611	0.993362	0.996609
297.959	0.995815	0.994683	0.995967	0.99725	0.983009	0.993222	0.996297	0.995799	0.992344	0.998253	0.994264	0.00432366			297.959	0.989348	0.995826	0.996156	0.996975	0.998448	0.993419	0.988901	0.991272	0.99816	0.98012	0.992862	0.00566725			297.959	0.992861	1.0033	0.995975	0.995865	0.993916	0.990893	0.990927	0.995963	0.995145	0.998613	0.995346	0.00369158			297.959	0.99509	0.999618	0.999174	0.99369
302.956	0.993318	0.997546	0.994758	0.995522	0.993422	0.992008	0.993424	0.994462	0.994308	0.998796	0.994756	0.00205893			302.956	0.988314	0.996383	0.996118	0.993652	0.99237	0.985149	0.990799	0.993741	0.993613	0.998937	0.992908	0.00403481			302.956	0.992261	1.0098	0.990096	0.992017	0.994158	0.997374	0.992366	0.998766	0.982391	0.990094	0.993932	0.00713865			302.956	0.993824	0.992984	0.998153	0.992662
307.968	0.991129	0.992966	0.992778	0.998765	0.990338	0.981306	0.995762	0.990905	0.994925	0.995673	0.992455	0.00472013			307.968	0.995497	0.992952	0.999191	0.99107	0.991569	0.994764	0.997333	0.998786	0.997746	0.995561	0.995447	0.00288507			307.968	0.995762	1.00429	0.994049	0.993687	0.990505	0.990731	0.991994	0.998025	0.993983	0.994318	0.994734	0.00404013			307.968	0.990731	0.999934	0.995626	0.998597
312.964	0.992033	0.997737	0.994721	0.992125	0.993958	0.991199	0.996296	0.995614	0.99322	1.01061	0.995752	0.00561261			312.964	0.996107	0.998331	0.990116	0.990542	0.991241	0.99994	0.99343	0.995123	0.999769	0.992755	0.994735	0.00371402			312.964	0.991803	1.00466	0.993025	0.995003	0.998772	0.993854	0.997408	0.995001	0.994482	0.996887	0.996089	0.00366162			312.964	0.99315	0.988476	0.996949	0.999381
317.968	0.992693	0.99518	0.986484	0.99196	0.996626	0.995804	0.990842	0.99441	0.990456	1.0049	0.993935	0.00489111			317.968	0.99903	0.995731	0.991719	0.995318	0.998903	0.992584	0.996705	0.990608	0.987682	0.993369	0.994165	0.00365373			317.968	0.99102	0.997935	0.995944	0.997911	0.995056	0.995037	0.993637	0.996659	0.994012	0.988649	0.994586	0.00294452			317.968	0.991749	1.00515	0.99578	0.996867
322.968	0.995258	0.993367	0.9945	0.99805	0.99365	0.994769	0.991781	0.992775	0.997758	1.00955	0.996146	0.00511643			322.968	0.993694	0.990227	0.994945	0.999636	0.995068	0.994123	0.999142	0.996218	0.99341	0.993818	0.995028	0.00277516			322.968	0.992151	0.999795	0.991629	0.997038	0.990977	0.997948	0.997529	0.993298	0.993446	0.994435	0.994825	0.00304084			322.968	1.00106	1.01566	0.997874	0.999815
327.964	0.993265	0.992424	0.993863	0.999786	0.996559	0.995105	0.993751	1.00427	0.98697	0.992762	0.994875	0.00463173			327.964	0.996387	0.991017	0.99323	0.99524	0.990449	0.995275	0.996345	0.991048	0.993337	0.990389	0.993272	0.0024347			327.964	0.991037	0.993826	0.992337	0.992904	0.999482	0.999628	0.994099	0.993871	0.990067	0.995194	0.994244	0.00317675			327.964	1.00232	1.00795	0.992892	0.999236
332.956	0.992605	0.992759	0.994737	0.994713	0.994771	0.995552	0.991125	1.01662	0.988569	0.994801	0.995626	0.00768347			332.956	0.990446	0.99825	0.999541	0.993862	0.999685	0.993882	0.997015	0.993079	0.997763	0.994558	0.995808	0.00308159			332.956	0.994707	0.990023	0.995288	0.995655	0.998778	0.994198	1.01815	0.997387	0.991167	0.997792	0.997315	0.0078238			332.956	1.00431	1.00685	0.991863	0.993948
337.962	0.990609	0.997872	0.998331	0.99902	0.992759	0.994571	0.992888	0.995921	0.985824	0.995765	0.994356	0.00402681			337.962	0.992867	0.995826	0.994133	0.998454	0.990958	0.990123	0.994303	0.994325	0.990221	0.992859	0.993407	0.00260387			337.962	0.99661	0.996412	0.999135	0.992097	0.999807	0.994577	1.01835	0.999401	0.996232	0.994193	0.998681	0.00733722			337.962	1.00012	1.00254	0.993927	0.98943
342.965	0.997607	0.994776	0.992921	0.994294	0.980229	0.990769	1.00642	1.01625	0.996246	0.994574	0.996408	0.00949552			342.965	0.993082	0.996383	0.991568	0.996975	0.998448	0.993419	0.988982	0.993427	0.996191	0.99865	0.994712	0.00313163			342.965	0.994689	0.993747	0.998015	0.994041	0.998445	0.990354	0.993329	0.997694	0.994267	0.99799	0.995257	0.00266659			342.965	1.00441	1.00401	0.992448	0.994098
347.963	0.993282	0.997582	0.995048	0.992542	0.992954	0.993222	0.997069	0.995799	0.996129	0.993463	0.994709	0.00184749			347.963	0.991038	0.992952	0.997206	0.993652	0.99237	0.995275	0.988901	0.99242	0.995033	0.995395	0.993424	0.00242092			347.963	0.995989	0.997233	0.999292	0.993087	0.993916	0.990893	0.990927	1.00215	0.995762	0.990113	0.994937	0.00391955			347.963	1.00548	1.0075	0.997559	0.998844
352.96	0.981627	0.995149	0.99167	0.991024	0.997535	0.992008	0.994448	0.994462	0.990888	0.993898	0.992271	0.00428657			352.96	0.998759	0.998331	0.994937	0.99107	0.991569	0.993882	0.990799	0.993376	0.999662	0.994434	0.994682	0.00324935			352.96	0.999296	0.998539	0.995975	0.996103	0.994158	0.997374	0.992366	1.00623	0.995574	0.988396	0.996401	0.0046773			352.96	1.00851	1.00063	0.986199	1.00653
357.968	0.992483	0.998808	0.984007	0.993276	0.997646	0.981306	0.993983	0.990905	0.992746	0.992257	0.991742	0.00541011			357.968	0.991735	0.995731	0.986277	0.990542	0.991241	0.990123	0.997333	0.991272	0.981233	0.985999	0.990149	0.00470936			357.968	0.993998	0.993468	0.990096	0.996763	0.990505	0.990731	0.991994	1.00214	1.00053	0.999931	0.995015	0.00451829			357.968	1.00608	1.00605	0.99946	1.01482
362.966	0.995046	0.994789	0.992808	0.999017	0.996626	0.995496	0.996297	0.995614	0.992344	0.998253	0.995629	0.00209806			362.966	0.995285	0.99825	0.999722	0.99969	0.994287	0.993419	0.996229	0.993741	0.985593	0.996853	0.995307	0.00410993			362.966	0.995779	0.998959	0.994049	0.99102	0.998772	0.993854	0.997408	1.00029	1.00009	1.00582	0.997604	0.00418323			362.966	1.00103	1.00002	1.00942	1.00046
367.965	0.996702	0.992574	0.998305	0.99719	0.99365	0.999285	0.993424	0.99441	0.994308	0.998796	0.995864	0.00247057			367.965	0.992736	0.995826	0.99187	0.999349	0.995268	0.985149	0.998999	0.998786	0.99851	0.998324	0.995482	0.00450934			367.965	0.999115	0.997935	0.993025	0.999798	0.995056	0.995037	0.993637	1.00575	1.00858	1.0058	0.999374	0.00557476			367.965	1.00305	1.0008	1.00382	1.00428
372.957	0.994338	0.99816	0.991326	0.991731	0.996559	0.993413	0.995762	0.992775	0.994925	0.995673	0.994466	0.00217812			372.957	0.991595	0.996383	0.991782	0.999931	0.9947	0.994764	0.998351	0.995123	0.992726	0.994202	0.994956	0.00269475			372.957	0.99373	0.999795	0.995944	0.99962	0.990977	0.997948	0.997529	1.00852	1.00445	1.00742	0.999594	0.00571095			372.957	1.00012	1.00254	0.993927	0.98943
377.954	0.999485	0.998528	0.996966	0.99357	0.994771	0.997758	0.996296	1.00427	0.99322	1.01061	0.998548	0.00532075			377.954	0.992581	0.992952	0.994133	0.98083	0.996898	0.99994	0.996843	0.990608	0.993255	0.999723	0.993776	0.0055041			377.954	0.998358	0.993826	0.991629	0.999903	0.999482	0.999628	0.994099	1.00214	1.00053	0.999931	0.997952	0.00348032			377.954	1.00441	1.00401	0.992448	0.994098
382.966	0.991488	0.997755	0.996303	0.991228	0.992759	0.992922	0.990842	1.01662	0.990456	1.0049	0.996527	0.00833537			382.966	0.991735	0.998331	0.991568	1.00699	0.995317	0.992584	0.997194	0.990611	0.996881	0.99573	0.995695	0.00479181			382.966	0.998371	0.990023	0.992337	0.998761	0.998778	0.994198	1.01815	1.00029	1.00009	1.00582	0.999682	0.00788841			382.966	1.00548	1.0075	0.997559	0.998844
387.959	0.98111	0.993899	0.990549	0.995283	0.980229	0.998909	0.991781	0.99441	0.997758	1.00955	0.993348	0.00849938			387.959	0.995285	0.995731	0.997206	1.00147	0.996944	0.99904	0.997625	0.985342	0.990079	0.998128	0.995685	0.00467774			387.959	0.998243	0.996412	0.995944	0.992268	0.999807	0.994577	1.01835	1.00575	1.00858	1.0058	1.00157	0.00798496			387.959	1.00851	1.00063	0.986199	1.00653
392.954	0.996243	0.999957	0.993827	0.993645	0.992954	0.995317	0.993751	0.992775	0.994925	0.995673	0.994907	0.00212126			392.954	0.992736	1.00701	0.994937	1.00727	1.00807	0.999306	1.00805	0.999291	0.99037	1.00667	1.00137	0.00690998			392.954	0.996234	0.993747	0.991629	0.9944	0.990977	0.997948	0.997529	1.00852	1.00445	1.00742	0.998286	0.00636452			392.954	1.00608	1.00605	0.99946	1.01482
397.959	0.998184	0.992737	0.99539	0.99387	0.992759	0.998528	0.991125	1.00427	0.99322	1.01061	0.997069	0.00613893			397.959	0.991735	1.00009	0.986277	1.0025	1.00534	1.0049	1.00745	1.00528	0.992642	1.00658	1.00028	0.00741941			397.959	0.994549	0.997233	0.992337	0.995865	0.999482	0.999628	0.994099	1.00214	1.00053	0.999931	0.997579	0.0032425			397.959	1.00103	1.00002	1.00942	1.00046
402.977	0.992969	0.992144	0.999214	0.982663	0.980229	0.9981	0.992888	1.01662	0.990456	1.0049	0.995018	0.0105443			402.977	0.995285	1.00009	1.00908	1.0025	1.00534	1.0049	1.00745	1.00528	0.992642	1.00045	1.0023	0.00525129			402.977	0.997789	0.998539	0.992337	0.992017	0.998778	0.994198	1.01815	1.00029	1.00009	1.00582	0.999801	0.0076571			402.977	1.00305	1.0008	1.00382	1.00428
[truncated: 14 more columns]

## Sheet: Supplementary Fig. 6c
<Line graph>
mef2>+															park1, mef2>+															CISDKO, mef2>+															park1, CISDKO, mef2>+
Time	1	2	3	4	5	6	7	8	9	10	mean	SD			Time	1	2	3	4	5	6	7	8	9	10	mean	SD			Time	1	2	3	4	5	6	7	8	9	10	mean	SD			Time	1	2	3	4
0.915	0.998628	0.999247	0.996874	0.999152	0.993783	1.0003	1.00941	1.0115	1.00121	1.00476	1.00149	0.00552359			0.915	1.00874	1.00216	1.00492	1.00193	1.00582	1.00323	1.00394	0.987459	1.00856	1.00104	1.00278	0.00599158			0.915	1.01849	1.00777	1.00558	1.01003	1.00842	1.00826	1.01723	1.01894	1.02117	1.01249	1.01284	0.00562497			0.915	1.02113	1.01462	1.01328	1.01005
5.929	0.998628	0.999247	0.996874	0.999152	0.993783	1.0003	1.00941	1.0115	1.00121	1.00476	1.00149	0.00552359			5.929	1.00606	1.00982	1.00695	1.00105	1.00027	1.00758	1.00639	0.99255	1.00164	0.994134	1.00264	0.00580746			5.929	1.01761	1.00834	1.00471	1.00991	1.00647	1.0092	1.01571	1.01771	1.01914	1.013	1.01218	0.00515088			5.929	1.01908	1.01269	1.01102	1.00941
10.925	1.00982	1.00198	1.00289	1.00085	1.00808	0.999641	1.00691	1.004	1.00856	1.00124	1.0044	0.00365265			10.925	1.00833	1.0035	1.00368	0.998595	1.00232	1.00074	0.996707	0.989328	1.00792	1.0005	1.00116	0.0055507			10.925	1.01499	1.00673	1.00357	1.00737	1.00621	1.00719	1.01372	1.01688	1.01517	1.01024	1.01021	0.00463922			10.925	1.01503	1.00789	1.00724	1.00424
15.923	0.992702	0.991325	0.993779	0.994353	0.994038	1.01479	1.00575	1.0162	1.00949	1.00717	1.00196	0.0097302			15.923	1.00271	1.00978	1.00462	0.988416	1.00121	1.00698	0.994505	0.999392	1.00307	1.00344	1.00141	0.00615218			15.923	1.01687	1.01307	1.01268	1.01443	1.01541	1.01276	1.02072	1.01669	1.01668	1.0139	1.01532	0.00250967			15.923	1.01277	1.00836	1.00867	1.00615
20.92	1.00324	1.00334	1.00243	1.00886	1.00137	0.998546	1.0022	1.00143	1.0039	1.00355	1.00289	0.00261315			20.92	1.00874	1.00216	1.00492	1.00193	1.00582	1.00323	1.00394	0.987459	1.00856	1.00104	1.00278	0.00599158			20.92	1.01341	1.00951	1.01012	1.00745	1.01004	1.01063	1.0144	1.01489	1.01402	1.01024	1.01147	0.00250864			20.92	1.00693	1.00169	1.00321	1.00184
25.915	1.00216	1.00334	1.00243	1.00391	0.999529	1.00573	0.999503	1.00575	1.00348	1.00335	1.00292	0.00214843			25.915	1.00606	1.00982	1.00695	1.00105	1.00027	1.00758	1.00639	0.99255	1.00164	0.994134	1.00264	0.00580746			25.915	1.00584	1.00442	1.00602	1.0032	1.00446	1.00539	1.00705	1.00672	1.00632	1.00456	1.0054	0.00121423			25.915	1.00411	1.00329	1.00423	1.00259
30.924	1.00345	0.999247	0.996874	0.999152	1.00155	1.00351	0.995664	0.999882	1.00049	1.00068	1.00005	0.00252037			30.924	1.00833	1.0135	1.00368	0.998595	1.00232	1.00074	0.996707	0.989328	1.00792	1.0005	1.00216	0.0067827			30.924	1.00536	1.00688	1.00958	1.00605	1.00822	1.00716	1.00659	1.00617	1.00479	1.00504	1.00659	0.00147539			30.924	1.00094	1.00156	1.00555	1.00217
35.929	0.999993	1.00198	1.00289	1.00085	1.00165	1.01174	0.998748	1.01415	1.00037	0.999067	1.00314	0.00534797			35.929	1.00271	1.00978	1.00462	0.988416	1.00121	1.00698	0.994505	0.999392	1.00307	1.00344	1.00141	0.00615218			35.929	1.00475	1.00361	1.00504	1.00155	1.00194	1.00509	1.00485	1.00665	1.00379	1.0044	1.00417	0.00152548			35.929	0.99924	1.00187	1.00266	1.00317
40.919	1.01555	0.991325	0.993779	0.994353	1.00839	0.998141	0.987994	0.995249	0.995014	0.993846	0.997364	0.00830905			40.919	1.00734	1.00808	1.00942	0.994792	1.0014	1.00407	1.01106	1.00002	1.00957	1.00581	1.00516	0.00511361			40.919	0.997776	0.996571	0.995613	0.992948	0.996637	0.997938	0.998638	0.999395	0.996939	0.9985	0.997096	0.00184758			40.919	0.994638	0.999197	1.00076	0.997767
45.923	1.00906	1.00334	1.00243	1.00886	1.00244	0.993281	0.998374	0.994625	0.997204	0.99036	0.999997	0.00633373			45.923	1.00606	0.997008	1.00424	0.993808	1.00303	1.00747	1.01084	1.00148	1.00583	1.00703	1.00368	0.00510648			45.923	0.99187	0.99234	0.990829	0.990916	0.991401	0.992756	0.989705	0.993727	0.991257	0.991257	0.991606	0.0011259			45.923	0.996275	1	1.00164	1.00376
50.925	1.00737	1.007	1.00152	1.00391	1.02017	0.994325	0.995455	0.987216	0.992971	0.995473	1.00054	0.00949355			50.925	0.994138	0.995292	0.992207	1.00713	0.994267	1.00791	1.01607	1.00262	1.00646	1.00296	1.0019	0.00776458			50.925	0.994686	0.994706	0.993856	0.992672	0.994681	0.995603	0.992599	0.99497	0.993935	0.995844	0.994355	0.00109713			50.925	0.992825	0.998253	1.00017	0.997147
55.93	1.00375	1.0058	1.00164	1.00742	1.02369	0.998612	0.991195	0.997584	0.997308	0.990507	1.00175	0.00953859			55.93	0.99286	0.998692	0.998405	1.00073	0.984971	0.996379	0.983037	0.984866	0.99596	0.991917	0.992781	0.00642984			55.93	0.98989	0.993128	0.992789	0.99106	0.991988	0.993158	0.999612	0.998518	0.990147	0.991366	0.993166	0.00332077			55.93	0.988628	0.991161	0.990162	0.99221
60.92	1.00813	1.00131	1.00087	0.995437	1.02387	0.998232	0.99305	0.994062	0.999731	0.993661	1.00084	0.00930569			60.92	0.996871	0.993733	0.993241	0.996605	0.982229	0.992269	0.989157	0.992353	0.992993	0.990069	0.991952	0.00418887			60.92	0.986108	0.992183	0.993566	0.99152	0.991553	0.99155	0.996128	0.99558	0.996541	0.990225	0.992495	0.0031448			60.92	0.98789	0.990579	0.988708	0.993376
65.925	1.00072	1.01847	1.01539	1.03224	1.00417	0.996399	0.990052	0.990211	0.996825	0.994565	1.0039	0.013865			65.925	0.99107	0.997524	0.99243	0.990284	0.989221	0.991345	0.993793	0.997125	0.997038	0.996501	0.993633	0.00318175			65.925	0.99526	0.98626	0.988409	0.988817	0.986563	0.983576	0.992616	0.990783	0.994415	0.982101	0.98888	0.00441545			65.925	0.982654	0.986491	0.985219	0.989181
70.916	1.00323	1.00799	1.01109	1.00292	1.0059	0.99511	0.998188	0.99866	0.995389	0.993367	1.00118	0.00597008			70.916	0.998903	0.996533	0.996498	0.994718	0.981779	0.992034	0.994505	0.992803	0.990969	0.996592	0.993533	0.00478243			70.916	0.997081	0.984494	0.987652	0.992078	0.986006	0.97972	0.990437	0.992367	0.995676	0.976829	0.988234	0.00660149			70.916	0.977848	0.982358	0.977479	0.986942
75.923	1.00484	1.00869	1.00767	1.00045	1.00891	0.992944	0.995451	0.990782	0.984308	0.99617	0.999021	0.00845923			75.923	0.956201	1.00401	0.95651	0.950958	0.971514	0.990434	0.982824	0.990593	0.959142	0.952759	0.971494	0.0191272			75.923	0.953019	0.972789	0.977396	0.98057	0.973824	0.965388	0.956291	0.945787	0.952121	0.965798	0.964298	0.0119484			75.923	0.974292	0.978093	0.973358	0.984516
80.929	0.99006	1.00175	1.00461	1.00111	1.00851	0.966197	0.990346	0.963582	0.969262	0.949465	0.98449	0.0206874			80.929	0.940717	0.993874	0.926869	0.93869	0.961971	0.938917	0.956834	0.979189	0.963726	0.926054	0.952684	0.0224318			80.929	0.940495	0.964559	0.969787	0.975367	0.965223	0.95623	0.940355	0.932326	0.940591	0.955585	0.954052	0.0147905			80.929	0.968999	0.971744	0.966883	0.97668
85.918	0.990967	1.01601	1.03709	1.00126	1.00504	0.834563	0.865306	0.827333	0.858647	0.83722	0.927344	0.0886661			85.918	0.930165	0.956197	0.857484	0.929386	0.957274	0.923996	0.934875	0.964769	0.97159	0.9009	0.932664	0.0340969			85.918	0.930198	0.958022	0.963681	0.968858	0.95815	0.948485	0.93224	0.919073	0.930411	0.948305	0.945742	0.0168167			85.918	0.960126	0.964016	0.957328	0.968491
90.928	0.978879	0.999198	1.01067	1.03775	1.00142	0.805984	0.841194	0.808936	0.849804	0.823875	0.915771	0.0966028			90.928	0.900392	0.901488	0.777178	0.897764	0.935301	0.901146	0.89658	0.946356	0.952696	0.885024	0.899393	0.0488741			90.928	0.914515	0.944549	0.95079	0.956784	0.944472	0.933016	0.918788	0.902969	0.913872	0.931491	0.931125	0.0180298			90.928	0.953404	0.956518	0.947215	0.959139
95.923	0.945367	0.920016	0.930747	0.973908	1.0062	0.802942	0.828391	0.815632	0.842377	0.811341	0.887692	0.075628			95.923	0.846387	0.835871	0.680021	0.898369	0.89015	0.881743	0.85708	0.895084	0.881987	0.866635	0.853333	0.0644086			95.923	0.899208	0.932647	0.938523	0.946218	0.934862	0.920577	0.903567	0.887273	0.898675	0.918132	0.917968	0.0200056			95.923	0.938687	0.941941	0.935508	0.944947
100.917	0.913671	0.84155	0.821386	0.793324	1.02337	0.763126	0.795759	0.769938	0.837562	0.802394	0.836208	0.0786213			100.917	0.810255	0.787449	0.605874	0.879168	0.855526	0.76528	0.828329	0.880268	0.865533	0.855064	0.813275	0.0825387			100.917	0.881877	0.916749	0.921709	0.930131	0.916835	0.906259	0.88264	0.87247	0.88222	0.902606	0.90135	0.0202064			100.917	0.92742	0.931406	0.924923	0.930701
105.923	0.869845	0.819051	0.783518	0.791472	0.975035	0.747914	0.780483	0.758235	0.762848	0.784544	0.807295	0.0684334			105.923	0.787772	0.725893	0.56143	0.870713	0.83782	0.776272	0.792868	0.878455	0.859177	0.853326	0.794373	0.0953273			105.923	0.865438	0.904523	0.910857	0.917228	0.906624	0.893983	0.868565	0.863497	0.86705	0.886732	0.88845	0.0209709			105.923	0.915413	0.921104	0.914964	0.914743
110.915	0.852839	0.780682	0.724736	0.770846	0.919302	0.739259	0.768873	0.751227	0.758979	0.777265	0.784401	0.0584201			110.915	0.771744	0.675731	0.534723	0.797222	0.825581	0.755636	0.76751	0.85773	0.847274	0.851105	0.768426	0.0991681			110.915	0.856489	0.896142	0.900542	0.909001	0.895636	0.890319	0.856397	0.863887	0.860487	0.877699	0.88066	0.0200714			110.915	0.900458	0.908904	0.905472	0.903129
115.925	0.822032	0.769716	0.684288	0.722109	0.869401	0.72953	0.757026	0.745058	0.751069	0.760099	0.761033	0.0519707			115.925	0.75731	0.628137	0.515614	0.747483	0.814302	0.764697	0.650465	0.845785	0.845429	0.830875	0.74001	0.109509			115.925	0.842971	0.884425	0.884071	0.893859	0.870937	0.886837	0.839033	0.866118	0.849505	0.867091	0.868485	0.0193501			115.925	0.888846	0.899512	0.896944	0.892362
120.925	0.796441	0.752317	0.64266	0.714143	0.834585	0.683504	0.729458	0.710312	0.748384	0.746275	0.735808	0.0543093			120.925	0.748038	0.590192	0.496098	0.726722	0.806201	0.722263	0.589351	0.819817	0.803323	0.837469	0.713947	0.116742			120.925	0.8787	0.873664	0.865724	0.884002	0.850335	0.888117	0.838333	0.86244	0.863257	0.871167	0.867574	0.0151522			120.925	0.880134	0.893072	0.889885	0.886759
125.919	0.756285	0.744927	0.643144	0.655271	0.784787	0.676375	0.725353	0.711106	0.747895	0.733912	0.717905	0.0461528			125.919	0.730501	0.551863	0.492191	0.71789	0.784523	0.76802	0.571343	0.810514	0.812509	0.833259	0.707261	0.123291			125.919	0.835721	0.856384	0.831458	0.865007	0.822256	0.884257	0.827617	0.847501	0.855381	0.851151	0.847673	0.0189746			125.919	0.869536	0.885003	0.882318	0.879477
130.925	0.738919	0.786928	0.639478	0.708221	0.769938	0.647123	0.704248	0.705926	0.739762	0.717572	0.715812	0.0470601			130.925	0.728626	0.529625	0.48737	0.681857	0.776613	0.719422	0.54641	0.800984	0.830087	0.820725	0.692172	0.1275			130.925	0.835005	0.856545	0.827148	0.869548	0.81594	0.88364	0.825598	0.844095	0.852247	0.863795	0.847356	0.0216526			130.925	0.862766	0.8783	0.876392	0.870913
135.919	0.704747	0.785727	0.655705	0.672431	0.799469	0.708177	0.708581	0.706369	0.734458	0.714848	0.719051	0.0446558			135.919	0.727886	0.500117	0.492258	0.667715	0.771964	0.746239	0.52579	0.797431	0.785009	0.814952	0.682936	0.128935			135.919	0.809111	0.858457	0.807457	0.866235	0.804648	0.887847	0.847872	0.84334	0.833496	0.879687	0.843815	0.0300484			135.919	0.85603	0.871803	0.871812	0.86557
140.93	0.704792	0.748701	0.642343	0.695349	0.777786	0.700373	0.708473	0.708235	0.736258	0.711511	0.713382	0.0358817			140.93	0.718151	0.470295	0.506276	0.635149	0.746601	0.712478	0.518023	0.729311	0.785108	0.802148	0.662354	0.122309			140.93	0.797741	0.842384	0.791098	0.857063	0.777135	0.891052	0.816226	0.809954	0.803479	0.865601	0.825173	0.0369553			140.93	0.847714	0.864054	0.866064	0.85664
145.928	0.708858	0.707517	0.648546	0.659872	0.789687	0.695675	0.702437	0.68577	0.712017	0.709821	0.70202	0.0378061			145.928	0.723227	0.514453	0.481881	0.618464	0.75	0.746311	0.498032	0.746454	0.759558	0.796557	0.663494	0.123076			145.928	0.777877	0.821658	0.768683	0.841544	0.771648	0.883264	0.819179	0.788013	0.79909	0.862747	0.81337	0.0395303			145.928	0.842889	0.859836	0.861302	0.852401
150.92	0.700207	0.730206	0.637739	0.673923	0.757933	0.709237	0.698298	0.691939	0.716784	0.705195	0.702146	0.0320433			150.92	0.710374	0.51698	0.478232	0.597492	0.728561	0.712823	0.493782	0.738536	0.757728	0.784577	0.651909	0.118153			150.92	0.775239	0.828315	0.763854	0.836094	0.75668	0.869015	0.788917	0.782286	0.790935	0.863712	0.805505	0.0407415			150.92	0.838525	0.85591	0.856626	0.850057
155.922	0.676926	0.699026	0.611021	0.701219	0.74801	0.687276	0.685389	0.667949	0.713118	0.694253	0.688419	0.0349977			155.922	0.691968	0.491798	0.458427	0.583999	0.704488	0.72986	0.481028	0.737163	0.734794	0.789985	0.640351	0.124363			155.922	0.765355	0.826287	0.757602	0.832464	0.763217	0.853233	0.785755	0.787987	0.802046	0.847768	0.802171	0.0357702			155.922	0.83154	0.849205	0.849784	0.841442
160.918	0.67741	0.690815	0.711819	0.690338	0.708763	0.664963	0.687145	0.646129	0.710663	0.693558	0.68816	0.0209572			160.918	0.685011	0.484843	0.45521	0.568584	0.696622	0.70937	0.467002	0.710607	0.691581	0.778791	0.624762	0.119201			160.918	0.772237	0.818469	0.747718	0.829695	0.757851	0.843257	0.768811	0.79414	0.763561	0.846707	0.794245	0.0373571			160.918	0.824193	0.841119	0.844317	0.830484
165.923	0.654822	0.696802	0.717167	0.615393	0.713741	0.650718	0.676979	0.661103	0.703362	0.690902	0.678099	0.0324248			165.923	0.681057	0.484284	0.440353	0.546483	0.687954	0.695587	0.483563	0.712968	0.701006	0.740671	0.617393	0.114731			165.923	0.764582	0.808503	0.741043	0.82314	0.762906	0.839975	0.764954	0.788115	0.768526	0.81856	0.78803	0.0326325			165.923	0.820826	0.837501	0.838958	0.825705
170.927	0.650142	0.688821	0.665097	0.670043	0.730177	0.661408	0.665819	0.645752	0.697827	0.687072	0.676216	0.0252819			170.927	0.674568	0.480135	0.44022	0.536598	0.680412	0.689716	0.475077	0.702128	0.693679	0.741332	0.611387	0.114252			170.927	0.793968	0.806705	0.736053	0.815421	0.767291	0.8347	0.755408	0.779068	0.768512	0.817805	0.787493	0.0313638			170.927	0.815546	0.833089	0.833348	0.818795
175.927	0.655038	0.652014	0.701453	0.705932	0.724092	0.665342	0.66924	0.627439	0.694412	0.677957	0.677292	0.0292783			175.927	0.669841	0.51344	0.424891	0.514796	0.672397	0.644779	0.476999	0.696691	0.720005	0.733354	0.606719	0.112423			175.927	0.788655	0.801692	0.732515	0.806288	0.76249	0.835925	0.754223	0.772521	0.763855	0.795983	0.781415	0.0300777			175.927	0.807284	0.827643	0.829246	0.812871
180.926	0.650895	0.662307	0.677681	0.675588	0.700508	0.67021	0.66332	0.593785	0.684674	0.691666	0.667063	0.0296218			180.926	0.664	0.472004	0.417397	0.510367	0.665019	0.640298	0.466617	0.712608	0.685708	0.70749	0.594151	0.11389			180.926	0.778952	0.801414	0.72706	0.798806	0.756846	0.828503	0.741583	0.763372	0.759871	0.782731	0.773914	0.0303666			180.926	0.80387	0.821621	0.823415	0.805774
185.918	0.623147	0.679212	0.675812	0.69461	0.710364	0.665189	0.658041	0.631345	0.667284	0.665989	0.667099	0.0261373			185.918	0.685931	0.4772	0.404179	0.489556	0.677669	0.64217	0.457349	0.692518	0.675192	0.732722	0.593449	0.121366			185.918	0.766682	0.797953	0.720688	0.791435	0.747585	0.824328	0.749426	0.758528	0.756388	0.753849	0.766686	0.0298677			185.918	0.798269	0.817474	0.823651	0.785993
190.924	0.632424	0.656489	0.65671	0.653335	0.713091	0.669453	0.641918	0.615214	0.67571	0.66432	0.657866	0.0264338			190.924	0.674166	0.472262	0.416411	0.484875	0.651186	0.615577	0.440506	0.665516	0.665536	0.743261	0.58293	0.117035			190.924	0.763466	0.791741	0.719531	0.785135	0.744299	0.813389	0.754175	0.754129	0.754052	0.750653	0.763057	0.0268403			190.924	0.780896	0.817154	0.829062	0.774029
195.923	0.642637	0.667051	0.672711	0.682891	0.697367	0.652779	0.657041	0.610722	0.665239	0.664634	0.661307	0.0234618			195.923	0.690483	0.478544	0.38606	0.467847	0.59043	0.599687	0.444194	0.64211	0.655023	0.688713	0.564309	0.110792			195.923	0.759739	0.782679	0.717022	0.779613	0.739908	0.804255	0.780964	0.749073	0.752865	0.749234	0.761535	0.0254089			195.923	0.775421	0.809582	0.81813	0.763557
200.93	0.6288	0.655864	0.674475	0.686853	0.701269	0.662209	0.648461	0.622104	0.661684	0.657777	0.65995	0.0240513			200.93	0.693406	0.464169	0.376264	0.4685	0.654325	0.606484	0.444981	0.641293	0.647001	0.705303	0.570173	0.119096			200.93	0.753152	0.773707	0.713579	0.775103	0.742655	0.798219	0.775417	0.742148	0.75389	0.769935	0.75978	0.0237376			200.93	0.770933	0.802836	0.81134	0.758332
205.92	0.634515	0.655123	0.656994	0.68072	0.682165	0.645115	0.643835	0.608247	0.652198	0.650296	0.650921	0.0213304			205.92	0.67822	0.467819	0.379397	0.449426	0.650803	0.596024	0.440544	0.627979	0.630955	0.702389	0.562356	0.115953			205.92	0.748004	0.768066	0.712809	0.769702	0.731519	0.791728	0.768796	0.738881	0.754715	0.760758	0.754498	0.0226005			205.92	0.765542	0.796701	0.803051	0.753378
210.924	0.623621	0.657972	0.618915	0.673466	0.69871	0.626822	0.648161	0.600323	0.640481	0.650793	0.643926	0.0286352			210.924	0.671119	0.454764	0.383381	0.437959	0.6188	0.581628	0.437347	0.624937	0.622269	0.68967	0.552187	0.111941			210.924	0.739034	0.7622	0.711155	0.761276	0.728003	0.786658	0.75907	0.731489	0.755985	0.76897	0.750384	0.0224895			210.924	0.76018	0.789651	0.79325	0.745583
215.925	0.627559	0.653204	0.640433	0.708345	0.696418	0.641625	0.641881	0.605197	0.637052	0.646667	0.649838	0.0307065			215.925	0.686538	0.459723	0.374849	0.431508	0.614383	0.578682	0.434864	0.625381	0.614302	0.688981	0.550921	0.11492			215.925	0.732551	0.759067	0.710224	0.757673	0.729045	0.781134	0.756698	0.732503	0.758265	0.766262	0.748342	0.021324			215.925	0.760383	0.787625	0.79132	0.747566
220.915	0.627792	0.650691	0.647746	0.687673	0.692685	0.632606	0.639965	0.586192	0.637792	0.636667	0.643981	0.0301464			220.915	0.675821	0.476749	0.372694	0.425549	0.609964	0.575109	0.420157	0.609415	0.604429	0.639667	0.540955	0.106938			220.915	0.730026	0.753953	0.706836	0.755232	0.728474	0.777195	0.748913	0.729442	0.759966	0.762619	0.745266	0.0209927			220.915	0.758465	0.783884	0.78444	0.74215
225.924	0.628914	0.645778	0.628247	0.670535	0.691524	0.6198	0.640213	0.591074	0.62947	0.627137	0.637269	0.0276589			225.924	0.664225	0.456265	0.370652	0.426885	0.602485	0.561122	0.41843	0.619234	0.59607	0.656196	0.537156	0.108469			225.924	0.727302	0.749178	0.704775	0.75005	0.725445	0.77285	0.743917	0.727136	0.758853	0.756764	0.741627	0.0201909			225.924	0.757221	0.782002	0.779604	0.739889
230.916	0.625755	0.651484	0.632555	0.670877	0.685991	0.593746	0.632543	0.645554	0.625987	0.632774	0.639727	0.0256743			230.916	0.655139	0.453263	0.369711	0.423541	0.597553	0.546563	0.407367	0.615034	0.601345	0.658937	0.532845	0.109197			230.916	0.723681	0.745987	0.703641	0.748715	0.724801	0.7725	0.742664	0.72545	0.75952	0.755696	0.740266	0.0206366			230.916	0.753459	0.775767	0.774721	0.736601
235.926	0.632696	0.647652	0.61323	0.662773	0.717832	0.617373	0.62939	0.630637	0.624948	0.625551	0.640208	0.0308258			235.926	0.656275	0.44953	0.362981	0.423002	0.602387	0.533115	0.4053	0.616687	0.582005	0.659284	0.529057	0.110297			235.926	0.72229	0.745712	0.701324	0.747051	0.723208	0.764877	0.738842	0.724955	0.759459	0.756878	0.73846	0.0201664			235.926	0.749951	0.772325	0.770146	0.73149
240.92	0.632643	0.647383	0.622579	0.677688	0.699158	0.606163	0.655114	0.626584	0.624877	0.634783	0.642697	0.0280252			240.92	0.642962	0.452672	0.363934	0.423865	0.594113	0.522794	0.38752	0.608197	0.584006	0.647888	0.522795	0.107732			240.92	0.720083	0.741013	0.697455	0.744863	0.724506	0.764867	0.731526	0.722611	0.759661	0.753156	0.735974	0.020714			240.92	0.749237	0.769206	0.766228	0.733208
245.93	0.628365	0.641198	0.623477	0.64661	0.694042	0.599171	0.655209	0.630115	0.623454	0.635649	0.637729	0.0249693			245.93	0.639417	0.447068	0.369804	0.420619	0.594672	0.523461	0.388834	0.589181	0.576407	0.649091	0.519855	0.105113			245.93	0.721178	0.74162	0.699007	0.742441	0.723048	0.76731	0.731734	0.721663	0.757031	0.751393	0.735642	0.0203061			245.93	0.746943	0.766432	0.762279	0.728602
250.921	0.629026	0.649004	0.620581	0.659435	0.687495	0.605714	0.657894	0.633334	0.621174	0.638626	0.640228	0.0238235			250.921	0.628704	0.451231	0.369759	0.413748	0.587451	0.517268	0.381607	0.578859	0.583038	0.645058	0.515672	0.10382			250.921	0.72027	0.742651	0.698118	0.740824	0.720064	0.767172	0.731227	0.721692	0.754956	0.749829	0.73468	0.0203751			250.921	0.747548	0.766329	0.763263	0.731831
255.924	0.626081	0.634235	0.623668	0.689191	0.692505	0.595438	0.663375	0.648369	0.623187	0.645564	0.644161	0.030574			255.924	0.62794	0.437888	0.374504	0.413068	0.590166	0.513534	0.396252	0.586824	0.5681	0.645967	0.515424	0.102042			255.924	0.719702	0.743363	0.699979	0.741399	0.716028	0.767956	0.728368	0.720875	0.755712	0.748677	0.734206	0.0207382			255.924	0.746224	0.762971	0.756311	0.729018
260.914	0.635169	0.637398	0.653047	0.687108	0.686258	0.562824	0.668442	0.63984	0.618404	0.653249	0.644174	0.0361972			260.914	0.669359	0.429033	0.37837	0.41352	0.631297	0.501249	0.376147	0.589519	0.563723	0.635453	0.518767	0.11327			260.914	0.720109	0.742584	0.696506	0.737505	0.71391	0.772304	0.726416	0.718007	0.757074	0.74756	0.733197	0.0225553			260.914	0.746988	0.764109	0.758909	0.7292
265.925	0.626553	0.655725	0.668994	0.694295	0.688025	0.5559	0.677873	0.665309	0.614178	0.643371	0.649022	0.0415464			265.925	0.632921	0.418155	0.383748	0.410108	0.603639	0.497824	0.369908	0.583457	0.581747	0.625763	0.510727	0.106429			265.925	0.721298	0.743422	0.697031	0.738547	0.714273	0.777656	0.728029	0.71795	0.755343	0.747627	0.734118	0.0232542			265.925	0.747266	0.762287	0.756417	0.728214
270.924	0.632747	0.655631	0.653889	0.698846	0.699699	0.53517	0.675939	0.664322	0.612208	0.644003	0.647245	0.0479034			270.924	0.624736	0.42019	0.390808	0.413832	0.599513	0.489651	0.366835	0.578534	0.577436	0.616277	0.507781	0.102251			270.924	0.720127	0.744555	0.700902	0.739436	0.713635	0.7804	0.725362	0.717392	0.753472	0.74901	0.734429	0.0234512			270.924	0.747653	0.761437	0.756561	0.730905
275.918	0.64672	0.659566	0.647882	0.729828	0.698297	0.561867	0.688008	0.690363	0.610098	0.640468	0.65731	0.0480761			275.918	0.614706	0.395914	0.395226	0.421991	0.595862	0.481287	0.368071	0.57815	0.58594	0.611632	0.504878	0.102044			275.918	0.721947	0.744215	0.703422	0.738559	0.711731	0.781956	0.727828	0.722398	0.753249	0.750217	0.735552	0.0230536			275.918	0.747404	0.759147	0.753245	0.7297
280.925	0.647233	0.664436	0.640517	0.67895	0.700797	0.62142	0.688266	0.644641	0.609936	0.644298	0.654049	0.0288827			280.925	0.613274	0.388921	0.404433	0.416047	0.601223	0.479032	0.362772	0.564586	0.582324	0.607869	0.502048	0.101877			280.925	0.7219	0.743772	0.703292	0.738001	0.717732	0.782508	0.724372	0.719802	0.753571	0.75156	0.735651	0.0230385			280.925	0.747991	0.758835	0.755173	0.730638
285.926	0.651512	0.68455	0.646634	0.704702	0.705033	0.614267	0.701608	0.664932	0.60962	0.648136	0.663099	0.0354488			285.926	0.603399	0.382739	0.402241	0.416741	0.600999	0.474444	0.359156	0.560793	0.590301	0.599698	0.499051	0.101873			285.926	0.72344	0.744333	0.707083	0.736707	0.71547	0.78129	0.725786	0.719133	0.756717	0.748941	0.73589	0.0224151			285.926	0.750693	0.761402	0.754792	0.729679
290.922	0.655652	0.656099	0.63143	0.737278	0.714332	0.614062	0.684235	0.680626	0.608078	0.646753	0.662855	0.0417495			290.922	0.603604	0.380848	0.385996	0.4146	0.608398	0.477153	0.375844	0.554603	0.585263	0.608502	0.499481	0.102702			290.922	0.721802	0.743181	0.707131	0.734398	0.71798	0.777446	0.728597	0.719449	0.757423	0.749572	0.735698	0.0213505			290.922	0.750549	0.760177	0.75576	0.730711
295.915	0.667927	0.675067	0.634953	0.703763	0.701711	0.620402	0.694739	0.650897	0.609526	0.651761	0.661075	0.0333897			295.915	0.592896	0.372708	0.394838	0.421612	0.605659	0.474285	0.364331	0.552988	0.599788	0.606907	0.498601	0.103517			295.915	0.72127	0.742598	0.711706	0.737549	0.719228	0.773439	0.724907	0.721285	0.760299	0.749275	0.736156	0.0201166			295.915	0.750762	0.759431	0.753811	0.728269
300.917	0.651021	0.695872	0.646519	0.700234	0.711255	0.624667	0.702671	0.659775	0.611077	0.649211	0.66523	0.0351198			300.917	0.589479	0.371354	0.401482	0.430293	0.610095	0.474332	0.374312	0.539951	0.60125	0.607018	0.499957	0.100553			300.917	0.722705	0.739762	0.716302	0.737075	0.727795	0.768634	0.726955	0.725602	0.763356	0.749296	0.737748	0.0176285			300.917	0.752842	0.760687	0.758192	0.730174
305.923	0.662492	0.679712	0.641356	0.735948	0.721117	0.637616	0.690393	0.675708	0.611264	0.6461	0.670171	0.0386599			305.923	0.581505	0.368868	0.402948	0.424737	0.608951	0.472885	0.377061	0.541767	0.602821	0.605811	0.498735	0.100077			305.923	0.72567	0.737504	0.717402	0.737124	0.729186	0.766297	0.72776	0.727179	0.764209	0.747473	0.73798	0.0165137			305.923	0.755353	0.762879	0.755883	0.731752
310.924	0.677991	0.680405	0.641967	0.763905	0.71383	0.63096	0.696397	0.673398	0.615756	0.649222	0.674383	0.0436039			310.924	0.581876	0.373768	0.412702	0.426594	0.61393	0.46969	0.380421	0.535707	0.616078	0.612191	0.502296	0.100625			310.924	0.724232	0.738103	0.721681	0.736829	0.735161	0.765409	0.729925	0.726669	0.769086	0.74689	0.739398	0.0164519			310.924	0.754828	0.76018	0.755844	0.727087
315.927	0.666838	0.701003	0.643107	0.732273	0.716438	0.650465	0.706065	0.708236	0.619059	0.645025	0.678851	0.0384541			315.927	0.573898	0.376214	0.407807	0.427917	0.61387	0.465896	0.379572	0.548442	0.62507	0.607901	0.502659	0.101474			315.927	0.725253	0.738803	0.724632	0.73593	0.732361	0.760205	0.728185	0.732495	0.770765	0.748432	0.739706	0.0154592			315.927	0.754823	0.759015	0.755338	0.726896
320.918	0.671796	0.720989	0.659758	0.734433	0.727151	0.650099	0.705474	0.661294	0.619959	0.646864	0.679782	0.039354			320.918	0.568827	0.372835	0.416847	0.427779	0.610874	0.464694	0.38978	0.533733	0.628519	0.602078	0.501597	0.0981925			320.918	0.724237	0.736231	0.729945	0.738975	0.739832	0.75747	0.729333	0.735647	0.774766	0.751476	0.741791	0.0153155			320.918	0.755066	0.759688	0.757027	0.728958
325.928	0.688197	0.709244	0.635419	0.766649	0.738901	0.67195	0.72336	0.676158	0.626386	0.644131	0.68804	0.046382			325.928	0.569151	0.374804	0.41977	0.422408	0.614542	0.4725	0.391509	0.527308	0.640579	0.615878	0.504845	0.101248			325.928	0.726974	0.736512	0.734156	0.738941	0.744179	0.756423	0.732304	0.738824	0.77679	0.750207	0.743531	0.0145217			325.928	0.755669	0.758228	0.755464	0.723712
330.919	0.703809	0.71237	0.649	0.770021	0.733156	0.636751	0.704656	0.704369	0.62755	0.645285	0.688697	0.046877			330.919	0.567864	0.384569	0.422836	0.428326	0.616521	0.473184	0.394385	0.525564	0.639314	0.614498	0.506706	0.0984288			330.919	0.731426	0.735313	0.73689	0.740379	0.74626	0.755799	0.736335	0.740604	0.780618	0.753188	0.745681	0.0145636			330.919	0.757243	0.759102	0.758127	0.725859
335.926	0.699635	0.731025	0.664396	0.787855	0.73738	0.654063	0.710882	0.691471	0.634911	0.644845	0.695646	0.0480007			335.926	0.569104	0.38713	0.418135	0.422284	0.620054	0.479142	0.399171	0.529193	0.647927	0.62588	0.509802	0.101593			335.926	0.732503	0.73778	0.742417	0.741388	0.74807	0.758046	0.735002	0.745593	0.78363	0.751422	0.747585	0.0148123			335.926	0.761247	0.76315	0.760159	0.731183
340.919	0.699617	0.734106	0.650048	0.710001	0.748978	0.664312	0.725895	0.688993	0.638272	0.644862	0.690508	0.0396826			340.919	0.570469	0.392808	0.419333	0.423214	0.623286	0.485844	0.403967	0.526174	0.651409	0.628741	0.512525	0.101158			340.919	0.735574	0.741328	0.744495	0.744706	0.754362	0.758257	0.739568	0.74792	0.78994	0.754356	0.751051	0.0154386			340.919	0.760012	0.761554	0.758575	0.729154
345.92	0.713451	0.746369	0.650377	0.783976	0.753681	0.637004	0.721581	0.715643	0.642806	0.647449	0.701234	0.0531492			345.92	0.572313	0.399918	0.432177	0.426944	0.627103	0.484094	0.419896	0.524416	0.659882	0.637833	0.518458	0.0998649			345.92	0.738898	0.741978	0.748965	0.746627	0.760469	0.759877	0.734225	0.753273	0.792365	0.757449	0.753413	0.016332			345.92	0.762396	0.763871	0.759726	0.732897
350.92	0.718276	0.708383	0.66904	0.791157	0.762234	0.639269	0.72251	0.698741	0.646884	0.652924	0.700942	0.0502998			350.92	0.575263	0.405483	0.438419	0.420178	0.632385	0.487087	0.420835	0.540184	0.666215	0.639338	0.522539	0.101269			350.92	0.741517	0.744675	0.751949	0.751392	0.766827	0.762577	0.742425	0.756362	0.796285	0.759996	0.757401	0.0161238			350.92	0.764113	0.764952	0.761387	0.72957
355.914	0.728718	0.752024	0.683803	0.77038	0.743434	0.653618	0.734834	0.705841	0.648036	0.659703	0.708039	0.0443597			355.914	0.575303	0.41336	0.440434	0.426359	0.631906	0.493646	0.426184	0.529411	0.668116	0.650184	0.52549	0.100123			355.914	0.746996	0.748081	0.758902	0.750126	0.766365	0.763987	0.74565	0.762761	0.799131	0.765095	0.760709	0.015748			355.914	0.767111	0.768791	0.767637	0.736281
360.914	0.703997	0.756979	0.67247	0.803475	0.76725	0.653593	0.730186	0.714647	0.65575	0.657182	0.711553	0.0526901			360.914	0.574785	0.414681	0.448996	0.425121	0.631938	0.498522	0.430748	0.538804	0.680542	0.664315	0.530845	0.102671			360.914	0.748412	0.751042	0.761799	0.756862	0.770304	0.768045	0.747823	0.76611	0.803185	0.768258	0.764184	0.0161321			360.914	0.769547	0.769408	0.766165	0.739062
365.921	0.73463	0.749712	0.678018	0.779977	0.771319	0.683278	0.734534	0.719147	0.658804	0.663543	0.717296	0.0441083			365.921	0.57792	0.423045	0.440924	0.424846	0.635164	0.49892	0.432097	0.540882	0.681151	0.665109	0.532006	0.10302			365.921	0.753326	0.755684	0.767199	0.760088	0.774111	0.767425	0.751502	0.769651	0.806822	0.770703	0.767651	0.0158327			365.921	0.771187	0.770643	0.770256	0.738333
370.927	0.741086	0.769159	0.695255	0.802553	0.76801	0.647858	0.740202	0.757183	0.664968	0.664314	0.725059	0.0531896			370.927	0.579024	0.414559	0.46021	0.424591	0.637193	0.503712	0.435329	0.544719	0.69514	0.66946	0.536394	0.105084			370.927	0.755818	0.756064	0.770499	0.761495	0.776978	0.770148	0.755446	0.77257	0.810698	0.776772	0.770649	0.016442			370.927	0.774444	0.775483	0.775484	0.743361
375.917	0.735238	0.756636	0.700216	0.795652	0.780711	0.661359	0.743465	0.754261	0.669824	0.675154	0.727252	0.0477737			375.917	0.582855	0.421742	0.476558	0.427923	0.642082	0.507628	0.44592	0.545277	0.733298	0.68412	0.54674	0.110773			375.917	0.760067	0.760481	0.776333	0.764659	0.784638	0.773169	0.760268	0.779561	0.814438	0.775883	0.77495	0.0164408			375.917	0.774172	0.773018	0.772761	0.740977
380.923	0.753886	0.773578	0.713246	0.793429	0.774668	0.68467	0.761932	0.709016	0.676122	0.675777	0.731632	0.0448452			380.923	0.585166	0.424779	0.47359	0.434628	0.644107	0.514293	0.445866	0.554304	0.73018	0.689864	0.549678	0.110094			380.923	0.764473	0.762862	0.777935	0.769084	0.789551	0.776503	0.766451	0.780757	0.820945	0.779928	0.778849	0.0170263			380.923	0.777955	0.779093	0.779446	0.747931
385.918	0.74791	0.770898	0.681994	0.842371	0.7852	0.67628	0.76207	0.721737	0.679683	0.682222	0.735036	0.0562887			385.918	0.590932	0.431804	0.4979	0.4641	0.649352	0.516445	0.447657	0.555128	0.736181	0.69728	0.558678	0.106894			385.918	0.770449	0.766976	0.782212	0.771196	0.792631	0.778997	0.768008	0.787316	0.822201	0.783813	0.78238	0.0164653			385.918	0.779732	0.779101	0.778804	0.751843
390.926	0.761024	0.770758	0.718263	0.823718	0.784717	0.676483	0.744408	0.713159	0.684261	0.68901	0.73658	0.0485718			390.926	0.591371	0.434651	0.5064	0.493178	0.649633	0.521012	0.452304	0.55818	0.749135	0.705202	0.566107	0.106288			390.926	0.773703	0.770567	0.784772	0.773295	0.79608	0.784705	0.773384	0.788038	0.824185	0.787945	0.785667	0.0159154			390.926	0.781918	0.782429	0.781346	0.752048
395.918	0.760556	0.801727	0.724334	0.854445	0.785206	0.699971	0.751794	0.754224	0.687585	0.686638	0.750648	0.0537734			395.918	0.593485	0.434546	0.508252	0.51173	0.65211	0.528679	0.465589	0.562437	0.749134	0.711677	0.571764	0.104161			395.918	0.778596	0.776517	0.793836	0.77793	0.798734	0.787398	0.776046	0.795466	0.828742	0.792069	0.790533	0.0159244			395.918	0.783717	0.784362	0.784837	0.754958
400.928	0.764032	0.792466	0.716623	0.853279	0.802955	0.686826	0.749322	0.743018	0.694269	0.700226	0.750302	0.0539627			400.928	0.594809	0.445566	0.515742	0.510241	0.653547	0.530775	0.493049	0.567862	0.76141	0.724506	0.579751	0.103612			400.928	0.781433	0.779243	0.79428	0.780808	0.803276	0.790353	0.778708	0.797865	0.83256	0.799327	0.793785	0.0163732			400.928	0.78871	0.788789	0.786901	0.758363
405.92	0.786177	0.80929	0.735509	0.852228	0.799175	0.692037	0.768112	0.745868	0.698743	0.700964	0.75881	0.0536068			405.92	0.599973	0.44417	0.520586	0.506079	0.658836	0.536546	0.504548	0.582821	0.767638	0.728251	0.584945	0.104663			405.92	0.786543	0.78325	0.796286	0.78258	0.802367	0.793235	0.784878	0.800106	0.836408	0.802459	0.796811	0.0159474			405.92	0.790891	0.791415	0.79223	0.762367
410.926	0.781128	0.81056	0.727686	0.852012	0.811152	0.700001	0.764549	0.761452	0.705475	0.707989	0.7622	0.0520491			410.926	0.604759	0.451328	0.529122	0.51541	0.665072	0.539499	0.501042	0.585086	0.770222	0.731996	0.589354	0.104073			410.926	0.790075	0.786081	0.801862	0.788128	0.809714	0.796124	0.79009	0.805394	0.841393	0.80733	0.801619	0.0163783			410.926	0.79301	0.794538	0.794088	0.765445
415.915	0.797982	0.815451	0.738753	0.85347	0.811641	0.70541	0.767209	0.747639	0.707426	0.714575	0.765956	0.0516719			415.915	0.607142	0.449381	0.527654	0.517462	0.668183	0.537932	0.510143	0.590342	0.783664	0.733775	0.592568	0.106733			415.915	0.795081	0.789831	0.805508	0.78872	0.811025	0.799216	0.794775	0.810205	0.8425	0.809739	0.80466	0.0157153			415.915	0.796189	0.797328	0.795055	0.771856
420.921	0.796955	0.81839	0.740515	0.828052	0.814371	0.737599	0.775917	0.747527	0.713849	0.721877	0.769505	0.0425996			420.921	0.610065	0.449725	0.545133	0.522094	0.669368	0.548907	0.510009	0.593565	0.782191	0.752935	0.598399	0.107436			420.921	0.797976	0.792885	0.812229	0.796567	0.820698	0.803547	0.800516	0.814611	0.847321	0.813781	0.810013	0.0159769			420.921	0.797696	0.799408	0.799111	0.772188
425.916	0.804375	0.817272	0.742454	0.855932	0.815294	0.73648	0.771453	0.766194	0.717278	0.727386	0.775412	0.0460118			425.916	0.612308	0.465988	0.559168	0.515564	0.671343	0.553127	0.521254	0.592696	0.784585	0.755917	0.603195	0.104737			425.916	0.805529	0.797781	0.817309	0.796087	0.818376	0.806139	0.803876	0.817654	0.851126	0.819393	0.813327	0.0158686			425.916	0.798563	0.798382	0.79984	0.773225
430.928	0.806377	0.805261	0.767871	0.853922	0.81742	0.70229	0.772315	0.759584	0.724178	0.728796	0.773801	0.0473921			430.928	0.613853	0.471103	0.568023	0.531743	0.670946	0.551461	0.527168	0.597098	0.799535	0.767939	0.609887	0.106578			430.928	0.805406	0.799863	0.818572	0.798716	0.816023	0.811477	0.808872	0.821809	0.852576	0.821684	0.8155	0.0154582			430.928	0.80703	0.808959	0.808045	0.784024
435.92	0.808503	0.824857	0.759676	0.825379	0.810731	0.712532	0.781819	0.796983	0.725581	0.730982	0.777704	0.0426829			435.92	0.612721	0.478118	0.574046	0.536487	0.670558	0.608459	0.530435	0.607546	0.808307	0.743351	0.617003	0.1004			435.92	0.808042	0.807213	0.822715	0.803499	0.825595	0.812827	0.81091	0.826352	0.857329	0.825177	0.819966	0.0156778			435.92	0.806227	0.808128	0.810293	0.78002
440.926	0.801261	0.823461	0.776884	0.852092	0.822169	0.704988	0.780843	0.799344	0.735402	0.739976	0.783642	0.0456874			440.926	0.616021	0.489721	0.576069	0.532758	0.672782	0.607754	0.54812	0.607597	0.81719	0.743669	0.621168	0.0994151			440.926	0.813875	0.807022	0.827355	0.806034	0.828194	0.814779	0.81516	0.828857	0.859881	0.834501	0.823566	0.0160727			440.926	0.809291	0.8099	0.812454	0.785722
445.916	0.815078	0.809319	0.777047	0.871555	0.820569	0.739357	0.798006	0.781567	0.739516	0.742918	0.789493	0.0424504			445.916	0.616017	0.492708	0.581517	0.5376	0.672847	0.613647	0.547755	0.608678	0.825289	0.748162	0.624422	0.100578			445.916	0.817947	0.809431	0.831904	0.81025	0.833196	0.817512	0.818162	0.834398	0.862479	0.833415	0.826869	0.0158333			445.916	0.813782	0.815849	0.818152	0.791381
450.925	0.816686	0.82532	0.780544	0.837501	0.816228	0.731222	0.800383	0.805295	0.745098	0.75308	0.791136	0.0367519			450.925	0.618938	0.506521	0.598573	0.537195	0.676531	0.619255	0.548775	0.611432	0.823684	0.76008	0.630098	0.0992342			450.925	0.823509	0.814111	0.837694	0.815946	0.836422	0.82169	0.827748	0.837454	0.865683	0.834983	0.831524	0.0148964			450.925	0.815999	0.816397	0.817555	0.792788
455.92	0.807254	0.83773	0.782621	0.861087	0.823138	0.737438	0.794305	0.780871	0.749216	0.752359	0.792602	0.040358			455.92	0.621316	0.491553	0.606379	0.537144	0.679414	0.625038	0.561299	0.625534	0.823176	0.763104	0.633396	0.100304			455.92	0.827761	0.817575	0.839904	0.815026	0.83862	0.825954	0.82454	0.840971	0.86956	0.83839	0.83383	0.0156746			455.92	0.819347	0.819724	0.821632	0.796461
460.926	0.819266	0.823042	0.78674	0.861425	0.83275	0.754646	0.805308	0.803262	0.748649	0.759866	0.799495	0.036915			460.926	0.61899	0.461614	0.607669	0.543014	0.67699	0.633536	0.564364	0.629358	0.826934	0.771674	0.633414	0.106358			460.926	0.829681	0.822854	0.84278	0.820907	0.838656	0.830978	0.824139	0.84454	0.872004	0.843836	0.837037	0.0151999			460.926	0.822323	0.822132	0.823394	0.801954
465.921	0.830289	0.838663	0.776272	0.90871	0.823048	0.742762	0.796351	0.819374	0.754509	0.761652	0.805163	0.0497356			465.921	0.623548	0.475519	0.613478	0.548078	0.681158	0.639624	0.568466	0.64057	0.838175	0.780762	0.640938	0.10665			465.921	0.834669	0.827593	0.848033	0.825267	0.844455	0.832759	0.832122	0.849588	0.874521	0.84875	0.841776	0.0146323			465.921	0.822503	0.822705	0.822123	0.800681
470.914	0.817855	0.838415	0.792383	0.853309	0.833233	0.74449	0.806005	0.817539	0.757584	0.769249	0.803006	0.0363291			470.914	0.623728	0.480936	0.617702	0.542296	0.680619	0.64653	0.578875	0.637005	0.850256	0.789703	0.644765	0.109259			470.914	0.838567	0.828783	0.852967	0.828349	0.846716	0.836008	0.838414	0.851102	0.878542	0.854359	0.845381	0.0149841			470.914	0.825727	0.825235	0.827281	0.80388
475.925	0.832212	0.865663	0.790881	0.856278	0.834796	0.759476	0.814027	0.80671	0.760047	0.771556	0.809165	0.0383837			475.925	0.625494	0.48447	0.63655	0.538911	0.682983	0.652224	0.581776	0.645239	0.848521	0.796784	0.649295	0.10916			475.925	0.841091	0.832712	0.857975	0.833756	0.851461	0.839961	0.844024	0.855533	0.881558	0.856252	0.849432	0.0145554			475.925	0.827976	0.827332	0.829729	0.807066
480.916	0.835401	0.836685	0.780225	0.866777	0.8487	0.754465	0.815634	0.833462	0.761868	0.787709	0.812093	0.038588			480.916	0.628464	0.489272	0.642196	0.549961	0.684464	0.657482	0.579197	0.647011	0.836271	0.797102	0.651142	0.104857			480.916	0.845647	0.836506	0.863133	0.836728	0.855623	0.842607	0.846044	0.859924	0.884932	0.85936	0.85305	0.0147756			480.916	0.834598	0.833835	0.833867	0.814698
485.922	0.853956	0.838311	0.793526	0.856469	0.833336	0.787785	0.811903	0.815595	0.763862	0.791334	0.814608	0.0307358			485.922	0.629393	0.495093	0.645491	0.559525	0.685769	0.663878	0.588511	0.654528	0.837828	0.808606	0.656862	0.104278			485.922	0.849398	0.839447	0.865306	0.838225	0.855024	0.846939	0.845522	0.861913	0.88898	0.863554	0.855431	0.0152368			485.922	0.834069	0.831645	0.833817	0.814176
490.928	0.834944	0.845307	0.806056	0.851338	0.836303	0.789142	0.824287	0.833042	0.769901	0.799433	0.818975	0.0266023			490.928	0.636309	0.501582	0.642661	0.550771	0.691934	0.67392	0.591876	0.65938	0.857204	0.816647	0.662228	0.109098			490.928	0.851525	0.843964	0.870885	0.843614	0.859593	0.849328	0.852473	0.865759	0.888869	0.866881	0.859289	0.0141247			490.928	0.836488	0.834847	0.837198	0.816949
495.914	0.837074	0.841746	0.791349	0.844706	0.839683	0.776321	0.818747	0.834245	0.772468	0.800592	0.815693	0.0281778			495.914	0.64426	0.501911	0.612089	0.553582	0.696339	0.674471	0.59865	0.661688	0.856889	0.82401	0.662389	0.110436			495.914	0.856637	0.848067	0.877629	0.849161	0.862402	0.851825	0.854943	0.871013	0.890956	0.870776	0.863341	0.0140008			495.914	0.841917	0.839349	0.841077	0.820587
500.919	0.842523	0.837911	0.804671	0.877188	0.839171	0.796328	0.828003	0.823579	0.776819	0.798365	0.822456	0.0290797			500.919	0.647894	0.518387	0.61168	0.563467	0.697227	0.68124	0.605952	0.676552	0.854684	0.832204	0.668929	0.107313			500.919	0.860034	0.849073	0.880592	0.851302	0.867241	0.855636	0.859272	0.8762	0.895078	0.873734	0.866816	0.0145603			500.919	0.842204	0.840219	0.842748	0.82251
505.914	0.840501	0.837536	0.805787	0.884544	0.837568	0.777311	0.828531	0.834955	0.774823	0.80209	0.822365	0.0330471			505.914	0.660158	0.529568	0.624745	0.591303	0.708535	0.687654	0.602764	0.679128	0.862734	0.840284	0.678687	0.105329			505.914	0.863512	0.85448	0.885016	0.855716	0.870315	0.858893	0.864084	0.875777	0.899953	0.877026	0.870477	0.0143317			505.914	0.845254	0.84106	0.843883	0.824883
510.922	0.838676	0.857316	0.829059	0.872673	0.83674	0.796088	0.827064	0.822894	0.779938	0.806998	0.826745	0.0275423			510.922	0.662911	0.532469	0.629672	0.586322	0.711489	0.691257	0.608558	0.677612	0.865913	0.849658	0.681586	0.106935			510.922	0.86634	0.858128	0.88631	0.858296	0.870285	0.862588	0.863276	0.877723	0.902969	0.88038	0.872629	0.0143092			510.922	0.846714	0.841849	0.846164	0.82478
515.914	0.839747	0.863328	0.805047	0.877661	0.847858	0.808997	0.832927	0.846632	0.779102	0.80887	0.831017	0.0301329			515.914	0.664357	0.54145	0.63003	0.587669	0.714713	0.694713	0.616267	0.691077	0.871961	0.851992	0.686423	0.106503			515.914	0.869534	0.861927	0.893717	0.864777	0.877634	0.864881	0.867832	0.883141	0.905367	0.884908	0.877372	0.0143243			515.914	0.849812	0.843915	0.848246	0.826347
520.923	0.853113	0.857648	0.80706	0.86187	0.853275	0.808456	0.828934	0.849504	0.785104	0.806044	0.831101	0.0274983			520.923	0.668161	0.547439	0.638184	0.593202	0.717077	0.698733	0.618088	0.695313	0.874529	0.858312	0.690904	0.106059			520.923	0.873566	0.865131	0.897946	0.869688	0.884637	0.868525	0.870514	0.890389	0.905744	0.886727	0.881287	0.0138781			520.923	0.851361	0.846012	0.85097	0.827374
525.921	0.858241	0.861999	0.815543	0.839035	0.850626	0.80006	0.839728	0.841172	0.787823	0.807086	0.830131	0.0257276			525.921	0.673003	0.555115	0.643415	0.593541	0.723083	0.702524	0.623992	0.697268	0.886201	0.868058	0.69662	0.108208			525.921	0.878265	0.868317	0.903659	0.873832	0.88811	0.872758	0.876023	0.892467	0.910343	0.889118	0.885289	0.0139477			525.921	0.852688	0.847001	0.848891	0.828466
530.928	0.853028	0.856011	0.81335	0.882185	0.851929	0.824188	0.84253	0.841402	0.790714	0.812755	0.836809	0.0266378			530.928	0.677566	0.569508	0.666974	0.591634	0.727312	0.714649	0.62513	0.706725	0.900082	0.878368	0.705795	0.109792			530.928	0.882384	0.873368	0.905733	0.875886	0.886301	0.876233	0.880829	0.895508	0.912699	0.891464	0.888041	0.0132414			530.928	0.855567	0.849022	0.85329	0.833709
535.925	0.858441	0.843376	0.810352	0.883839	0.849897	0.80998	0.840326	0.864873	0.796331	0.818826	0.837624	0.028026			535.925	0.676312	0.577118	0.670445	0.592438	0.72589	0.726985	0.6349	0.709128	0.910563	0.838478	0.706226	0.103789			535.925	0.882872	0.878425	0.907846	0.87804	0.889957	0.881259	0.881994	0.896708	0.913572	0.895161	0.890583	0.0125197			535.925	0.859603	0.853071	0.860442	0.836854
540.922	0.852859	0.866045	0.811134	0.883463	0.845612	0.823921	0.841671	0.865696	0.797326	0.822884	0.841061	0.0271249			540.922	0.684226	0.580903	0.673691	0.618481	0.733375	0.725972	0.626386	0.705703	0.901487	0.83309	0.708331	0.0981078			540.922	0.884808	0.882864	0.913529	0.884476	0.89307	0.88264	0.883374	0.903633	0.914625	0.900346	0.894336	0.0128268			540.922	0.863824	0.856815	0.860657	0.842478
545.917	0.845951	0.867344	0.828799	0.879779	0.860624	0.8255	0.853299	0.870988	0.799931	0.821683	0.84539	0.0256346			545.917	0.69048	0.587048	0.669525	0.613774	0.740234	0.734124	0.640575	0.713792	0.905089	0.843788	0.713843	0.0991841			545.917	0.889833	0.884406	0.916256	0.891596	0.901967	0.884834	0.889032	0.905482	0.918399	0.905537	0.898734	0.0125557			545.917	0.864177	0.854787	0.858371	0.839656
550.923	0.865276	0.868531	0.836241	0.841031	0.859638	0.818979	0.855169	0.849608	0.801297	0.825303	0.842107	0.0218265			550.923	0.691919	0.598014	0.673417	0.611141	0.741512	0.745077	0.646508	0.71922	0.919347	0.857925	0.720408	0.10271			550.923	0.895514	0.886748	0.918742	0.895807	0.902786	0.889717	0.894147	0.907343	0.921382	0.905593	0.901778	0.0116577			550.923	0.866142	0.85944	0.864233	0.846091
555.921	0.86404	0.868887	0.829333	0.890139	0.861838	0.827577	0.859514	0.883016	0.80396	0.819867	0.850817	0.0287453			555.921	0.697238	0.6135	0.683815	0.609046	0.747229	0.749939	0.655646	0.724396	0.942712	0.862902	0.728642	0.105701			555.921	0.898228	0.892177	0.92008	0.896217	0.90401	0.894786	0.895316	0.908191	0.921642	0.907488	0.903814	0.0105049			555.921	0.871406	0.864142	0.869551	0.85132
560.913	0.864496	0.847058	0.834297	0.845152	0.86192	0.818162	0.850404	0.871547	0.808483	0.827187	0.842871	0.020669			560.913	0.698154	0.61512	0.700489	0.602815	0.747373	0.7508	0.66855	0.722377	0.99684	0.861381	0.73639	0.117324			560.913	0.90109	0.897859	0.923202	0.901868	0.904648	0.89909	0.897395	0.913048	0.923461	0.911963	0.907362	0.00999191			560.913	0.874212	0.865967	0.872464	0.854267
565.913	0.864829	0.87612	0.829441	0.877006	0.850994	0.838518	0.866973	0.86271	0.809129	0.828705	0.850442	0.0229941			565.913	0.700315	0.620397	0.702217	0.612612	0.749139	0.759053	0.659164	0.720144	0.936058	0.875783	0.733488	0.10401			565.913	0.902094	0.901572	0.926851	0.907085	0.911738	0.900967	0.894797	0.916629	0.926523	0.917283	0.910554	0.0110989			565.913	0.877222	0.870371	0.877104	0.857174
570.926	0.849796	0.853461	0.820859	0.872338	0.868217	0.841257	0.863056	0.871445	0.811497	0.834863	0.848679	0.0213255			570.926	0.704958	0.613638	0.712128	0.626009	0.75394	0.759697	0.674272	0.72141	0.942313	0.875405	0.738377	0.102985			570.926	0.93306	0.904746	0.929115	0.909863	0.913464	0.903272	0.904675	0.917089	0.927561	0.920993	0.916384	0.0109664			570.926	0.878058	0.871378	0.876916	0.859658
575.92	0.872839	0.869701	0.842709	0.879883	0.855831	0.833971	0.860084	0.889489	0.813768	0.839074	0.855735	0.0233599			575.92	0.708764	0.55985	0.714944	0.621477	0.757948	0.76223	0.671427	0.729849	0.962214	0.881671	0.737037	0.116947			575.92	0.906224	0.906747	0.930286	0.910001	0.914013	0.906707	0.910577	0.921838	0.928786	0.922962	0.915814	0.00934922			575.92	0.879471	0.872348	0.879071	0.860972
580.924	0.854218	0.868495	0.845605	0.881085	0.866063	0.832698	0.86562	0.897103	0.817488	0.83888	0.856726	0.0237904			580.924	0.708198	0.562729	0.716103	0.620698	0.758102	0.767424	0.692307	0.733021	0.947442	0.881114	0.738714	0.112335			580.924	0.909519	0.910851	0.932242	0.919794	0.91129	0.909806	0.912339	0.922374	0.930791	0.924701	0.918371	0.00881647			580.924	0.881721	0.874578	0.880646	0.862946
585.925	0.868811	0.874352	0.846596	0.852254	0.866622	0.852455	0.873946	0.891569	0.820222	0.846237	0.859306	0.0199501			585.925	0.71089	0.575179	0.742521	0.623879	0.760151	0.771641	0.727023	0.739536	0.940694	0.89942	0.749093	0.109517			585.925	0.910656	0.914268	0.933945	0.916351	0.9194	0.912221	0.912467	0.924196	0.932695	0.927258	0.920346	0.00866549			585.925	0.885365	0.878151	0.885643	0.865718
590.915	0.868637	0.876067	0.846826	0.845801	0.869677	0.855566	0.87926	0.885031	0.820631	0.841874	0.858937	0.0202372			590.915	0.71429	0.579101	0.751388	0.621855	0.762174	0.784492	0.684811	0.73951	0.950168	0.881287	0.746908	0.110459			590.915	0.912814	0.916056	0.938176	0.920518	0.920555	0.912526	0.916947	0.927678	0.935719	0.928914	0.92299	0.00918572			590.915	0.887583	0.878921	0.885146	0.871249
595.913	0.87155	0.860734	0.831292	0.880351	0.869823	0.861678	0.879511	0.877098	0.822733	0.842855	0.859762	0.0206204			595.913	0.722468	0.588836	0.755512	0.638036	0.768341	0.792926	0.693978	0.749409	0.941801	0.900318	0.755162	0.107358			595.913	0.916416	0.917914	0.93737	0.921905	0.923066	0.916787	0.918349	0.927277	0.935764	0.929521	0.924437	0.00774768			595.913	0.887487	0.878668	0.886838	0.868294
600.921	0.872066	0.857189	0.857005	0.896382	0.863389	0.843944	0.876539	0.881905	0.825825	0.850344	0.862459	0.0203018			600.921	0.722756	0.595052	0.751117	0.645185	0.768577	0.792171	0.719701	0.74434	0.949401	0.890163	0.757846	0.104138			600.921	0.919709	0.921416	0.940411	0.92555	0.925459	0.920323	0.921636	0.931851	0.937385	0.932551	0.927629	0.00745552			600.921	0.890203	0.880566	0.886129	0.869778
605.916	0.861693	0.878154	0.837212	0.883195	0.863577	0.870395	0.875322	0.881452	0.830054	0.849278	0.863033	0.0186347			605.916	0.724809	0.596366	0.757127	0.642467	0.769583	0.801626	0.702998	0.75642	0.954924	0.901463	0.760778	0.107973			605.916	0.91983	0.925087	0.943672	0.925091	0.925884	0.919799	0.922198	0.934083	0.93764	0.936874	0.929016	0.00838694			605.916	0.892118	0.882993	0.891012	0.874996
610.925	0.86132	0.884938	0.853104	0.89352	0.874152	0.862668	0.878382	0.892277	0.833498	0.84925	0.868311	0.0197459			610.925	0.727163	0.620746	0.717262	0.643718	0.771232	0.802211	0.698621	0.765277	0.952884	0.908382	0.76075	0.105797			610.925	0.922567	0.925197	0.942275	0.929042	0.931462	0.922357	0.924851	0.932105	0.940767	0.938578	0.93092	0.00747182			610.925	0.895407	0.886368	0.893693	0.873627
615.926	0.876815	0.88031	0.854192	0.899092	0.879832	0.854949	0.880382	0.881362	0.836855	0.852774	0.869656	0.0188656			615.926	0.731976	0.626423	0.718121	0.650297	0.77788	0.817484	0.713294	0.766822	0.957661	0.944014	0.770397	0.110614			615.926	0.92431	0.92716	0.945383	0.932592	0.928718	0.92446	0.925808	0.935637	0.942188	0.93779	0.932405	0.00757841			615.926	0.896904	0.889266	0.894816	0.87829
620.913	0.882682	0.886347	0.859226	0.896487	0.877828	0.863829	0.886359	0.885499	0.838017	0.856178	0.873245	0.01814			620.913	0.731541	0.629955	0.723974	0.68551	0.776997	0.836718	0.713585	0.781336	0.952447	1.00509	0.783715	0.117772			620.913	0.926352	0.92889	0.945328	0.932254	0.929675	0.925984	0.928168	0.936511	0.942541	0.941175	0.933688	0.00717023			620.913	0.899019	0.89001	0.89703	0.881268
625.918	0.880219	0.887498	0.86306	0.881448	0.881852	0.878236	0.883752	0.904153	0.840403	0.857378	0.8758	0.0178032			625.918	0.735478	0.63476	0.724657	0.683554	0.781453	0.814536	0.720124	0.770064	0.956501	0.932224	0.775335	0.10243			625.918	0.928536	0.931422	0.949519	0.934742	0.932516	0.926318	0.92858	0.939531	0.943368	0.942604	0.935714	0.00768475			625.918	0.899779	0.890948	0.89578	0.88192
630.912	0.882687	0.888979	0.848938	0.90855	0.884239	0.88552	0.886599	0.904224	0.842114	0.856658	0.878851	0.0223944			630.912	0.738829	0.636053	0.778928	0.684826	0.783724	0.822398	0.723401	0.784534	0.966317	0.944736	0.786375	0.104326			630.912	0.929065	0.933241	0.950167	0.938324	0.935794	0.929523	0.933841	0.942104	0.94568	0.944353	0.938209	0.00715227			630.912	0.901531	0.893961	0.898879	0.885043
635.912	0.886695	0.881607	0.849356	0.878569	0.888467	0.883017	0.896596	0.904365	0.844297	0.86149	0.877446	0.0196934			635.912	0.741626	0.653024	0.735651	0.676007	0.786801	0.826611	0.719519	0.782096	0.957216	0.962007	0.784056	0.105738			635.912	0.931967	0.934079	0.951811	0.937521	0.933198	0.931834	0.933256	0.942622	0.947633	0.944991	0.938891	0.00731375			635.912	0.903756	0.895603	0.902042	0.88671
640.921	0.887231	0.899189	0.865363	0.891818	0.884085	0.87688	0.897723	0.904396	0.845461	0.861388	0.881353	0.0189477			640.921	0.743599	0.664252	0.744369	0.700569	0.787442	0.825613	0.732719	0.804431	0.965296	0.950367	0.791866	0.0995665			640.921	0.934909	0.936906	0.952373	0.941548	0.935716	0.934087	0.934643	0.943354	0.948776	0.947901	0.941021	0.00677622			640.921	0.904006	0.895174	0.898876	0.885997
645.926	0.882743	0.882821	0.87408	0.920678	0.891864	0.871007	0.89941	0.899533	0.849703	0.866073	0.883791	0.0201475			645.926	0.744893	0.671645	0.758218	0.678525	0.789095	0.828646	0.724567	0.845923	0.969659	0.940723	0.795189	0.101712			645.926	0.93361	0.940018	0.955245	0.941068	0.93363	0.93505	0.936803	0.947192	0.950324	0.949816	0.942276	0.00783556			645.926	0.908099	0.899153	0.905894	0.89344
650.92	0.893789	0.891182	0.871051	0.885696	0.886183	0.87608	0.900001	0.919459	0.852245	0.86751	0.88432	0.0187916			650.92	0.759088	0.674212	0.76196	0.681499	0.802585	0.845112	0.750924	0.79903	0.974445	0.920838	0.796969	0.095672			650.92	0.935949	0.938958	0.954228	0.943521	0.94323	0.935916	0.936935	0.946925	0.951669	0.952686	0.944002	0.00710051			650.92	0.910861	0.902971	0.907871	0.897474
655.915	0.883258	0.906613	0.878017	0.91456	0.889586	0.87718	0.898913	0.88945	0.854655	0.869987	0.886222	0.0176998			655.915	0.759378	0.680881	0.760796	0.689878	0.802519	0.846429	0.743215	0.806392	0.971683	0.919892	0.798106	0.0935379			655.915	0.935931	0.941275	0.956583	0.945099	0.94526	0.936596	0.940298	0.949056	0.951426	0.952263	0.945379	0.00692951			655.915	0.911377	0.902509	0.908213	0.898025
660.912	0.890956	0.891165	0.881825	0.919998	0.899947	0.88412	0.908325	0.902815	0.856417	0.874751	0.891032	0.0181115			660.912	0.759405	0.688056	0.758781	0.696687	0.803218	0.852468	0.748879	0.830945	0.983994	0.923419	0.804585	0.0953135			660.912	0.93968	0.941487	0.95926	0.946253	0.945292	0.939378	0.943059	0.950486	0.955594	0.952757	0.947325	0.00690799			660.912	0.913516	0.90522	0.911421	0.899691
665.925	0.903201	0.905828	0.886575	0.896507	0.891276	0.875973	0.896462	0.895285	0.859273	0.874948	0.888533	0.0145148			665.925	0.757615	0.696096	0.769409	0.691968	0.80111	0.855945	0.75412	0.814578	0.97515	0.933635	0.804963	0.0936527			665.925	0.940945	0.945577	0.961304	0.947245	0.942923	0.940542	0.939932	0.952092	0.955902	0.952643	0.94791	0.00730574			665.925	0.915309	0.906778	0.913244	0.899583
670.922	0.890754	0.909703	0.878802	0.9129	0.902022	0.879325	0.904417	0.913708	0.863356	0.87651	0.89315	0.0178253			670.922	0.758072	0.70999	0.781706	0.693113	0.802741	0.858229	0.75303	0.807666	0.970066	0.926571	0.806118	0.0893499			670.922	0.941949	0.945782	0.958972	0.950428	0.94822	0.94055	0.943933	0.951776	0.956458	0.955498	0.949357	0.00635538			670.922	0.919452	0.912098	0.919919	0.90605
675.917	0.904338	0.896539	0.892804	0.913664	0.903973	0.897035	0.90259	0.908333	0.861856	0.876475	0.895761	0.01563			675.917	0.765946	0.714809	0.784514	0.694167	0.809379	0.86694	0.759378	0.8133	0.970769	0.940169	0.811937	0.0904544			675.917	0.942268	0.946871	0.96337	0.949648	0.947423	0.942822	0.941205	0.955382	0.956812	0.95687	0.950267	0.00749685			675.917	0.919339	0.910874	0.915703	0.907006
680.913	0.90548	0.904993	0.883419	0.915782	0.899006	0.89759	0.911307	0.927725	0.866286	0.878236	0.898982	0.018506			680.913	0.772907	0.718256	0.785917	0.70707	0.813968	0.86502	0.759896	0.813985	0.973759	0.938775	0.814955	0.0879969			680.913	0.945537	0.948401	0.96337	0.952073	0.950478	0.94437	0.942852	0.958095	0.956806	0.956377	0.951836	0.00672772			680.913	0.92265	0.914525	0.920678	0.910871
685.926	0.897245	0.905831	0.890826	0.918304	0.904141	0.897564	0.910613	0.93177	0.873399	0.882739	0.901243	0.0169835			685.926	0.773429	0.73148	0.785974	0.705543	0.81546	0.871271	0.771211	0.820907	0.958239	0.947884	0.81814	0.0848024			685.926	0.946542	0.950946	0.963227	0.953529	0.951923	0.943931	0.94561	0.957333	0.956904	0.955358	0.95253	0.0060202			685.926	0.925932	0.917902	0.922165	0.914348
690.918	0.903261	0.910808	0.904346	0.898323	0.905763	0.898125	0.919536	0.930897	0.890921	0.888083	0.905006	0.0128926			690.918	0.775211	0.659582	0.786298	0.702145	0.816833	0.876856	0.7666	0.823046	0.956088	0.938789	0.810145	0.0945919			690.918	0.948002	0.9506	0.961292	0.956515	0.957081	0.946122	0.947665	0.954675	0.960145	0.958712	0.954081	0.00556853			690.918	0.927701	0.918824	0.924983	0.913918
695.921	0.905646	0.909736	0.890285	0.881652	0.90824	0.89655	0.924146	0.925897	0.89704	0.884197	0.902339	0.015257			695.921	0.777282	0.669789	0.810353	0.704014	0.817132	0.87484	0.764172	0.818699	0.959729	0.936709	0.813272	0.0923523			695.921	0.949095	0.95209	0.963643	0.953705	0.95332	0.948235	0.944745	0.957514	0.962377	0.960644	0.954537	0.00635888			695.921	0.932051	0.924653	0.92957	0.921673
700.919	0.90672	0.902293	0.906319	0.925809	0.909016	0.912946	0.925932	0.945581	0.898929	0.886473	0.912002	0.0166638			700.919	0.778291	0.670405	0.8128	0.703171	0.818726	0.882064	0.77206	0.830611	0.952971	0.945339	0.816644	0.0927135			700.919	0.950759	0.954011	0.961526	0.959555	0.960867	0.949719	0.951074	0.957234	0.962464	0.960769	0.956798	0.00496306			700.919	0.935788	0.928729	0.933534	0.926575
705.926	0.909619	0.890969	0.907869	0.944907	0.904979	0.889918	0.926441	0.925214	0.904239	0.890757	0.909491	0.0180016			705.926	0.788775	0.675785	0.814584	0.712197	0.827676	0.886622	0.774953	0.824285	0.960903	0.94745	0.821323	0.0919229			705.926	0.950772	0.956221	0.965588	0.956784	0.960322	0.948694	0.949451	0.960726	0.964802	0.964045	0.95774	0.00640409			705.926	0.935374	0.927937	0.931378	0.925081
710.918	0.90407	0.91821	0.900349	0.906057	0.901007	0.90066	0.936262	0.910886	0.906497	0.89413	0.907813	0.0119542			710.918	0.793616	0.72151	0.814319	0.716324	0.832059	0.894542	0.781229	0.84626	0.962133	0.956865	0.831886	0.0860189			710.918	0.954343	0.954923	0.967048	0.958914	0.960541	0.952548	0.950664	0.963968	0.964754	0.962563	0.959027	0.00564758			710.918	0.938273	0.930484	0.935447	0.926574
715.915	0.901061	0.930169	0.909883	0.911112	0.914716	0.897647	0.928123	0.950777	0.90865	0.894321	0.914646	0.0172749			715.915	0.794483	0.692809	0.811217	0.716853	0.831531	0.891912	0.774484	0.837486	0.988699	0.953101	0.829257	0.0946016			715.915	0.955105	0.959058	0.968541	0.956689	0.9563	0.95335	0.953329	0.962911	0.965512	0.963087	0.959388	0.00533143			715.915	0.941457	0.933493	0.937267	0.92962
720.925	0.918603	0.907223	0.911243	0.940202	0.92327	0.911333	0.923211	0.941756	0.910947	0.894028	0.918182	0.0146927			720.925	0.794214	0.695516	0.827481	0.709282	0.831263	0.900066	0.778712	0.842017	0.956255	0.970641	0.830545	0.0927055			720.925	0.955375	0.959043	0.967057	0.9572	0.958386	0.952319	0.95243	0.966218	0.968656	0.96466	0.960134	0.00609171			720.925	0.941325	0.932541	0.937192	0.930984
725.915	0.927011	0.911279	0.912419	0.915168	0.912724	0.907948	0.942288	0.94512	0.913232	0.900603	0.918779	0.0146785			725.915	0.797962	0.705677	0.866102	0.711747	0.835287	0.894406	0.77497	0.848788	0.954768	0.958801	0.834851	0.0889748			725.915	0.954957	0.959004	0.969072	0.95812	0.957806	0.953102	0.95033	0.966311	0.969133	0.966023	0.960386	0.00680027			725.915	0.94466	0.936111	0.937165	0.934311
730.925	0.91088	0.929278	0.914559	0.890831	0.915561	0.923194	0.939395	0.956125	0.917374	0.926245	0.922344	0.0174856			730.925	0.80038	0.712253	0.833853	0.720587	0.837637	0.900569	0.783989	0.845591	0.952002	0.958112	0.834497	0.0851281			730.925	0.956023	0.958689	0.971101	0.961401	0.963094	0.953709	0.956661	0.968032	0.970853	0.96607	0.962563	0.00629346			730.925	0.949245	0.943101	0.946793	0.940611
735.916	0.914607	0.912608	0.90825	0.926555	0.926107	0.926431	0.941141	0.962314	0.917542	0.930353	0.926591	0.0158453			735.916	0.802553	0.711889	0.838838	0.76669	0.840315	0.901386	0.802841	0.848739	0.962535	0.960279	0.843607	0.0801164			735.916	0.95572	0.959883	0.970685	0.962477	0.967813	0.952606	0.95726	0.969253	0.973728	0.966219	0.963564	0.00705188			735.916	0.950938	0.94342	0.946552	0.939602
740.917	0.92985	0.90187	0.901139	0.910511	0.919004	0.927716	0.947465	0.962886	0.92227	0.936032	0.925874	0.0195581			740.917	0.803021	0.718069	0.85108	0.718969	0.841211	0.906384	0.821499	0.851269	0.960803	0.960184	0.843249	0.0848629			740.917	0.959056	0.95868	0.973027	0.963926	0.965785	0.956498	0.957944	0.971167	0.973233	0.965018	0.964433	0.00637836			740.917	0.955687	0.952172	0.954426	0.944909
745.927	0.919234	0.92202	0.922119	0.910619	0.912477	0.924572	0.951995	0.971107	0.922328	0.93948	0.929595	0.0190744			745.927	0.802713	0.725312	0.85851	0.719462	0.840499	0.916332	0.803829	0.861202	0.962883	0.939421	0.843016	0.0829285			745.927	0.961818	0.962141	0.972511	0.96286	0.970981	0.957197	0.954894	0.971032	0.974019	0.965341	0.965279	0.0066261			745.927	0.95297	0.945582	0.949323	0.942462
750.926	0.909519	0.913356	0.932776	0.930158	0.924193	0.940905	0.953243	0.959261	0.923815	0.94009	0.932732	0.0160511			750.926	0.817031	0.737688	0.863301	0.734282	0.851611	0.916927	0.799929	0.856632	0.960073	0.932517	0.846999	0.0768378			750.926	0.961712	0.963866	0.974972	0.96433	0.965607	0.957608	0.956701	0.973801	0.975745	0.968751	0.966309	0.00687758			750.926	0.958056	0.951139	0.953334	0.948293
755.916	0.926861	0.914002	0.916098	0.910167	0.921509	0.924057	0.958565	0.969897	0.927158	0.939877	0.930819	0.0196256			755.916	0.8087	0.7467	0.858945	0.728794	0.845956	0.921441	0.808833	0.856586	0.965032	0.941213	0.84822	0.0785467			755.916	0.963653	0.963979	0.974657	0.966025	0.966928	0.959701	0.954312	0.973829	0.976368	0.96975	0.96692	0.00696075			755.916	0.959414	0.953101	0.958333	0.952939
760.921	0.920724	0.924722	0.919673	0.928623	0.922677	0.912047	0.954278	0.949797	0.928483	0.943543	0.930457	0.0139974			760.921	0.812501	0.748665	0.81803	0.727326	0.848746	0.914771	0.808285	0.863217	0.963933	0.934843	0.844032	0.0772302			760.921	0.963729	0.965499	0.976537	0.9681	0.968679	0.960006	0.959852	0.975233	0.976671	0.970434	0.968474	0.0063186			760.921	0.961258	0.953354	0.957179	0.95325
765.914	0.922087	0.913389	0.936787	0.909668	0.928598	0.94622	0.96123	0.949733	0.931907	0.943914	0.934353	0.0164502			765.914	0.819797	0.756265	0.822202	0.731457	0.85505	0.921913	0.811246	0.865839	0.96553	0.940048	0.848935	0.0766796			765.914	0.965171	0.965582	0.976568	0.968801	0.973783	0.961914	0.962673	0.977128	0.978364	0.971702	0.970169	0.00618395			765.914	0.964194	0.956814	0.959886	0.953354
770.924	0.928773	0.923615	0.92367	0.878205	0.924101	0.938838	0.953295	0.962709	0.935408	0.951757	0.932037	0.0234559			770.924	0.823512	0.760257	0.828875	0.763912	0.85909	0.936031	0.820653	0.865808	0.959114	0.906589	0.852384	0.0668824			770.924	0.966963	0.967498	0.977688	0.96927	0.970438	0.962559	0.962232	0.977404	0.980919	0.970629	0.97056	0.00634496			770.924	0.966691	0.959424	0.960347	0.958781
775.913	0.921089	0.916173	0.913131	0.937341	0.930582	0.942143	0.955246	0.979532	0.939527	0.949845	0.938461	0.0200453			775.913	0.823248	0.773657	0.824041	0.769014	0.859307	0.945162	0.818499	0.857652	0.96599	0.94146	0.857803	0.0708516			775.913	0.968747	0.968466	0.976658	0.97344	0.9786	0.963403	0.963479	0.978759	0.981769	0.970816	0.972414	0.00647839			775.913	0.966585	0.958821	0.961281	0.958053
780.915	0.928838	0.895183	0.932183	0.912537	0.925794	0.951974	0.961949	0.963344	0.94189	0.95317	0.936686	0.0220796			780.915	0.825107	0.781037	0.823028	0.768603	0.861607	0.936685	0.823638	0.862655	0.963679	0.902783	0.854882	0.0638603			780.915	0.970114	0.969868	0.97703	0.970758	0.971352	0.964746	0.962125	0.979374	0.985397	0.973394	0.972416	0.00682782			780.915	0.969941	0.961856	0.965302	0.959003
785.913	0.923537	0.931874	0.926139	0.913975	0.917813	0.958011	0.970657	0.976202	0.944829	0.950809	0.941385	0.0220972			785.913	0.827464	0.791942	0.831771	0.766824	0.863411	0.934986	0.827286	0.858715	0.966313	0.908471	0.857718	0.062783			785.913	0.972969	0.970257	0.980868	0.973054	0.974209	0.967538	0.964444	0.982456	0.984082	0.97339	0.974327	0.00640062			785.913	0.972576	0.965323	0.968834	0.966253
790.916	0.91223	0.919918	0.929313	0.924695	0.937627	0.959781	0.966079	0.960985	0.948988	0.954304	0.941392	0.0191669			790.916	0.835796	0.789981	0.837012	0.763775	0.87114	0.93574	0.82042	0.86784	0.963151	0.909626	0.859448	0.0631266			790.916	0.972638	0.973094	0.983257	0.97578	0.978417	0.967453	0.964196	0.984166	0.987725	0.975996	0.976272	0.0074095			790.916	0.974434	0.968405	0.97065	0.967326
795.914	0.934839	0.918983	0.937215	0.919043	0.931005	0.966191	0.972711	0.981825	0.953627	0.95413	0.946957	0.0221181			795.914	0.838504	0.797652	0.837157	0.774599	0.87418	0.942979	0.822793	0.873475	0.982507	0.915054	0.86589	0.0654124			795.914	0.973704	0.972551	0.98368	0.975115	0.977958	0.967832	0.966284	0.983431	0.989125	0.979051	0.976873	0.0072346			795.914	0.975887	0.9676	0.96909	0.970859
800.918	0.927645	0.92906	0.92954	0.924049	0.931623	0.956686	0.966424	0.981392	0.956315	0.954805	0.945754	0.0198623			800.918	0.839366	0.810279	0.837228	0.778024	0.875665	0.948491	0.828771	0.892798	0.970869	0.924183	0.870567	0.0628563			800.918	0.976073	0.973496	0.98564	0.97467	0.975074	0.969913	0.967163	0.986544	0.990765	0.979519	0.977886	0.00762293			800.918	0.977435	0.969392	0.97124	0.972692
805.92	0.92757	0.92189	0.93981	0.936213	0.936971	0.967851	0.97714	0.994967	0.958457	0.956215	0.951708	0.0233694			805.92	0.841114	0.848606	0.84513	0.77214	0.876735	0.95189	0.82929	0.874134	0.976583	0.925554	0.874118	0.0616347			805.92	0.975772	0.975301	0.987128	0.975372	0.975001	0.969685	0.97118	0.989855	0.993578	0.97886	0.979173	0.00814665			805.92	0.979188	0.970612	0.97313	0.974207
810.914	0.933651	0.927722	0.930957	0.931646	0.936622	0.951592	0.978343	0.979353	0.964315	0.963963	0.949816	0.0203007			810.914	0.841349	0.824827	0.845379	0.767419	0.877884	0.949765	0.830547	0.868883	0.970331	0.919789	0.869617	0.0619289			810.914	0.976712	0.974818	0.988408	0.979444	0.980264	0.969999	0.971475	0.98993	0.993959	0.979822	0.980483	0.00797628			810.914	0.979131	0.970866	0.971266	0.972811
815.924	0.932629	0.933884	0.916596	0.874755	0.939302	0.951125	0.985237	0.977557	0.96546	0.967333	0.944388	0.0327962			815.924	0.849695	0.831252	0.860661	0.773574	0.885139	0.956414	0.837035	0.879765	0.980974	0.927461	0.878197	0.0624701			815.924	0.978179	0.975005	0.989794	0.981356	0.979561	0.971616	0.972528	0.992099	0.994137	0.979284	0.981356	0.00803265			815.924	0.981519	0.972402	0.974411	0.97254
820.914	0.937326	0.934367	0.945137	0.955464	0.945402	0.964569	0.980214	0.982413	0.965565	0.971838	0.958229	0.0173119			820.914	0.852789	0.846397	0.852371	0.774057	0.887506	0.957034	0.845732	0.877392	0.999088	0.931543	0.882391	0.064816			820.914	0.980656	0.976715	0.990827	0.981666	0.979906	0.974076	0.974838	0.99424	0.997717	0.981007	0.983165	0.00823606			820.914	0.983112	0.974331	0.974616	0.975214
825.927	0.942006	0.900543	0.935659	0.921869	0.94534	0.979072	0.981272	0.990628	0.969407	0.967978	0.953377	0.0290367			825.927	0.854907	0.85182	0.856202	0.791182	0.8909	0.964195	0.84286	0.880072	0.996507	0.926806	0.885545	0.0613939			825.927	0.981533	0.979109	0.993279	0.983005	0.980794	0.975009	0.972581	0.995083	0.997522	0.981032	0.983895	0.00851785			825.927	0.984173	0.97556	0.974781	0.978761
830.921	0.942174	0.946812	0.934708	0.916596	0.929111	0.963882	0.984909	0.975238	0.970362	0.97311	0.95369	0.0228965			830.921	0.852547	0.858158	0.859657	0.786888	0.888805	0.963655	0.845385	0.886444	1.03282	0.932853	0.890721	0.0696244			830.921	0.984021	0.979982	0.993641	0.984782	0.985536	0.97809	0.975336	0.998073	0.996874	0.984522	0.986086	0.00776472			830.921	0.984953	0.976015	0.976569	0.979423
835.917	0.919448	0.927782	0.942287	0.934286	0.953982	0.976273	0.989906	0.995097	0.971998	0.9781	0.958916	0.0269659			835.917	0.85091	0.857039	0.857634	0.793288	0.887296	0.963438	0.847821	0.886195	0.976327	0.934252	0.88542	0.0571645			835.917	0.984995	0.982205	0.995648	0.984918	0.985939	0.976775	0.975539	0.997107	0.998862	0.985984	0.986797	0.00807359			835.917	0.98812	0.979257	0.978376	0.983932
840.924	0.951986	0.93061	0.941186	0.884777	0.94433	0.962417	0.983934	0.983876	0.973073	0.980896	0.953708	0.0308157			840.924	0.860109	0.785996	0.857108	0.795609	0.895692	0.957289	0.847719	0.891519	0.986528	0.938677	0.881625	0.0658599			840.924	0.988231	0.982272	0.994943	0.988949	0.988486	0.980785	0.978049	0.999216	0.999788	0.986962	0.988768	0.00740283			840.924	0.98977	0.980757	0.981465	0.983276
845.925	0.9393	0.938647	0.943941	0.955894	0.945139	0.982742	0.994681	0.980206	0.976857	0.978007	0.963541	0.0210589			845.925	0.875916	0.793281	0.855133	0.796748	0.907638	0.960892	0.885633	0.895051	0.991729	0.938856	0.890088	0.0646199			845.925	0.988737	0.985556	0.993075	0.990458	0.986261	0.981565	0.980412	0.99972	1.00206	0.987257	0.98951	0.00709471			845.925	0.989473	0.97963	0.982273	0.978417
850.918	0.941673	0.908406	0.95013	0.921512	0.951191	0.982663	0.991024	0.980956	0.978727	0.985685	0.959197	0.0290084			850.918	0.864206	0.797099	0.862323	0.792449	0.89932	0.961201	0.885415	0.887592	0.98328	0.940789	0.887367	0.0632216			850.918	0.991443	0.985848	0.995933	0.991245	0.992658	0.983709	0.978037	1.00209	1.00152	0.991711	0.99142	0.00750991			850.918	0.993097	0.982835	0.985055	0.985595
855.927	0.946596	0.951699	0.952421	0.931025	0.93581	0.994317	0.990955	0.985111	0.977536	0.98433	0.96498	0.0239179			855.927	0.866456	0.800249	0.869102	0.786025	0.900668	0.96769	0.920923	0.889934	0.987381	0.956141	0.894457	0.0671829			855.927	0.99235	0.988328	0.996295	0.99341	0.991845	0.98642	0.982305	1.00171	1.00316	0.989943	0.992576	0.00648835			855.927	0.993283	0.981722	0.981491	0.982259
860.918	0.927765	0.93294	0.923209	0.877157	0.961499	0.983	0.993332	1.00419	0.980418	0.985868	0.956938	0.0402427			860.918	0.873951	0.803852	0.884809	0.790268	0.908125	0.960779	0.870232	0.898223	0.981467	0.942008	0.891371	0.0619151			860.918	0.994472	0.989198	0.998278	0.994229	0.99375	0.986008	0.98442	1.00419	1.00693	0.99304	0.994451	0.00720471			860.918	0.994695	0.981667	0.982014	0.982722
865.912	0.956691	0.938281	0.962506	0.940929	0.952601	0.981847	0.996074	1.01699	0.981088	0.987524	0.971453	0.0254391			865.912	0.875159	0.813365	0.883631	0.79087	0.908444	0.960556	0.883586	0.896365	0.989597	0.951956	0.895353	0.0622112			865.912	0.99513	0.990891	0.99709	0.99312	0.989939	0.988021	0.985771	1.00309	1.00733	0.9949	0.994528	0.00666292			865.912	0.997975	0.98661	0.988818	0.985794
870.917	0.945439	0.911063	0.947533	0.933831	0.956108	0.987048	1.00513	1.0068	0.98293	0.985526	0.96614	0.0320084			870.917	0.877011	0.819058	0.89461	0.80856	0.909837	0.95798	0.884547	0.898831	0.994444	0.953236	0.899811	0.0586159			870.917	0.997472	0.992203	0.996856	0.992303	0.988209	0.989209	0.988385	1.00565	1.00941	0.994037	0.995374	0.00721721			870.917	0.999575	0.988197	0.987089	0.994029
875.912	0.949318	0.948674	0.947537	0.96196	0.942315	0.994038	1.01283	1.00428	0.982363	0.988475	0.973179	0.0262435			875.912	0.878979	0.820959	0.91564	0.804299	0.911353	0.965829	0.881178	0.903123	0.999856	0.960947	0.904216	0.0618484			875.912	0.998639	0.993334	0.998946	0.99725	0.993308	0.989879	0.986769	1.00908	1.01098	0.996445	0.997464	0.00766447			875.912	1.00164	0.989576	0.990882	0.99234
880.916	0.927164	0.941026	0.95477	0.91529	0.962162	0.982618	1.0089	0.987657	0.984208	0.988119	0.965191	0.0302651			880.916	0.87913	0.826343	0.897746	0.809223	0.90857	0.993913	0.88959	0.912499	0.987581	0.949787	0.905438	0.0606608			880.916	0.997084	0.993862	1.00028	0.995793	0.991555	0.988682	0.995235	1.00902	1.01016	0.998588	0.998027	0.00694288			880.916	1.00376	0.990181	0.990588	0.993361
885.927	0.955669	0.958863	0.931926	0.916512	0.960428	0.998406	1.00921	0.996652	0.983676	0.992453	0.970379	0.0306883			885.927	0.885903	0.830772	0.900839	0.817041	0.916414	0.988833	0.884816	0.911255	0.982421	0.942808	0.90611	0.0564156			885.927	1.00012	0.992189	1.00109	1.00114	0.997817	0.991138	0.993133	1.01082	1.01157	0.997302	0.999632	0.00707769			885.927	1.00768	0.993718	0.990935	0.9941
890.913	0.952733	0.932129	0.967193	0.92561	0.970163	0.990366	1.00339	1.00452	0.984343	0.996881	0.972734	0.0284529			890.913	0.888714	0.832179	0.901901	0.805959	0.919269	1.00192	0.888472	0.911172	0.978529	0.988011	0.911613	0.0642531			890.913	1.0004	0.99511	1.00285	0.999479	0.99565	0.992471	0.994634	1.01161	1.01375	0.995874	1.00018	0.00728231			890.913	1.00961	0.995886	0.994729	0.99713
895.915	0.962881	0.936396	0.953402	0.930992	0.956824	0.98688	1.0084	1.00175	0.982861	0.994423	0.971481	0.0271998			895.915	0.8885	0.845198	0.90894	0.808215	0.920227	0.979796	0.894901	0.914318	0.984947	0.918086	0.906313	0.053533			895.915	1.00342	0.995435	1.00277	0.999168	0.9928	0.994803	0.994924	1.01302	1.01625	0.998011	1.00106	0.00797227			895.915	1.00974	0.996912	0.995433	0.996376
900.922	0.947563	0.938321	0.957919	0.921599	0.960283	0.989215	1.01312	0.991964	0.98644	0.997397	0.970382	0.029478			900.922	0.888852	0.847292	0.914086	0.813441	0.920169	0.987614	0.891235	0.915437	0.989813	0.926379	0.909432	0.0546342			900.922	1.00258	0.998805	1.00342	1.00222	0.996657	0.993556	0.992863	1.01544	1.016	0.999109	1.00207	0.00803543			900.922	1.01282	0.999222	0.994786	1.00149
905.913	0.947866	0.946514	0.93362	0.946883	0.963007	0.992387	1.01315	1.00982	0.984431	0.994914	0.97326	0.0290976			905.913	0.89766	0.845764	0.900839	0.817055	0.928479	0.987537	0.892523	0.940454	0.988664	0.936517	0.913549	0.0551289			905.913	1.00394	0.997612	1.0054	1.00425	0.997285	0.995796	0.998192	1.017	1.01375	1.00222	1.00354	0.0071018			905.913	1.01421	0.999742	0.998328	1.00294
910.92	0.951964	0.9403	0.963709	0.945562	0.966501	1.00202	1.01016	0.996204	0.987018	0.997216	0.976065	0.0254809			910.92	0.901458	0.847086	0.901901	0.81449	0.932785	0.984291	0.896317	0.938977	0.992691	0.928117	0.913811	0.0550806			910.92	1.00735	0.997591	1.00728	1.00231	0.996345	0.998413	0.994571	1.01722	1.01625	0.999095	1.00364	0.00811194			910.92	1.01599	1.00074	0.999054	1.00175
915.911	0.956476	0.956213	0.960925	0.961942	0.963899	1.01215	1.01945	1.00982	0.989677	0.993807	0.982436	0.025325			915.911	0.901559	0.854788	0.90894	0.817055	0.933834	0.986942	0.893955	0.982966	0.98658	0.934849	0.920147	0.0570395			915.911	1.00817	1.00063	1.00612	1.00627	1.00275	0.99859	1.00079	1.01882	1.016	1.00354	1.00617	0.0066373			915.911	1.01649	1.00059	0.997444	1.00084
920.92	0.951452	0.955046	0.974712	0.957206	0.972959	1.00481	1.01475	0.996204	0.988508	0.995538	0.981118	0.0221643			920.92	0.900975	0.856857	0.914086	0.81449	0.93305	0.986886	0.896354	0.923156	0.990687	0.93366	0.91502	0.0534007			920.92	1.01015	1.00142	1.00028	1.0047	0.999353	1.00108	1.00035	1.01082	1.01157	1.00556	1.00453	0.00478027			920.92	1.01669	1.00079	1.00125	1.00355
925.924	0.96472	0.96468	0.955233	0.926727	0.972779	1.00299	1.01312	0.991964	0.991459	0.993349	0.977703	0.0258143			925.924	0.903972	0.85826	0.900839	0.817055	0.935478	0.988764	0.892811	0.934224	0.99882	0.939557	0.916978	0.0552237			925.924	1.01107	1.00243	1.00109	1.00551	1.00213	1.00268	1.00003	1.01161	1.01375	1.00641	1.00567	0.00488755			925.924	1.01912	1.00466	1.00337	1.00466
930.918	0.962604	0.963967	0.957457	0.949215	0.978776	0.990443	1.01315	1.00982	0.993767	0.995616	0.981482	0.022425			930.918	0.904803	0.86478	0.901901	0.81449	0.937514	0.994265	0.900751	0.93463	1.00397	0.946361	0.920346	0.0566576			930.918	1.01136	1.00408	1.00285	1.00922	1.00651	1.00176	1.00427	1.01302	1.01625	1.009	1.00783	0.00475822			930.918	1.01599	1.00074	0.999054	1.00175
935.92	0.970768	0.948772	0.960715	0.94918	0.97748	0.999438	1.01016	0.996204	0.997828	0.993568	0.980411	0.0222083			935.92	0.91554	0.875385	0.90894	0.817055	0.948478	0.993764	0.909621	0.934458	0.98962	0.947975	0.924084	0.0524532			935.92	1.01283	1.00396	1.00277	1.00934	1.00509	1.00291	1.00479	1.01544	1.016	1.00948	1.00826	0.0051039			935.92	1.01649	1.00059	0.997444	1.00084
940.915	0.969327	0.960304	0.965612	0.92917	0.970441	1.00799	1.01945	1.00982	0.99722	1.00143	0.983077	0.0284295			940.915	0.915671	0.888694	0.914086	0.81449	0.95018	0.987729	0.904144	0.939512	0.99882	0.944241	0.925757	0.0524565			940.915	1.01571	1.00507	1.00342	1.01055	1.00692	1.00516	1.00655	1.017	1.01375	1.00785	1.0092	0.00478935			940.915	1.01669	1.00079	1.00125	1.00355
945.912	0.958718	0.959995	0.959552	0.930108	0.97727	1.00568	1.01475	0.996204	0.996841	0.994893	0.979401	0.0266645			945.912	0.918337	0.893023	0.900839	0.817055	0.951213	0.983622	0.904873	0.934437	1.00397	0.941703	0.924907	0.0521058			945.912	1.01728	1.00737	1.0054	1.00934	1.00509	1.00736	1.00692	1.01722	1.01625	1.00937	1.01016	0.00486967			945.912	1.01912	1.00466	1.00337	1.00466
950.924	0.967129	0.949153	0.972154	0.951999	0.979092	0.998986	1.01312	0.991964	1.00307	1.00042	0.98271	0.0222122			950.924	0.920675	0.903136	0.901901	0.81449	0.952476	0.986069	0.913743	0.93561	0.98962	0.940501	0.925822	0.0498617			950.924	1.01619	1.00925	1.00728	1.01055	1.00692	1.00728	1.00651	1.01882	1.016	1.01095	1.01098	0.00448361			950.924	1.01599	1.00074	0.999054	1.00175
955.933	0.968841	0.948337	0.97182	0.951999	0.974806	1.01232	1.01315	1.00982	1.00487	1.00485	0.986081	0.0256127			955.933	0.922238	0.924871	0.90894	0.817055	0.95405	0.986341	0.917508	0.9422	0.99882	0.94627	0.931829	0.0497903			955.933	1.01619	1.0081	1.00612	1.01055	1.00692	1.00728	1.00901	1.01082	1.01157	1.01453	1.01011	0.00331273			955.933	1.01649	1.00059	0.997444	1.00084
960.92	0.96447	0.964039	0.980262	0.951999	0.974647	1.00207	1.01016	0.996204	1.00902	1.00203	0.98549	0.0210662			960.92	0.922748	0.914536	0.914086	0.81449	0.95529	0.986817	0.900413	0.937874	1.00397	0.946615	0.929683	0.0521096			960.92	1.01283	1.00396	1.00277	1.00934	1.00509	1.00291	1.01211	1.01161	1.01375	1.01341	1.00878	0.00458643			960.92	1.01599	1.00074	0.999054	1.00175
965.922	0.963462	0.964039	0.977872	0.951999	0.983465	1.00207	1.01945	1.00982	1.01096	1.0019	0.988503	0.0235142			965.922	0.924877	0.915977	0.900839	0.817055	0.957674	0.987787	0.900413	0.943116	0.98962	0.947035	0.928439	0.0503353			965.922	1.01571	1.00507	1.00342	1.01055	1.00692	1.00516	1.01245	1.01302	1.01625	1.01095	1.00995	0.00457693			965.922	1.01649	1.00059	0.997444	1.00084
970.937	0.975317	0.964039	0.965073	0.951999	0.983465	1.00207	1.01475	0.996204	1.01185	1.00709	0.987185	0.0223222			970.937	0.926663	0.92118	0.901901	0.81449	0.959487	0.98879	0.900413	0.943864	0.99882	0.951487	0.930709	0.052501			970.937	1.01728	1.00737	1.0054	1.00934	1.00509	1.00736	1.01184	1.01544	1.016	1.01453	1.01097	0.00462964			970.937	1.01669	1.00079	1.00125	1.00355
975.912	0.96447	0.964039	0.975177	0.951999	0.974647	1.00207	1.01016	0.996204	1.00902	1.01248	0.986027	0.0224233			975.912	0.929889	0.926469	0.90894	0.817055	0.962643	0.98912	0.900413	0.93979	1.00397	0.950222	0.932851	0.0522209			975.912	1.01619	1.00925	1.00728	1.01055	1.00692	1.00728	1.01245	1.017	1.01375	1.01341	1.01141	0.00371719			975.912	1.01912	1.00466	1.00337	1.00466
980.926	0.963462	0.964039	0.975357	0.951999	0.983465	1.00207	1.01945	1.00982	1.01096	1.01001	0.989063	0.0243039			980.926	0.940476	0.930924	0.914086	0.81449	0.971615	0.99054	0.900413	0.944952	0.98962	0.950006	0.934712	0.0515698			980.926	1.01619	1.0081	1.00612	1.01055	1.00692	1.00728	1.01184	1.01722	1.01625	1.01341	1.01139	0.00423134			980.926	1.01912	1.00466	1.00337	1.00466
985.924															985.924															985.924															985.924
990.92															990.92															990.92															990.92
995.913															995.913															995.913															995.913
1000.92															1000.92															1000.92															1000.92
[truncated: 14 more columns]

## Sheet: Supplementary Fig. 6d
<Line graph>
mef2>+															park1, mef2>+															CISDKO, mef2>+															park1, CISDKO, mef2>+
Time	1	2	3	4	5	6	7	8	9	10	mean	SD			Time	1	2	3	4	5	6	7	8	9	10	mean	SD			Time	1	2	3	4	5	6	7	8	9	10	mean	SD			Time	1	2	3	4
2.955	0.998096	1.00888	1.00499	1.01241	1.00923	1.00008	1.00388	1.00926	0.994636	1.00167	1.00431	0.00570436			2.955	1.00449	1.00097	1.00105	1.00692	1.01021	1.02502	1.00569	0.996022	0.992494	0.981479	1.00243	0.0114922			2.955	1.00209	0.990765	0.991282	1.00313	1.00048	0.99741	1.00614	1.00856	0.991679	1.0197	1.00112	0.00905694			2.955	1.00163	0.99246	0.992718	1.00282
7.961	0.999892	0.999047	1.00931	0.999438	0.999928	1.00188	1.00798	1.00295	0.996188	1.03393	1.00505	0.0109245			7.961	1.00248	1.00544	1.00186	1.00131	1.00356	1.04107	1.0145	1.01275	1.01	1.00816	1.01011	0.0118183			7.961	1.00796	0.995326	0.990796	1.0099	1.00553	1.00639	1.00791	1.00986	1.00031	1.01185	1.00458	0.00690962			7.961	1.0038	0.990023	0.998093	0.997771
12.959	0.993375	0.992581	0.994204	0.996084	0.99118	1.00006	0.997132	1.00337	0.993301	1.02463	0.998592	0.00987044			12.959	1.00889	1.00903	1.00868	1.00187	0.992458	1.00406	1.01534	1.00404	0.996034	0.993863	1.00343	0.00745606			12.959	1.00223	0.994646	0.997214	1.00569	1.01429	1.00256	0.99947	1.00704	1.00333	1.00237	1.00288	0.0054556			12.959	1.00165	0.993332	0.994207	0.997661
17.958	1.00826	0.997713	0.993508	0.992973	0.993384	0.996236	1.00908	1.0126	0.999812	1.01365	1.00172	0.008305			17.958	1.00909	1.00036	1.00186	1.00666	1.00645	1.00547	1.00239	1.00693	1.00012	1.00507	1.00444	0.00306106			17.958	0.994695	0.997838	0.991208	1.00416	1.01252	1.00569	0.996577	1.00297	0.993596	0.989573	0.998883	0.00726032			17.958	1.01043	1.00468	0.996932	0.999682
22.969	0.997047	0.999613	0.992614	0.992177	0.993643	0.989258	1.00162	1.00468	1.00248	1.01621	0.998934	0.0079065			22.969	0.995062	0.992714	0.999809	0.995466	1.00685	1.00497	1.00123	1.00027	1.00135	1.01142	1.00091	0.00572705			22.969	0.99067	0.990831	0.998144	0.990289	0.995396	1.00974	1.00381	0.996318	1.01109	0.996504	0.998279	0.00759125			22.969	1.00154	1.00951	0.993731	0.99206
27.958	0.990825	1.00558	1.00586	1.00192	1.0015	1.01284	0.997274	0.992661	1.00739	0.994384	1.00102	0.00713001			27.958	0.999122	0.996968	0.995221	0.996766	0.987657	0.997172	0.992876	1.00579	1.00673	1.00631	0.998462	0.00623135			27.958	0.993446	0.995646	0.99359	0.999368	0.99355	0.991528	0.996747	0.994157	0.996487	0.992111	0.994663	0.00238611			27.958	0.98683	0.995817	0.99074	1.00049
32.955	0.9958	1.00658	1.00952	1.005	1.01113	0.999637	0.992794	0.993082	0.994888	0.995644	1.00041	0.00702256			32.955	0.992702	0.993989	0.990278	0.996887	0.994759	0.998808	0.99727	1.00136	1.00605	1.00832	0.998043	0.005767			32.955	0.998907	0.992056	0.991005	0.999811	0.992936	0.994421	0.99586	0.993554	1.00972	1.01056	0.997883	0.00704024			32.955	0.997857	1.00146	0.998847	1.00952
37.97	0.999134	1.00736	0.991319	1.0052	0.992747	0.994588	1.00765	0.994183	0.994637	0.997225	0.998404	0.00616837			37.97	0.997169	0.990529	0.991242	0.994131	1.00011	0.990531	0.996049	1.00584	1.00448	1.00967	0.997975	0.00683825			37.97	0.997904	0.99572	0.993818	0.997648	0.993556	0.999101	0.996363	0.993196	1.00627	1.00949	0.998307	0.00546763			37.97	0.999259	1.00601	0.999667	1.00006
42.959	0.991187	0.993477	1.01386	0.994023	0.998568	0.998668	0.992599	0.997219	1.00667	0.992655	0.997892	0.00721418			42.959	0.99713	0.999771	0.995227	0.994353	0.997954	1.0029	0.994661	1.02302	1.00039	1.00883	1.00142	0.00876709			42.959	0.99242	0.999854	0.990658	0.994912	1.00707	0.994168	1.01713	0.993889	1.09326	0.991498	1.00749	0.0312598			42.959	1.00391	1.00827	0.990182	1.00764
47.959	0.988809	0.982785	0.983602	0.996338	0.99919	0.994153	0.991247	0.998473	1.00432	1.00623	0.994515	0.0079884			47.959	0.993304	0.999632	0.991177	0.996447	0.994399	0.993761	0.99112	1.00625	1.01046	1.00549	0.998204	0.00691924			47.959	0.990503	0.999682	0.992411	0.994059	1.00692	1.00686	1.00313	0.994136	1.00125	0.990636	0.997959	0.00641128			47.959	1.00092	1.00207	0.994896	0.991326
52.958	0.994002	0.994477	0.999895	0.99117	0.99136	0.990796	1.00172	0.998583	0.990926	0.990476	0.99434	0.00423576			52.958	0.993036	1.00477	1.00608	1.00792	0.996166	0.994471	0.999449	1.00269	0.992555	1.00171	0.999885	0.00559841			52.958	0.994486	0.990238	0.98414	0.998857	1.00341	1.00031	1.00189	0.992573	0.998876	0.997047	0.996182	0.00589871			52.958	0.995677	0.999647	0.992569	0.999564
57.957	0.999188	0.99436	0.994818	0.985841	0.997293	0.997655	0.997132	0.996071	1.00156	0.997016	0.996094	0.00415041			57.957	1.00581	1.00665	1.00932	0.993672	0.996131	0.999082	0.995312	0.998166	0.988283	0.994938	0.998737	0.00660864			57.957	0.990869	0.991677	0.991568	0.996555	0.994345	1.00418	1.00331	0.993742	1.00029	0.998001	0.996454	0.0048712			57.957	0.994828	0.991425	0.993309	0.998036
62.955	0.990746	0.996536	0.990833	0.985276	1.0077	0.996441	0.997677	0.996264	1.00469	0.994011	0.996017	0.00657363			62.955	1.00173	1.00246	0.999594	1.00839	0.992504	0.993064	0.999679	0.999988	0.985445	0.988827	0.997169	0.00699725			62.955	0.989121	0.984897	0.982426	0.990344	0.999781	0.995005	0.997213	1.00506	1.01557	0.996615	0.995603	0.00981739			62.955	0.990711	0.998561	0.990574	0.996546
67.962	0.990746	0.991623	0.992636	0.991992	0.996475	0.996135	0.998265	0.993414	1.00638	0.994549	0.995222	0.00459569			67.962	0.981548	1.00388	1.00893	1.00674	0.999408	0.993113	0.99843	1.01775	0.993988	1.00293	1.00067	0.00992287			67.962	0.990863	0.992129	0.999608	0.993908	0.995685	1.00706	0.993446	1.00065	0.999989	0.996675	0.997001	0.00489441			67.962	0.994295	0.982779	0.99102	0.991049
72.967	1.92829	1.88935	1.75534	1.79293	1.75878	1.76704	1.51666	1.64939	1.60898	1.58612	1.72529	0.132771			72.967	2.97192	2.9042	2.83386	3.05714	3.35847	3.35525	3.79152	2.71457	2.69502	2.59285	3.02748	0.373384			72.967	1.44681	1.49096	1.43755	1.43944	1.40369	1.32652	1.41869	1.38061	1.30881	1.30743	1.39605	0.0635078			72.967	1.49967	1.47602	1.51554	1.48226
77.967	1.53467	1.44839	1.54736	1.65463	1.65682	1.68589	1.43548	1.46134	1.32102	1.45318	1.51988	0.117897			77.967	2.13795	2.20137	2.49076	2.43852	2.64503	2.35487	2.46529	2.2198	2.10526	2.10244	2.31613	0.189071			77.967	1.22588	1.26584	1.33601	1.28566	1.25585	1.14891	1.3133	1.24932	1.1763	1.21039	1.24675	0.0583653			77.967	1.26811	1.37715	1.44187	1.3694
82.966	1.37732	1.32104	1.39407	1.61933	1.40695	1.47619	1.41062	1.21904	1.26218	1.32563	1.38124	0.112845			82.966	2.03412	2.14169	2.455	1.92262	2.07967	1.98832	2.16106	2.03497	1.98827	1.90511	2.07108	0.158646			82.966	1.13682	1.14387	1.1247	1.16484	1.24287	1.08536	1.21778	1.23212	1.12557	1.17178	1.16457	0.0518128			82.966	1.23362	1.21728	1.24421	1.2996
87.957	1.30618	1.02141	1.19694	1.55388	1.25624	1.34864	1.26825	1.20333	1.196	1.14308	1.24939	0.140313			87.957	1.91154	1.90552	1.83958	1.64712	1.70532	1.88598	1.79211	1.83468	1.62174	1.80449	1.79481	0.104169			87.957	0.996151	1.03539	0.990506	1.0676	1.20057	1.06614	1.26922	0.99002	1.06728	1.12924	1.08121	0.0933261			87.957	1.19405	1.16444	1.13077	1.21501
92.969	1.21212	0.992646	1.09642	1.44158	1.02259	1.22478	1.26416	1.19392	0.993263	1.12843	1.15699	0.140569			92.969	1.81056	1.69113	1.6702	1.26217	1.69456	1.30625	1.72367	1.7282	1.42911	1.61028	1.59261	0.190735			92.969	0.99868	0.995479	0.994502	0.990042	1.18645	1.06902	1.12973	0.99511	0.99776	0.997047	1.03538	0.0699413			92.969	1.09797	1.14777	0.991569	1.15209
97.968	1.19906	0.992587	0.990717	1.06432	0.993551	1.17429	1.07667	1.01045	0.9879	1.05998	1.05495	0.0773562			97.968	1.65152	1.61039	1.59634	1.26195	1.2016	1.27102	1.28237	1.69659	1.37001	1.41159	1.43534	0.186033			97.968	0.99437	0.999945	0.997763	0.986414	1.14462	1.04997	1.00611	0.998556	0.99706	0.991627	1.01664	0.0482824			97.968	1.09874	1.12782	0.990357	1.13642
102.956	1.15419	0.996719	0.996104	1.05523	0.992173	1.15109	0.997088	0.99542	0.985369	1.04436	1.03677	0.0653437			102.956	1.61359	1.47372	1.49598	1.22503	1.08339	1.16233	0.995014	1.55697	1.24346	1.26782	1.31173	0.210904			102.956	0.999386	0.997633	0.996801	0.990132	1.00226	1.0591	0.996008	0.99201	1.00983	0.999922	1.00431	0.0200062			102.956	1.07749	1.1202	0.991575	0.994781
107.961	1.12247	0.994811	0.998586	0.992955	0.994491	0.999762	0.997238	0.99814	0.985351	1.02393	1.01077	0.0404762			107.961	1.56921	1.39763	1.45961	1.12514	0.999802	1.11645	0.992821	1.44402	1.15778	1.13854	1.2401	0.207467			107.961	0.99794	0.995272	0.993364	0.997277	0.991536	0.996551	0.992786	1.01604	1.00477	0.995249	0.998079	0.00729867			107.961	1.05065	1.09641	0.990778	0.99202
112.955	1.10066	0.992795	0.98807	0.992715	0.997089	0.991596	0.994656	0.996076	0.982996	0.992841	1.00295	0.034572			112.955	1.53517	1.24183	1.50172	1.11522	0.994133	1.04395	0.99563	1.39292	1.09086	1.1037	1.20151	0.205261			112.955	0.997152	0.982953	0.989845	0.993722	1.01919	0.998266	0.991771	1.01885	1.00296	0.997461	0.999218	0.0117608			112.955	1.00436	1.03288	0.990422	0.991494
117.964	1.06604	0.997997	0.999523	0.997272	0.997193	0.991722	0.991197	0.992778	0.995808	0.99659	1.00261	0.0224583			117.964	1.50431	1.1721	1.16171	1.074	0.995039	0.991713	0.988469	1.36988	1.02529	1.00487	1.12874	0.178742			117.964	0.99388	0.981755	0.990065	0.999372	0.997653	0.992408	0.990168	0.993838	0.995214	0.995164	0.992952	0.0049072			117.964	0.993272	1.01226	0.984827	0.994115
122.969	1.05636	0.988061	0.995685	0.998182	0.994246	0.991501	0.997564	0.991631	0.993224	0.992681	0.999914	0.0200606			122.969	1.48881	0.996374	1.00774	1.05753	0.995485	0.99566	0.995519	1.24465	1.00852	1.03064	1.08209	0.161882			122.969	0.998603	0.997536	0.9805	0.991715	0.991528	0.998868	0.992717	0.990331	0.996611	0.990431	0.992884	0.00550937			122.969	0.996064	0.995149	0.994322	0.998673
127.963	1.04509	0.994202	0.998549	0.991072	0.991716	0.994242	0.996803	0.992782	0.994226	0.992075	0.999076	0.0163311			127.963	1.39594	0.997466	1.00774	1.00363	0.990897	0.992085	0.999753	1.09054	1.00447	0.990132	1.04726	0.126036			127.963	0.99498	0.999898	0.983145	0.994194	0.999535	0.993652	0.999807	0.995641	0.992163	0.999585	0.99526	0.00515836			127.963	0.990937	0.994704	0.99278	0.99255
132.957	1.0347	0.989137	0.99378	0.986034	0.994967	0.994399	0.999839	0.997731	0.995998	0.985599	0.997219	0.0140002			132.957	1.32838	1.00016	0.995309	1.00755	0.992586	0.997316	0.995832	1.01267	1.00934	0.99821	1.03374	0.103741			132.957	0.994967	0.980632	0.98351	0.991777	0.993418	0.991889	0.996009	0.990501	1.00016	0.99658	0.991945	0.0059453			132.957	0.997173	0.993227	0.996452	0.998034
137.958	0.992366	0.992612	0.988181	0.999942	0.992443	0.99079	0.998707	0.993456	0.996332	0.987095	0.993192	0.00415719			137.958	1.30545	1.00914	0.995526	1.00198	0.999609	0.99732	0.994013	1.00841	1.00974	1.00946	1.03307	0.0959			137.958	0.994963	0.992903	0.982432	0.9917	0.996044	0.992682	0.995823	0.990016	0.996976	0.997982	0.993152	0.00452			137.958	1.00366	0.999716	0.996633	0.994666
142.968	0.991937	0.993228	0.997755	0.999317	0.998516	0.999345	0.992948	0.993459	0.996543	0.98255	0.99456	0.00507741			142.968	1.2408	1.00878	0.991951	1.00013	0.990763	0.995863	0.993532	1.00257	1.00915	0.986368	1.02199	0.0772534			142.968	0.996349	0.996534	0.980232	0.995463	0.996646	0.999165	0.991765	0.997706	0.994752	0.99413	0.994274	0.00533204			142.968	0.991909	0.987229	0.993433	0.999539
147.962	0.990681	0.998064	0.99433	0.991227	0.998232	0.992378	0.990196	0.991098	0.998674	0.98785	0.993273	0.0038463			147.962	1.21571	1.00732	1.00211	1.0014	0.999818	0.997713	0.991027	1.00349	1.00615	0.987207	1.02119	0.0686374			147.962	0.997491	0.994968	0.982972	0.99521	0.994913	0.991812	0.999392	0.991515	0.999282	0.990034	0.993759	0.00494551			147.962	0.992235	0.983884	0.993688	0.993764
152.96	0.991601	0.998587	0.995803	0.996589	0.999211	0.997759	0.991459	0.999541	0.9939	0.987707	0.995216	0.00394442			152.96	1.17939	0.994929	1.00373	1.00734	0.999685	0.994612	0.98489	1.0049	1.00208	1.00463	1.01762	0.0572288			152.96	0.997779	0.994271	0.985704	0.992639	0.99147	0.994214	0.999244	0.993469	0.998319	0.991509	0.993862	0.00399898			152.96	0.995556	0.99153	0.99949	0.993722
157.96	0.991382	0.993126	0.993349	0.995767	0.991932	0.998753	0.995191	0.999799	0.983628	0.987823	0.993075	0.0048334			157.96	1.13083	1.00087	1.00025	1.00334	0.996659	0.99559	0.995328	1.00096	1.00989	0.98437	1.01181	0.0423342			157.96	0.998374	0.999307	0.993148	0.998068	0.996522	0.992337	0.999056	0.991397	0.99549	0.994131	0.995783	0.00291513			157.96	0.995313	0.997184	0.994264	0.990386
162.968	0.99535	0.992009	0.997256	0.991381	0.990683	0.986935	0.999499	0.990704	0.982202	0.994465	0.992048	0.00501762			162.968	1.12028	1.00683	1.0007	1.00491	0.997985	0.997604	0.992809	1.00876	1.00523	1.0128	1.01479	0.0375345			162.968	0.992942	0.996976	0.992618	0.999871	0.993662	0.998277	0.997475	0.998719	0.992176	0.991203	0.995392	0.00317774			162.968	1.00887	0.993219	0.999917	0.996011
167.958	0.998127	0.997256	0.992464	0.999195	0.990437	0.992448	0.9945	0.994138	0.992757	0.996508	0.994783	0.00286856			167.958	1.11788	1.00825	1.00266	1.00273	0.991137	0.990896	0.99256	1.00198	1.00238	1.00409	1.01146	0.0378715			167.958	0.991326	0.982705	0.99409	0.996535	0.993151	0.999382	0.991277	1.00613	0.999471	0.991318	0.994538	0.00632045			167.958	0.991456	0.997867	0.990875	0.998635
172.967	0.998373	0.993586	0.996288	0.998267	0.995123	0.993827	0.992836	0.992934	0.991837	0.990784	0.994386	0.00258315			172.967	1.00065	0.995507	0.996838	1.00652	0.993054	0.996417	0.996123	1.00753	1.00308	1.00107	0.99968	0.00489444			172.967	0.999493	0.990974	0.99569	0.991284	0.999636	0.992996	0.995512	1.00032	0.993202	0.993541	0.995264	0.0034859			172.967	0.999526	0.993204	0.999991	0.998605
177.96	0.995893	0.993338	0.999117	0.982224	0.994322	0.996427	0.993837	0.990339	0.991433	0.994201	0.993113	0.00455908			177.96	1.00499	1.00497	1.00246	1.00023	0.991981	0.991808	0.988254	1.00901	1.00829	1.00677	1.00088	0.00755087			177.96	0.992262	0.991485	0.990857	0.995753	0.994053	0.992477	0.998938	1.00772	0.990812	0.990298	0.994465	0.00536281			177.96	0.998038	0.993814	0.998563	0.998072
182.955	0.991654	0.997361	0.992352	0.990178	0.990325	0.980133	0.980222	0.992419	0.99495	0.999198	0.990879	0.00634896			182.955	1.00065	1.00965	1.0068	1.00249	0.985061	0.991036	0.998606	1.00505	1.00323	1.00627	1.00089	0.00759357			182.955	0.990679	0.995831	0.997473	0.991734	0.993596	0.993053	0.995028	1.00724	0.990629	0.998686	0.995395	0.00497719			182.955	0.999185	0.994723	0.995095	0.99475
187.956	0.994243	0.998715	0.997344	0.995402	0.997341	0.984512	0.986079	0.997128	0.997295	0.997277	0.994534	0.00503209			187.956	1.00551	1.00917	1.00546	1.00667	0.990461	0.995973	0.997833	1.00441	1.00943	1.00103	1.0026	0.00617185			187.956	0.995681	0.993677	0.99222	0.991429	0.992833	0.991852	0.995541	1.00458	0.995385	0.991979	0.994518	0.00389242			187.956	1.00084	0.993829	0.994807	0.998709
192.966	0.993386	0.994723	0.990306	0.984651	0.997076	0.981864	0.992649	0.999016	0.994786	0.991118	0.991958	0.00530078			192.966	1.00979	1.00673	1.00136	1.00807	0.997737	0.983193	0.999971	1.00485	1.00758	1.00209	1.00214	0.00771277			192.966	0.993681	0.991465	0.991363	0.991979	0.997077	0.998315	0.994962	1.00041	0.994851	0.994142	0.994824	0.00301113			192.966	1.00452	0.990698	0.999955	0.994855
197.961	0.994721	0.993764	0.994212	0.991823	0.992425	0.999067	0.997191	0.993045	0.993215	0.990075	0.993954	0.00259508			197.961	1.00092	1.00999	1.00721	1.00966	0.999678	0.999403	0.991725	1.00266	1.00838	1.00422	1.00338	0.00572998			197.961	0.994223	0.992142	0.995378	1.00102	0.996762	0.990111	0.99997	1.00162	0.999674	0.990813	0.996171	0.00429885			197.961	1.00165	0.996411	0.998882	0.993077
202.955	0.99033	0.993617	0.993829	0.996878	0.995564	0.998243	0.991447	0.990444	0.996438	0.994717	0.994151	0.0027441			202.955	1.00052	1.00231	1.00553	1.00436	0.994575	0.994528	0.981709	0.963317	1.00312	1.00679	0.995677	0.0135966			202.955	0.998335	0.997498	0.999382	1.00919	0.99687	0.994479	0.996944	1.00802	0.996767	0.999034	0.999652	0.00492243			202.955	1.00681	0.999706	0.997599	0.991302
207.965	0.999517	0.998686	0.998574	0.990752	0.997943	0.983397	0.993026	0.992509	0.995189	0.995349	0.994494	0.00489672			207.965	1.00087	1.00153	1.00561	1.00106	0.998727	0.993341	0.98671	1.00579	1.00589	1.00952	1.0009	0.00674052			207.965	0.995379	0.992299	0.993472	1.00794	0.997582	0.991129	0.996147	1.0002	1.00399	0.996009	0.997414	0.0052776			207.965	1.00642	0.987524	0.984163	0.995555
212.955	0.998158	0.990221	0.990843	0.984175	0.999365	0.999574	0.996281	0.993197	0.996569	0.998632	0.994702	0.00502109			212.955	1.00081	1.00268	1.00762	1.00106	0.993579	0.996315	0.995144	1.00375	1.00246	1.00839	1.00118	0.00496658			212.955	0.992591	0.989916	0.995013	1.00102	0.995449	0.990654	0.99134	1.00517	0.991525	0.990582	0.994327	0.00506614			212.955	1.006	0.992923	0.990587	0.998006
217.956	0.999781	0.991721	0.995244	0.982817	0.993135	0.991389	0.995027	0.99267	0.998135	0.998087	0.993801	0.00481911			217.956	0.997987	1.00268	1.00762	1.00106	0.99399	0.995949	0.988466	1.00875	1.00533	1.00259	1.00044	0.00637398			217.956	0.994221	0.99137	0.994401	1.00919	0.999427	0.981586	0.995862	1.00652	0.999013	0.994423	0.996602	0.00774206			217.956	0.991456	0.997883	0.991721	0.997411
222.959	0.989778	0.997002	0.991382	0.991806	0.982863	0.991314	0.994645	0.994112	0.995198	0.995737	0.992384	0.00406214			222.959	1.00499	1.00497	1.00246	1.00023	0.995573	0.996	0.994454	1.00281	1.00586	1.00071	1.0008	0.0041934			222.959	0.992426	0.995971	0.992501	1.00794	1.0055	0.983327	0.995824	1.00029	0.990827	0.992082	0.995668	0.00728571			222.959	0.999526	0.991871	0.99301	0.996311
227.961	0.995926	0.994171	0.99288	0.9932	0.98981	0.99457	0.992085	0.999717	0.99204	0.99732	0.994172	0.00287584			227.961	1.00065	1.00965	1.0068	1.00249	0.998841	0.999434	0.99048	1.0003	1.00181	1.00976	1.00202	0.00573619			227.961	0.996043	0.996217	0.999598	1.00102	1.0084	0.998416	0.991009	1.0078	0.993349	0.999939	0.999179	0.00561103			227.961	0.998038	0.994097	0.994777	0.99788
232.957	0.990575	0.996843	0.999277	0.99431	0.990694	0.99498	0.995695	0.997757	0.990315	0.997591	0.994804	0.00327701			232.957	1.00551	1.00917	1.00546	1.00667	0.994627	0.990916	0.990033	1.00906	1.00283	1.00901	1.00233	0.00757564			232.957	0.991806	0.993963	0.994111	1.00919	0.993596	0.99147	0.996864	1.00613	0.993582	0.990728	0.996144	0.00634542			232.957	0.999185	0.990863	0.994143	0.99582
237.97	0.997619	0.992376	0.993023	0.999658	0.999108	0.994222	0.999656	1.00734	0.99375	0.991254	0.9968	0.00487505			237.97	1.00979	1.00673	1.00136	1.00807	0.991333	0.984492	0.997509	1.00562	1.00386	1.00082	1.00096	0.00794354			237.97	0.991756	0.995359	0.997803	1.00794	0.992833	0.998779	0.998458	1.00032	0.994183	0.993188	0.997061	0.00478986			237.97	1.00084	0.993184	0.994334	0.99104
242.963	1.00997	0.996355	0.988082	0.999179	0.998754	0.990291	0.994857	1.00175	0.99518	0.996943	0.997136	0.00606751			242.963	1.00092	1.00999	1.00721	1.00966	0.981302	1.01798	1.00322	1.00865	1.00521	1.00889	1.0053	0.00959696			242.963	0.994257	0.996848	0.998397	1.00102	0.997077	1.00934	0.998999	1.00772	0.991723	0.991835	0.998722	0.00597885			242.963	1.00452	0.992564	0.999693	0.993747
247.96	0.996177	0.990181	0.995564	0.991862	0.992393	0.99206	0.995022	1.00834	0.993644	0.99075	0.994599	0.00523336			247.96	1.00052	1.00231	1.00553	1.00436	0.981737	0.992194	0.9949	1.00808	1.00906	1.00071	0.99994	0.00832318			247.96	0.992265	0.990401	0.992286	1.00919	0.996762	0.992745	0.997985	1.00724	0.990843	0.990631	0.996035	0.00691295			247.96	1.00165	0.993587	0.999993	0.991167
252.96	0.996693	0.993213	0.996995	0.998999	0.996926	0.997876	0.998032	1.00868	0.9922	0.992068	0.997168	0.00475804			252.96	1.00087	1.00153	1.00561	1.00106	0.995945	0.998514	1.00309	1.0016	1.00572	1.00467	1.00186	0.00309906			252.96	0.999152	0.994435	0.990923	1.00794	0.99687	1.00553	0.99292	1.00458	0.995195	0.991846	0.997938	0.00610608			252.96	1.00681	0.997276	0.995368	0.994136
257.957	0.999463	0.994273	0.999687	0.998916	0.996865	0.99965	0.997615	1.00869	0.999541	0.994126	0.998882	0.00405086			257.957	1.00081	1.00268	1.00762	1.00106	0.994848	1.01703	1.00302	1.00674	1.00693	1.00358	1.00443	0.00579786			257.957	0.999218	0.98777	0.980117	1.00102	0.997582	1.00494	0.98717	1.00041	0.99445	0.998284	0.995096	0.00770876			257.957	1.00642	0.996909	0.997687	0.998812
262.969	0.999713	0.996569	0.996583	0.99704	0.993447	0.994679	0.996932	1.0008	0.995329	0.99656	0.996765	0.0021751			262.969	0.997987	1.00268	1.00762	1.00106	0.999345	0.995901	1.00507	1.00498	1.00692	1.00337	1.00249	0.00387585			262.969	0.991616	0.992878	0.988412	1.00919	0.995449	1.00976	0.992526	1.00162	0.992742	0.994346	0.996854	0.00745308			262.969	1.006	0.980721	0.994888	0.991595
267.961	0.999681	0.998911	0.994934	0.991527	0.992286	0.997804	0.996832	1.00619	0.996207	1.00562	0.997999	0.00491478			267.961	1.00499	1.00497	1.00246	1.00023	0.995377	1.00539	1.00065	1.00815	1.00578	1.00692	1.00349	0.0038355			267.961	0.98238	0.992929	0.994951	1.00794	0.999427	1.00263	0.999701	1.00802	0.991646	0.990049	0.996967	0.0081476			267.961	0.991456	0.989844	0.991319	0.998627
272.955	0.999267	0.998329	0.98506	0.994806	0.981065	0.998896	0.992901	1.0082	0.98815	1.00127	0.994794	0.00817743			272.955	1.00065	1.00965	1.0068	1.00249	0.995042	1.00958	1.00125	1.00305	1.00893	1.0023	1.00398	0.00471731			272.955	0.991038	0.996769	0.996892	1.00102	1.0055	1.00778	0.995348	1.0002	0.999447	0.99054	0.998453	0.00557553			272.955	0.999526	0.990889	0.99554	0.990819
277.958	0.998168	0.991837	0.995316	0.990296	0.986214	0.998321	0.998268	1.00369	0.990596	0.999471	0.995217	0.00532844			277.958	1.00551	1.00917	1.00546	1.00667	0.999152	0.99481	1.0046	1.00619	1.00742	1.00181	1.00408	0.00431838			277.958	0.999876	0.992286	0.99148	1.00919	1.0084	1.00222	1.00072	1.00517	0.998416	0.993611	1.00014	0.0063465			277.958	0.998038	0.995597	0.999567	0.990643
282.965	0.995766	0.994052	0.999576	0.997857	0.992407	0.993169	1.00161	1.00814	1.00013	1.00002	0.998272	0.00473054			282.965	1.00979	1.00673	1.00136	1.00807	1.00422	1.00728	1.00126	1.00951	1.00662	1.00557	1.00604	0.00299682			282.965	0.999759	0.991233	0.99745	1.00794	0.993596	1.0054	1.00342	1.00652	0.991636	0.991912	0.998887	0.00661484			282.965	0.999185	0.991211	0.990404	0.998543
287.967	1.00997	0.992052	0.993061	0.992162	0.991687	0.992199	1.00866	1.00366	0.999474	1.00492	0.998784	0.00745496			287.967	1.00092	1.00999	1.00721	1.00966	1.00277	1.01365	1.00927	1.00165	1.00564	1.00648	1.00672	0.00408596			287.967	0.996848	0.990507	0.992355	1.00794	0.992833	1.01589	1.0088	1.00029	0.999867	0.995352	1.00007	0.00832904			287.967	1.00084	0.996142	0.990426	0.990589
292.963	0.996177	0.993961	0.996526	0.993512	0.991268	0.990401	0.997167	1.00195	0.999963	1.00381	0.996473	0.0044167			292.963	1.00052	1.00231	1.00553	1.00436	0.992552	0.998878	1.00104	1.00571	1.00831	1.00543	1.00246	0.00451538			292.963	0.999423	0.997277	0.996227	1.00919	0.997077	1.00466	1.00656	1.0078	0.992763	0.999919	1.00109	0.00558879			292.963	1.00452	0.990803	0.992949	0.994879
297.959	0.996693	0.992697	0.995263	0.995401	0.996255	0.998647	1.00077	1.00666	1.0011	0.998798	0.998228	0.00394275			297.959	1.00087	1.00153	1.00561	1.00106	1.00201	0.99601	1.00351	1.00976	1.00233	1.00273	1.00254	0.00351979			297.959	0.998977	0.990105	0.992847	1.00794	0.996762	0.998426	1.01098	1.00613	0.998714	0.997138	0.999801	0.00661376			297.959	1.00165	0.990297	0.999685	0.994608
302.956	0.999463	0.999102	0.990009	0.992717	0.994464	0.989433	1.01242	1.00232	1.00292	1.00717	0.999001	0.00749707			302.956	1.00081	1.00268	1.00762	1.00106	1.00266	1.01271	1.00362	1.003	1.00366	1.00979	1.00476	0.00394835			302.956	0.998299	0.998811	0.994992	1.00102	0.99687	1.00447	1.01364	1.00032	0.996411	0.997933	1.00028	0.00540271			302.956	1.00681	0.991959	0.994346	0.990263
307.968	0.999713	0.991814	0.991672	0.994868	0.991099	0.992292	1.01721	1.003	0.998588	1.00789	0.998815	0.00854261			307.968	0.997987	1.00268	1.00762	1.00106	1.00524	1.00947	1.00833	1.00497	1.0019	1.00493	1.00442	0.0035641			307.968	0.994751	0.994985	0.99674	1.00919	0.997582	1.00622	1.01002	1.00772	0.996367	0.991954	1.00055	0.00688989			307.968	1.00642	0.993537	0.991174	0.993843
312.964	0.999681	0.986446	0.988893	0.995257	0.992523	0.994585	1.00065	1.00423	0.992684	1.00312	0.995807	0.00596949			312.964	1.00499	1.00497	1.00246	1.00023	1.00171	1.01713	1.00313	1.00495	1.00398	1.00961	1.00531	0.00485199			312.964	0.992966	0.994319	0.997295	1.00794	0.995449	1.00294	1.00964	1.00724	0.992399	0.994434	0.999463	0.0067722			312.964	1.006	0.996488	0.980697	0.992353
317.968	0.999267	0.992074	0.992955	0.994008	0.997128	0.992339	0.997802	1.00317	0.994332	0.993488	0.995657	0.00359984			317.968	1.00065	1.00965	1.0068	1.00249	0.99422	0.986333	1.00783	1.00272	1.00377	1.00072	1.00152	0.00688497			317.968	0.998931	0.99514	0.999077	1.00102	0.999427	0.991933	1.00119	1.00458	0.991005	0.994938	0.997725	0.00433627			317.968	0.991456	0.990921	0.998019	0.992793
322.968	0.998168	0.99845	0.996865	0.99361	0.996188	0.993988	1.00122	1.0002	0.994266	1.0016	0.997455	0.00296797			322.968	1.00551	1.00917	1.00546	1.00667	1.00321	1.00587	1.00218	1.00886	1.00192	1.00862	1.00575	0.00267436			322.968	0.991944	0.998827	0.993392	1.00919	1.0055	0.994751	1.00446	1.00041	0.991636	0.998937	0.998905	0.0060683			322.968	0.999526	0.998137	0.9846	0.995766
327.964	0.995766	0.994878	0.993005	0.99655	0.998984	0.994019	1.00866	1.00366	0.999474	1.00492	0.998991	0.00521169			327.964	1.00979	1.00673	1.00136	1.00807	0.992552	0.998878	1.00104	1.00785	1.00804	1.003	1.00373	0.00539556			327.964	0.991532	0.991267	0.999921	1.00794	1.0084	0.994751	1.00446	1.00162	0.994537	0.999165	0.999358	0.00630627			327.964	0.998038	0.990834	0.992339	0.998681
332.956	1.00997	0.991471	0.991499	0.995482	0.991152	0.99914	0.997167	1.00195	0.999963	1.00381	0.99816	0.00611317			332.956	1.00092	1.00999	1.00721	1.00966	1.00201	0.99601	1.00351	1.00113	1.00142	1.0011	1.0033	0.00439882			332.956	0.994342	0.997653	0.99341	1.00794	0.997077	1.00466	1.00656	1.00802	0.99074	0.991285	0.999168	0.00696273			332.956	0.999185	0.997041	0.991431	0.99943
337.962	0.996177	0.991417	0.997873	0.996622	0.991084	0.995891	1.00077	1.00666	1.0011	0.998798	0.997639	0.00462403			337.962	1.00052	1.00231	1.00553	1.00436	1.00266	1.01271	1.00362	1.00106	1.00464	1.0078	1.00452	0.00359012			337.962	0.997862	0.996539	0.995796	1.00919	0.996762	0.998426	1.01098	1.0002	0.992795	0.988148	0.99867	0.00688868			337.962	1.00084	0.990074	0.99296	0.985452
342.965	0.996693	0.998166	0.999543	0.995761	0.993663	0.992265	1.01242	1.00232	1.00292	1.00717	1.00009	0.00625335			342.965	1.00087	1.00153	1.00561	1.00106	1.00524	1.00947	1.00833	1.00747	1.00736	1.00453	1.00515	0.00312428			342.965	1.0056	0.994037	0.992058	1.00794	0.99687	1.00447	1.01364	1.00517	0.998731	0.992995	1.00115	0.00724881			342.965	1.00452	0.999079	0.990051	0.990089
347.963	0.999463	0.995309	0.999366	0.989201	1.00164	0.996372	1.01721	1.003	0.998588	1.00789	1.0008	0.00758725			347.963	1.00081	1.00268	1.00762	1.00106	1.00171	1.01713	1.00313	1.00614	1.00987	1.00173	1.00519	0.00518511			347.963	1.00972	0.991802	0.995539	1.00102	0.997582	1.00622	1.01002	1.00652	0.997973	0.988577	1.0005	0.00747135			347.963	1.00165	0.991429	0.995834	0.996079
352.96	0.999713	0.997693	0.99307	0.992877	1.00546	0.995152	1.00065	1.00423	0.992684	1.00312	0.998466	0.00489393			352.96	0.997987	1.00268	1.00762	1.00106	0.99422	0.986333	1.00783	1.0081	1.00586	1.00856	1.00202	0.00733428			352.96	1.0156	0.99826	0.997867	1.00919	0.995449	1.00294	1.00964	1.00029	0.991884	1.00582	1.0027	0.00734178			352.96	1.00681	0.99164	0.99281	1.00559
357.968	0.999681	1.0007	1.00549	1.00007	1.00613	0.983847	0.997802	1.00317	0.994332	0.993488	0.998471	0.00662664			357.968	1.00499	1.00497	1.00246	1.00023	1.00321	1.00587	1.00218	1.00705	1.00681	1.00346	1.00412	0.00219315			357.968	1.00483	0.996454	0.992781	1.00794	0.999427	0.991933	1.00119	1.0078	0.997691	1.00013	1.00002	0.00561749			357.968	1.00642	0.995939	0.994101	1.01067
362.966	0.999267	1.00122	1.00347	1.00275	1.00152	0.993475	1.00122	1.0002	0.994266	1.0016	0.999898	0.00338892			362.966	1.00065	1.00965	1.0068	1.00249	0.992552	0.998878	1.00104	1.00401	1.00704	1.00393	1.0027	0.00485106			362.966	1.00784	0.994194	0.990291	1.00102	1.0055	0.994751	1.00446	1.00162	0.996534	1.00306	0.999926	0.00569654			362.966	1.006	0.994131	0.998721	1.01697
367.965	0.998168	1.00839	1.00465	1.00735	1.00608	0.997159	1.00866	1.00366	0.999474	1.00492	1.00385	0.00420325			367.965	1.00551	1.00917	1.00546	1.00667	1.00201	0.99601	1.00351	1.00084	1.00251	1.00733	1.0039	0.00379279			367.965	1.00575	0.990157	0.99144	1.00919	1.0084	0.994751	1.00446	1.00802	0.992094	1.01744	1.00217	0.009366			367.965	0.991456	0.992845	0.995662	0.990089
372.957	0.995766	1.00839	1.00465	1.00735	1.00608	0.997159	0.997167	1.00195	0.999963	1.00381	1.00223	0.0045422			372.957	1.00979	1.00673	1.00136	1.00807	1.00266	1.01271	1.00362	1.00879	1.00201	1.0099	1.00656	0.00392088			372.957	1.00972	0.993137	0.991158	1.00794	0.997077	1.00466	1.00656	1.0002	0.994829	1.00183	1.00071	0.00650783			372.957	0.999526	0.993476	0.998404	0.996079
377.954	0.999681	1.0007	1.00549	1.00007	1.00613	0.983847	1.00077	1.00666	1.0011	0.998798	1.00032	0.00646112			377.954	1.00092	1.00999	1.00721	1.00966	1.00524	1.00947	1.00833	1.00457	1.00177	1.00017	1.00573	0.00376959			377.954	1.0156	0.994306	0.995213	1.00794	0.996762	0.998426	1.01098	1.00517	0.997593	1.01129	1.00333	0.00777872			377.954	0.998038	0.999539	0.990249	1.00559
382.966	0.999267	1.00122	1.00347	1.00275	1.00152	0.993475	1.01242	1.00232	1.00292	1.00717	1.00265	0.00489572			382.966	1.00052	1.00231	1.00553	1.00436	1.00171	1.01713	1.00313	1.00535	1.00178	1.00438	1.00462	0.00469927			382.966	1.00483	0.995626	0.997794	1.00102	0.99687	1.00447	1.01364	1.00652	0.997258	1.00049	1.00185	0.00557969			382.966	0.999185	0.99347	0.991001	1.01067
387.959	0.998168	1.00839	1.00465	1.00735	1.00608	0.997159	1.01721	1.003	0.998588	1.00789	1.00485	0.00604383			387.959	1.00087	1.00153	1.00561	1.00106	0.99422	0.986333	1.00783	1.00543	1.00149	1.00184	1.00062	0.006222			387.959	1.00784	0.993175	0.997307	1.00919	0.997582	1.00622	1.01002	1.00029	0.999947	1.00297	1.00245	0.00570988			387.959	1.00084	0.995844	0.998338	1.01697
392.954	0.995766	1.00839	1.00465	1.00735	1.00608	0.997159	1.00065	1.00423	0.992684	1.00312	1.00201	0.00527336			392.954	1.00081	1.00268	1.00762	1.00106	1.00321	1.00587	1.00218	1.00425	1.00588	1.00321	1.00368	0.00221729			392.954	1.00575	0.991672	0.997005	1.00794	0.995449	1.00294	1.00964	1.0078	0.992661	1.00104	1.00119	0.00665305			392.954	1.00452	0.99046	0.99194	1.00559
397.959	0.998168	1.00839	1.00465	1.00735	1.00608	0.997159	0.997802	1.00317	0.994332	0.993488	1.00106	0.00550407			397.959	0.997987	1.00268	1.00762	1.00106	0.99422	0.986333	1.00783	1.00689	0.999794	0.983143	0.998755	0.00861577			397.959	1.00575	0.981762	0.999377	1.00794	0.999427	0.991933	1.00119	1.00029	0.997831	1.00118	0.998667	0.00733553			397.959	1.00165	0.99691	0.997663	1.01067
402.977	0.995766	1.00839	1.00465	1.00735	1.00608	0.997159	1.00122	1.0002	0.994266	1.0016	1.00167	0.00492335			402.977	0.997987	1.00268	1.00762	1.00106	1.00321	1.00587	1.00218	1.00689	0.999794	0.983143	1.00104	0.00699785			402.977	1.00575	0.981762	0.999377	1.00794	1.0055	0.994751	1.00446	1.0078	0.997831	1.00118	1.00063	0.00795586			402.977	1.00681	0.99691	0.997663	1.01697
[truncated: 15 more columns]

## Sheet: Supplementary Fig. 6e
<Line graph>																														<Bar graph>
w1118															CISDKO
Time	1	2	3	4	5	6	7	8	9	10	mean	SD			Time	1	2	3	4	5	6	7	8	9	10	mean	SD				w1118 (column A)	CISDKO (column B)
0.982	1.00643	1.00711	1.00303	1.00013	1.0019	1.00762	1.00307	1.00598	1.01755	1.00877	1.00616	0.00487033			0.982	1.00069	1.01632	1.01624	1.01395	1.00793	1.01625	1.0033	1.00181	1.00596	0.987931	1.00704	0.00914272			1	1.08432	0.79361
5.983	1.00643	1.00711	1.00303	1.00013	1.0019	1.00762	1.00307	1.00598	1.01755	1.00877	1.00616	0.00487033			5.983	1.00231	1.01814	1.02061	1.02224	1.00519	1.01473	1.00978	1.00947	1.00464	0.98649	1.00936	0.0105992			2	1.35609	0.630297
10.996	1.00643	1.00711	1.00303	1.00013	1.00901	1.00762	1.00307	1.00598	1.01755	1.00877	1.00687	0.00469552			10.996	1.00262	1.00323	1.0076	1.0058	1.00555	1.01086	1.00343	1.00191	1.00822	0.98673	1.00359	0.00655938			3	1.04457	0.901287
15.996	1.00098	1.00176	1.00826	1.003	1.00467	1.00283	1.00775	1.00255	1.01309	1.0059	1.00508	0.00373779			15.996	0.999712	0.99968	1.00002	1.00253	1.01566	1.01031	1.0066	1.00233	1.00281	0.992795	1.00325	0.00633844			4	0.95357	0.548077
20.991	1.00916	1.00794	1.00766	1.00571	1.0064	1.00257	1.00642	1.00794	1.00856	1.00753	1.00699	0.00187329			20.991	0.993548	0.990977	0.994284	0.998095	0.999409	0.99762	0.993587	1.00546	1.00232	0.990453	0.996575	0.00489248			5	1.70543	0.880623
25.99	1.00111	0.996764	0.999108	1.0031	1.00376	1.00695	1.00078	1.00171	1.00832	1.00892	1.00305	0.0039965			25.99	0.994232	0.991047	0.994186	0.995537	0.992671	0.991591	0.982842	0.999475	0.996628	0.991897	0.993011	0.00440652			6	0.88101	0.77034
30.985	1.00075	0.994183	0.990188	0.999576	0.987936	1.00757	1.0096	1.00108	1.00717	1.00766	1.00057	0.00770221			30.985	0.988464	0.986054	0.988827	0.989414	0.995095	0.992599	0.999317	0.993047	0.992178	0.99009	0.991509	0.00380716			7	1.02063	1.10185
35.993	0.996035	0.9905	0.996111	0.992911	0.99747	1.00082	1.00384	1.009	1.00368	1.00389	0.999426	0.00576945			35.993	0.989312	0.982612	0.986233	0.988093	0.99819	0.979605	0.991762	0.998583	0.992487	0.993076	0.989995	0.00615029			8	0.741823	0.660603
40.983	0.997345	0.992026	0.999429	0.997828	0.995371	1.00032	0.992354	0.998908	1.00093	0.996605	0.997112	0.00308787			40.983	0.988964	0.983442	0.983339	0.983747	0.994638	0.9676	0.997035	0.998289	0.991454	0.988784	0.987729	0.00895077			9	1.11116	0.80783
45.986	0.996553	0.999481	0.99982	0.996808	0.991094	0.998947	0.991397	0.997577	0.994332	0.980974	0.994698	0.00573212			45.986	0.989735	0.985609	0.982333	0.98377	0.991431	0.96112	0.995956	0.993613	0.999987	0.990133	0.987369	0.0107088			10	1.2226	0.425067
50.985	0.99617	0.993955	0.991481	0.999423	0.997525	0.997273	0.990398	0.996984	0.996478	0.979884	0.993957	0.00568493			50.985	0.990353	0.985652	0.987498	0.983933	0.994345	0.954098	0.999932	0.997336	1.00017	0.994029	0.988735	0.0134416			mean	1.11212	0.751959
55.996	0.996591	0.993324	0.999299	0.9993	0.991966	0.991262	0.996233	1.00051	0.99435	0.973068	0.993591	0.00788078			55.996	0.990889	0.984737	0.985893	0.980968	0.992323	0.957906	0.991887	0.999578	0.995794	0.994436	0.987441	0.0117635			SD	0.269386	0.193806
60.986	0.998336	0.999567	0.992881	0.991052	0.992852	0.99802	0.997127	0.989345	0.992662	0.971239	0.992308	0.00816421			60.986	0.98504	0.982813	0.977672	0.972955	0.995432	0.963669	0.998896	0.997852	0.992773	0.999523	0.986662	0.012335
65.996	0.995047	0.994807	0.993344	0.997218	1.00176	0.991817	0.998139	0.995465	0.990791	0.979602	0.993799	0.00590704			65.996	0.986487	0.99098	0.984643	0.974303	1.01454	1.0263	1.02969	0.997208	0.993939	1.01649	1.00146	0.0189735
70.991	1.00515	1.02412	1.01386	1.00334	1.04476	0.992157	0.995012	0.992149	0.990686	0.990281	1.00515	0.0178848			70.991	1.00111	1.0018	0.995572	0.981668	0.965549	0.987392	0.979087	0.994961	0.99401	1.03767	0.993881	0.0190007			Two-tailed unpaired Student’s t-test	Mean Diff.	95.00% CI of diff.	Significant?	Summary	Adjusted P Value
75.988	0.999094	1.02585	1.0163	1.00418	1.00723	0.995365	0.985835	0.996983	0.99024	1.01567	1.00368	0.0126555			75.988	0.996265	1.00548	0.999893	0.984545	0.970491	0.991739	0.981102	1.00167	0.99869	1.06256	0.999243	0.024701			Column A vs. Column B	-0.360162	-0.5806 to -0.1397	Yes	**	0.003
80.986	1.02632	1.05795	1.04855	1.0322	1.04929	0.994844	1.01162	0.993821	0.991176	1.0302	1.0236	0.0247118			80.986	0.979411	0.997962	0.994538	0.979033	0.973088	0.993813	0.992403	0.994903	0.996246	1.08751	0.998891	0.0323236
85.985	1.04493	1.07967	1.06967	1.05423	1.06601	1.01163	1.03042	1.01112	0.996953	1.05096	1.04156	0.0279617			85.985	1.01687	1.03059	1.02497	0.992217	0.998152	1.01474	1.02267	0.986482	0.992337	1.11911	1.01982	0.0382131
90.992	1.07251	1.11692	1.09965	1.08336	1.10297	1.03345	1.05486	1.04734	1.00685	1.07118	1.06891	0.0340061			90.992	1.04611	1.07639	1.0598	1.01308	1.02127	1.04013	1.05358	1.00431	1.01022	1.1388	1.04637	0.0401796
95.992	1.10254	1.15363	1.13456	1.1221	1.14391	1.05658	1.0822	1.0883	1.03805	1.09724	1.10191	0.0374793			95.992	1.16324	1.04124	1.04649	1.0017	1.07478	1.08497	1.10852	1.04752	1.04504	1.15077	1.07643	0.0513244
100.986	1.13288	1.18767	1.16693	1.15133	1.18222	1.08672	1.11113	1.12442	1.07283	1.13148	1.13476	0.0382736			100.986	1.22016	1.09677	1.09788	1.03285	1.10767	1.11175	1.14816	1.06503	1.07074	1.15418	1.11052	0.0531098
105.993	1.16464	1.2274	1.19845	1.18743	1.22145	1.11554	1.14113	1.15392	1.09553	1.1643	1.16698	0.0429826			105.993	1.22173	1.0804	1.09089	1.05355	1.1258	1.13567	1.17129	1.08104	1.089	1.16648	1.12158	0.0523931
110.987	1.19553	1.25479	1.23137	1.22134	1.26164	1.14593	1.17409	1.18348	1.10579	1.20928	1.19832	0.0483763			110.987	1.13869	1.10913	1.11331	1.07726	1.15593	1.16368	1.20247	1.1029	1.11656	1.20156	1.13815	0.042167
115.987	1.23063	1.29147	1.26589	1.25516	1.30006	1.17908	1.20773	1.23718	1.11171	1.25532	1.23342	0.0560404			115.987	1.07764	1.14748	1.16858	1.11378	1.18698	1.1921	1.24144	1.11789	1.1482	1.23449	1.16286	0.0526204
120.996	1.27355	1.33685	1.30674	1.29842	1.37638	1.21657	1.24796	1.26679	1.23437	1.27526	1.28329	0.0481168			120.996	1.22774	1.15227	1.13709	1.13917	1.22259	1.22267	1.28003	1.14145	1.17873	1.28455	1.19863	0.0569087
125.988	1.31114	1.37486	1.34173	1.33177	1.43416	1.2533	1.28542	1.28012	1.2596	1.3131	1.31852	0.0554183			125.988	1.2651	1.19996	1.14607	1.27552	1.25222	1.24924	1.31526	1.16347	1.20417	1.32388	1.23949	0.0599912
130.983	1.32465	1.38194	1.35475	1.34526	1.43774	1.27204	1.30267	1.30866	1.26536	1.33994	1.3333	0.0515428			130.983	1.35918	1.26525	1.20716	1.31473	1.27746	1.27757	1.34157	1.18052	1.23702	1.3768	1.28373	0.0647874
135.992	1.36894	1.42885	1.39774	1.38219	1.52117	1.31012	1.3457	1.34272	1.3002	1.37358	1.37712	0.0637113			135.992	1.38536	1.26591	1.34112	1.34935	1.30364	1.29868	1.37656	1.19984	1.25941	1.41494	1.31948	0.0662869
140.985	1.40402	1.46909	1.43098	1.4122	1.57782	1.34107	1.3809	1.39464	1.34579	1.39612	1.41526	0.0683187			140.985	1.44485	1.3059	1.3381	1.33825	1.32831	1.32298	1.40317	1.21077	1.28109	1.44663	1.34201	0.0730918
145.982	1.41509	1.46675	1.44084	1.42209	1.57313	1.3605	1.39899	1.46069	1.38746	1.41745	1.4343	0.0584566			145.982	1.5335	1.42101	1.37453	1.35117	1.35908	1.34074	1.43044	1.22977	1.2949	1.47666	1.38118	0.0880457
150.985	1.43666	1.48786	1.46101	1.44369	1.6109	1.38325	1.41749	1.40643	1.42327	1.44993	1.45205	0.0630202			150.985	1.66254	1.40489	1.43766	1.45721	1.35085	1.34535	1.422	1.22564	1.29365	1.50726	1.41071	0.120924
155.994	1.45469	1.50141	1.47718	1.45299	1.63717	1.40259	1.4412	1.42657	1.46148	1.47881	1.47341	0.0639467			155.994	1.7211	1.43238	1.49265	1.48572	1.40049	1.37746	1.47145	1.25467	1.31743	1.51982	1.44732	0.127195
160.984	1.49601	1.54046	1.51506	1.48931	1.69995	1.44543	1.48313	1.44568	1.50919	1.52224	1.51465	0.0719736			160.984	1.77928	1.46903	1.51997	1.52904	1.4391	1.41081	1.51702	1.28639	1.35067	1.52203	1.48233	0.132264
165.993	1.515	1.55621	1.53177	1.5036	1.73022	1.46672	1.50647	1.42702	1.52249	1.54532	1.53048	0.0796894			165.993	1.78934	1.53992	1.55307	1.55547	1.4947	1.45239	1.57815	1.31238	1.37455	1.51778	1.51678	0.128255
170.994	1.52995	1.57139	1.54658	1.51165	1.76803	1.48001	1.52186	1.42589	1.51314	1.5543	1.54228	0.0892875			170.994	1.80155	1.59605	1.5893	1.57735	1.52356	1.48024	1.60926	1.33251	1.38765	1.50064	1.53981	0.129882
175.987	1.54322	1.58312	1.55704	1.52142	1.78708	1.49697	1.53893	1.49158	1.52323	1.62927	1.56719	0.0873111			175.987	1.82241	1.65819	1.59153	1.57343	1.49876	1.45477	1.58836	1.3157	1.3864	1.50896	1.53985	0.142856
180.981	1.55171	1.59001	1.56324	1.52998	1.80084	1.50667	1.55101	1.51691	1.55007	1.58967	1.57501	0.0839251			180.981	1.85129	1.6922	1.58311	1.61766	1.52033	1.47482	1.60939	1.32928	1.40237	1.51741	1.55979	0.148078
185.987	1.56904	1.61174	1.57836	1.53821	1.81331	1.513	1.56952	1.57075	1.5719	1.59758	1.59334	0.0820509			185.987	1.83852	1.71638	1.59508	1.62285	1.55281	1.49514	1.64293	1.3481	1.41975	1.49215	1.57237	0.143754
190.994	1.54355	1.60874	1.5643	1.52155	1.80865	1.50773	1.54427	1.57567	1.60015	1.6064	1.5881	0.0850244			190.994	1.80157	1.71595	1.60078	1.60347	1.56438	1.50256	1.65207	1.35953	1.42367	1.48436	1.57083	0.133892
195.986	1.54538	1.5808	1.55483	1.52645	1.77703	1.50953	1.54891	1.49923	1.62397	1.61874	1.57849	0.0812322			195.986	1.79512	1.72961	1.60631	1.58201	1.58389	1.51095	1.6791	1.36703	1.4316	1.47823	1.57639	0.133984
200.985	1.54122	1.57813	1.54991	1.5193	1.76301	1.50768	1.54556	1.48056	1.66319	1.62011	1.57687	0.0845417			200.985	1.7931	1.73	1.61418	1.58321	1.60711	1.51341	1.70022	1.37551	1.43692	1.4668	1.58205	0.134897
205.983	1.54103	1.58044	1.55102	1.51665	1.76702	1.50696	1.54438	1.50723	1.69163	1.625	1.58314	0.086689			205.983	1.78551	1.72391	1.6196	1.58579	1.6186	1.52979	1.71436	1.38321	1.43967	1.45419	1.58546	0.133565
210.985	1.54823	1.59	1.55794	1.51987	1.7867	1.51389	1.55598	1.50948	1.70609	1.61692	1.59051	0.0906864			210.985	1.78911	1.72323	1.62941	1.59136	1.63101	1.52675	1.72155	1.39102	1.43977	1.45214	1.58954	0.13462
215.994	1.55094	1.59672	1.55827	1.51903	1.78717	1.51638	1.55571	1.54141	1.71443	1.62629	1.59664	0.0893238			215.994	1.79266	1.72757	1.63354	1.58615	1.63116	1.5269	1.72171	1.39117	1.43992	1.43803	1.58888	0.137464
220.99	1.5508	1.60846	1.56042	1.5173	1.7882	1.52606	1.56826	1.56253	1.7281	1.62882	1.60389	0.0889972			220.99	1.79221	1.71139	1.66221	1.59247	1.67487	1.55505	1.7795	1.41448	1.46867	1.43541	1.60862	0.137895
225.982	1.54605	1.59267	1.55344	1.50715	1.77874	1.51188	1.55565	1.56215	1.71807	1.62255	1.59484	0.0888488			225.982	1.78879	1.72161	1.66522	1.57876	1.6804	1.55426	1.78588	1.41033	1.45982	1.42625	1.60713	0.14281
230.991	1.54984	1.59669	1.55573	1.50854	1.78754	1.51509	1.55864	1.60769	1.71421	1.6253	1.60193	0.0885994			230.991	1.81219	1.75681	1.6665	1.59807	1.67404	1.55609	1.78283	1.40684	1.45264	1.42664	1.61326	0.149886
235.981	1.544	1.59261	1.54774	1.50883	1.7761	1.51194	1.55029	1.64742	1.70604	1.62793	1.60129	0.0880199			235.981	1.81886	1.76221	1.679	1.60671	1.6923	1.55783	1.79693	1.41526	1.45797	1.43452	1.62216	0.151421
240.985	1.54235	1.59293	1.544	1.50489	1.76929	1.51204	1.55069	1.63919	1.70913	1.62937	1.59939	0.0873612			240.985	1.81722	1.76866	1.68136	1.60603	1.69781	1.55768	1.80814	1.41993	1.45572	1.43612	1.62487	0.153072
245.981	1.53621	1.58446	1.53819	1.49931	1.76085	1.50838	1.54369	1.65812	1.71012	1.63597	1.59753	0.0897186			245.981	1.82303	1.78462	1.68315	1.6226	1.69359	1.54421	1.80234	1.41274	1.44394	1.43228	1.62425	0.158372
250.991	1.53816	1.58804	1.54142	1.49812	1.76454	1.50999	1.54621	1.66354	1.70727	1.63639	1.59937	0.0898837			250.991	1.83151	1.78882	1.68092	1.62254	1.71262	1.55604	1.8187	1.42175	1.44983	1.43304	1.63158	0.160202
255.986	1.5274	1.57444	1.52953	1.49029	1.74464	1.50219	1.53845	1.65883	1.70779	1.65833	1.59319	0.0914214			255.986	1.83047	1.79115	1.68484	1.6238	1.70948	1.55675	1.82252	1.42038	1.45121	1.43279	1.63234	0.160795
260.988	1.52337	1.57154	1.52664	1.48427	1.73424	1.49801	1.53203	1.65485	1.70473	1.6514	1.58811	0.0904943			260.988	1.82733	1.78562	1.68295	1.62658	1.71046	1.55016	1.81582	1.41712	1.4439	1.44014	1.63001	0.159633
265.994	1.52084	1.57059	1.52423	1.48248	1.73935	1.49223	1.53107	1.65494	1.70493	1.64409	1.58648	0.0922615			265.994	1.82556	1.79203	1.67172	1.63019	1.71325	1.55141	1.82999	1.41501	1.44551	1.45079	1.63254	0.160432
270.988	1.51353	1.56291	1.51785	1.47966	1.74401	1.4843	1.52292	1.65819	1.698	1.6423	1.58237	0.0953462			270.988	1.81501	1.77918	1.65826	1.62854	1.70845	1.54896	1.82234	1.41537	1.43665	1.45059	1.62633	0.157235
275.99	1.51427	1.56885	1.51957	1.48087	1.73722	1.4824	1.52186	1.66351	1.70665	1.63186	1.5827	0.0949731			275.99	1.79664	1.77234	1.65533	1.62369	1.71485	1.55287	1.82821	1.41985	1.44327	1.452	1.6259	0.153368
280.992	1.5203	1.57516	1.52516	1.48518	1.75151	1.48728	1.52851	1.66772	1.69693	1.64285	1.58806	0.0948206			280.992	1.78587	1.75598	1.64037	1.61547	1.71222	1.54075	1.82643	1.41373	1.43976	1.46931	1.61999	0.149659
285.984	1.51506	1.56558	1.51971	1.47801	1.74591	1.48473	1.52666	1.66952	1.69658	1.63695	1.58387	0.0958067			285.984	1.78058	1.75422	1.64176	1.61591	1.72086	1.54698	1.83426	1.41654	1.43979	1.48843	1.62393	0.147847
290.984	1.51227	1.56433	1.51426	1.47689	1.74428	1.48249	1.52231	1.66706	1.70044	1.68598	1.58703	0.101343			290.984	1.77615	1.74259	1.63882	1.60881	1.72916	1.55428	1.84786	1.42032	1.44379	1.49008	1.62518	0.147413
295.995	1.51191	1.55974	1.51565	1.47742	1.7396	1.48223	1.52154	1.67619	1.69349	1.63858	1.58163	0.0964327			295.995	1.77241	1.74555	1.62486	1.61498	1.7219	1.54752	1.83605	1.41664	1.43302	1.4847	1.61976	0.147564
300.988	1.50487	1.55217	1.50895	1.47303	1.73022	1.47491	1.51404	1.67434	1.68654	1.65298	1.57721	0.0979634			300.988	1.762	1.72716	1.59926	1.59503	1.71659	1.53357	1.81882	1.40379	1.42394	1.47601	1.60562	0.146395
305.99	1.50892	1.56052	1.51017	1.47574	1.74716	1.47735	1.51701	1.6758	1.6842	1.58082	1.57377	0.0961903			305.99	1.73139	1.698	1.60196	1.58567	1.69012	1.50994	1.80324	1.38451	1.40234	1.47272	1.58799	0.143325
310.985	1.50886	1.56165	1.51327	1.47795	1.73447	1.47645	1.51559	1.67726	1.68192	1.58191	1.57293	0.0933025			310.985	1.72664	1.70225	1.59234	1.58868	1.68318	1.50113	1.7891	1.37894	1.39305	1.4818	1.58371	0.142261
315.993	1.49193	1.54338	1.49713	1.46354	1.7029	1.46274	1.4974	1.69317	1.67697	1.58125	1.56104	0.0965048			315.993	1.70356	1.67423	1.56971	1.57262	1.69412	1.51002	1.8073	1.38162	1.39527	1.46343	1.57719	0.141766
320.988	1.48638	1.53964	1.49208	1.45819	1.69573	1.45593	1.49196	1.689	1.67224	1.57259	1.55538	0.0965401			320.988	1.69143	1.66648	1.56605	1.57089	1.68535	1.49238	1.79722	1.37158	1.38667	1.46968	1.56977	0.140664
325.987	1.47285	1.52184	1.47992	1.44539	1.67316	1.44525	1.47908	1.67671	1.67576	1.56763	1.54376	0.0975023			325.987	1.67478	1.65396	1.55636	1.56931	1.67822	1.49055	1.78892	1.36687	1.37942	1.46369	1.56221	0.13842
330.989	1.46602	1.52112	1.47655	1.44121	1.65115	1.4368	1.46761	1.67592	1.66121	1.55195	1.53495	0.0948166			330.989	1.66135	1.64154	1.53937	1.56395	1.67537	1.48638	1.78823	1.35769	1.37661	1.46434	1.55548	0.13812
335.99	1.44134	1.49198	1.4534	1.4248	1.61998	1.4142	1.44052	1.68636	1.658	1.55208	1.51827	0.103116			335.99	1.65068	1.62586	1.5283	1.56055	1.66881	1.47357	1.77599	1.35523	1.36732	1.4544	1.54607	0.136543
340.988	1.43202	1.4811	1.44546	1.41737	1.59926	1.40679	1.43041	1.6768	1.65342	1.55384	1.50965	0.102702			340.988	1.63908	1.6049	1.51451	1.54974	1.66112	1.46606	1.76723	1.34234	1.35099	1.45868	1.53546	0.136521
345.984	1.42822	1.47732	1.44778	1.41656	1.58706	1.40238	1.42669	1.673	1.64849	1.52454	1.5032	0.100175			345.984	1.63047	1.6023	1.51219	1.54882	1.67751	1.48419	1.74169	1.34516	1.35703	1.44249	1.53418	0.131754
350.989	1.41911	1.46636	1.43982	1.40686	1.58355	1.39131	1.41649	1.69025	1.64595	1.52462	1.49843	0.107402			350.989	1.58946	1.57686	1.50792	1.53361	1.6699	1.4246	1.75618	1.34901	1.31646	1.43785	1.51619	0.138649
355.984	1.41072	1.45867	1.43381	1.39959	1.57058	1.38343	1.40678	1.65607	1.64518	1.51968	1.48845	0.10322			355.984	1.59126	1.56059	1.50493	1.52023	1.65098	1.45683	1.76098	1.33366	1.34424	1.44732	1.5171	0.13207
360.985	1.40335	1.44901	1.4248	1.39237	1.54756	1.37915	1.40176	1.64422	1.64577	1.50979	1.47978	0.102063			360.985	1.58766	1.54476	1.48345	1.51147	1.64494	1.45867	1.75153	1.32899	1.33835	1.4531	1.51029	0.130209
365.99	1.39683	1.44071	1.41732	1.38686	1.53788	1.37424	1.39568	1.64572	1.64266	1.50911	1.4747	0.103923			365.99	1.60075	1.56249	1.48021	1.52825	1.63782	1.44417	1.73799	1.3259	1.33598	1.4519	1.51055	0.130133
370.985	1.38084	1.42274	1.4049	1.36906	1.51525	1.36001	1.37819	1.63334	1.64388	1.49999	1.46082	0.107577			370.985	1.57163	1.52942	1.45874	1.50799	1.63054	1.43571	1.73618	1.31706	1.32574	1.45167	1.49647	0.129427
375.98	1.36986	1.40572	1.3928	1.36371	1.49297	1.35442	1.37138	1.6403	1.63382	1.48849	1.45135	0.109409			375.98	1.58495	1.548	1.48225	1.5244	1.63112	1.44069	1.73392	1.32399	1.33628	1.46606	1.50717	0.126617
380.993	1.36693	1.39961	1.38845	1.35703	1.48348	1.35312	1.3718	1.6641	1.62768	1.48378	1.4496	0.114037			380.993	1.57584	1.5198	1.47903	1.51903	1.62778	1.43898	1.72574	1.32139	1.32719	1.46827	1.50031	0.125046
385.994	1.35899	1.38713	1.38124	1.3526	1.47697	1.34666	1.3637	1.65757	1.62932	1.47933	1.44335	0.115932			385.994	1.56644	1.51276	1.471	1.52747	1.62643	1.44042	1.73206	1.32408	1.33154	1.47606	1.50083	0.124477
390.98	1.34995	1.37288	1.37155	1.34359	1.46051	1.33997	1.35567	1.63849	1.62361	1.47835	1.43346	0.114642			390.98	1.56103	1.49439	1.47478	1.51953	1.6275	1.43442	1.7246	1.31638	1.3295	1.46828	1.49504	0.12442
395.984	1.34393	1.36221	1.36328	1.33622	1.46524	1.33557	1.3523	1.64447	1.62554	1.45684	1.42856	0.1185			395.984	1.55803	1.4748	1.48447	1.51898	1.62756	1.43766	1.73092	1.31542	1.33007	1.46002	1.49379	0.12572
400.993	1.33927	1.34989	1.35601	1.32898	1.44842	1.33586	1.35226	1.64907	1.60702	1.44978	1.42166	0.117663			400.993	1.56749	1.47645	1.487	1.53051	1.59693	1.41527	1.69081	1.29541	1.30534	1.45657	1.48218	0.123672
405.983	1.33003	1.33627	1.3472	1.3217	1.43862	1.3292	1.34504	1.64223	1.59575	1.46504	1.41511	0.118482			405.983	1.56781	1.47047	1.48938	1.53987	1.57854	1.40183	1.66682	1.29155	1.29277	1.45321	1.47522	0.12168
410.992	1.31799	1.31842	1.33278	1.31005	1.41871	1.32216	1.33689	1.64153	1.58737	1.46859	1.40545	0.122126			410.992	1.57654	1.47432	1.50406	1.55253	1.57117	1.37749	1.65072	1.27838	1.28367	1.44841	1.47173	0.125905
415.987	1.31146	1.30585	1.32595	1.30345	1.40943	1.31972	1.33258	1.64436	1.58044	1.43073	1.3964	0.122778			415.987	1.57216	1.46464	1.49552	1.55511	1.54973	1.37457	1.62921	1.26797	1.26434	1.43686	1.46101	0.125863
420.981	1.30483	1.29505	1.32063	1.29922	1.40654	1.31337	1.32605	1.72505	1.57034	1.4198	1.39809	0.143207			420.981	1.59389	1.47238	1.49907	1.57045	1.54583	1.37674	1.61845	1.27027	1.26361	1.43471	1.46454	0.127458
425.992	1.29765	1.28148	1.31346	1.29088	1.39305	1.31068	1.3234	1.62578	1.56034	1.41198	1.38087	0.120638			425.992	1.58404	1.46039	1.49658	1.56699	1.54372	1.37431	1.62172	1.26732	1.25958	1.42657	1.46012	0.12784
430.984	1.28867	1.26957	1.30329	1.28272	1.37074	1.30494	1.31474	1.62042	1.55405	1.40692	1.37161	0.122011			430.984	1.57646	1.45022	1.5252	1.55814	1.56139	1.38822	1.63844	1.27834	1.26739	1.41563	1.46594	0.127597
435.994	1.28515	1.26374	1.29807	1.27883	1.37636	1.30268	1.31066	1.6157	1.54428	1.40647	1.36819	0.121155			435.994	1.57395	1.44345	1.47635	1.55659	1.54943	1.37546	1.62301	1.27435	1.25887	1.41481	1.45463	0.125276
440.988	1.27539	1.25525	1.28964	1.27059	1.36377	1.29281	1.30163	1.59227	1.53781	1.39437	1.35735	0.118177			440.988	1.59457	1.49169	1.47078	1.57197	1.54077	1.37142	1.61152	1.26692	1.24949	1.40785	1.4577	0.130536
445.983	1.27185	1.24933	1.28591	1.26738	1.34961	1.29028	1.29794	1.59155	1.54699	1.39476	1.35456	0.121291			445.983	1.57858	1.43562	1.47616	1.55124	1.55216	1.38355	1.62305	1.282	1.26056	1.41389	1.45568	0.123634
450.985	1.2659	1.24413	1.28039	1.25924	1.33804	1.28611	1.29419	1.57316	1.55015	1.38285	1.34742	0.11999			450.985	1.57583	1.42289	1.46769	1.54685	1.55154	1.38742	1.61956	1.2782	1.25723	1.4041	1.45113	0.123829
455.993	1.26478	1.24196	1.27931	1.2571	1.3367	1.2849	1.29479	1.57457	1.52048	1.38294	1.34375	0.115574			455.993	1.55926	1.40499	1.45643	1.53407	1.53234	1.37453	1.60418	1.26705	1.24436	1.41003	1.43872	0.121748
460.995	1.25784	1.23507	1.27278	1.25337	1.32201	1.27861	1.28549	1.56108	1.51483	1.37726	1.33583	0.114263			460.995	1.55212	1.39521	1.45667	1.5353	1.53697	1.37044	1.60553	1.2653	1.24754	1.41248	1.43776	0.12195
465.988	1.25521	1.23812	1.26755	1.25193	1.32759	1.27486	1.28063	1.55885	1.51042	1.37827	1.33434	0.113812			465.988	1.56027	1.38971	1.44928	1.54586	1.54207	1.37525	1.60397	1.26266	1.25035	1.41861	1.4398	0.123673
470.994	1.25239	1.23527	1.26489	1.2491	1.31653	1.27176	1.27842	1.59475	1.51006	1.37527	1.33485	0.123083			470.994	1.55756	1.38414	1.449	1.53872	1.54432	1.37708	1.60556	1.27872	1.25957	1.41514	1.44098	0.119347
475.988	1.23626	1.21528	1.25128	1.23603	1.28893	1.25812	1.26317	1.60644	1.50756	1.36363	1.32267	0.132009			475.988	1.54808	1.37825	1.43603	1.53265	1.51871	1.36624	1.57548	1.26652	1.24332	1.40713	1.42724	0.116578
480.981	1.24063	1.22142	1.25572	1.24255	1.30406	1.26089	1.2669	1.54399	1.50678	1.42094	1.32639	0.119049			480.981	1.5314	1.35812	1.42495	1.5134	1.53032	1.37285	1.58824	1.27244	1.24615	1.40615	1.4244	0.115315
485.993	1.22651	1.20822	1.24196	1.22712	1.27693	1.24826	1.25244	1.5434	1.49975	1.34834	1.30729	0.119688			485.993	1.51344	1.34771	1.41928	1.5011	1.52845	1.36838	1.58079	1.27073	1.24131	1.3952	1.41664	0.1133
490.988	1.2144	1.19429	1.22823	1.21791	1.27344	1.23723	1.24116	1.54206	1.50167	1.34968	1.30001	0.124825			490.988	1.50389	1.34766	1.40623	1.49325	1.51735	1.36494	1.56879	1.26421	1.23558	1.39386	1.40958	0.110731
495.988	1.21105	1.18714	1.22553	1.217	1.26095	1.23674	1.24043	1.54672	1.4916	1.34301	1.29602	0.125359			495.988	1.48703	1.34889	1.40183	1.48329	1.5109	1.35897	1.56557	1.25872	1.23351	1.39022	1.40389	0.108599
500.982	1.20608	1.18138	1.22093	1.20775	1.25632	1.2319	1.23345	1.57853	1.48633	1.33714	1.29398	0.134139			500.982	1.48534	1.34054	1.39356	1.47686	1.50239	1.34695	1.55174	1.25149	1.22618	1.39573	1.39708	0.108161
505.991	1.20104	1.17605	1.21639	1.20544	1.25265	1.22748	1.22884	1.5485	1.48622	1.32879	1.28714	0.128779			505.991	1.46997	1.34398	1.3866	1.46808	1.48588	1.33594	1.53682	1.24606	1.21751	1.39135	1.38822	0.10474
510.985	1.19371	1.16486	1.20563	1.19738	1.23745	1.22388	1.22534	1.5335	1.48707	1.33125	1.28001	0.129431			510.985	1.45833	1.33923	1.37903	1.46504	1.48549	1.33872	1.538	1.24207	1.21644	1.38374	1.38461	0.104564
515.991	1.18895	1.15439	1.20253	1.19527	1.23067	1.22048	1.22269	1.52868	1.4849	1.32467	1.27532	0.130005			515.991	1.43982	1.33486	1.37968	1.46202	1.48796	1.3378	1.5375	1.23585	1.21512	1.38484	1.38155	0.104642
520.985	1.18697	1.15751	1.20089	1.19082	1.23265	1.21819	1.21612	1.53157	1.47789	1.3192	1.27318	0.129757			520.985	1.43502	1.33486	1.38033	1.45628	1.47687	1.33507	1.5292	1.23404	1.21334	1.37446	1.37695	0.101961
525.981	1.18236	1.14561	1.19597	1.18705	1.22778	1.21513	1.21346	1.53057	1.47752	1.31405	1.26895	0.131823			525.981
530.994															530.994
