# Supplementary material for: PINK1 and Parkin regulate IP3R-mediated ER calcium release
Source: Nat Commun. 2023 Aug 25;14:5202. doi: 10.1038/s41467-023-40929-z (PMC10457342; doi:10.1038/s41467-023-40929-z)
Supplement: Supplementary file 3 — Source Data [file 41467_2023_40929_MOESM3_ESM.zip › Supplementary Figure 7.xlsx]

## Sheet: Supplementary Fig. 7a
<Line graph>
PINK1 WT + siControl (n=125 cells)																					PINK1 KO + siControl (n=112 cells)																					PINK1 WT + siCISD1 (n=134 cells)
Time	s1	s2	s3	s4	s5	s6	s7	s8	s9	s10	s11	s12	s13	s14	s15	s16	mean	SD			Time	s1	s2	s3	s4	s5	s6	s7	s8	s9	s10	s11	s12	s13	s14	s15	s16	mean	SD			Time	s1	s2	s3	s4	s5	s6	s7
0	0.996613	0.999099	1.00154	1.00038	1.01743	0.987041	1.0156	1.003	1.01413	0.971977	0.996103	1.01484	1.01535	0.995147	1.00871	1.00553	1.00265	0.012143			0	0.943785	0.94977	1.02608	1.01354	1.02257	1.04196	1.04572	1.00453	0.993293	1.00132	1.00649	1.00081	1.02301	0.997326	1.00005	0.970591	1.00255	0.0286523			0	0.992287	0.995373	0.999514	1.00648	0.999029	1.00111	0.99926
10.24	0.996869	0.997463	0.987129	0.998463	1.01743	0.987041	1.0156	1.003	1.01413	0.982088	0.982809	1.00338	1.00724	0.991072	1.0001	1.00339	0.999199	0.0111622			10.24	0.943785	0.94977	1.02608	1.01354	1.02257	1.04196	1.04572	1.00453	0.995659	0.994916	1.00995	1.00902	1.0084	0.995824	1.00005	0.970591	1.00202	0.0283313			10.24	0.992287	0.995373	0.999514	1.00648	0.999029	1.00111	0.99926
20.24	0.999662	1.00589	0.990102	1.01212	1.00705	0.987041	1.01479	0.996482	0.98632	0.99764	1.0001	1.02007	1.01535	0.995147	1.00871	1.00553	1.00263	0.0102618			20.24	0.977523	1.00158	1.03513	1.01118	1.0216	1.02583	1.03318	1.02534	0.993293	0.999657	1.00045	1.00243	1.00667	0.983404	1.00206	1.00765	1.00794	0.0166733			20.24	0.992287	0.995373	1.00673	1.00419	1.01544	1.00041	0.999402
30.24	0.996613	1.00586	0.997506	1.00038	0.990107	1.01296	0.999631	0.998257	0.978737	0.971977	1.00622	1.01484	1.00724	0.991072	1.0001	1.00339	0.99843	0.011318			30.24	0.98983	0.94977	1.0202	0.997107	1.02257	1.00838	1.03364	0.997135	0.99402	0.993683	1.00658	1.00354	1.01056	0.994255	0.997896	1.01706	1.00226	0.0187116			30.24	0.996796	1.01129	1.01138	0.993152	1.00259	0.990553	1.01031
40.24	0.996869	0.996095	1.00102	0.998463	0.992058	0.990534	0.991312	0.994827	0.992806	0.982088	1.00033	1.00338	0.995247	0.995147	1.01318	1.0042	0.996722	0.00699082			40.24	1.01771	1.00158	0.991305	0.985039	1.0216	0.992549	1.02988	0.956967	0.999803	1.00938	1.00608	1.00773	0.987937	0.998263	1.00206	1.02367	1.00197	0.0177348			40.24	1.01038	0.988706	1.0167	0.992686	1.00124	0.983583	1.0099
50.25	0.999662	1.00384	1.00604	0.980186	1.00521	1.00982	0.967554	0.996048	1.00117	0.99764	1.01525	0.99364	0.991169	0.991072	1.00485	0.994136	0.99733	0.0115967			50.25	1.02735	0.94977	0.983113	0.970437	1.00489	0.99189	1.005	1.00158	1.00439	1.01265	0.978362	1.00136	0.99677	0.996497	0.997896	1.0096	0.995722	0.0182998			50.25	0.992287	1.01129	1.00909	0.992994	1.0019	0.978752	1.00931
60.25	1.0092	0.993502	1.00817	1.00411	0.999383	1.01238	0.968393	0.988959	1.01361	1.01683	0.999192	0.999444	0.992093	0.993116	1.00273	0.994331	0.999715	0.0118399			60.25	1.04379	1.00158	0.97694	1.00907	0.994631	0.951293	0.982593	0.998075	1.00481	0.998707	0.969537	1.0078	0.986661	1.00331	1.00005	0.994872	0.995233	0.0201784			60.25	0.996796	0.995373	1.00868	1.00425	0.990638	1.00568	1.01576
70.25	1.00137	0.99881	0.999204	0.996595	0.988762	0.986258	0.963507	0.980022	1.01323	1.01799	1.00694	0.99315	0.988853	0.99454	1.00153	0.998414	0.995573	0.0129113			70.25	1.02391	0.995637	0.967243	1.01363	0.968186	0.933201	0.965473	1.01637	1.00608	0.997664	0.966494	1.00249	0.995132	1.00618	1.00206	0.975803	0.989722	0.0243814			70.25	1.02181	1.00463	1.00813	1.00998	0.983886	1.00137	1.01423
80.26	0.99628	0.999721	1.00492	1.00573	0.970257	0.977888	0.966246	0.983978	1.02289	1.01348	1.01848	0.975481	0.988186	1.00238	0.996689	0.99321	0.994737	0.0168276			80.26	1.01978	1.07268	0.98458	1.00044	1.00312	0.973087	0.999045	1.00981	1.00195	0.987375	0.962119	1.00697	0.994267	1.00748	0.997896	0.94975	0.998147	0.0270228			80.26	1.01768	0.991912	1.00626	1.00527	0.981391	0.990512	1.0185
90.26	0.969201	0.99974	0.981908	0.990874	0.950548	0.955492	0.975943	0.959002	1.03437	0.982683	0.984535	0.966372	0.990543	0.99565	0.992209	0.997111	0.982886	0.0206358			90.26	0.960396	1.02179	0.939027	0.987612	0.985	0.932279	0.982408	0.998411	1.09335	0.929487	0.937787	1.01599	0.951612	0.974242	0.927919	0.938643	0.973497	0.0444045			90.26	0.977845	0.978465	0.997831	0.983359	0.977868	0.997027	1.00404
100.26	0.931202	0.971113	0.954944	0.9552	0.912514	0.953868	0.917453	0.912666	0.980027	0.953698	0.928342	0.955534	0.943052	0.888678	0.914789	0.943322	0.938525	0.0246647			100.26	0.70203	0.770259	0.776342	0.899049	0.854031	0.524161	0.912538	0.932691	0.733382	0.855621	0.834669	0.792753	0.81509	0.809101	0.725055	0.816848	0.797101	0.0983172			100.26	0.940447	0.952926	0.97424	0.962109	0.96237	0.984167	0.975589
110.26	0.898724	0.887316	0.898916	0.90594	0.873758	0.895627	0.88406	0.87922	0.932052	0.928589	0.941673	0.916582	0.895768	0.802571	0.90266	0.897907	0.896335	0.0313643			110.26	0.406311	0.639915	0.587753	0.739879	0.695033	0.400399	0.783038	0.785847	0.449233	0.779715	0.66825	0.653856	0.589893	0.574359	0.52218	0.682108	0.622361	0.12751			110.26	0.885058	0.919209	0.948474	0.930475	0.932044	0.956199	0.952608
120.26	0.844653	0.801275	0.871567	0.8768	0.832559	0.849913	0.842257	0.838673	0.871164	0.873316	0.904274	0.871817	0.841189	0.721676	0.860161	0.854607	0.847244	0.0408569			120.26	0.30312	0.516392	0.419184	0.549451	0.443302	0.341323	0.546688	0.579008	0.322404	0.659769	0.501493	0.567501	0.39619	0.425879	0.37686	0.549545	0.468632	0.104751			120.26	0.844581	0.90733	0.938113	0.892951	0.893522	0.941506	0.91445
130.26	0.792346	0.773423	0.812333	0.834057	0.765016	0.837634	0.793626	0.819523	0.791997	0.802484	0.838583	0.812659	0.807624	0.677366	0.829333	0.803895	0.799494	0.03901			130.26	0.249243	0.472538	0.344134	0.410699	0.305402	0.328517	0.38499	0.403815	0.262748	0.602353	0.389777	0.530904	0.325239	0.357826	0.28074	0.420421	0.379334	0.0958204			130.26	0.831537	0.88261	0.919321	0.89748	0.865651	0.894137	0.87926
140.26	0.746164	0.753848	0.814026	0.78386	0.730456	0.787005	0.785813	0.795527	0.74328	0.745558	0.820103	0.762333	0.791433	0.63658	0.804286	0.78189	0.767635	0.0440319			140.26	0.250276	0.433139	0.315826	0.330455	0.257479	0.326772	0.323846	0.307488	0.222763	0.505303	0.333072	0.51832	0.281826	0.334121	0.242408	0.356014	0.333694	0.0860939			140.26	0.832808	0.886446	0.906162	0.892342	0.854481	0.885672	0.861346
150.26	0.739638	0.745097	0.81451	0.75133	0.712119	0.756951	0.772984	0.751459	0.728059	0.712451	0.804321	0.726186	0.789129	0.631105	0.799368	0.781501	0.751013	0.0453121			150.26	0.251739	0.375838	0.308221	0.313448	0.249626	0.332042	0.287221	0.266517	0.23196	0.466474	0.308926	0.520914	0.276019	0.321826	0.227972	0.316621	0.31596	0.0803506			150.26	0.835901	0.878326	0.893403	0.886201	0.852119	0.909841	0.843005
160.26	0.727243	0.735639	0.840932	0.730591	0.706606	0.746508	0.761008	0.744163	0.747608	0.691766	0.852776	0.706386	0.79959	0.634675	0.792418	0.790028	0.750496	0.0556408			160.26	0.256301	0.365317	0.308336	0.31619	0.245635	0.326658	0.266816	0.267567	0.273172	0.442342	0.303935	0.526197	0.277652	0.321171	0.226032	0.306048	0.314336	0.0764442			160.26	0.845779	0.875614	0.888602	0.879155	0.8384	0.877143	0.826643
170.26	0.736558	0.747842	0.860321	0.718294	0.711534	0.750386	0.758074	0.730432	0.751025	0.698801	0.855933	0.703484	0.799992	0.628194	0.780305	0.789016	0.751262	0.0583371			170.26	0.243477	0.32656	0.305576	0.312651	0.241416	0.325389	0.245141	0.25389	0.302918	0.450639	0.306565	0.529943	0.275274	0.323498	0.231338	0.308502	0.311424	0.0786484			170.26	0.855567	0.878382	0.904084	0.892258	0.828885	0.842005	0.824337
180.26	0.745286	0.779941	0.879275	0.719775	0.717744	0.765572	0.759185	0.736163	0.777941	0.707468	0.862455	0.700098	0.798222	0.653052	0.748974	0.783271	0.758401	0.0574642			180.26	0.252428	0.322188	0.31603	0.314493	0.251712	0.324729	0.229925	0.250895	0.397201	0.476146	0.321041	0.519277	0.2966	0.325895	0.23876	0.327667	0.322812	0.081388			180.26	0.885605	0.882225	0.908602	0.889953	0.844643	0.834067	0.824138
190.27	0.754254	0.806788	0.894808	0.714065	0.731736	0.782063	0.76856	0.750303	0.790158	0.725623	0.875512	0.707506	0.791475	0.665921	0.747927	0.788021	0.76842	0.0587573			190.27	0.257419	0.329618	0.318658	0.309395	0.263032	0.331381	0.254945	0.25699	0.451763	0.524931	0.350041	0.523792	0.306402	0.335838	0.260292	0.34298	0.338592	0.0881251			190.27	0.887051	0.886285	0.909599	0.892837	0.827012	0.837348	0.822627
200.27	0.758656	0.818169	0.908221	0.727413	0.737977	0.795297	0.779376	0.759662	0.801088	0.750462	0.868438	0.72046	0.799205	0.683546	0.747396	0.792881	0.778015	0.0560084			200.27	0.25828	0.352311	0.324548	0.317686	0.276005	0.344144	0.238493	0.276655	0.560358	0.581255	0.360825	0.535699	0.335501	0.343141	0.2866	0.374324	0.360364	0.106117			200.27	0.895472	0.905593	0.914548	0.895464	0.841833	0.856109	0.818727
210.27	0.764233	0.803149	0.929927	0.740694	0.74765	0.804996	0.790544	0.771231	0.814098	0.753593	0.868889	0.73023	0.811635	0.705753	0.774061	0.806963	0.788603	0.0547703			210.27	0.256301	0.323845	0.33699	0.355883	0.295238	0.340983	0.242928	0.293525	0.622869	0.629899	0.395795	0.561058	0.351764	0.362872	0.320307	0.403206	0.380841	0.119863			210.27	0.896748	0.916709	0.912889	0.906201	0.84659	0.896157	0.819412
220.27	0.761232	0.803687	0.935805	0.741186	0.768835	0.807977	0.786831	0.774933	0.835412	0.7551	0.852968	0.747726	0.834148	0.723514	0.78428	0.821563	0.79595	0.0526177			220.27	0.240637	0.339471	0.357921	0.403713	0.310383	0.343655	0.253985	0.34744	0.659656	0.679775	0.448864	0.575666	0.377876	0.384931	0.372045	0.432502	0.408033	0.128218			220.27	0.915568	0.949527	0.915366	0.908225	0.8633	0.896587	0.816471
230.27	0.762145	0.809943	0.939687	0.752591	0.786022	0.84353	0.792407	0.783295	0.839139	0.771175	0.868847	0.758658	0.850623	0.742419	0.802538	0.832938	0.808497	0.051862			230.27	0.263702	0.360073	0.391148	0.430996	0.342194	0.35625	0.28289	0.390608	0.688873	0.697649	0.485403	0.573353	0.423873	0.419638	0.43914	0.47179	0.438599	0.124756			230.27	0.925168	0.961987	0.930286	0.906188	0.873405	0.903095	0.831772
240.27	0.753956	0.84217	0.942469	0.762658	0.803373	0.846585	0.800836	0.786937	0.872479	0.771479	0.828475	0.778274	0.877141	0.771434	0.824524	0.862428	0.820326	0.0516059			240.27	0.280227	0.376016	0.439606	0.478273	0.375682	0.369045	0.328895	0.457327	0.769061	0.72908	0.498022	0.570952	0.506718	0.444989	0.50568	0.509259	0.477427	0.130752			240.27	0.941626	0.977838	0.93877	0.903572	0.890433	0.911776	0.847673
250.27	0.753575	0.861789	0.939547	0.762051	0.818283	0.856964	0.807505	0.796403	0.891298	0.765689	0.839318	0.78267	0.890753	0.782743	0.842228	0.880388	0.82945	0.0546481			250.27	0.298214	0.408564	0.497271	0.524785	0.416827	0.371138	0.363721	0.519142	0.827263	0.760181	0.541117	0.57585	0.54724	0.491167	0.597016	0.553817	0.518332	0.137512			250.27	0.960783	0.975105	0.936402	0.914015	0.894249	0.910238	0.853099
260.27	0.755188	0.872803	0.948374	0.771973	0.849532	0.864964	0.812148	0.79876	0.925747	0.771288	0.840489	0.799546	0.89731	0.806408	0.844321	0.88776	0.840413	0.0567173			260.27	0.320935	0.458733	0.556323	0.572028	0.451965	0.379538	0.397763	0.584866	0.854982	0.768146	0.59934	0.589106	0.532796	0.535776	0.670493	0.595237	0.554252	0.138016			260.27	0.955109	0.998606	0.936411	0.923377	0.91044	0.904436	0.851881
270.27	0.764148	0.885742	0.960782	0.782456	0.855626	0.882231	0.837433	0.820887	0.946211	0.783173	0.873004	0.803187	0.888273	0.828072	0.85083	0.891336	0.853337	0.0562606			270.27	0.350972	0.47317	0.630416	0.643161	0.512358	0.380839	0.449874	0.648151	0.869221	0.788391	0.69464	0.609562	0.575332	0.573636	0.744333	0.625568	0.598101	0.141706			270.27	0.953387	0.974873	0.945042	0.923879	0.923371	0.912305	0.862345
280.27	0.765662	0.895335	0.955112	0.804289	0.870735	0.891354	0.848353	0.835722	0.956079	0.786242	0.882951	0.81773	0.896511	0.841662	0.864695	0.895051	0.862968	0.0540898			280.27	0.386258	0.53344	0.706421	0.678352	0.527015	0.404061	0.474832	0.69577	0.893671	0.802804	0.744717	0.617635	0.666525	0.607958	0.803862	0.66159	0.637807	0.144161			280.27	0.963722	0.970808	0.950972	0.938378	0.92365	0.9068	0.882385
290.27	0.773252	0.901245	0.957917	0.804311	0.87851	0.904303	0.8734	0.845388	0.967225	0.801254	0.863832	0.838497	0.896278	0.850123	0.87854	0.910094	0.871511	0.0530321			290.27	0.442114	0.572493	0.75896	0.69939	0.562381	0.436146	0.492703	0.743725	0.907663	0.798914	0.740594	0.623202	0.732517	0.621734	0.849532	0.677012	0.666192	0.139504			290.27	0.961148	0.991491	0.970115	0.95193	0.934867	0.931483	0.902103
300.28	0.794857	0.914745	0.964419	0.809607	0.876883	0.914617	0.890807	0.861335	0.956162	0.81586	0.882021	0.838504	0.911485	0.853846	0.882034	0.919255	0.880402	0.0497125			300.28	0.509245	0.628352	0.806691	0.797964	0.608102	0.47348	0.569906	0.828662	0.87554	0.842722	0.760708	0.632136	0.732107	0.650309	0.873745	0.70867	0.706146	0.128678			300.28	0.947793	1.01574	0.959315	0.958155	0.935926	0.915064	0.903703
310.28	0.807858	0.917965	0.97208	0.830316	0.878464	0.902835	0.882218	0.874319	0.963663	0.830378	0.907302	0.851223	0.936155	0.864935	0.884089	0.939862	0.890229	0.0479554			310.28	0.535322	0.635972	0.858253	0.800431	0.612143	0.549654	0.591595	0.872988	0.894544	0.84623	0.802239	0.662874	0.708163	0.677055	0.899448	0.725111	0.729501	0.125562			310.28	0.95533	1.0004	0.970441	0.964321	0.945867	0.919586	0.900669
320.28	0.813197	0.929021	0.976613	0.841074	0.885148	0.92746	0.879848	0.886366	0.972828	0.839387	0.881017	0.855768	0.939538	0.873018	0.895123	0.952483	0.896743	0.0486346			320.28	0.589371	0.669273	0.858149	0.875737	0.654503	0.602982	0.59391	0.893901	0.89933	0.833996	0.834598	0.712055	0.712087	0.708878	0.933045	0.75491	0.75792	0.118106			320.28	0.962226	0.979879	0.968667	0.978042	0.958218	0.938869	0.911823
330.26	0.810475	0.940238	0.980521	0.852719	0.901926	0.933523	0.901743	0.893939	0.980441	0.846745	0.888672	0.870728	0.956464	0.891257	0.909753	0.960237	0.907461	0.0489283			330.26	0.618117	0.737097	0.89701	0.883799	0.663301	0.666628	0.644914	0.925612	0.839589	0.861637	0.871462	0.769016	0.790876	0.736309	0.944249	0.765686	0.788456	0.104945			330.26	0.964883	0.991558	0.971244	0.982073	0.971229	0.941035	0.922791
340.27	0.80929	0.942019	0.978973	0.858437	0.901025	0.938642	0.91462	0.904771	0.987126	0.835455	0.909197	0.868772	0.959868	0.909369	0.913879	0.961066	0.912032	0.0501883			340.27	0.673198	0.752916	0.91907	0.921583	0.676357	0.714819	0.650956	0.948145	0.893671	0.876144	0.87736	0.805998	0.857959	0.760895	0.954017	0.766271	0.815585	0.103413			340.27	0.9851	0.998362	0.982066	0.98422	0.974014	0.962101	0.924815
350.27	0.811125	0.954194	0.980952	0.875497	0.914176	0.947399	0.929286	0.903534	0.996324	0.836264	0.903065	0.87154	0.957212	0.925408	0.918249	0.966323	0.918159	0.0508865			350.27	0.697813	0.79995	0.93534	0.904448	0.716677	0.748807	0.716225	0.937946	0.907663	0.886006	0.875844	0.828667	0.881944	0.782763	0.959666	0.787888	0.835478	0.0869309			350.27	0.985217	0.99092	0.979532	0.993046	0.972013	0.979948	0.950998
360.27	0.815878	0.959543	0.986786	0.881841	0.902542	0.956135	0.935995	0.912465	1.00072	0.844563	0.914998	0.885139	0.961186	0.926611	0.954605	0.98115	0.92626	0.0514723			360.27	0.755132	0.813343	0.952763	0.896521	0.738699	0.784055	0.766567	0.935529	0.87554	0.88501	0.874295	0.861999	0.838998	0.80413	0.977168	0.810137	0.848118	0.0714714			360.27	0.974852	0.992668	0.980753	0.992096	0.995005	0.982416	0.953157
370.27	0.823162	0.959279	0.995106	0.902454	0.914337	0.965292	0.944323	0.910576	1.01806	0.852132	0.900254	0.883324	0.960128	0.914255	0.952816	0.977848	0.929584	0.05176			370.27	0.774324	0.853098	0.936182	0.908844	0.778093	0.794822	0.816364	0.96535	0.894544	0.887333	0.857563	0.892641	0.860722	0.811691	1.00296	0.839805	0.867146	0.0657825			370.27	0.964713	1.00757	0.977103	1.00497	1.00305	0.977533	0.949878
380.27	0.828085	0.963361	0.991749	0.914133	0.929583	0.966122	0.945506	0.917183	1.0336	0.859547	0.915845	0.884904	0.964986	0.930848	0.949666	0.972189	0.935457	0.0504119			380.27	0.803414	0.870585	0.968722	0.93237	0.827512	0.824848	0.870792	0.988428	0.89933	0.919762	0.889916	0.928374	0.911235	0.820648	1.00415	0.849441	0.894345	0.0611837			380.27	0.97165	1.00668	0.971979	1.00268	1.00316	0.961105	0.95945
390.28	0.831358	0.967216	0.993302	0.945413	0.931672	0.976944	0.956572	0.934223	1.01845	0.859907	0.910034	0.895227	0.970373	0.924523	0.945483	0.982852	0.940222	0.0487555			390.28	0.813742	0.876604	0.994862	0.934908	0.859579	0.874046	0.879142	0.964075	0.839589	0.910991	0.907785	0.939324	0.944734	0.835434	1.0208	0.868419	0.904002	0.0588408			390.28	0.968955	1.00968	0.970837	1.00748	1.00955	0.951614	0.950883
400.27	0.836466	0.973888	0.995985	0.952458	0.932428	0.974319	0.955072	0.931096	1.01401	0.863178	0.923156	0.893548	0.984641	0.943442	0.963051	0.992651	0.945587	0.0485304			400.27	0.832332	0.874854	0.994018	0.945054	0.883544	0.892818	0.93102	0.979586	0.87554	0.924076	0.916213	0.973132	0.944404	0.855811	1.01728	0.886271	0.920372	0.052735			400.27	0.973103	1.00538	0.965853	1.01313	1.0163	0.947746	0.962569
410.27	0.845131	0.979421	0.996623	0.95747	0.927407	0.966496	0.948693	0.934938	1.01835	0.869093	0.914525	0.910933	0.997666	0.940455	0.993739	1.00327	0.950263	0.0491382			410.27	0.835516	0.90079	0.970429	0.915644	0.911119	0.90126	0.959841	0.965278	0.894544	0.931093	0.927023	0.972075	0.918124	0.858318	1.01501	0.89782	0.923368	0.0453245			410.27	0.962517	1.01172	0.964443	1.01908	1.01434	0.953187	0.95704
420.28	0.848303	0.982238	0.993982	0.954571	0.934173	0.979479	0.965933	0.945654	1.00825	0.881918	0.913657	0.911871	0.99981	0.958446	0.998199	0.999693	0.954761	0.0465577			420.28	0.834225	0.907949	0.978089	0.913142	0.912704	0.89502	0.957594	0.92852	0.89933	0.946265	0.940257	0.978127	0.907522	0.88356	1.01415	0.91591	0.925772	0.0430689			420.28	0.96474	1.01217	0.972055	1.02312	0.996546	0.973027	0.973584
430.28	0.855879	0.98243	0.997158	0.957586	0.943165	1.00982	0.969551	0.952759	1.00297	0.886764	0.916272	0.919556	0.995012	0.982307	1.00286	1.00268	0.961048	0.0460164			430.28	0.833192	0.933666	0.983736	0.917167	0.931638	0.919949	0.980238	0.930365	0.893671	0.956693	0.972302	0.983506	0.923822	0.897865	1.01884	0.913086	0.936859	0.0449052			430.28	0.961186	1.00369	0.973449	1.01272	0.997268	0.958884	0.990307
440.28	0.86826	0.982261	1.00003	0.950606	0.943453	1.00081	0.980347	0.947793	1.00062	0.897574	0.944303	0.923211	0.989561	0.98415	1.00372	1.00448	0.963824	0.0411217			440.28	0.861077	0.959943	0.970573	0.922618	0.949572	0.924948	1.00092	0.924329	0.907663	0.970822	0.950033	0.989462	0.958262	0.89628	1.01154	0.915654	0.944606	0.0402468			440.28	0.964004	1.02729	0.975588	1.00926	0.996364	0.981553	1.00183
450.28	0.877081	0.98697	0.997202	0.959966	0.949481	1.00024	0.992238	0.966022	1.01122	0.903902	0.942411	0.931803	0.975471	0.996461	1.00195	1.00028	0.968294	0.0387451			450.28	0.87786	0.972168	0.975202	0.913702	0.970797	0.941106	0.993311	0.903369	0.87554	0.972908	0.962443	1.0006	0.950463	0.91144	1.00777	0.920603	0.946831	0.0420502			450.28	0.964984	1.03446	0.980687	1.01768	1.00309	0.986366	1.01344
460.28	0.887676	0.978128	0.996224	0.975738	0.954489	1.00016	0.996105	0.974675	1.00745	0.919153	0.948262	0.938357	0.980057	1.00169	1.00901	1.00071	0.972992	0.0349341			460.28	0.877774	0.981748	0.990031	0.92032	0.981705	0.949628	1.03574	0.91711	0.894544	0.977886	0.958503	0.998011	0.951285	0.913096	1.01676	0.929784	0.95587	0.0447619			460.28	0.96058	1.03014	0.986176	1.0163	1.0195	0.960852	1.02289
470.28	0.899105	0.975113	0.995547	0.982611	0.964003	0.997151	0.999191	0.967148	1.01525	0.925451	0.94703	0.941908	0.983172	1.00274	1.00409	1.00907	0.975536	0.0329541			470.28	0.8702	0.972296	0.991761	0.904039	0.982279	0.96631	1.01853	0.896103	0.89933	0.991256	0.97261	0.995321	0.926682	0.931175	1.01751	0.922159	0.953598	0.0465405			470.28	0.977428	1.00005	0.982743	1.01795	1.00388	0.946875	1.02253
480.28	0.908258	0.97508	1.00454	0.987527	0.967876	1.00818	1.00414	0.968291	1.02615	0.93122	0.950483	0.946645	0.986085	1.00252	1.00683	1.00104	0.97968	0.0323415			480.28	0.886638	0.94818	0.982469	0.908034	0.98828	0.988788	0.976351	0.881228	0.839589	0.991256	0.957871	0.987344	0.945937	0.946128	1.01473	0.924045	0.947929	0.0485818			480.28	0.967753	0.999617	0.973571	1.02173	0.991608	0.954194	1.02845
490.28	0.914439	0.987115	1.00246	0.980518	0.964493	0.999854	1.00981	0.978243	1.01884	0.938639	0.954834	0.947686	0.988336	1.00109	1.00306	1.0059	0.980957	0.0294156			490.28	0.911597	0.949664	0.968009	0.905163	0.988131	0.975219	1.00623	0.875625	0.87554	0.991256	0.970994	1.0006	0.968987	0.94304	1.01866	0.921036	0.95436	0.0450916			490.28	0.966631	0.994903	0.981182	1.03088	0.986475	0.973002	1.02821
500.28	0.921259	0.993393	1.00458	0.979598	0.957524	0.990366	1.00613	0.986013	1.01511	0.939424	0.93703	0.955155	0.992782	1.00815	1.00001	1.00087	0.980462	0.029094			500.28	0.9227	0.9494	0.970558	0.917086	0.984367	0.975748	1.00871	0.86628	0.894544	0.991256	0.967928	1.00367	0.989574	0.94549	0.996538	0.92077	0.956539	0.0419952			500.28	0.979984	0.990277	0.973351	1.03678	0.981082	0.973778	1.01451
510.28	0.93821	0.989679	1.00116	0.974694	0.958677	0.987129	1.00889	0.992939	1.0003	0.953122	0.96328	0.961029	0.991787	1.00412	1.00004	1.00823	0.98333	0.0221196			510.28	0.90695	0.927359	0.976721	0.934433	0.989522	0.983678	0.987211	0.872387	0.89933	0.991256	0.97692	1.01233	0.991404	0.953463	0.999384	0.918497	0.957553	0.0420718			510.28	0.972981	1.00005	0.984384	1.029	0.980061	0.981581	1.00347
520.29	0.939088	0.984909	1.00563	0.985243	0.960127	0.98004	1.00338	1.00171	0.984678	0.964701	0.987615	0.966336	0.994633	1.00808	1.00002	1.00051	0.985419	0.0194086			520.29	0.906778	0.973519	1.00703	0.945604	1.01012	0.995011	1.00783	0.890291	0.893671	0.991256	0.977295	1.01616	0.987919	0.957724	0.985642	0.923949	0.966863	0.0425345			520.29	0.974046	0.999617	0.986826	1.01906	1.00309	0.986354	1.01141
530.29	0.930011	0.998707	0.995085	0.966074	0.960358	0.987129	1.01047	1.01179	0.980391	0.959447	0.963545	0.970472	1.00496	1.00653	1.00003	1.00496	0.984372	0.0237697			530.29	0.90936	0.940544	1.00555	0.933318	0.994874	1.03883	1.01711	0.912188	0.907663	0.991256	0.989247	1.01424	0.969202	0.959138	0.995226	0.926103	0.96899	0.0427413			530.29	0.964481	0.994903	0.986662	1.01087	1.0195	0.987526	1.01066
540.29	0.938315	0.999005	1.00256	0.962831	0.969152	0.98004	1.01006	1.01069	0.989069	0.951893	0.993102	0.97069	1.00575	1.0044	1.00071	1.00119	0.986841	0.0221865			540.29	0.906519	0.949664	1.0002	0.942759	0.998616	1.02235	1.0241	0.908913	0.87554	0.991256	0.97438	1.02154	0.973614	0.95935	0.987771	0.928364	0.966559	0.0449829			540.29	0.971039	0.990277	0.989388	1.01755	1.00388	0.978289	1.01108
550.29	0.938457	1.00685	0.999741	0.985482	0.977581	0.98004	1.00338	1.00171	0.996609	0.950201	0.972152	0.976709	1.00892	0.992301	1.00624	1.0009	0.98733	0.0206238			550.29	0.912716	0.9494	0.993218	0.955595	1.02117	1.02461	1.07228	0.934726	0.894544	0.991256	0.97252	1.01233	1.02291	0.965254	0.983197	0.949392	0.978445	0.0461746			550.29	0.971118	1.00005	0.984286	1.0162	0.991608	0.968695	1.0059
560.29	0.94524	1.01364	1.00244	0.989994	0.993926	0.987129	1.01047	1.01179	1.00537	0.953494	0.990393	0.976866	0.994633	0.988397	1.00428	1.00051	0.991786	0.0194312			560.29	0.930876	0.927359	1.00409	0.977723	1.02793	1.02853	1.05937	0.975083	0.89933	0.991256	0.974652	1.01616	1.00898	0.965009	0.998132	0.95239	0.983555	0.0421663			560.29	0.978451	0.999617	0.984286	1.0162	1.00388	0.991033	0.994277
570.3	0.948284	1.01676	0.995085	0.979669	1.00117	0.98004	1.01006	1.01069	1.01856	0.962972	0.990393	0.981957	1.00496	0.99294	1.00071	1.00496	0.9937	0.0193325			570.3	0.939224	0.973519	1.00785	0.97005	1.01012	1.039	1.01711	1.00396	0.839589	0.991256	0.981688	1.01424	1.02624	0.977446	0.987771	0.973708	0.984548	0.0460792			570.3	0.971118	0.994903	0.984286	1.0162	0.991608	0.968695	1.0059
580.3	0.95951	1.00685	1.00256	0.986244	1.00767	0.98004	1.00338	1.00171	1.01543	0.965216	0.990393	0.975079	1.00575	0.988593	1.00624	1.00119	0.993491	0.0164129			580.3	0.951445	0.940544	1.01539	0.995004	0.994874	1.05226	1.0241	1.00259	0.87554	0.991256	0.983256	1.02154	1.00898	0.98454	0.983197	0.973708	0.987389	0.0404632			580.3	0.978451	0.990277	0.984286	1.0162	0.991608	0.991033	0.994277
590.3	0.972283	1.01364	0.999741	1.00734	1.00117	0.987129	1.01047	1.01179	1.01856	0.983039	0.990393	0.989174	1.00892	0.99266	1.00428	1.0009	0.999468	0.0126851			590.3	0.96883	0.973519	1.00785	0.991511	0.998616	1.05226	1.07228	1.02311	0.894544	0.991256	0.983256	1.02154	1.02624	0.982824	0.998132	0.973708	0.997467	0.0398456			590.3	0.978451	0.990277	0.984286	1.0162	0.991608	0.991033	0.994277
600.3	0.983449	1.01676	1.00244	0.995638	1.00767	0.98004	1.01006	1.01069	1.01543	0.991807	0.990393	0.993956	1.00892	0.99266	1.00428	1.0009	1.00032	0.0110679			600.3	0.948691	0.940544	1.01539	0.995004	1.02117	1.05226	1.05937	1.00259	0.89933	0.991256	0.983256	1.02154	1.02624	0.982824	0.998132	0.973708	0.994456	0.041054			600.3
[truncated: 36 more columns]

## Sheet: Supplementary Fig. 7b
<Line graph>
PINK1 WT + siControl (n=117 cells)																										PINK1 KO + siControl (n=109 cells)																							PINK1 WT + siCISD1 (n=120 cells)
Time	s1	s2	s3	s4	s5	s6	s7	s8	s9	s10	s11	s12	s13	s14	s15	s16	s17	s18	s19	s20	s21	mean	SD			Time	s1	s2	s3	s4	s5	s6	s7	s8	s9	s10	s11	s12	s13	s14	s15	s16	s17	s18	mean	SD			Time
0	0.994547	0.984577	1.01288	0.998634	0.976649	0.981502	0.993353	0.98291	0.990748	0.983075	0.962231	1.03739	1.01614	0.996155	0.987716	0.989037	0.982933	0.997377	1.00064	1.01659	0.998749	0.994468	0.0163316			0	0.957439	1.02415	0.996604	0.970971	0.994826	0.986612	0.982328	0.99221	0.983225	1.0032	0.965662	0.999546	0.963729	1.00098	0.97799	1.00601	0.970761	0.941782	0.984335	0.0202384			0
10.24	1.01277	0.986332	0.999899	0.992415	0.98946	0.984642	0.992329	0.983232	0.973258	0.98299	0.984306	1.03418	1.01614	0.998456	1.00769	0.99777	1.01737	1.00124	1.00064	1.01659	0.998749	0.998594	0.0147978			10.24	0.957439	0.952403	0.967167	0.970511	1.03089	1.0076	0.982328	1.02734	0.976025	1.00246	1.00548	0.999406	0.98134	0.998056	0.99095	1.01855	0.970761	0.941782	0.987804	0.0254974			10.24
20.24	1.00296	0.984577	0.971353	0.995963	1.01409	1.00664	0.993353	0.998765	0.995316	0.974158	0.962231	0.992243	1.01456	0.996155	1.00646	0.989037	0.982933	0.997377	1.01757	1.01235	1.03825	0.997445	0.0173521			20.24	1.01077	1.02415	0.984189	0.988279	0.973258	0.978717	0.969511	0.99221	0.982913	1.00146	0.982509	1.01006	1.04548	1.00098	0.97799	1.00601	0.970761	0.944463	0.991317	0.0231599			20.24
30.24	0.990671	0.986332	0.972434	1.01201	0.976649	1.02721	0.992329	1.00842	1.00157	0.976648	0.984306	0.974276	0.965402	0.998456	1.01126	0.99777	1.01737	1.00124	1.00064	1.01382	0.998749	0.995598	0.0165374			30.24	1.0497	0.952403	0.984189	0.993911	0.991484	1.00721	0.986912	1.02734	0.943531	0.979805	1.00266	1.01486	0.950529	0.998056	0.99095	1.01855	1.0192	1.03008	0.996743	0.0285427			30.24
40.24	0.991978	0.984069	1.01411	0.998706	0.98946	0.981502	0.986886	1.01075	1.02654	1.01321	0.993743	0.955443	1.01196	0.999465	0.999661	1.00567	1.01496	0.99048	1.00688	0.992113	1.01495	0.999168	0.015766			40.24	1.01246	0.986404	0.996604	0.993678	0.987308	0.958914	1.013	0.972639	0.989678	0.975402	0.997582	0.997051	0.991704	0.997005	0.996859	1.00008	1.02542	0.972416	0.992455	0.0160045			40.24
50.25	0.9989	0.997034	1.01305	0.997706	1.01409	0.984642	1.01826	0.999209	0.998948	1.02754	1.0249	0.955469	1.01057	0.998317	0.996465	1.00431	0.984781	1.00876	1.00026	1.06163	0.996752	1.00436	0.0202232			50.25	0.995766	0.992417	0.967167	1.00683	0.984116	0.971974	1.0017	1.02913	0.959129	0.954775	0.991153	1.01397	1.02221	1.0076	1.03219	1.02487	0.986855	1.00106	0.996828	0.0233603			50.25
60.25	1.00963	1.03417	1.00463	0.997159	0.994961	1.00664	1.01258	1.00322	0.997443	1.03181	1.0266	0.984628	1.00149	1.00654	1.02666	1.01405	0.999959	1.02272	0.974644	1.03677	0.99839	1.0088	0.016329			60.25	0.995514	0.976335	0.984189	1.05924	1.04068	1.02847	1.02897	1.05013	0.892091	0.99869	0.964395	0.99847	0.977771	1.02221	1.00201	1.00947	1.00603	1.01707	1.00287	0.0378337			60.25
70.25	0.997511	1.01452	1.01845	1.02147	1.02949	1.02721	1.0198	1.00604	1.01617	1.04165	1.02165	0.947405	0.940057	1.00019	0.989023	1.0194	0.999119	1.03437	1.03511	1.01704	1.04461	1.01144	0.0267621			70.25	0.947776	1.01855	0.992619	1.01658	0.997445	1.06051	1.01758	1.0749	0.870276	0.991201	0.986218	1.03029	1.02872	1.01066	1.00039	1.00535	1.02771	1.09329	1.00945	0.0484051			70.25
80.26	1.09386	1.03912	1.05449	1.02896	1.13598	1.02869	1.14254	1.02018	1.02486	1.23191	1.02244	0.955952	0.951454	1.05088	1.08218	1.12224	1.02695	1.16294	1.70395	1.08605	1.04209	1.0956	0.154551			80.26	1.0757	1.05575	1.09284	1.03303	1.02866	0.928413	1.04751	1.2897	0.954223	1.093	1.10533	1.15316	1.00292	1.1239	1.22835	1.21515	0.996888	1.6	1.11247	0.153791			80.26
90.26	1.94776	2.25339	2.34685	2.19991	2.40202	2.98918	2.34621	2.27139	2.17558	2.21805	2.01956	2.20161	3.76616	2.20731	2.43029	2.78678	2.72297	2.17884	2.27084	2.15785	2.18143	2.38447	0.401765			90.26	3.79436	4.57342	4.20777	4.26689	4.3288	4.18479	4.36261	4.5538	3.85215	3.85802	4.07633	3.95581	3.85507	4.13399	4.1794	3.85072	4.02361	3.79063	4.10268	0.25015			90.26
100.26	2.35478	2.36194	2.53603	2.60561	2.48973	2.29372	2.30141	2.39153	2.57383	2.3043	2.54255	1.83008	3.46963	2.29262	2.14373	2.60319	2.47298	2.3728	1.7961	1.88727	1.68784	2.34818	0.37583			100.26	3.50831	3.91647	4.31766	5.06499	4.772	4.00071	4.18513	3.94435	3.90481	3.9843	4.14535	3.54283	3.75496	4.26445	4.14739	3.97261	3.93923	4.39426	4.09777	0.383189			100.26
110.26	2.22522	2.24032	2.31376	1.97686	2.32502	1.69238	2.01217	2.14103	2.27311	2.23294	2.09926	1.38944	2.5399	2.2952	2.02356	2.46419	2.32688	2.39524	1.45888	1.62757	1.73533	2.08516	0.327587			110.26	3.13495	3.21119	4.04228	5.10201	4.55812	3.9287	4.12085	2.84423	3.43091	3.49503	3.72372	3.21409	3.55763	4.14929	3.81578	4.04473	3.94006	3.87118	3.78804	0.541894			110.26
120.26	1.90996	2.13942	1.91565	1.82126	2.03938	1.33096	1.75217	1.84994	1.88577	2.0463	2.05803	1.14419	2.4592	2.11336	1.64902	1.98689	2.01319	2.16881	1.39194	1.51073	1.6312	1.84845	0.315376			120.26	2.41894	3.18676	3.52116	4.69698	4.32493	3.44534	3.64709	2.2733	2.95075	2.97044	2.76903	2.76823	3.24295	3.7948	3.25858	3.69072	3.00171	3.76948	3.3184	0.620095			120.26
130.26	1.61467	1.75154	1.6185	1.59515	1.57891	1.14671	1.48923	1.6888	1.53858	1.83676	1.83595	1.06448	2.03852	1.94944	1.43696	1.5928	1.70737	1.87227	1.29208	1.32974	1.55032	1.59661	0.249869			130.26	2.1372	2.71903	3.38939	4.23679	3.82588	2.75649	2.67761	2.01452	2.41975	2.35753	2.10329	2.37088	2.82739	2.9518	2.60478	3.1981	2.77553	3.67419	2.83556	0.619119			130.26
140.26	1.39824	1.49365	1.37588	1.43284	1.38627	1.07701	1.24463	1.4193	1.30136	1.63771	1.54604	1.07516	1.45833	1.7951	1.2701	1.38751	1.41219	1.64736	1.24529	1.1754	1.42704	1.39078	0.179408			140.26	1.88535	2.28712	3.2354	3.55198	3.06995	2.17009	1.72886	1.75779	1.93149	1.86918	1.87078	2.07175	2.36882	2.27455	2.09881	2.34164	2.39508	3.48166	2.35502	0.584134			140.26
150.26	1.25052	1.28087	1.18619	1.31498	1.21048	0.994129	1.08947	1.24612	1.18961	1.45142	1.35701	1.05313	1.11437	1.56955	1.0922	1.26507	1.2607	1.45663	1.11966	1.15333	1.33021	1.23741	0.14394			150.26	1.52434	1.47783	2.63947	2.8934	2.59649	1.6993	1.29375	1.3539	1.67666	1.42577	1.41717	1.93307	2.05712	1.73395	1.51388	1.79058	2.15496	2.96709	1.89715	0.540697			150.26
160.26	1.11028	1.14401	1.09005	1.23839	1.12607	0.982843	1.02387	1.12201	1.13383	1.29418	1.22688	1.03619	0.947772	1.37611	0.98726	1.15787	1.13585	1.2932	1.06706	1.1344	1.2525	1.13717	0.112158			160.26	1.34503	1.30063	2.05934	2.28875	1.99381	1.46946	1.0574	1.21736	1.37788	1.16734	1.18543	1.70584	1.75964	1.43171	1.28622	1.35728	1.98441	2.17203	1.56442	0.38623			160.26
170.26	1.03254	1.08881	1.04324	1.12912	1.12177	0.971675	1.00346	1.06902	1.09955	1.20639	1.30915	1.03471	0.840623	1.26402	0.957939	1.09045	1.06303	1.18385	1.02456	1.09787	1.14566	1.08464	0.105111			170.26	1.184	1.09244	1.53632	1.78012	1.55468	1.22752	1.00959	1.09187	1.18762	1.05439	1.09492	1.48754	1.60984	1.14578	1.14413	1.1089	1.71088	1.89854	1.32884	0.285281			170.26
180.26	1.00389	1.05662	1.01872	1.04503	1.09099	0.949078	0.986309	1.04948	1.10681	1.12047	1.20091	1.0084	0.884441	1.21554	0.9994	1.04538	1.02768	1.10658	0.98409	1.0255	1.13632	1.05055	0.0791441			180.26	1.08696	1.09715	1.31834	1.38481	1.29334	1.1053	1.00317	1.10737	1.08728	1.04336	1.05072	1.4456	1.30126	1.09004	1.02111	1.02664	1.54902	1.45977	1.19285	0.176425			180.26
190.27	0.99932	1.03483	1.02128	1.0443	1.07981	0.941311	0.989021	1.04045	1.06723	1.04193	1.13053	0.996573	0.815554	1.12807	1.00102	1.01667	1.01177	1.05643	1.0014	1.02626	1.03122	1.02262	0.0646048			190.27	1.17849	1.04913	1.18331	1.15439	1.1383	1.06642	1.00143	1.06905	1.04763	0.977404	1.01279	1.33047	1.22235	1.06723	1.01764	0.998376	1.4488	1.09371	1.11427	0.124048			190.27
200.27	0.993853	1.0109	1.03092	1.02334	1.05764	0.943193	0.988361	1.04179	1.03439	1.00801	1.09554	0.986888	0.81562	1.03641	0.995061	1.00443	1.00268	1.03325	0.95439	1.05667	1.03349	1.00699	0.055902			200.27	1.06875	1.0269	1.07674	1.05522	1.04027	0.949248	0.978568	1.0858	1.05083	0.953826	0.971736	1.25964	1.06367	0.997624	0.99753	1.01561	1.35574	1.08625	1.05744	0.102396			200.27
210.27	1.0138	1.02026	1.0466	1.02182	1.0518	0.935323	1.00263	1.03624	1.04142	1.00318	1.06911	1.00871	0.827382	1.04678	0.961971	0.999841	1.01587	1.01939	1.00063	1.0308	1.00417	1.00751	0.0509183			210.27	1.09632	1.03782	1.02214	1.07751	1.02688	0.98382	0.997413	1.07758	1.02552	0.984615	0.993683	1.24582	1.04367	1.00717	0.996823	1.00347	1.26541	1.04185	1.05153	0.0811522			210.27
220.27	1.00666	1.00498	1.03675	1.01376	1.0699	0.914899	0.985297	1.02025	1.0244	1.01007	1.0622	1.02175	0.800711	0.994838	0.982827	0.99044	1.01112	1.01306	0.899999	0.960174	1.0133	0.992255	0.0592991			220.27	1.08923	1.07092	1.01686	1.05122	0.997614	1.07678	1.15054	1.09776	1.00229	0.979645	1.0015	1.09557	1.03753	0.995062	0.999594	1.01995	1.12163	1.08265	1.04924	0.0505196			220.27
230.27	0.987339	1.01912	1.03393	1.00178	1.08318	0.907143	0.991711	1.03733	1.02077	1.01416	1.05452	1.02425	0.822243	0.950725	0.977952	0.990752	1.00484	1.00614	0.928811	0.950569	1.00528	0.991074	0.056303			230.27	1.02417	1.04394	0.95876	1.05833	0.968518	0.990255	0.974779	0.995241	1.05303	0.96602	0.948821	1.06019	1.02298	0.991139	0.99614	1.02165	1.10862	1.07563	1.01435	0.0450338			230.27
240.27	0.9833	1.02323	0.982502	1.00605	1.07163	0.897746	0.983156	1.05185	1.02194	1.00441	1.03113	1.04592	0.819476	0.949132	0.970563	0.992564	0.993653	1.00087	0.890039	0.983263	1.02216	0.986885	0.0586041			240.27	0.992638	1.08824	0.978041	1.05619	0.947067	0.991657	0.970714	1.04917	1.08031	0.974464	0.983487	0.99616	1.06437	0.997817	0.993931	0.966395	1.11351	1.09554	1.01887	0.0519799			240.27
250.27	0.971232	1.00971	1.01053	1.02941	1.07979	0.913939	0.993999	1.04033	1.02873	1.00273	1.02807	1.05079	0.83647	0.916489	0.950441	0.999841	1.01587	1.01939	0.902581	0.97204	1.01036	0.989654	0.0576479			250.27	0.98735	1.06947	1.01905	1.03371	0.949124	1.00946	0.980625	1.06154	1.04474	0.992257	0.977034	1.02609	0.960107	0.997624	0.99753	0.914964	1.0164	1.15807	1.01084	0.0534515			250.27
260.27	0.96456	0.990319	1.00731	1.03703	1.05907	0.948536	0.97272	1.02559	0.990437	0.991937	0.97018	1.06249	0.851318	0.96631	0.942391	0.99044	1.01112	1.01306	0.915742	0.977612	1.01796	0.986007	0.0479688			260.27	1.00193	1.11616	0.986383	1.02051	0.973118	0.946531	1.00404	1.03597	1.07841	1.00819	0.978775	1.02641	1.01666	1.00717	0.996823	0.949727	1.0196	1.00476	1.00951	0.0405862			260.27
270.27	0.957985	0.981819	0.997447	1.00706	1.04749	0.954616	0.989037	1.03031	0.979518	1.0057	0.978116	1.06167	0.884803	0.981802	1.00561	0.990752	1.00484	1.00614	0.923347	0.961482	0.98298	0.987263	0.0388987			270.27	0.96915	0.986914	1.0253	1.01798	0.954972	1.01579	0.99304	1.04285	1.07604	1.01538	0.988663	1.01957	1.03804	0.995062	0.999594	0.946678	1.0072	1.07345	1.0092	0.0351584			270.27
280.27	0.941702	0.993391	1.01396	1.03242	1.05782	0.946676	0.987492	1.03374	0.981727	1.01428	1.00414	1.06239	0.881837	0.958882	0.979205	0.992564	0.993653	1.00087	0.917499	0.901035	0.999172	0.985451	0.0474113			280.27	1.00897	1.11402	0.976326	1.02614	0.922093	0.986679	1.00713	1.01667	1.09598	0.99524	1.01069	1.02335	1.01123	0.991139	0.99614	0.959155	1.08446	1.01753	1.0135	0.0465545			280.27
290.27	0.934229	0.993196	0.995728	1.01184	1.06884	0.930886	0.978816	1.0371	0.99712	1.00694	0.952672	1.06009	0.886978	0.964125	1.01269	0.999841	1.01587	1.01939	0.990533	0.988541	0.975793	0.991487	0.042375			290.27	0.965328	1.04801	1.05009	1.00735	0.951977	0.97994	0.993211	1.10206	1.10084	0.991623	0.953562	1.01181	1.02825	0.997817	0.993931	0.930935	1.0479	0.992086	1.00815	0.0476183			290.27
300.28	0.943065	1.00374	0.978042	0.984913	1.05703	0.928407	0.977257	1.03523	0.98438	0.996393	0.94802	1.04469	0.872662	0.941823	0.971485	0.99044	1.01112	1.01306	0.939443	0.943616	0.962547	0.977493	0.0432827			300.28	0.958843	1.06604	0.943181	1.03934	0.963567	0.990034	1.00645	1.01255	1.13681	0.994098	0.985021	0.999476	1.02794	1.00717	0.996823	0.924742	1.01156	0.9886	1.0029	0.047311			300.28
310.28	0.93039	1.00253	0.980419	1.02478	1.03822	0.940799	0.972215	1.04006	0.983901	0.998672	0.965654	1.0431	0.881837	0.982956	0.952903	0.990752	1.00484	1.00614	0.82983	1.02028	0.973323	0.979219	0.0520192			310.28	1.00762	1.02713	0.978441	1.03559	0.958522	0.991255	0.995292	0.995408	1.08207	0.968385	0.946895	1.00235	0.98944	0.995062	0.999594	0.987456	1.05089	0.968506	0.998884	0.0332372			310.28
320.28	0.944428	1.01844	1.00843	0.978097	1.05356	0.938406	0.979591	1.02263	0.975824	1.0052	0.969021	1.04336	0.886978	0.967565	0.968553	0.992564	0.993653	1.00087	0.977728	0.954818	0.946779	0.982214	0.0378543			320.28	0.942216	1.00668	0.922047	1.06754	0.989219	0.955687	0.998331	0.999892	1.08869	0.964859	0.949729	0.992541	1.04488	0.991139	0.99614	0.926623	0.967615	0.958748	0.98681	0.0453088			320.28
330.26	0.949805	0.992713	0.989826	1.01956	1.062	0.961053	0.981489	1.00869	0.994394	1.00273	0.948758	1.05839	0.872662	0.964165	0.986029	0.999841	1.01587	1.01939	0.915236	0.971222	0.985252	0.98567	0.0431003			330.26	0.933798	1.05627	1.02063	1.02828	0.971071	0.981668	1.00404	1.01386	1.08103	0.990302	0.96248	1.00951	1.00085	0.997817	0.993931	0.915996	1.03801	0.932162	0.996206	0.0428407			330.26
340.27	0.952338	1.04126	0.985314	1.02092	1.05622	0.945521	0.984932	1.01109	0.988576	0.991937	0.921348	1.06009	0.886978	0.946945	0.971546	0.99044	1.01112	1.01306	0.889718	1.05167	0.987473	0.986118	0.0494082			340.27	0.940569	1.04224	1.02515	1.04008	0.963193	1.05008	0.99304	1.02048	1.08981	1.01635	0.976733	0.996707	1.01927	0.997624	0.99753	0.905264	0.972823	0.964325	1.00063	0.0434762			340.27
350.27	0.955809	1.00162	0.994962	1.01276	1.04018	0.954952	0.973838	1.02685	1.01331	1.0057	0.956131	1.04469	0.872662	0.934979	0.996002	0.999841	1.01587	1.01939	0.843358	0.932027	0.99872	0.98065	0.0518203			350.27	0.983316	1.04982	0.915765	1.04583	0.94437	0.981004	1.00713	0.90433	1.08869	0.988883	0.948048	1.02472	1.03316	1.00717	0.996823	0.916059	1.0585	0.964518	0.992118	0.0529625			350.27
360.27	0.957373	0.996319	0.975621	0.981629	1.0315	0.945722	0.983764	1.00971	1.0033	1.01428	0.965754	1.0431	0.881837	0.980229	0.96439	0.99044	1.01112	1.01306	0.912527	0.962076	0.982476	0.981249	0.0376321			360.27	0.941687	1.0817	0.937273	0.995455	0.951118	0.977257	0.993211	0.915364	1.08103	0.991981	0.929775	0.990988	1.01544	0.995062	0.999594	0.903081	1.02869	0.879255	0.97822	0.0554714			360.27
370.27	0.964391	0.998735	0.976747	0.971314	1.01065	0.977264	0.979452	1.01719	0.999513	1.00694	0.929416	1.04336	0.886978	1.00259	0.971546	0.990752	1.00484	1.00614	0.972998	0.978096	0.99139	0.984777	0.0324384			370.27	0.952253	1.02081	0.98038	0.993758	1.01846	0.952574	1.00645	0.931087	1.08981	1.00114	0.957071	0.990988	1.01343	0.991139	0.99614	0.927884	1.06225	1.00793	0.994086	0.0415087			370.27
380.27	0.953744	0.990785	0.988939	1.00733	0.990721	0.958975	0.978874	1.01905	0.999378	0.996393	0.938858	1.05839	0.872662	0.997375	0.996002	0.992564	0.993653	1.00087	0.972998	0.961468	0.96308	0.982481	0.0357816			380.27	0.878339	1.03878	0.956908	0.996187	0.944835	0.901024	0.995292	0.955054	1.08869	0.988883	0.948048	1.02472	0.970488	0.997624	0.99753	0.944244	0.938702	0.897886	0.970179	0.0523154			380.27
390.28	0.962058	0.9814	0.979793	0.985242	1.00401	0.961107	0.971692	1.01569	0.993039	0.998672	0.964248	1.04336	0.886978	1.01523	0.96439	0.999841	1.01587	1.01939	0.972998	1.00646	0.974988	0.986497	0.0321447			390.28	0.917728	1.0462	0.938697	1.01768	0.974281	0.969397	0.998331	0.919486	1.08103	0.991981	0.929775	0.990988	1.00467	1.00717	0.996823	0.926567	0.991022	0.895866	0.977649	0.0485728			390.28
400.27	0.954686	1.01287	0.960065	0.99431	0.999091	0.98469	0.99879	1.01505	0.994866	1.0052	0.96386	1.05839	0.872662	1.01337	0.96439	0.99044	1.01112	1.01306	0.972998	0.963399	0.985501	0.987086	0.0359877			400.27	0.983023	1.03402	0.986819	1.00329	0.934564	0.962273	0.998331	0.901994	1.08981	1.00114	0.957071	0.990988	1.04273	0.995062	0.999594	0.940244	0.994522	0.904722	0.984455	0.0467243			400.27
[truncated: 47 more columns]

## Sheet: Supplementary Fig. 7c
<Line graph>
Parkin WT + siControl (n=128 cells)															Parkin KO + siControl (n=110 cells)															Parkin WT + siCISD1 (n=131 cells)															Parkin KO + siCISD1 (n=108 cells)
Time	s1	s2	s3	s4	s5	s6	s7	s8	s9	s10	mean	SD			Time	s1	s2	s3	s4	s5	s6	s7	s8	s9	s10	mean	SD			Time	s1	s2	s3	s4	s5	s6	s7	s8	s9	s10	mean	SD			Time	s1	s2	s3	s4
0	0.992178	1.00452	0.97418	0.992054	0.989393	0.973979	1.00385	1.00995	1.00378	1.00739	0.995128	0.0131084			0	1.01838	0.979337	0.994432	0.879377	1.03042	1.00402	1.00815	1.01441	0.954246	1.011	0.989378	0.0442814			0	0.984589	1.02108	1.00247	0.975039	0.995611	0.983242	1.00832	1.06441	0.994223	0.99312	1.00221	0.0255193			0	1.02493	1.02061	0.965656	0.969945
10.24	0.992178	1.01167	0.97418	0.992054	0.989393	0.973979	1.00385	1.01257	1.00615	1.00239	0.995841	0.0139848			10.24	0.995132	0.983921	0.994432	0.879377	1.04588	1.00191	1.00964	1.01181	0.955069	1.01665	0.989383	0.0451828			10.24	0.999154	1.0121	1.00847	0.98988	0.995611	0.977505	1.00429	1.07299	1.00108	0.993163	1.00542	0.0257028			10.24	0.997778	0.930775	0.975508	1.00228
20.24	0.992178	0.99479	0.986482	0.992054	0.989194	0.965233	0.983515	1.0066	1.00916	1.00416	0.992337	0.0128629			20.24	1.00361	0.933501	0.966998	0.998263	1.0452	1.00864	1.00758	1.00527	0.980135	1.00659	0.995579	0.0297637			20.24	0.992811	0.987215	1.00223	1.01707	1.00383	0.988767	1.00224	1.04958	0.999624	0.997685	1.00411	0.0181122			20.24	1.01345	1.00331	0.943862	1.00295
30.24	0.99548	0.999855	0.999151	0.985745	0.984215	0.981484	1.00086	0.997331	0.997708	1.00992	0.995175	0.00878869			30.24	1.00222	1.00409	0.988938	1.03489	1.03499	1.00166	1.00679	1.00872	1.01355	1.01024	1.01061	0.0144273			30.24	1.00242	0.998651	1.0274	0.962564	1.01888	1.00656	1.01955	1.01909	1.01623	0.989259	1.00606	0.0191988			30.24	0.968005	0.996687	0.961837	0.96705
40.24	1.01157	1.00075	0.992775	1.00474	0.973814	1.02322	0.994815	0.98032	0.998977	1.00428	0.998526	0.0143205			40.24	0.965772	0.974753	1.01533	0.904618	1.01765	1.01181	1.00204	0.999586	0.963729	1.01167	0.986697	0.0354016			40.24	0.991571	0.997525	1.00093	0.980536	0.969865	1.00083	1.0175	1.03157	0.987457	0.992965	0.997076	0.017606			40.24	0.98907	1.0447	0.992966	1.03832
50.25	0.97931	0.986837	0.994146	0.995019	1.01767	1.01576	1.00429	1.0129	1.00074	1.00628	1.00129	0.0126006			50.25	0.978777	1.01738	1.01946	1.07642	0.990425	0.995268	0.99579	0.99622	1.02969	1.00189	1.01013	0.0278408			50.25	0.999371	1.00257	1.01663	1.01861	1.00789	1.00766	1.02307	0.991477	1.00796	1.00961	1.00849	0.00937704			50.25	1.0056	0.998733	0.978314	1.04609
60.25	1.02062	1.00159	1.05327	0.998986	1.00587	1.01458	1.01125	1.018	0.995131	0.994154	1.01134	0.0174309			60.25	0.968727	1.08476	1.02992	1.00965	0.99798	0.993236	0.992491	0.998876	1.02922	1.0068	1.01117	0.0314662			60.25	1.01342	0.991323	1.02472	1.02523	1.00393	1.0266	0.993044	0.964222	1.01403	1.01439	1.00709	0.0195954			60.25	0.998771	1.0152	0.952889	0.995252
70.25	0.994667	1.00992	1.01191	1.00505	1.03193	1.00228	0.998397	0.996317	0.991993	0.996658	1.00391	0.0118202			70.25	0.97937	1.02288	1.00163	1.09678	0.995097	0.96319	0.993285	0.992031	1.02762	0.99667	1.00685	0.0366809			70.25	1.01666	1.02439	0.997866	1.04134	1.01811	1.01871	0.995972	0.946855	1.01088	1.02815	1.00989	0.0258986			70.25	1.00211	0.955388	0.96938	1.0012
80.26	0.987781	1.01383	1.01771	1.01488	1.07582	1.02882	1.01418	0.993336	0.99526	0.994656	1.01363	0.0255911			80.26	0.96321	1.00615	1.03168	1.32558	0.992195	0.99654	0.997911	0.995697	1.10942	1.00726	1.04257	0.106667			80.26	1.02256	1.00506	1.0252	1.04637	1.02857	1.01034	0.998396	0.921443	1.02544	1.02059	1.0104	0.0340055			80.26	0.992876	1.06409	0.977924	0.988333
90.26	2.24479	2.24359	2.38026	2.23845	2.11078	2.07375	2.33957	2.32666	2.48109	0.990108	2.1429	0.422631			90.26	3.33151	4.15393	4.46615	5.23799	4.94016	5.22058	5.52632	4.24594	4.87083	4.97754	4.6971	0.6531			90.26	1.79243	1.66204	1.80857	2.02736	1.4988	1.74771	1.63761	1.53837	1.69993	1.81237	1.72252	0.152486			90.26	2.90069	2.79157	2.59004	2.88592
100.26	1.99553	2.09058	2.0915	2.07065	1.87031	1.99319	2.23702	2.21005	2.2553	0.99075	1.98049	0.367984			100.26	2.99456	3.96348	4.74082	4.81541	4.24932	4.93415	4.6403	3.9949	4.57102	4.54348	4.34475	0.577706			100.26	1.67145	1.43055	1.75046	1.75507	1.51268	1.56772	1.4513	1.47519	1.64487	1.58445	1.58437	0.118637			100.26	2.16056	2.11226	1.92827	2.68141
110.26	1.74517	1.89608	2.03291	1.95458	1.65474	1.98514	1.88842	2.19402	2.05694	0.999431	1.84074	0.333193			110.26	2.9656	3.68319	4.43776	4.43353	3.91733	4.03964	3.97009	3.77356	4.05212	4.10839	3.93812	0.419878			110.26	1.51047	1.41169	1.51365	1.62078	1.47103	1.32834	1.35311	1.2792	1.49838	1.4536	1.44403	0.102274			110.26	1.62688	1.77492	1.50531	2.24961
120.26	1.61935	1.75388	1.82908	1.74844	1.66334	1.75625	1.60073	2.05159	1.92924	0.999442	1.69513	0.28077			120.26	2.9392	3.67105	4.02587	4.57113	3.95321	3.63357	3.63627	3.63943	3.95858	3.87179	3.79001	0.413164			120.26	1.39201	1.36807	1.31406	1.36824	1.48147	1.25828	1.21774	1.24463	1.39585	1.33153	1.33719	0.0808358			120.26	1.51232	1.59713	1.33419	1.86318
130.26	1.52775	1.61812	1.81528	1.5801	1.47764	1.55723	1.41292	1.87177	1.84161	1.65148	1.63539	0.158625			130.26	2.92225	3.63438	3.42677	4.26498	2.91552	3.04427	3.23901	3.08818	3.64788	3.19377	3.3377	0.419215			130.26	1.2899	1.20007	1.15456	1.3221	1.32683	1.11131	1.15019	1.13646	1.25709	1.21116	1.21597	0.0791334			130.26	1.35915	1.34401	1.20186	1.64827
140.26	1.40239	1.45207	1.38821	1.41182	1.37044	1.42583	1.25746	1.76674	1.7714	1.47617	1.47225	0.166962			140.26	2.89446	3.42078	2.90072	4.05003	2.90044	2.94022	2.92868	2.89854	3.47034	2.90995	3.13142	0.392443			140.26	1.19116	1.11446	1.1179	1.15902	1.2507	1.01667	1.13419	1.14658	1.18659	1.09672	1.1414	0.0629693			140.26	1.24489	1.431	1.08886	1.5045
150.26	1.26597	1.31831	1.32085	1.3165	1.34335	1.26798	1.20273	1.51732	1.64309	1.3629	1.3559	0.130049			150.26	2.88639	3.42239	2.41584	3.36037	2.24384	2.16623	2.62326	2.51536	2.983	2.42765	2.70443	0.442273			150.26	1.13097	1.10593	1.09415	1.09959	1.22023	0.990143	1.05596	1.04112	1.14845	1.06522	1.09517	0.0634928			150.26	1.1159	1.22605	1.05392	1.41016
160.26	1.18391	1.23498	1.05408	1.18694	1.24473	1.20053	1.16848	1.42355	1.48008	1.37351	1.25508	0.130864			160.26	2.68875	2.92072	2.06145	3.39049	2.05355	1.69638	2.12934	2.26792	2.6692	2.08145	2.39593	0.508788			160.26	1.11772	1.13656	1.02967	1.0324	1.17711	0.983762	0.997173	1.00894	1.10817	1.05091	1.06424	0.0659768			160.26	1.0676	1.13676	0.959318	1.29083
170.26	1.16379	1.1526	0.96552	1.15035	1.16191	1.11796	1.1358	1.31113	1.31426	1.38467	1.1858	0.120553			170.26	2.56816	2.88428	1.80192	2.46633	1.9882	1.68452	1.85576	2.11943	2.34504	1.88196	2.15956	0.390807			170.26	1.08971	1.08461	1.01534	1.10561	1.11809	0.959845	0.991797	1.00191	1.07438	1.05002	1.04913	0.0538731			170.26	1.06647	1.16241	0.957829	1.23405
180.26	1.10541	1.10625	0.942629	1.05072	1.13396	1.04444	1.14467	1.20634	1.26139	1.23633	1.12321	0.0966396			180.26	2.56875	2.85792	1.50602	1.64314	1.99919	1.52491	1.82867	2.02465	2.00866	1.77796	1.97399	0.438323			180.26	1.08424	1.1047	0.990653	1.10384	1.0652	0.959628	1.0037	1.00895	1.0467	1.05606	1.04237	0.0497519			180.26	1.05214	1.04648	0.946031	1.18669
190.27	1.06471	1.07716	0.932706	0.995668	1.0507	0.990967	1.12049	1.17839	1.27511	1.21289	1.08988	0.107448			190.27	2.47338	2.67985	1.24227	1.70746	1.74944	1.52469	1.74211	1.8217	1.97067	1.57794	1.84895	0.432544			190.27	1.058	1.09212	0.985808	1.00673	1.06065	0.993064	1.0086	1.00595	1.03482	1.03064	1.02764	0.0340676			190.27	1.04445	1.09772	0.976001	1.13415
200.27	1.03883	1.07538	0.957147	0.976837	1.05073	1.00287	1.11828	1.15571	1.10865	1.16727	1.06517	0.0727967			200.27	2.25486	2.40919	1.16724	1.11551	1.74319	1.41728	1.74507	1.72176	1.64733	1.55183	1.67733	0.413676			200.27	1.04698	1.06594	1.00084	1.02034	1.02717	0.962692	1.0086	1.00231	1.025	1.01633	1.01762	0.0278217			200.27	1.03268	1.08117	0.969975	1.10221
210.27	1.03414	1.05743	0.951566	0.982316	1.06014	0.994489	1.08744	1.13444	1.10736	1.12033	1.05296	0.0618605			210.27	2.25091	2.18597	1.09047	1.18717	1.65772	1.47555	1.53547	1.66637	1.61623	1.42789	1.60938	0.373199			210.27	1.03531	1.0585	1.01676	1.01226	1.0325	0.961638	1.00567	1.00904	1.02819	1.0108	1.01707	0.0252563			210.27	1.04658	1.09917	0.962445	1.07636
220.27	1.00705	1.04594	0.957926	0.977058	1.01458	0.980783	1.063	1.00407	1.07497	1.10685	1.02322	0.0479231			220.27	2.26963	2.11309	1.00896	1.16518	1.61812	1.36163	1.50056	1.63224	1.54663	1.37588	1.55919	0.387954			220.27	1.04354	1.07384	0.968436	0.994124	0.998613	0.943294	1.00805	1.00083	1.00353	1.00375	1.0038	0.0358138			220.27	1.04161	1.05536	0.942989	1.0924
230.27	1.02401	1.05981	0.988927	0.971245	1.00656	0.958157	1.05331	1.00857	1.04384	1.08992	1.02043	0.0416926			230.27	2.09663	2.04365	1.01211	1.10737	1.57595	1.30296	1.45957	1.56156	1.48466	1.34921	1.49937	0.352247			230.27	1.04229	1.06964	0.972658	0.98208	0.980113	0.965655	1.00272	1.00236	0.998354	1.00579	1.00217	0.0321186			230.27	1.03639	1.07498	0.957038	1.04022
240.27	1.03049	1.05228	0.92048	0.982303	0.987506	0.989234	1.07455	1.00838	1.00255	1.06192	1.01097	0.0457492			240.27	2.02096	2.03975	1.05915	0.888349	1.52952	1.28156	1.40703	1.53654	1.40322	1.3319	1.4498	0.36548			240.27	1.01566	1.04971	0.999725	0.989768	0.966975	0.952126	1.00843	1.00712	0.99412	0.997202	0.998084	0.0265233			240.27	1.0348	1.0776	0.968086	1.063
250.27	1.0139	1.03216	0.991379	0.995965	0.993977	0.986067	1.05981	1.00008	1.00045	1.0035	1.00773	0.0224633			250.27	1.86549	2.06542	1.06893	1.13343	1.47657	1.22471	1.30958	1.47033	1.47452	1.28503	1.4374	0.315282			250.27	1.01757	1.07485	0.986804	0.993329	0.984804	0.972791	0.992499	0.99978	0.996393	1.01366	1.00325	0.0283846			250.27	1.02597	1.04443	0.943853	1.03475
260.27	1.0297	1.035	1.01436	0.974192	1.01997	0.989259	1.04617	1.00855	1.00878	1.00404	1.013	0.0213464			260.27	1.79869	1.83304	1.04777	1.02514	1.44704	1.1874	1.23801	1.43117	1.34853	1.24427	1.3601	0.278222			260.27	1.00956	1.02369	0.976138	0.967707	0.961566	0.956019	1.00187	1.00499	0.982421	0.982473	0.986644	0.0224533			260.27	1.05172	1.06033	0.978658	0.997582
270.27	1.00887	1.04739	0.946242	0.998905	1.01994	0.974002	1.05361	1.00309	1.00061	1.00236	1.0055	0.0314045			270.27	1.75199	1.73128	1.00181	1.06178	1.4397	1.1824	1.23667	1.39784	1.32515	1.22606	1.33547	0.253074			270.27	1.00873	1.02008	0.989874	0.962989	0.975426	0.964815	1.00197	1.00465	0.991342	0.982628	0.990251	0.0189892			270.27	1.00498	1.0879	0.940427	1.01732
280.27	1.01855	1.02429	0.93823	0.978877	0.99593	0.975061	1.05274	1.00452	1.0073	1.00946	1.0005	0.0312274			280.27	1.60933	1.64992	1.0601	1.02352	1.36144	1.16219	1.14041	1.34363	1.27855	1.18732	1.28164	0.213971			280.27	0.998553	1.00066	0.988815	0.980283	0.992396	0.978156	0.993531	1.00105	0.993255	0.986368	0.991307	0.00795789			280.27	1.03577	0.954396	0.963331	0.992065
290.27	0.994509	1.01292	0.961753	0.98158	0.993574	0.979269	1.06713	1.0017	1.00551	1.00742	1.00054	0.0280129			290.27	1.67081	1.73174	1.07279	0.964896	1.36934	1.01807	1.11095	1.37098	1.23823	1.18436	1.27322	0.263082			290.27	1.00647	1.0027	0.974547	0.998818	0.98074	0.954659	1.00198	1.00494	0.987252	0.985394	0.98975	0.0165953			290.27	1.03583	1.09799	0.958861	0.949742
300.28	1.00446	1.01324	0.966847	0.99538	1.00114	0.969192	1.0845	1.00999	1.00993	1.0094	1.00641	0.0321149			300.28	1.56204	1.59286	1.00585	0.86393	1.26544	1.00786	1.005	1.27778	1.15488	1.0921	1.18277	0.243136			300.28	1.03259	1.03733	0.989867	0.994271	0.979764	0.97426	1.00602	1.00504	1.00074	1.00195	1.00218	0.020226			300.28	1.0506	1.04336	0.950197	0.976821
310.28	0.995114	1.00564	0.985286	1.00163	0.990853	1.00325	1.06261	1.00238	1.00925	1.00679	1.00628	0.0211654			310.28	1.60441	1.67101	1.12465	0.78087	1.2167	0.990777	1.03136	1.31525	1.14755	1.12424	1.20068	0.271007			310.28	1.01959	0.991385	0.987191	0.980283	0.984655	0.968327	0.990465	0.998437	0.997145	0.979998	0.989748	0.0137432			310.28	1.01717	1.01674	0.956393	0.964956
320.28	0.984027	1.01256	0.940436	0.982722	0.985424	1.0027	1.07314	1.00398	1.00169	1.00835	0.999502	0.0331901			320.28	1.39849	1.48033	1.02849	0.75808	1.18866	0.996336	1.00213	1.20521	1.07825	1.07309	1.12091	0.208661			320.28	1.00767	0.972291	0.996114	0.998818	0.999881	0.954211	1.00868	1.00058	1.00122	0.975107	0.991456	0.0179709			320.28	1.02916	1.02242	0.978528	0.969369
330.26	0.969801	1.018	0.963773	0.986035	0.979504	1.00357	1.0495	1.00207	1.00273	1.00264	0.997763	0.0249337			330.26	1.28322	1.22892	0.991615	0.850894	1.14531	1.00397	1.00313	1.14005	1.02793	1.04669	1.07217	0.127604			330.26	1.03847	1.01014	0.992222	0.994271	1.00411	0.972849	1.00382	1.0082	1.0116	0.992419	1.00281	0.0170793			330.26	1.03167	1.07099	0.988062	0.935002
340.27	1.01259	1.0097	0.93823	0.968581	0.967837	1.0005	1.03041	1.00392	1.00571	1.00561	0.994308	0.0274265			340.27	1.22548	1.09852	1.09061	0.865559	1.16858	1.0475	1.00534	1.16156	1.00386	1.08818	1.07552	0.102415			340.27	1.01427	1.01236	0.999875	0.980283	0.991665	0.958146	1.00378	1.00494	1.00194	0.983597	0.995086	0.017116			340.27	1.03223	0.993449	0.899944	0.916644
350.27	0.975337	1.01206	0.961753	1.00195	0.989305	0.983249	1.06126	1.0067	1.00224	1.00715	1.0001	0.0268105			350.27	1.13957	1.09439	0.991305	0.999094	1.09041	1.01453	1.00124	1.07376	1.036	1.02765	1.0468	0.0499515			350.27	0.997909	1.01014	0.994948	0.998818	1.00192	0.982941	1.00017	1.00213	0.99826	0.997299	0.998453	0.00682911			350.27	1.02173	1.06923	0.940544	0.949501
360.27	0.992717	1.0218	0.966847	0.95901	0.990853	0.997546	1.03021	1.0037	1.00391	1.00626	0.997286	0.0218704			360.27	1.10647	1.06529	0.985154	0.954008	1.12925	0.994245	1.00772	1.07363	1.00451	1.04071	1.0361	0.0565683			360.27	1.00201	1.01236	0.970966	0.994271	0.999881	0.962292	1.00181	0.996978	0.990953	0.989642	0.992116	0.0150356			360.27	1.02111	1.05894	0.987668	0.936016
370.27	1.01215	1.02008	0.985286	1.03501	0.985424	0.980409	1.0444	1.00509	1.00887	1.00965	1.00864	0.0211147			370.27	1.06627	1.0348	1.07063	0.990137	1.05754	1.02392	1.00973	1.06481	1.01629	1.04597	1.03801	0.0274839			370.27	0.993556	1.01014	0.996114	0.980283	1.00411	0.978529	0.990611	0.958638	0.997927	0.98965	0.989956	0.0146347			370.27	0.995563	0.947641	1.03325	0.893341
380.27	0.98535	1.01471	0.940436	0.996117	0.979504	1.00325	1.03682	1.00735	1.00021	1.01622	0.997997	0.0259439			380.27	1.05011	1.05176	1.01852	0.990326	1.01682	1.00285	1.00039	1.02848	1.01498	1.01191	1.01862	0.0200851			380.27	0.989427	1.01236	0.992222	0.998818	0.991665	0.956237	0.995013	0.947333	0.991105	0.989139	0.986332	0.0195473			380.27	1.02792	1.05326	1.04805	0.934208
390.28	0.989823	1.00722	0.963773	1.04216	0.967837	1.0027	1.04216	1.00584	1.00969	1.00025	1.00315	0.0260226			390.28	1.06627	1.0348	1.09267	0.99249	1.04581	1.0072	1.00742	1.06825	1.0115	1.04863	1.0375	0.0325627			390.28	1.00201	1.01014	0.999875	0.994271	1.00192	0.925784	0.997942	0.954644	1.00127	0.976731	0.986459	0.0267128			390.28	1.05528	1.04293	1.02762	0.972183
400.27	0.982977	1.01341	0.93823	1.04887	0.989305	1.00357	1.04887	1.00164	1.00269	1.00667	1.00362	0.0318189			400.27	1.05011	1.05176	1.02795	0.990137	1.01302	1.00881	1.00761	1.03036	1.0169	1.01619	1.02129	0.0191869			400.27	0.993556	1.01236	0.994948	0.998818	0.991665	0.9755	0.994365	1.00222	0.99339	0.99556	0.995238	0.00921564			400.27	1.00755	1.07448	1.00128	0.961793
[truncated: 14 more columns]
