# Supplementary material for: PINK1 and Parkin regulate IP3R-mediated ER calcium release
Source: Nat Commun. 2023 Aug 25;14:5202. doi: 10.1038/s41467-023-40929-z (PMC10457342; doi:10.1038/s41467-023-40929-z)
Supplement: Supplementary file 3 — Source Data [file 41467_2023_40929_MOESM3_ESM.zip › Supplementary Figure 8.xlsx]

## Sheet: Supplementary Fig. 8a
	DMSO (column A)	TG 1 µM (column B)	TG 10 µM (column C)	TG 100 µM (column D)
1	1	0.766894	0.607717	0.36912
2	1	0.787002	0.599018	0.37175
3	1	0.728416	0.64138	0.358835
4	1	0.776624	0.628058	0.410524
5	1	0.821171	0.564777	0.345127
6	1	0.749967	0.621058	0.371095
7	1	0.835868	0.499446	0.394595
8	1	0.704195	0.492086	0.341472
9	1	0.767263	0.665416	0.367408
10	1	0.89801	0.551659	0.357212
mean	1	0.783541	0.587062	0.368714
SD	0	0.0560961	0.0586352	0.0209842
Tukey's multiple comparisons test	Mean Diff.	95.00% CI of diff.	Significant?	Summary	Adjusted P Value
Column A vs. Column B	0.2165	0.1660 to 0.2669	Yes	****	<0.0001
Column A vs. Column C	0.4129	0.3625 to 0.4634	Yes	****	<0.0001
Column A vs. Column D	0.6313	0.5808 to 0.6818	Yes	****	<0.0001
Column B vs. Column C	0.1965	0.1460 to 0.2470	Yes	****	<0.0001
Column B vs. Column D	0.4148	0.3644 to 0.4653	Yes	****	<0.0001
Column C vs. Column D	0.2183	0.1679 to 0.2688	Yes	****	<0.0001

## Sheet: Supplementary Fig. 8b
	DMSO (column A)	2-APB 0.1 mM (column B)	2-APB 1 mM (column C)	2-APB 10 mM (column D)
1	1	1.20009	1.54845	2.11377
2	1	1.02798	1.42609	2.27712
3	1	1.09458	1.39823	2.24331
4	1	1.26748	1.46059	2.47939
5	1	1.35408	1.80362	2.56498
6	1	1.0506	1.61586	2.94933
7	1	1.0552	1.47068	2.35211
8	1	0.932151	1.52598	2.90529
9	1	1.22754	1.79075	2.73673
10	1	1.00464	1.93698	2.33199
mean	1	1.12144	1.59772	2.4954
SD	0	0.133844	0.184649	0.287029
Tukey's multiple comparisons test	Mean Diff.	95.00% CI of diff.	Significant?	Summary	Adjusted P Value
Column A vs. Column B	-0.1214	-0.3422 to 0.09934	No	ns	0.4589
Column A vs. Column C	-0.5977	-0.8185 to -0.3769	Yes	****	<0.0001
Column A vs. Column D	-1.495	-1.716 to -1.275	Yes	****	<0.0001
Column B vs. Column C	-0.4763	-0.6971 to -0.2555	Yes	****	<0.0001
Column B vs. Column D	-1.374	-1.595 to -1.153	Yes	****	<0.0001
Column C vs. Column D	-0.8977	-1.118 to -0.6769	Yes	****	<0.0001

## Sheet: Supplementary Fig. 8c
	WT			PINK1B9			park1
	mef2>Luci (column A)	mef2>CISDi #1 (column B)	mef2>CISDi #2 (column C)	mef2>Luci (column D)	mef2>CISDi #1 (column E)	mef2>CISDi #2 (column F)	mef2>Luci (column G)	mef2>CISDi #1 (column H)	mef2>CISDi #2 (column I)
1	1	2.1598	2.0321	0.6351	1.9155	1.3989	0.7751	1.7105	1.6256
2	1	2.2654	2.3401	0.5987	1.8709	1.8574	0.6989	1.5524	1.4108
3	1	2.0787	2.2399	0.4321	1.6236	1.5784	0.5327	2.0014	1.8741
4	1	1.9978	2.1375	0.5124	1.7503	1.6389	0.6108	1.7598	1.8903
5	1	1.805	1.7544	0.5578	1.7841	1.7857	0.5351	1.5527	1.7574
6	1	2.1142	1.885	0.7201	1.82	1.795	0.4197	1.7706	1.3208
7	1	2.3536	1.9592	0.6077	1.5329	1.254	0.5037	1.7198	1.6251
8	1	2.5102	1.821	0.4875	1.708	1.5021	0.6614	1.8747	1.5247
9	1	2.2247	2.3114	0.7418	1.5238	1.4747	0.5465	1.8695	1.773
10	1	1.8802	1.9352	0.575	1.4959	1.278	0.4617	1.9572	1.4238
mean	1	2.13896	2.04158	0.58682	1.7025	1.55631	0.57456	1.77686	1.62256
SD	0	0.21352	0.206636	0.0971902	0.151333	0.213641	0.110739	0.152649	0.200214
Tukey's multiple comparisons test	Mean Diff.	95.00% CI of diff.	Significant?	Summary	Adjusted P Value
Column A vs. Column B	-1.139	-1.373 to -0.9053	Yes	****	<0.0001
Column A vs. Column C	-1.042	-1.275 to -0.8079	Yes	****	<0.0001
Column A vs. Column D	0.4132	0.1795 to 0.6469	Yes	****	<0.0001
Column A vs. Column E	-0.7025	-0.9362 to -0.4688	Yes	****	<0.0001
Column A vs. Column F	-0.5563	-0.7900 to -0.3226	Yes	****	<0.0001
Column A vs. Column G	0.4254	0.1917 to 0.6591	Yes	****	<0.0001
Column A vs. Column H	-0.7769	-1.011 to -0.5432	Yes	****	<0.0001
Column A vs. Column I	-0.6226	-0.8563 to -0.3889	Yes	****	<0.0001
Column B vs. Column C	0.09738	-0.1363 to 0.3311	No	ns	0.9199
Column B vs. Column D	1.552	1.318 to 1.786	Yes	****	<0.0001
Column B vs. Column E	0.4365	0.2028 to 0.6702	Yes	****	<0.0001
Column B vs. Column F	0.5827	0.3490 to 0.8163	Yes	****	<0.0001
Column B vs. Column G	1.564	1.331 to 1.798	Yes	****	<0.0001
Column B vs. Column H	0.3621	0.1284 to 0.5958	Yes	***	0.0001
Column B vs. Column I	0.5164	0.2827 to 0.7501	Yes	****	<0.0001
Column C vs. Column D	1.455	1.221 to 1.688	Yes	****	<0.0001
Column C vs. Column E	0.3391	0.1054 to 0.5728	Yes	***	0.0005
Column C vs. Column F	0.4853	0.2516 to 0.7190	Yes	****	<0.0001
Column C vs. Column G	1.467	1.233 to 1.701	Yes	****	<0.0001
Column C vs. Column H	0.2647	0.03103 to 0.4984	Yes	*	0.0147
Column C vs. Column I	0.419	0.1853 to 0.6527	Yes	****	<0.0001
Column D vs. Column E	-1.116	-1.349 to -0.8820	Yes	****	<0.0001
Column D vs. Column F	-0.9695	-1.203 to -0.7358	Yes	****	<0.0001
Column D vs. Column G	0.01226	-0.2214 to 0.2460	No	ns	>0.9999
Column D vs. Column H	-1.19	-1.424 to -0.9563	Yes	****	<0.0001
Column D vs. Column I	-1.036	-1.269 to -0.8020	Yes	****	<0.0001
Column E vs. Column F	0.1462	-0.08750 to 0.3799	No	ns	0.5521
Column E vs. Column G	1.128	0.8942 to 1.362	Yes	****	<0.0001
Column E vs. Column H	-0.07436	-0.3081 to 0.1593	No	ns	0.9835
Column E vs. Column I	0.07994	-0.1538 to 0.3136	No	ns	0.9741
Column F vs. Column G	0.9818	0.7481 to 1.215	Yes	****	<0.0001
Column F vs. Column H	-0.2206	-0.4542 to 0.01314	No	ns	0.0798
Column F vs. Column I	-0.06625	-0.2999 to 0.1674	No	ns	0.9922
Column G vs. Column H	-1.202	-1.436 to -0.9686	Yes	****	<0.0001
Column G vs. Column I	-1.048	-1.282 to -0.8143	Yes	****	<0.0001
Column H vs. Column I	0.1543	-0.07939 to 0.3880	No	ns	0.4777

## Sheet: Supplementary Fig. 8d
	WT		PINK1B9		park1
	mef2>Luci (column A)	CISDKO, mef2>Luci (column B)	mef2>Luci (column C)	CISDKO, mef2>Luci (column D)	mef2>Luci (column E)	CISDKO, mef2>Luci (column F)
1	1	1.2574	0.3135	1.4478	0.5359	1.2147
2	1	1.3987	0.4959	1.3027	0.5017	1.6482
3	1	1.8775	0.6468	1.9857	0.3147	1.9387
4	1	1.6691	0.7741	1.8024	0.7586	1.5021
5	1	1.5923	0.5989	1.6681	0.6017	1.4751
6	1	1.6112	0.4521	1.5974	0.6823	1.3989
7	1	1.4598	0.4087	1.5032	0.4166	1.4435
8	1	1.5539	0.6014	1.4139	0.395	1.5578
9	1	1.3471	0.7158	1.3997	0.4775	1.3748
10	1	1.4959	0.3852	1.7502	0.5538	1.6235
mean	1	1.52629	0.53924	1.58711	0.52378	1.51773
SD	0	0.177046	0.151483	0.213684	0.134083	0.194645
Tukey's multiple comparisons test	Mean Diff.	95.00% CI of diff.	Significant?	Summary	Adjusted P Value
Column A vs. Column B	-0.5263	-0.7392 to -0.3134	Yes	****	<0.0001
Column A vs. Column C	0.4608	0.2478 to 0.6737	Yes	****	<0.0001
Column A vs. Column D	-0.5871	-0.8000 to -0.3742	Yes	****	<0.0001
Column A vs. Column E	0.4762	0.2633 to 0.6891	Yes	****	<0.0001
Column A vs. Column F	-0.5177	-0.7307 to -0.3048	Yes	****	<0.0001
Column B vs. Column C	0.9871	0.7741 to 1.200	Yes	****	<0.0001
Column B vs. Column D	-0.06082	-0.2737 to 0.1521	No	ns	0.9577
Column B vs. Column E	1.003	0.7896 to 1.215	Yes	****	<0.0001
Column B vs. Column F	0.00856	-0.2044 to 0.2215	No	ns	>0.9999
Column C vs. Column D	-1.048	-1.261 to -0.8349	Yes	****	<0.0001
Column C vs. Column E	0.01546	-0.1975 to 0.2284	No	ns	>0.9999
Column C vs. Column F	-0.9785	-1.191 to -0.7656	Yes	****	<0.0001
Column D vs. Column E	1.063	0.8504 to 1.276	Yes	****	<0.0001
Column D vs. Column F	0.06938	-0.1435 to 0.2823	No	ns	0.9276
Column E vs. Column F	-0.994	-1.207 to -0.7810	Yes	****	<0.0001

## Sheet: Supplementary Fig. 8e
	WT			PINK1B9			park1
	mef2>Luci (column A)	mef2>CISDi #1 (column B)	mef2>CISDi #2 (column C)	mef2>Luci (column D)	mef2>CISDi #1 (column E)	mef2>CISDi #2 (column F)	mef2>Luci (column G)	mef2>CISDi #1 (column H)	mef2>CISDi #2 (column I)
1	1	0.5989	0.6037	1.775	1.2304	1.3024	1.9502	1.1204	1.2017
2	1	0.6214	0.6627	1.4157	1.2598	1.1531	1.5509	1.0975	1.1135
3	1	0.7786	0.5784	1.5321	1.1024	1.4989	1.6332	1.2557	1.0987
4	1	0.6365	0.7765	1.6492	1.0971	1.2347	1.4107	1.3015	1.3254
5	1	0.6678	0.7834	1.879	1.2987	1.1987	1.8797	1.1408	1.3021
6	1	0.5104	0.8541	1.9896	1.1321	1.1541	1.7451	1.0478	1.1454
7	1	0.7087	0.8016	1.5143	1.178	1.371	1.874	1.2078	1.2668
8	1	0.8134	0.6479	1.8758	1.3471	1.2289	1.667	1.3321	1.0174
9	1	0.741	0.7985	1.6621	1.2098	1.2301	1.7812	1.2784	1.1088
10	1	0.6712	0.7591	1.7041	1.0514	1.3527	1.4959	1.2555	1.219
mean	1	0.67479	0.72659	1.69969	1.19068	1.27246	1.69879	1.20375	1.17988
SD	0	0.089867	0.0949666	0.182566	0.0956837	0.109105	0.178548	0.0963293	0.0996175
Tukey's multiple comparisons test	Mean Diff.	95.00% CI of diff.	Significant?	Summary	Adjusted P Value
Column A vs. Column B	0.3252	0.1589 to 0.4915	Yes	****	<0.0001
Column A vs. Column C	0.2734	0.1071 to 0.4397	Yes	****	<0.0001
Column A vs. Column D	-0.6997	-0.8660 to -0.5334	Yes	****	<0.0001
Column A vs. Column E	-0.1907	-0.3570 to -0.02434	Yes	*	0.0129
Column A vs. Column F	-0.2725	-0.4388 to -0.1061	Yes	****	<0.0001
Column A vs. Column G	-0.6988	-0.8651 to -0.5325	Yes	****	<0.0001
Column A vs. Column H	-0.2038	-0.3701 to -0.03741	Yes	**	0.0058
Column A vs. Column I	-0.1799	-0.3462 to -0.01354	Yes	*	0.0241
Column B vs. Column C	-0.0518	-0.2181 to 0.1145	No	ns	0.9856
Column B vs. Column D	-1.025	-1.191 to -0.8586	Yes	****	<0.0001
Column B vs. Column E	-0.5159	-0.6822 to -0.3496	Yes	****	<0.0001
Column B vs. Column F	-0.5977	-0.7640 to -0.4313	Yes	****	<0.0001
Column B vs. Column G	-1.024	-1.190 to -0.8577	Yes	****	<0.0001
Column B vs. Column H	-0.529	-0.6953 to -0.3626	Yes	****	<0.0001
Column B vs. Column I	-0.5051	-0.6714 to -0.3388	Yes	****	<0.0001
Column C vs. Column D	-0.9731	-1.139 to -0.8068	Yes	****	<0.0001
Column C vs. Column E	-0.4641	-0.6304 to -0.2978	Yes	****	<0.0001
Column C vs. Column F	-0.5459	-0.7122 to -0.3795	Yes	****	<0.0001
Column C vs. Column G	-0.9722	-1.139 to -0.8059	Yes	****	<0.0001
Column C vs. Column H	-0.4772	-0.6435 to -0.3108	Yes	****	<0.0001
Column C vs. Column I	-0.4533	-0.6196 to -0.2870	Yes	****	<0.0001
Column D vs. Column E	0.509	0.3427 to 0.6753	Yes	****	<0.0001
Column D vs. Column F	0.4272	0.2609 to 0.5936	Yes	****	<0.0001
Column D vs. Column G	0.0009	-0.1654 to 0.1672	No	ns	>0.9999
Column D vs. Column H	0.4959	0.3296 to 0.6623	Yes	****	<0.0001
Column D vs. Column I	0.5198	0.3535 to 0.6861	Yes	****	<0.0001
Column E vs. Column F	-0.08178	-0.2481 to 0.08456	No	ns	0.8195
Column E vs. Column G	-0.5081	-0.6744 to -0.3418	Yes	****	<0.0001
Column E vs. Column H	-0.01307	-0.1794 to 0.1533	No	ns	>0.9999
Column E vs. Column I	0.0108	-0.1555 to 0.1771	No	ns	>0.9999
Column F vs. Column G	-0.4263	-0.5927 to -0.2600	Yes	****	<0.0001
Column F vs. Column H	0.06871	-0.09763 to 0.2350	No	ns	0.9235
Column F vs. Column I	0.09258	-0.07376 to 0.2589	No	ns	0.6988
Column G vs. Column H	0.495	0.3287 to 0.6614	Yes	****	<0.0001
Column G vs. Column I	0.5189	0.3526 to 0.6852	Yes	****	<0.0001
Column H vs. Column I	0.02387	-0.1425 to 0.1902	No	ns	>0.9999

## Sheet: Supplementary Fig. 8f
	WT		PINK1B9		park1
	mef2>Luci (column A)	CISDKO, mef2>Luci (column B)	mef2>Luci (column C)	CISDKO, mef2>Luci (column D)	mef2>Luci (column E)	CISDKO, mef2>Luci (column F)
1	1	0.8114	1.7708	0.7774	1.9754	0.8377
2	1	0.8097	1.6457	0.8589	2.0159	0.8435
3	1	0.8145	1.5989	0.8312	2.2398	0.8698
4	1	0.8554	1.9806	0.8247	1.7748	0.859
5	1	0.8361	1.7245	0.8662	1.7543	0.8431
6	1	0.821	1.6144	0.8477	1.8952	0.816
7	1	0.8214	1.5231	0.8989	1.8637	0.8484
8	1	0.8376	1.8874	0.8568	1.6989	0.8568
9	1	0.8221	1.8059	0.8314	1.8798	0.8135
10	1	0.8509	1.7369	0.8906	1.7308	0.8498
mean	1	0.82801	1.72882	0.84838	1.88286	0.84376
SD	0	0.0161693	0.139654	0.0349869	0.163084	0.0178323
Tukey's multiple comparisons test	Mean Diff.	95.00% CI of diff.	Significant?	Summary	Adjusted P Value
Column A vs. Column B	0.172	0.05393 to 0.2900	Yes	***	0.001
Column A vs. Column C	-0.7288	-0.8469 to -0.6108	Yes	****	<0.0001
Column A vs. Column D	0.1516	0.03356 to 0.2697	Yes	**	0.0048
Column A vs. Column E	-0.8829	-1.001 to -0.7648	Yes	****	<0.0001
Column A vs. Column F	0.1562	0.03818 to 0.2743	Yes	**	0.0034
Column B vs. Column C	-0.9008	-1.019 to -0.7828	Yes	****	<0.0001
Column B vs. Column D	-0.02037	-0.1384 to 0.09769	No	ns	0.9956
Column B vs. Column E	-1.055	-1.173 to -0.9368	Yes	****	<0.0001
Column B vs. Column F	-0.01575	-0.1338 to 0.1023	No	ns	0.9987
Column C vs. Column D	0.8804	0.7624 to 0.9985	Yes	****	<0.0001
Column C vs. Column E	-0.154	-0.2721 to -0.03598	Yes	**	0.004
Column C vs. Column F	0.8851	0.7670 to 1.003	Yes	****	<0.0001
Column D vs. Column E	-1.034	-1.153 to -0.9164	Yes	****	<0.0001
Column D vs. Column F	0.00462	-0.1134 to 0.1227	No	ns	>0.9999
Column E vs. Column F	1.039	0.9210 to 1.157	Yes	****	<0.0001
