# Supplementary material for: PINK1 and Parkin regulate IP3R-mediated ER calcium release
Source: Nat Commun. 2023 Aug 25;14:5202. doi: 10.1038/s41467-023-40929-z (PMC10457342; doi:10.1038/s41467-023-40929-z)
Supplement: Supplementary file 3 — Source Data [file 41467_2023_40929_MOESM3_ESM.zip › Supplementary Figure 9.xlsx]

## Sheet: Supplementary Fig. 9b
Thorax abnormality (% out of 100 flies)																					Wing abnormality (% out of 100 flies)
WT					PINK1B9							park1									WT					PINK1B9							park1
DsRed, DsRed (column A)	DsRed, CISDi #1 (column B)	DsRed, CISDi #2 (column C)	DsRed, ,IP3R (column D)	DsRed, CISDWT (column E)	DsRed, DsRed (column F)	DsRed, CISDi #1 (column G)	DsRed, CISDi #2 (column H)	CISDi #1, IP3R (column I)	CISDi #2, IP3R (column J)	CISDi #1, CISDWT (column K)	CISDi #2, CISDWT (column L)	DsRed, DsRed (column M)	DsRed, CISDi #1 (column N)	DsRed, CISDi #2 (column O)	CISDi #1, IP3R (column P)	CISDi #2, IP3R (column Q)	CISDi #1, CISDWT (column R)	CISDi #2, CISDWT (column S)			DsRed, DsRed (column A)	DsRed, CISDi #1 (column B)	DsRed, CISDi #2 (column C)	DsRed, ,IP3R (column D)	DsRed, CISDWT (column E)	DsRed, DsRed (column F)	DsRed, CISDi #1 (column G)	DsRed, CISDi #2 (column H)	CISDi #1, IP3R (column I)	CISDi #2, IP3R (column J)	CISDi #1, CISDWT (column K)	CISDi #2, CISDWT (column L)	DsRed, DsRed (column M)	DsRed, CISDi #1 (column N)	DsRed, CISDi #2 (column O)	CISDi #1, IP3R (column P)	CISDi #2, IP3R (column Q)	CISDi #1, CISDWT (column R)	CISDi #2, CISDWT (column S)
0	0	0	0	0	75	19	21	39	43	37	41	83	22	24	44	46	41	43			0	0	0	0	0	82	12	14	52	56	44	47	85	14	19	54	54	48	50
Chi-square test	Significant?	Summary	Adjusted P Value																		Chi-square test	Significant?	Summary	Adjusted P Value
Column A vs. Column B	No	ns	>0.9999																		Column A vs. Column B	No	ns	>0.9999
Column A vs. Column C	No	ns	>0.9999																		Column A vs. Column C	No	ns	>0.9999
Column A vs. Column D	No	ns	>0.9999																		Column A vs. Column D	No	ns	>0.9999
Column A vs. Column E	No	ns	>0.9999																		Column A vs. Column E	No	ns	>0.9999
Column A vs. Column F	Yes	****	<0.0001																		Column A vs. Column F	Yes	****	<0.0001
Column A vs. Column M	Yes	****	<0.0001																		Column A vs. Column M	Yes	****	<0.0001
Column B vs. Column C	No	ns	>0.9999																		Column B vs. Column C	No	ns	>0.9999
Column B vs. Column D	No	ns	>0.9999																		Column B vs. Column D	No	ns	>0.9999
Column B vs. Column E	No	ns	>0.9999																		Column B vs. Column E	No	ns	>0.9999
Column B vs. Column G	Yes	****	<0.0001																		Column B vs. Column G	Yes	****	<0.0001
Column B vs. Column I	Yes	****	<0.0001																		Column B vs. Column I	Yes	****	<0.0001
Column B vs. Column K	Yes	****	<0.0001																		Column B vs. Column K	Yes	****	<0.0001
Column B vs. Column N	Yes	****	<0.0001																		Column B vs. Column N	Yes	****	<0.0001
Column B vs. Column P	Yes	****	<0.0001																		Column B vs. Column P	Yes	****	<0.0001
Column B vs. Column R	Yes	****	<0.0001																		Column B vs. Column R	Yes	****	<0.0001
Column C vs. Column D	No	ns	>0.9999																		Column C vs. Column D	No	ns	>0.9999
Column C vs. Column E	No	ns	>0.9999																		Column C vs. Column E	No	ns	>0.9999
Column C vs. Column H	Yes	****	<0.0001																		Column C vs. Column H	Yes	****	<0.0001
Column C vs. Column J	Yes	****	<0.0001																		Column C vs. Column J	Yes	****	<0.0001
Column C vs. Column L	Yes	****	<0.0001																		Column C vs. Column L	Yes	****	<0.0001
Column C vs. Column O	Yes	****	<0.0001																		Column C vs. Column O	Yes	****	<0.0001
Column C vs. Column Q	Yes	****	<0.0001																		Column C vs. Column Q	Yes	****	<0.0001
Column C vs. Column S	Yes	****	<0.0001																		Column C vs. Column S	Yes	****	<0.0001
Column D vs. Column I	Yes	****	<0.0001																		Column D vs. Column I	Yes	****	<0.0001
Column D vs. Column J	Yes	****	<0.0001																		Column D vs. Column J	Yes	****	<0.0001
Column D vs. Column P	Yes	****	<0.0001																		Column D vs. Column P	Yes	****	<0.0001
Column D vs. Column Q	Yes	****	<0.0001																		Column D vs. Column Q	Yes	****	<0.0001
Column E vs. Column K	Yes	****	<0.0001																		Column E vs. Column K	Yes	****	<0.0001
Column E vs. Column L	Yes	****	<0.0001																		Column E vs. Column L	Yes	****	<0.0001
Column E vs. Column R	Yes	****	<0.0001																		Column E vs. Column R	Yes	****	<0.0001
Column E vs. Column S	Yes	****	<0.0001																		Column E vs. Column S	Yes	****	<0.0001
Column F vs. Column G	Yes	****	<0.0001																		Column F vs. Column G	Yes	****	<0.0001
Column F vs. Column H	Yes	****	<0.0001																		Column F vs. Column H	Yes	****	<0.0001
Column F vs. Column I	Yes	****	<0.0001																		Column F vs. Column I	Yes	****	<0.0001
Column F vs. Column J	Yes	****	<0.0001																		Column F vs. Column J	Yes	***	0.0001
Column F vs. Column K	Yes	****	<0.0001																		Column F vs. Column K	Yes	****	<0.0001
Column F vs. Column L	Yes	****	<0.0001																		Column F vs. Column L	Yes	****	<0.0001
Column G vs. Column H	No	ns	0.8599																		Column G vs. Column H	No	ns	0.8339
Column G vs. Column I	Yes	**	0.0029																		Column G vs. Column I	Yes	****	<0.0001
Column G vs. Column K	Yes	**	0.0071																		Column G vs. Column K	Yes	****	<0.0001
Column H vs. Column J	Yes	**	0.0014																		Column H vs. Column J	Yes	****	<0.0001
Column H vs. Column L	Yes	**	0.0035																		Column H vs. Column L	Yes	****	<0.0001
Column I vs. Column J	No	ns	0.6664																		Column I vs. Column J	No	ns	0.6705
Column I vs. Column K	No	ns	0.8842																		Column I vs. Column K	No	ns	0.3218
Column J vs. Column L	No	ns	0.8861																		Column J vs. Column L	No	ns	0.2576
Column K vs. Column L	No	ns	0.6638																		Column K vs. Column L	No	ns	0.7765
Column M vs. Column N	Yes	****	<0.0001																		Column M vs. Column N	Yes	****	<0.0001
Column M vs. Column O	Yes	****	<0.0001																		Column M vs. Column O	Yes	****	<0.0001
Column M vs. Column P	Yes	****	<0.0001																		Column M vs. Column P	Yes	****	<0.0001
Column M vs. Column Q	Yes	****	<0.0001																		Column M vs. Column Q	Yes	****	<0.0001
Column M vs. Column R	Yes	****	<0.0001																		Column M vs. Column R	Yes	****	<0.0001
Column M vs. Column S	Yes	****	<0.0001																		Column M vs. Column S	Yes	****	<0.0001
Column N vs. Column O	No	ns	0.8667																		Column N vs. Column O	No	ns	0.4464
Column N vs. Column P	Yes	**	0.0015																		Column N vs. Column P	Yes	****	<0.0001
Column N vs. Column R	Yes	**	0.0059																		Column N vs. Column R	Yes	****	<0.0001
Column O vs. Column Q	Yes	**	0.0018																		Column O vs. Column Q	Yes	****	<0.0001
Column O vs. Column S	Yes	**	0.0068																		Column O vs. Column S	Yes	****	<0.0001
Column P vs. Column Q	No	ns	0.887																		Column P vs. Column Q	No	ns	>0.9999
Column P vs. Column R	No	ns	0.7749																		Column P vs. Column R	No	ns	0.7831
Column Q vs. Column S	No	ns	0.7761																		Column Q vs. Column S	No	ns	>0.9999
Column R vs. Column S	No	ns	0.8861																		Column R vs. Column S	No	ns	0.8876

## Sheet: Supplementary Fig. 9c
Climbing index
	WT					PINK1B9							park1
	DsRed, DsRed (column A)	DsRed, CISDi #1 (column B)	DsRed, CISDi #2 (column C)	DsRed, ,IP3R (column D)	DsRed, CISDWT (column E)	DsRed, DsRed (column F)	DsRed, CISDi #1 (column G)	DsRed, CISDi #2 (column H)	CISDi #1, IP3R (column I)	CISDi #2, IP3R (column J)	CISDi #1, CISDWT (column K)	CISDi #2, CISDWT (column L)	DsRed, DsRed (column M)	DsRed, CISDi #1 (column N)	DsRed, CISDi #2 (column O)	CISDi #1, IP3R (column P)	CISDi #2, IP3R (column Q)	CISDi #1, CISDWT (column R)	CISDi #2, CISDWT (column S)
1	4.7	5.5	6	6.6	6.6	23.3	7.9	9.7	20.1	22.7	22.3	19.6	26.7	9.7	12.7	21	24.3	18.8	24.2
2	4.7	5	6	6	5	24.7	9.9	10.6	21	19	21.7	18.2	32	8	10.7	22.7	22.7	17.6	23.7
3	5.5	5	5	5.5	5	28.9	8.6	11.6	16.7	19.3	20.3	18.7	27.7	11.6	12.2	19.7	23.7	17.6	22.3
4	4.6	5	4.3	5.3	5.7	22.7	10.7	9.7	16.3	21.3	19.3	18.7	28.3	8.7	10.7	16.3	21	21.3	19.9
5	4.6	6.3	5	5.5	5.2	24	8.6	8.7	17.3	23.7	21.3	19.7	25	8.3	9	23.6	21	20.7	18.3
6	5	6.1	5.5	4.7	6.6	25.5	8.3	10.3	18.8	22.6	20.1	22.3	24.7	11.7	9	23.7	22.7	21	21
7	4.3	4.7	5.2	4.3	7.2	22.6	9.7	11.6	19.9	18.9	19.7	21.9	24.3	8.7	11.7	17.7	19.7	19.7	20.7
8	5.5	4.3	4.7	5	6.7	24.2	7.9	11	17.3	17.3	18.1	17.7	29	7.3	10.3	22.6	18.2	17.9	18.7
9	5.7	4.7	5	5	6.6	21	8.7	9	22.6	23.7	18.8	21	28.8	7.8	11	18.1	22.7	22.3	21
10	5.2	5.3	4.7	6.2	5.5	26.6	9.3	10.6	23.2	24	21.9	21	28.8	9.3	11	23.7	23	21.9	21.3
mean	4.98	5.19	5.14	5.41	6.01	24.35	8.96	10.28	19.32	21.25	20.35	19.88	27.53	9.11	10.83	20.91	21.9	19.88	21.11
SD	0.473286	0.62796	0.554176	0.706242	0.815748	2.24759	0.917969	1.00089	2.4494	2.43778	1.41362	1.59569	2.3926	1.50956	1.21111	2.78466	1.89385	1.80727	1.91686
Tukey's multiple comparisons test	Mean Diff.	95.00% CI of diff.	Below threshold?	Summary	Adjusted P Value
Column A vs. Column B	-0.21	-2.884 to 2.464	No	ns	>0.9999
Column A vs. Column C	-0.16	-2.834 to 2.514	No	ns	>0.9999
Column A vs. Column D	-0.43	-3.104 to 2.244	No	ns	>0.9999
Column A vs. Column E	-1.03	-3.704 to 1.644	No	ns	0.9972
Column A vs. Column F	-19.37	-22.04 to -16.70	Yes	****	<0.0001
Column A vs. Column G	-3.98	-6.654 to -1.306	Yes	****	<0.0001
Column A vs. Column H	-5.3	-7.974 to -2.626	Yes	****	<0.0001
Column A vs. Column I	-14.34	-17.01 to -11.67	Yes	****	<0.0001
Column A vs. Column J	-16.27	-18.94 to -13.60	Yes	****	<0.0001
Column A vs. Column K	-15.37	-18.04 to -12.70	Yes	****	<0.0001
Column A vs. Column L	-14.9	-17.57 to -12.23	Yes	****	<0.0001
Column A vs. Column M	-22.55	-25.22 to -19.88	Yes	****	<0.0001
Column A vs. Column N	-4.13	-6.804 to -1.456	Yes	****	<0.0001
Column A vs. Column O	-5.85	-8.524 to -3.176	Yes	****	<0.0001
Column A vs. Column P	-15.93	-18.60 to -13.26	Yes	****	<0.0001
Column A vs. Column Q	-16.92	-19.59 to -14.25	Yes	****	<0.0001
Column A vs. Column R	-14.9	-17.57 to -12.23	Yes	****	<0.0001
Column A vs. Column S	-16.13	-18.80 to -13.46	Yes	****	<0.0001
Column B vs. Column C	0.05	-2.624 to 2.724	No	ns	>0.9999
Column B vs. Column D	-0.22	-2.894 to 2.454	No	ns	>0.9999
Column B vs. Column E	-0.82	-3.494 to 1.854	No	ns	0.9999
Column B vs. Column F	-19.16	-21.83 to -16.49	Yes	****	<0.0001
Column B vs. Column G	-3.77	-6.444 to -1.096	Yes	***	0.0002
Column B vs. Column H	-5.09	-7.764 to -2.416	Yes	****	<0.0001
Column B vs. Column I	-14.13	-16.80 to -11.46	Yes	****	<0.0001
Column B vs. Column J	-16.06	-18.73 to -13.39	Yes	****	<0.0001
Column B vs. Column K	-15.16	-17.83 to -12.49	Yes	****	<0.0001
Column B vs. Column L	-14.69	-17.36 to -12.02	Yes	****	<0.0001
Column B vs. Column M	-22.34	-25.01 to -19.67	Yes	****	<0.0001
Column B vs. Column N	-3.92	-6.594 to -1.246	Yes	****	<0.0001
Column B vs. Column O	-5.64	-8.314 to -2.966	Yes	****	<0.0001
Column B vs. Column P	-15.72	-18.39 to -13.05	Yes	****	<0.0001
Column B vs. Column Q	-16.71	-19.38 to -14.04	Yes	****	<0.0001
Column B vs. Column R	-14.69	-17.36 to -12.02	Yes	****	<0.0001
Column B vs. Column S	-15.92	-18.59 to -13.25	Yes	****	<0.0001
Column C vs. Column D	-0.27	-2.944 to 2.404	No	ns	>0.9999
Column C vs. Column E	-0.87	-3.544 to 1.804	No	ns	0.9997
Column C vs. Column F	-19.21	-21.88 to -16.54	Yes	****	<0.0001
Column C vs. Column G	-3.82	-6.494 to -1.146	Yes	***	0.0001
Column C vs. Column H	-5.14	-7.814 to -2.466	Yes	****	<0.0001
Column C vs. Column I	-14.18	-16.85 to -11.51	Yes	****	<0.0001
Column C vs. Column J	-16.11	-18.78 to -13.44	Yes	****	<0.0001
Column C vs. Column K	-15.21	-17.88 to -12.54	Yes	****	<0.0001
Column C vs. Column L	-14.74	-17.41 to -12.07	Yes	****	<0.0001
Column C vs. Column M	-22.39	-25.06 to -19.72	Yes	****	<0.0001
Column C vs. Column N	-3.97	-6.644 to -1.296	Yes	****	<0.0001
Column C vs. Column O	-5.69	-8.364 to -3.016	Yes	****	<0.0001
Column C vs. Column P	-15.77	-18.44 to -13.10	Yes	****	<0.0001
Column C vs. Column Q	-16.76	-19.43 to -14.09	Yes	****	<0.0001
Column C vs. Column R	-14.74	-17.41 to -12.07	Yes	****	<0.0001
Column C vs. Column S	-15.97	-18.64 to -13.30	Yes	****	<0.0001
Column D vs. Column E	-0.6	-3.274 to 2.074	No	ns	>0.9999
Column D vs. Column F	-18.94	-21.61 to -16.27	Yes	****	<0.0001
Column D vs. Column G	-3.55	-6.224 to -0.8759	Yes	***	0.0007
Column D vs. Column H	-4.87	-7.544 to -2.196	Yes	****	<0.0001
Column D vs. Column I	-13.91	-16.58 to -11.24	Yes	****	<0.0001
Column D vs. Column J	-15.84	-18.51 to -13.17	Yes	****	<0.0001
Column D vs. Column K	-14.94	-17.61 to -12.27	Yes	****	<0.0001
Column D vs. Column L	-14.47	-17.14 to -11.80	Yes	****	<0.0001
Column D vs. Column M	-22.12	-24.79 to -19.45	Yes	****	<0.0001
Column D vs. Column N	-3.7	-6.374 to -1.026	Yes	***	0.0003
Column D vs. Column O	-5.42	-8.094 to -2.746	Yes	****	<0.0001
Column D vs. Column P	-15.5	-18.17 to -12.83	Yes	****	<0.0001
Column D vs. Column Q	-16.49	-19.16 to -13.82	Yes	****	<0.0001
Column D vs. Column R	-14.47	-17.14 to -11.80	Yes	****	<0.0001
Column D vs. Column S	-15.7	-18.37 to -13.03	Yes	****	<0.0001
Column E vs. Column F	-18.34	-21.01 to -15.67	Yes	****	<0.0001
Column E vs. Column G	-2.95	-5.624 to -0.2759	Yes	*	0.015
Column E vs. Column H	-4.27	-6.944 to -1.596	Yes	****	<0.0001
Column E vs. Column I	-13.31	-15.98 to -10.64	Yes	****	<0.0001
Column E vs. Column J	-15.24	-17.91 to -12.57	Yes	****	<0.0001
Column E vs. Column K	-14.34	-17.01 to -11.67	Yes	****	<0.0001
Column E vs. Column L	-13.87	-16.54 to -11.20	Yes	****	<0.0001
Column E vs. Column M	-21.52	-24.19 to -18.85	Yes	****	<0.0001
Column E vs. Column N	-3.1	-5.774 to -0.4259	Yes	**	0.0073
Column E vs. Column O	-4.82	-7.494 to -2.146	Yes	****	<0.0001
Column E vs. Column P	-14.9	-17.57 to -12.23	Yes	****	<0.0001
Column E vs. Column Q	-15.89	-18.56 to -13.22	Yes	****	<0.0001
Column E vs. Column R	-13.87	-16.54 to -11.20	Yes	****	<0.0001
Column E vs. Column S	-15.1	-17.77 to -12.43	Yes	****	<0.0001
Column F vs. Column G	15.39	12.72 to 18.06	Yes	****	<0.0001
Column F vs. Column H	14.07	11.40 to 16.74	Yes	****	<0.0001
Column F vs. Column I	5.03	2.356 to 7.704	Yes	****	<0.0001
Column F vs. Column J	3.1	0.4259 to 5.774	Yes	**	0.0073
Column F vs. Column K	4	1.326 to 6.674	Yes	****	<0.0001
Column F vs. Column L	4.47	1.796 to 7.144	Yes	****	<0.0001
Column F vs. Column M	-3.18	-5.854 to -0.5059	Yes	**	0.0049
Column F vs. Column N	15.24	12.57 to 17.91	Yes	****	<0.0001
Column F vs. Column O	13.52	10.85 to 16.19	Yes	****	<0.0001
Column F vs. Column P	3.44	0.7659 to 6.114	Yes	**	0.0012
Column F vs. Column Q	2.45	-0.2241 to 5.124	No	ns	0.1173
Column F vs. Column R	4.47	1.796 to 7.144	Yes	****	<0.0001
Column F vs. Column S	3.24	0.5659 to 5.914	Yes	**	0.0036
Column G vs. Column H	-1.32	-3.994 to 1.354	No	ns	0.9594
Column G vs. Column I	-10.36	-13.03 to -7.686	Yes	****	<0.0001
Column G vs. Column J	-12.29	-14.96 to -9.616	Yes	****	<0.0001
Column G vs. Column K	-11.39	-14.06 to -8.716	Yes	****	<0.0001
Column G vs. Column L	-10.92	-13.59 to -8.246	Yes	****	<0.0001
Column G vs. Column M	-18.57	-21.24 to -15.90	Yes	****	<0.0001
Column G vs. Column N	-0.15	-2.824 to 2.524	No	ns	>0.9999
Column G vs. Column O	-1.87	-4.544 to 0.8041	No	ns	0.5616
Column G vs. Column P	-11.95	-14.62 to -9.276	Yes	****	<0.0001
Column G vs. Column Q	-12.94	-15.61 to -10.27	Yes	****	<0.0001
Column G vs. Column R	-10.92	-13.59 to -8.246	Yes	****	<0.0001
Column G vs. Column S	-12.15	-14.82 to -9.476	Yes	****	<0.0001
Column H vs. Column I	-9.04	-11.71 to -6.366	Yes	****	<0.0001
Column H vs. Column J	-10.97	-13.64 to -8.296	Yes	****	<0.0001
Column H vs. Column K	-10.07	-12.74 to -7.396	Yes	****	<0.0001
Column H vs. Column L	-9.6	-12.27 to -6.926	Yes	****	<0.0001
Column H vs. Column M	-17.25	-19.92 to -14.58	Yes	****	<0.0001
Column H vs. Column N	1.17	-1.504 to 3.844	No	ns	0.9879
Column H vs. Column O	-0.55	-3.224 to 2.124	No	ns	>0.9999
Column H vs. Column P	-10.63	-13.30 to -7.956	Yes	****	<0.0001
Column H vs. Column Q	-11.62	-14.29 to -8.946	Yes	****	<0.0001
Column H vs. Column R	-9.6	-12.27 to -6.926	Yes	****	<0.0001
Column H vs. Column S	-10.83	-13.50 to -8.156	Yes	****	<0.0001
Column I vs. Column J	-1.93	-4.604 to 0.7441	No	ns	0.5011
Column I vs. Column K	-1.03	-3.704 to 1.644	No	ns	0.9972
Column I vs. Column L	-0.56	-3.234 to 2.114	No	ns	>0.9999
Column I vs. Column M	-8.21	-10.88 to -5.536	Yes	****	<0.0001
Column I vs. Column N	10.21	7.536 to 12.88	Yes	****	<0.0001
Column I vs. Column O	8.49	5.816 to 11.16	Yes	****	<0.0001
Column I vs. Column P	-1.59	-4.264 to 1.084	No	ns	0.8201
Column I vs. Column Q	-2.58	-5.254 to 0.09409	No	ns	0.0726
Column I vs. Column R	-0.56	-3.234 to 2.114	No	ns	>0.9999
Column I vs. Column S	-1.79	-4.464 to 0.8841	No	ns	0.6419
Column J vs. Column K	0.9	-1.774 to 3.574	No	ns	0.9995
Column J vs. Column L	1.37	-1.304 to 4.044	No	ns	0.9432
Column J vs. Column M	-6.28	-8.954 to -3.606	Yes	****	<0.0001
Column J vs. Column N	12.14	9.466 to 14.81	Yes	****	<0.0001
Column J vs. Column O	10.42	7.746 to 13.09	Yes	****	<0.0001
Column J vs. Column P	0.34	-2.334 to 3.014	No	ns	>0.9999
Column J vs. Column Q	-0.65	-3.324 to 2.024	No	ns	>0.9999
Column J vs. Column R	1.37	-1.304 to 4.044	No	ns	0.9432
Column J vs. Column S	0.14	-2.534 to 2.814	No	ns	>0.9999
Column K vs. Column L	0.47	-2.204 to 3.144	No	ns	>0.9999
Column K vs. Column M	-7.18	-9.854 to -4.506	Yes	****	<0.0001
Column K vs. Column N	11.24	8.566 to 13.91	Yes	****	<0.0001
Column K vs. Column O	9.52	6.846 to 12.19	Yes	****	<0.0001
Column K vs. Column P	-0.56	-3.234 to 2.114	No	ns	>0.9999
Column K vs. Column Q	-1.55	-4.224 to 1.124	No	ns	0.8489
Column K vs. Column R	0.47	-2.204 to 3.144	No	ns	>0.9999
Column K vs. Column S	-0.76	-3.434 to 1.914	No	ns	>0.9999
Column L vs. Column M	-7.65	-10.32 to -4.976	Yes	****	<0.0001
Column L vs. Column N	10.77	8.096 to 13.44	Yes	****	<0.0001
Column L vs. Column O	9.05	6.376 to 11.72	Yes	****	<0.0001
Column L vs. Column P	-1.03	-3.704 to 1.644	No	ns	0.9972
Column L vs. Column Q	-2.02	-4.694 to 0.6541	No	ns	0.4133
Column L vs. Column R	0	-2.674 to 2.674	No	ns	>0.9999
Column L vs. Column S	-1.23	-3.904 to 1.444	No	ns	0.9795
Column M vs. Column N	18.42	15.75 to 21.09	Yes	****	<0.0001
Column M vs. Column O	16.7	14.03 to 19.37	Yes	****	<0.0001
Column M vs. Column P	6.62	3.946 to 9.294	Yes	****	<0.0001
Column M vs. Column Q	5.63	2.956 to 8.304	Yes	****	<0.0001
Column M vs. Column R	7.65	4.976 to 10.32	Yes	****	<0.0001
Column M vs. Column S	6.42	3.746 to 9.094	Yes	****	<0.0001
Column N vs. Column O	-1.72	-4.394 to 0.9541	No	ns	0.7093
Column N vs. Column P	-11.8	-14.47 to -9.126	Yes	****	<0.0001
Column N vs. Column Q	-12.79	-15.46 to -10.12	Yes	****	<0.0001
Column N vs. Column R	-10.77	-13.44 to -8.096	Yes	****	<0.0001
Column N vs. Column S	-12	-14.67 to -9.326	Yes	****	<0.0001
Column O vs. Column P	-10.08	-12.75 to -7.406	Yes	****	<0.0001
Column O vs. Column Q	-11.07	-13.74 to -8.396	Yes	****	<0.0001
Column O vs. Column R	-9.05	-11.72 to -6.376	Yes	****	<0.0001
Column O vs. Column S	-10.28	-12.95 to -7.606	Yes	****	<0.0001
Column P vs. Column Q	-0.99	-3.664 to 1.684	No	ns	0.9983
Column P vs. Column R	1.03	-1.644 to 3.704	No	ns	0.9972
Column P vs. Column S	-0.2	-2.874 to 2.474	No	ns	>0.9999
Column Q vs. Column R	2.02	-0.6541 to 4.694	No	ns	0.4133
Column Q vs. Column S	0.79	-1.884 to 3.464	No	ns	>0.9999
Column R vs. Column S	-1.23	-3.904 to 1.444	No	ns	0.9795

## Sheet: Supplementary Fig. 9e
Percentage of flies with swollen mitochondria (%)
	WT					PINK1B9							park1
	DsRed, DsRed (column A)	DsRed, CISDi #1 (column B)	DsRed, CISDi #2 (column C)	DsRed, ,IP3R (column D)	DsRed, CISDWT (column E)	DsRed, DsRed (column F)	DsRed, CISDi #1 (column G)	DsRed, CISDi #2 (column H)	CISDi #1, IP3R (column I)	CISDi #2, IP3R (column J)	CISDi #1, CISDWT (column K)	CISDi #2, CISDWT (column L)	DsRed, DsRed (column M)	DsRed, CISDi #1 (column N)	DsRed, CISDi #2 (column O)	CISDi #1, IP3R (column P)	CISDi #2, IP3R (column Q)	CISDi #1, CISDWT (column R)	CISDi #2, CISDWT (column S)
1	0	0	0	0	0	100	20	20	70	70	70	70	100	30	30	80	60	70	80
2	0	0	0	0	0	100	10	20	70	70	70	60	100	20	20	80	80	60	60
3	0	0	0	0	0	100	20	30	80	80	60	70	100	20	20	70	80	80	60
4	0	0	0	0	0	100	20	30	80	60	60	50	100	20	10	70	70	80	50
5	0	0	0	0	0	100	20	10	60	60	60	50	100	20	20	60	70	70	50
6	0	0	0	0	0	100	20	10	60	70	70	60	100	20	10	60	80	60	70
7	0	0	0	0	0	100	30	30	50	70	80	60	100	20	10	70	60	60	80
8	0	0	0	0	0	100	10	20	60	80	70	70	100	20	20	70	60	70	80
9	0	0	0	0	0	100	20	20	60	80	60	80	100	20	30	60	70	60	70
10	0	0	0	0	0	100	30	30	70	80	60	70	100	10	30	70	70	70	70
mean	0	0	0	0	0	100	20	22	66	72	66	64	100	20	20	69	70	68	67
SD	0	0	0	0	0	0	6.66667	7.88811	9.66092	7.88811	6.99206	9.66092	0	4.71405	8.16497	7.37865	8.16497	7.88811	11.595
Tukey's multiple comparisons test	Mean Diff.	95.00% CI of diff.	Below threshold?	Summary	Adjusted P Value
Column A vs. Column B	0	-10.44 to 10.44	No	ns	>0.9999
Column A vs. Column C	0	-10.44 to 10.44	No	ns	>0.9999
Column A vs. Column D	0	-10.44 to 10.44	No	ns	>0.9999
Column A vs. Column E	0	-10.44 to 10.44	No	ns	>0.9999
Column A vs. Column F	-100	-110.4 to -89.56	Yes	****	<0.0001
Column A vs. Column G	-20	-30.44 to -9.561	Yes	****	<0.0001
Column A vs. Column H	-22	-32.44 to -11.56	Yes	****	<0.0001
Column A vs. Column I	-66	-76.44 to -55.56	Yes	****	<0.0001
Column A vs. Column J	-72	-82.44 to -61.56	Yes	****	<0.0001
Column A vs. Column K	-66	-76.44 to -55.56	Yes	****	<0.0001
Column A vs. Column L	-64	-74.44 to -53.56	Yes	****	<0.0001
Column A vs. Column M	-100	-110.4 to -89.56	Yes	****	<0.0001
Column A vs. Column N	-20	-30.44 to -9.561	Yes	****	<0.0001
Column A vs. Column O	-20	-30.44 to -9.561	Yes	****	<0.0001
Column A vs. Column P	-69	-79.44 to -58.56	Yes	****	<0.0001
Column A vs. Column Q	-70	-80.44 to -59.56	Yes	****	<0.0001
Column A vs. Column R	-68	-78.44 to -57.56	Yes	****	<0.0001
Column A vs. Column S	-67	-77.44 to -56.56	Yes	****	<0.0001
Column B vs. Column C	0	-10.44 to 10.44	No	ns	>0.9999
Column B vs. Column D	0	-10.44 to 10.44	No	ns	>0.9999
Column B vs. Column E	0	-10.44 to 10.44	No	ns	>0.9999
Column B vs. Column F	-100	-110.4 to -89.56	Yes	****	<0.0001
Column B vs. Column G	-20	-30.44 to -9.561	Yes	****	<0.0001
Column B vs. Column H	-22	-32.44 to -11.56	Yes	****	<0.0001
Column B vs. Column I	-66	-76.44 to -55.56	Yes	****	<0.0001
Column B vs. Column J	-72	-82.44 to -61.56	Yes	****	<0.0001
Column B vs. Column K	-66	-76.44 to -55.56	Yes	****	<0.0001
Column B vs. Column L	-64	-74.44 to -53.56	Yes	****	<0.0001
Column B vs. Column M	-100	-110.4 to -89.56	Yes	****	<0.0001
Column B vs. Column N	-20	-30.44 to -9.561	Yes	****	<0.0001
Column B vs. Column O	-20	-30.44 to -9.561	Yes	****	<0.0001
Column B vs. Column P	-69	-79.44 to -58.56	Yes	****	<0.0001
Column B vs. Column Q	-70	-80.44 to -59.56	Yes	****	<0.0001
Column B vs. Column R	-68	-78.44 to -57.56	Yes	****	<0.0001
Column B vs. Column S	-67	-77.44 to -56.56	Yes	****	<0.0001
Column C vs. Column D	0	-10.44 to 10.44	No	ns	>0.9999
Column C vs. Column E	0	-10.44 to 10.44	No	ns	>0.9999
Column C vs. Column F	-100	-110.4 to -89.56	Yes	****	<0.0001
Column C vs. Column G	-20	-30.44 to -9.561	Yes	****	<0.0001
Column C vs. Column H	-22	-32.44 to -11.56	Yes	****	<0.0001
Column C vs. Column I	-66	-76.44 to -55.56	Yes	****	<0.0001
Column C vs. Column J	-72	-82.44 to -61.56	Yes	****	<0.0001
Column C vs. Column K	-66	-76.44 to -55.56	Yes	****	<0.0001
Column C vs. Column L	-64	-74.44 to -53.56	Yes	****	<0.0001
Column C vs. Column M	-100	-110.4 to -89.56	Yes	****	<0.0001
Column C vs. Column N	-20	-30.44 to -9.561	Yes	****	<0.0001
Column C vs. Column O	-20	-30.44 to -9.561	Yes	****	<0.0001
Column C vs. Column P	-69	-79.44 to -58.56	Yes	****	<0.0001
Column C vs. Column Q	-70	-80.44 to -59.56	Yes	****	<0.0001
Column C vs. Column R	-68	-78.44 to -57.56	Yes	****	<0.0001
Column C vs. Column S	-67	-77.44 to -56.56	Yes	****	<0.0001
Column D vs. Column E	0	-10.44 to 10.44	No	ns	>0.9999
Column D vs. Column F	-100	-110.4 to -89.56	Yes	****	<0.0001
Column D vs. Column G	-20	-30.44 to -9.561	Yes	****	<0.0001
Column D vs. Column H	-22	-32.44 to -11.56	Yes	****	<0.0001
Column D vs. Column I	-66	-76.44 to -55.56	Yes	****	<0.0001
Column D vs. Column J	-72	-82.44 to -61.56	Yes	****	<0.0001
Column D vs. Column K	-66	-76.44 to -55.56	Yes	****	<0.0001
Column D vs. Column L	-64	-74.44 to -53.56	Yes	****	<0.0001
Column D vs. Column M	-100	-110.4 to -89.56	Yes	****	<0.0001
Column D vs. Column N	-20	-30.44 to -9.561	Yes	****	<0.0001
Column D vs. Column O	-20	-30.44 to -9.561	Yes	****	<0.0001
Column D vs. Column P	-69	-79.44 to -58.56	Yes	****	<0.0001
Column D vs. Column Q	-70	-80.44 to -59.56	Yes	****	<0.0001
Column D vs. Column R	-68	-78.44 to -57.56	Yes	****	<0.0001
Column D vs. Column S	-67	-77.44 to -56.56	Yes	****	<0.0001
Column E vs. Column F	-100	-110.4 to -89.56	Yes	****	<0.0001
Column E vs. Column G	-20	-30.44 to -9.561	Yes	****	<0.0001
Column E vs. Column H	-22	-32.44 to -11.56	Yes	****	<0.0001
Column E vs. Column I	-66	-76.44 to -55.56	Yes	****	<0.0001
Column E vs. Column J	-72	-82.44 to -61.56	Yes	****	<0.0001
Column E vs. Column K	-66	-76.44 to -55.56	Yes	****	<0.0001
Column E vs. Column L	-64	-74.44 to -53.56	Yes	****	<0.0001
Column E vs. Column M	-100	-110.4 to -89.56	Yes	****	<0.0001
Column E vs. Column N	-20	-30.44 to -9.561	Yes	****	<0.0001
Column E vs. Column O	-20	-30.44 to -9.561	Yes	****	<0.0001
Column E vs. Column P	-69	-79.44 to -58.56	Yes	****	<0.0001
Column E vs. Column Q	-70	-80.44 to -59.56	Yes	****	<0.0001
Column E vs. Column R	-68	-78.44 to -57.56	Yes	****	<0.0001
Column E vs. Column S	-67	-77.44 to -56.56	Yes	****	<0.0001
Column F vs. Column G	80	69.56 to 90.44	Yes	****	<0.0001
Column F vs. Column H	78	67.56 to 88.44	Yes	****	<0.0001
Column F vs. Column I	34	23.56 to 44.44	Yes	****	<0.0001
Column F vs. Column J	28	17.56 to 38.44	Yes	****	<0.0001
Column F vs. Column K	34	23.56 to 44.44	Yes	****	<0.0001
Column F vs. Column L	36	25.56 to 46.44	Yes	****	<0.0001
Column F vs. Column M	0	-10.44 to 10.44	No	ns	>0.9999
Column F vs. Column N	80	69.56 to 90.44	Yes	****	<0.0001
Column F vs. Column O	80	69.56 to 90.44	Yes	****	<0.0001
Column F vs. Column P	31	20.56 to 41.44	Yes	****	<0.0001
Column F vs. Column Q	30	19.56 to 40.44	Yes	****	<0.0001
Column F vs. Column R	32	21.56 to 42.44	Yes	****	<0.0001
Column F vs. Column S	33	22.56 to 43.44	Yes	****	<0.0001
Column G vs. Column H	-2	-12.44 to 8.439	No	ns	>0.9999
Column G vs. Column I	-46	-56.44 to -35.56	Yes	****	<0.0001
Column G vs. Column J	-52	-62.44 to -41.56	Yes	****	<0.0001
Column G vs. Column K	-46	-56.44 to -35.56	Yes	****	<0.0001
Column G vs. Column L	-44	-54.44 to -33.56	Yes	****	<0.0001
Column G vs. Column M	-80	-90.44 to -69.56	Yes	****	<0.0001
Column G vs. Column N	0	-10.44 to 10.44	No	ns	>0.9999
Column G vs. Column O	0	-10.44 to 10.44	No	ns	>0.9999
Column G vs. Column P	-49	-59.44 to -38.56	Yes	****	<0.0001
Column G vs. Column Q	-50	-60.44 to -39.56	Yes	****	<0.0001
Column G vs. Column R	-48	-58.44 to -37.56	Yes	****	<0.0001
Column G vs. Column S	-47	-57.44 to -36.56	Yes	****	<0.0001
Column H vs. Column I	-44	-54.44 to -33.56	Yes	****	<0.0001
Column H vs. Column J	-50	-60.44 to -39.56	Yes	****	<0.0001
Column H vs. Column K	-44	-54.44 to -33.56	Yes	****	<0.0001
Column H vs. Column L	-42	-52.44 to -31.56	Yes	****	<0.0001
Column H vs. Column M	-78	-88.44 to -67.56	Yes	****	<0.0001
Column H vs. Column N	2	-8.439 to 12.44	No	ns	>0.9999
Column H vs. Column O	2	-8.439 to 12.44	No	ns	>0.9999
Column H vs. Column P	-47	-57.44 to -36.56	Yes	****	<0.0001
Column H vs. Column Q	-48	-58.44 to -37.56	Yes	****	<0.0001
Column H vs. Column R	-46	-56.44 to -35.56	Yes	****	<0.0001
Column H vs. Column S	-45	-55.44 to -34.56	Yes	****	<0.0001
Column I vs. Column J	-6	-16.44 to 4.439	No	ns	0.8577
Column I vs. Column K	0	-10.44 to 10.44	No	ns	>0.9999
Column I vs. Column L	2	-8.439 to 12.44	No	ns	>0.9999
Column I vs. Column M	-34	-44.44 to -23.56	Yes	****	<0.0001
Column I vs. Column N	46	35.56 to 56.44	Yes	****	<0.0001
Column I vs. Column O	46	35.56 to 56.44	Yes	****	<0.0001
Column I vs. Column P	-3	-13.44 to 7.439	No	ns	>0.9999
Column I vs. Column Q	-4	-14.44 to 6.439	No	ns	0.9974
Column I vs. Column R	-2	-12.44 to 8.439	No	ns	>0.9999
Column I vs. Column S	-1	-11.44 to 9.439	No	ns	>0.9999
Column J vs. Column K	6	-4.439 to 16.44	No	ns	0.8577
Column J vs. Column L	8	-2.439 to 18.44	No	ns	0.386
Column J vs. Column M	-28	-38.44 to -17.56	Yes	****	<0.0001
Column J vs. Column N	52	41.56 to 62.44	Yes	****	<0.0001
Column J vs. Column O	52	41.56 to 62.44	Yes	****	<0.0001
Column J vs. Column P	3	-7.439 to 13.44	No	ns	>0.9999
Column J vs. Column Q	2	-8.439 to 12.44	No	ns	>0.9999
Column J vs. Column R	4	-6.439 to 14.44	No	ns	0.9974
Column J vs. Column S	5	-5.439 to 15.44	No	ns	0.9694
Column K vs. Column L	2	-8.439 to 12.44	No	ns	>0.9999
Column K vs. Column M	-34	-44.44 to -23.56	Yes	****	<0.0001
Column K vs. Column N	46	35.56 to 56.44	Yes	****	<0.0001
Column K vs. Column O	46	35.56 to 56.44	Yes	****	<0.0001
Column K vs. Column P	-3	-13.44 to 7.439	No	ns	>0.9999
Column K vs. Column Q	-4	-14.44 to 6.439	No	ns	0.9974
Column K vs. Column R	-2	-12.44 to 8.439	No	ns	>0.9999
Column K vs. Column S	-1	-11.44 to 9.439	No	ns	>0.9999
Column L vs. Column M	-36	-46.44 to -25.56	Yes	****	<0.0001
Column L vs. Column N	44	33.56 to 54.44	Yes	****	<0.0001
Column L vs. Column O	44	33.56 to 54.44	Yes	****	<0.0001
Column L vs. Column P	-5	-15.44 to 5.439	No	ns	0.9694
Column L vs. Column Q	-6	-16.44 to 4.439	No	ns	0.8577
Column L vs. Column R	-4	-14.44 to 6.439	No	ns	0.9974
Column L vs. Column S	-3	-13.44 to 7.439	No	ns	>0.9999
Column M vs. Column N	80	69.56 to 90.44	Yes	****	<0.0001
Column M vs. Column O	80	69.56 to 90.44	Yes	****	<0.0001
Column M vs. Column P	31	20.56 to 41.44	Yes	****	<0.0001
Column M vs. Column Q	30	19.56 to 40.44	Yes	****	<0.0001
Column M vs. Column R	32	21.56 to 42.44	Yes	****	<0.0001
Column M vs. Column S	33	22.56 to 43.44	Yes	****	<0.0001
Column N vs. Column O	0	-10.44 to 10.44	No	ns	>0.9999
Column N vs. Column P	-49	-59.44 to -38.56	Yes	****	<0.0001
Column N vs. Column Q	-50	-60.44 to -39.56	Yes	****	<0.0001
Column N vs. Column R	-48	-58.44 to -37.56	Yes	****	<0.0001
Column N vs. Column S	-47	-57.44 to -36.56	Yes	****	<0.0001
Column O vs. Column P	-49	-59.44 to -38.56	Yes	****	<0.0001
Column O vs. Column Q	-50	-60.44 to -39.56	Yes	****	<0.0001
Column O vs. Column R	-48	-58.44 to -37.56	Yes	****	<0.0001
Column O vs. Column S	-47	-57.44 to -36.56	Yes	****	<0.0001
Column P vs. Column Q	-1	-11.44 to 9.439	No	ns	>0.9999
Column P vs. Column R	1	-9.439 to 11.44	No	ns	>0.9999
Column P vs. Column S	2	-8.439 to 12.44	No	ns	>0.9999
Column Q vs. Column R	2	-8.439 to 12.44	No	ns	>0.9999
Column Q vs. Column S	3	-7.439 to 13.44	No	ns	>0.9999
Column R vs. Column S	1	-9.439 to 11.44	No	ns	>0.9999

## Sheet: Supplementary Fig. 9f
Percentage of flies with apoptotic responses (%)
	WT					PINK1B9							park1
	DsRed, DsRed (column A)	DsRed, CISDi #1 (column B)	DsRed, CISDi #2 (column C)	DsRed, ,IP3R (column D)	DsRed, CISDWT (column E)	DsRed, DsRed (column F)	DsRed, CISDi #1 (column G)	DsRed, CISDi #2 (column H)	CISDi #1, IP3R (column I)	CISDi #2, IP3R (column J)	CISDi #1, CISDWT (column K)	CISDi #2, CISDWT (column L)	DsRed, DsRed (column M)	DsRed, CISDi #1 (column N)	DsRed, CISDi #2 (column O)	CISDi #1, IP3R (column P)	CISDi #2, IP3R (column Q)	CISDi #1, CISDWT (column R)	CISDi #2, CISDWT (column S)
1	0	0	0	0	0	100	20	30	70	70	40	40	100	20	30	70	60	60	70
2	0	0	0	0	0	100	10	30	70	70	60	50	100	20	20	80	70	60	60
3	0	0	0	0	0	100	20	10	60	70	70	60	100	20	20	70	70	60	50
4	0	0	0	0	0	100	20	20	60	60	50	60	100	20	10	50	70	50	50
5	0	0	0	0	0	100	20	20	60	60	50	60	100	10	20	60	70	50	70
6	0	0	0	0	0	100	20	20	60	70	70	70	100	10	10	60	50	70	60
7	0	0	0	0	0	100	20	20	50	70	60	70	100	20	10	50	50	70	60
8	0	0	0	0	0	100	10	20	60	60	60	70	100	20	20	70	60	40	70
9	0	0	0	0	0	100	10	20	60	60	50	60	100	20	10	60	70	70	60
10	0	0	0	0	0	100	20	10	70	50	60	60	100	20	10	70	70	40	60
mean	0	0	0	0	0	100	17	20	62	64	57	60	100	18	16	64	64	57	61
SD	0	0	0	0	0	0	4.83046	6.66667	6.32456	6.99206	9.48683	9.42809	0	4.21637	6.99206	9.66092	8.43274	11.595	7.37865
Tukey's multiple comparisons test	Mean Diff.	95.00% CI of diff.	Significant?	Summary	Adjusted P Value
Column A vs. Column B	0	-10.08 to 10.08	No	ns	>0.9999
Column A vs. Column C	0	-10.08 to 10.08	No	ns	>0.9999
Column A vs. Column D	0	-10.08 to 10.08	No	ns	>0.9999
Column A vs. Column E	0	-10.08 to 10.08	No	ns	>0.9999
Column A vs. Column F	-100	-110.1 to -89.92	Yes	****	<0.0001
Column A vs. Column G	-17	-27.08 to -6.925	Yes	****	<0.0001
Column A vs. Column H	-20	-30.08 to -9.925	Yes	****	<0.0001
Column A vs. Column I	-62	-72.08 to -51.92	Yes	****	<0.0001
Column A vs. Column J	-64	-74.08 to -53.92	Yes	****	<0.0001
Column A vs. Column K	-57	-67.08 to -46.92	Yes	****	<0.0001
Column A vs. Column L	-60	-70.08 to -49.92	Yes	****	<0.0001
Column A vs. Column M	-100	-110.1 to -89.92	Yes	****	<0.0001
Column A vs. Column N	-18	-28.08 to -7.925	Yes	****	<0.0001
Column A vs. Column O	-16	-26.08 to -5.925	Yes	****	<0.0001
Column A vs. Column P	-64	-74.08 to -53.92	Yes	****	<0.0001
Column A vs. Column Q	-64	-74.08 to -53.92	Yes	****	<0.0001
Column A vs. Column R	-57	-67.08 to -46.92	Yes	****	<0.0001
Column A vs. Column S	-61	-71.08 to -50.92	Yes	****	<0.0001
Column B vs. Column C	0	-10.08 to 10.08	No	ns	>0.9999
Column B vs. Column D	0	-10.08 to 10.08	No	ns	>0.9999
Column B vs. Column E	0	-10.08 to 10.08	No	ns	>0.9999
Column B vs. Column F	-100	-110.1 to -89.92	Yes	****	<0.0001
Column B vs. Column G	-17	-27.08 to -6.925	Yes	****	<0.0001
Column B vs. Column H	-20	-30.08 to -9.925	Yes	****	<0.0001
Column B vs. Column I	-62	-72.08 to -51.92	Yes	****	<0.0001
Column B vs. Column J	-64	-74.08 to -53.92	Yes	****	<0.0001
Column B vs. Column K	-57	-67.08 to -46.92	Yes	****	<0.0001
Column B vs. Column L	-60	-70.08 to -49.92	Yes	****	<0.0001
Column B vs. Column M	-100	-110.1 to -89.92	Yes	****	<0.0001
Column B vs. Column N	-18	-28.08 to -7.925	Yes	****	<0.0001
Column B vs. Column O	-16	-26.08 to -5.925	Yes	****	<0.0001
Column B vs. Column P	-64	-74.08 to -53.92	Yes	****	<0.0001
Column B vs. Column Q	-64	-74.08 to -53.92	Yes	****	<0.0001
Column B vs. Column R	-57	-67.08 to -46.92	Yes	****	<0.0001
Column B vs. Column S	-61	-71.08 to -50.92	Yes	****	<0.0001
Column C vs. Column D	0	-10.08 to 10.08	No	ns	>0.9999
Column C vs. Column E	0	-10.08 to 10.08	No	ns	>0.9999
Column C vs. Column F	-100	-110.1 to -89.92	Yes	****	<0.0001
Column C vs. Column G	-17	-27.08 to -6.925	Yes	****	<0.0001
Column C vs. Column H	-20	-30.08 to -9.925	Yes	****	<0.0001
Column C vs. Column I	-62	-72.08 to -51.92	Yes	****	<0.0001
Column C vs. Column J	-64	-74.08 to -53.92	Yes	****	<0.0001
Column C vs. Column K	-57	-67.08 to -46.92	Yes	****	<0.0001
Column C vs. Column L	-60	-70.08 to -49.92	Yes	****	<0.0001
Column C vs. Column M	-100	-110.1 to -89.92	Yes	****	<0.0001
Column C vs. Column N	-18	-28.08 to -7.925	Yes	****	<0.0001
Column C vs. Column O	-16	-26.08 to -5.925	Yes	****	<0.0001
Column C vs. Column P	-64	-74.08 to -53.92	Yes	****	<0.0001
Column C vs. Column Q	-64	-74.08 to -53.92	Yes	****	<0.0001
Column C vs. Column R	-57	-67.08 to -46.92	Yes	****	<0.0001
Column C vs. Column S	-61	-71.08 to -50.92	Yes	****	<0.0001
Column D vs. Column E	0	-10.08 to 10.08	No	ns	>0.9999
Column D vs. Column F	-100	-110.1 to -89.92	Yes	****	<0.0001
Column D vs. Column G	-17	-27.08 to -6.925	Yes	****	<0.0001
Column D vs. Column H	-20	-30.08 to -9.925	Yes	****	<0.0001
Column D vs. Column I	-62	-72.08 to -51.92	Yes	****	<0.0001
Column D vs. Column J	-64	-74.08 to -53.92	Yes	****	<0.0001
Column D vs. Column K	-57	-67.08 to -46.92	Yes	****	<0.0001
Column D vs. Column L	-60	-70.08 to -49.92	Yes	****	<0.0001
Column D vs. Column M	-100	-110.1 to -89.92	Yes	****	<0.0001
Column D vs. Column N	-18	-28.08 to -7.925	Yes	****	<0.0001
Column D vs. Column O	-16	-26.08 to -5.925	Yes	****	<0.0001
Column D vs. Column P	-64	-74.08 to -53.92	Yes	****	<0.0001
Column D vs. Column Q	-64	-74.08 to -53.92	Yes	****	<0.0001
Column D vs. Column R	-57	-67.08 to -46.92	Yes	****	<0.0001
Column D vs. Column S	-61	-71.08 to -50.92	Yes	****	<0.0001
Column E vs. Column F	-100	-110.1 to -89.92	Yes	****	<0.0001
Column E vs. Column G	-17	-27.08 to -6.925	Yes	****	<0.0001
Column E vs. Column H	-20	-30.08 to -9.925	Yes	****	<0.0001
Column E vs. Column I	-62	-72.08 to -51.92	Yes	****	<0.0001
Column E vs. Column J	-64	-74.08 to -53.92	Yes	****	<0.0001
Column E vs. Column K	-57	-67.08 to -46.92	Yes	****	<0.0001
Column E vs. Column L	-60	-70.08 to -49.92	Yes	****	<0.0001
Column E vs. Column M	-100	-110.1 to -89.92	Yes	****	<0.0001
Column E vs. Column N	-18	-28.08 to -7.925	Yes	****	<0.0001
Column E vs. Column O	-16	-26.08 to -5.925	Yes	****	<0.0001
Column E vs. Column P	-64	-74.08 to -53.92	Yes	****	<0.0001
Column E vs. Column Q	-64	-74.08 to -53.92	Yes	****	<0.0001
Column E vs. Column R	-57	-67.08 to -46.92	Yes	****	<0.0001
Column E vs. Column S	-61	-71.08 to -50.92	Yes	****	<0.0001
Column F vs. Column G	83	72.92 to 93.08	Yes	****	<0.0001
Column F vs. Column H	80	69.92 to 90.08	Yes	****	<0.0001
Column F vs. Column I	38	27.92 to 48.08	Yes	****	<0.0001
Column F vs. Column J	36	25.92 to 46.08	Yes	****	<0.0001
Column F vs. Column K	43	32.92 to 53.08	Yes	****	<0.0001
Column F vs. Column L	40	29.92 to 50.08	Yes	****	<0.0001
Column F vs. Column M	0	-10.08 to 10.08	No	ns	>0.9999
Column F vs. Column N	82	71.92 to 92.08	Yes	****	<0.0001
Column F vs. Column O	84	73.92 to 94.08	Yes	****	<0.0001
Column F vs. Column P	36	25.92 to 46.08	Yes	****	<0.0001
Column F vs. Column Q	36	25.92 to 46.08	Yes	****	<0.0001
Column F vs. Column R	43	32.92 to 53.08	Yes	****	<0.0001
Column F vs. Column S	39	28.92 to 49.08	Yes	****	<0.0001
Column G vs. Column H	-3	-13.08 to 7.075	No	ns	>0.9999
Column G vs. Column I	-45	-55.08 to -34.92	Yes	****	<0.0001
Column G vs. Column J	-47	-57.08 to -36.92	Yes	****	<0.0001
Column G vs. Column K	-40	-50.08 to -29.92	Yes	****	<0.0001
Column G vs. Column L	-43	-53.08 to -32.92	Yes	****	<0.0001
Column G vs. Column M	-83	-93.08 to -72.92	Yes	****	<0.0001
Column G vs. Column N	-1	-11.08 to 9.075	No	ns	>0.9999
Column G vs. Column O	1	-9.075 to 11.08	No	ns	>0.9999
Column G vs. Column P	-47	-57.08 to -36.92	Yes	****	<0.0001
Column G vs. Column Q	-47	-57.08 to -36.92	Yes	****	<0.0001
Column G vs. Column R	-40	-50.08 to -29.92	Yes	****	<0.0001
Column G vs. Column S	-44	-54.08 to -33.92	Yes	****	<0.0001
Column H vs. Column I	-42	-52.08 to -31.92	Yes	****	<0.0001
Column H vs. Column J	-44	-54.08 to -33.92	Yes	****	<0.0001
Column H vs. Column K	-37	-47.08 to -26.92	Yes	****	<0.0001
Column H vs. Column L	-40	-50.08 to -29.92	Yes	****	<0.0001
Column H vs. Column M	-80	-90.08 to -69.92	Yes	****	<0.0001
Column H vs. Column N	2	-8.075 to 12.08	No	ns	>0.9999
Column H vs. Column O	4	-6.075 to 14.08	No	ns	0.996
Column H vs. Column P	-44	-54.08 to -33.92	Yes	****	<0.0001
Column H vs. Column Q	-44	-54.08 to -33.92	Yes	****	<0.0001
Column H vs. Column R	-37	-47.08 to -26.92	Yes	****	<0.0001
Column H vs. Column S	-41	-51.08 to -30.92	Yes	****	<0.0001
Column I vs. Column J	-2	-12.08 to 8.075	No	ns	>0.9999
Column I vs. Column K	5	-5.075 to 15.08	No	ns	0.9573
Column I vs. Column L	2	-8.075 to 12.08	No	ns	>0.9999
Column I vs. Column M	-38	-48.08 to -27.92	Yes	****	<0.0001
Column I vs. Column N	44	33.92 to 54.08	Yes	****	<0.0001
Column I vs. Column O	46	35.92 to 56.08	Yes	****	<0.0001
Column I vs. Column P	-2	-12.08 to 8.075	No	ns	>0.9999
Column I vs. Column Q	-2	-12.08 to 8.075	No	ns	>0.9999
Column I vs. Column R	5	-5.075 to 15.08	No	ns	0.9573
Column I vs. Column S	1	-9.075 to 11.08	No	ns	>0.9999
Column J vs. Column K	7	-3.075 to 17.08	No	ns	0.5738
Column J vs. Column L	4	-6.075 to 14.08	No	ns	0.996
Column J vs. Column M	-36	-46.08 to -25.92	Yes	****	<0.0001
Column J vs. Column N	46	35.92 to 56.08	Yes	****	<0.0001
Column J vs. Column O	48	37.92 to 58.08	Yes	****	<0.0001
Column J vs. Column P	0	-10.08 to 10.08	No	ns	>0.9999
Column J vs. Column Q	0	-10.08 to 10.08	No	ns	>0.9999
Column J vs. Column R	7	-3.075 to 17.08	No	ns	0.5738
Column J vs. Column S	3	-7.075 to 13.08	No	ns	>0.9999
Column K vs. Column L	-3	-13.08 to 7.075	No	ns	>0.9999
Column K vs. Column M	-43	-53.08 to -32.92	Yes	****	<0.0001
Column K vs. Column N	39	28.92 to 49.08	Yes	****	<0.0001
Column K vs. Column O	41	30.92 to 51.08	Yes	****	<0.0001
Column K vs. Column P	-7	-17.08 to 3.075	No	ns	0.5738
Column K vs. Column Q	-7	-17.08 to 3.075	No	ns	0.5738
Column K vs. Column R	0	-10.08 to 10.08	No	ns	>0.9999
Column K vs. Column S	-4	-14.08 to 6.075	No	ns	0.996
Column L vs. Column M	-40	-50.08 to -29.92	Yes	****	<0.0001
Column L vs. Column N	42	31.92 to 52.08	Yes	****	<0.0001
Column L vs. Column O	44	33.92 to 54.08	Yes	****	<0.0001
Column L vs. Column P	-4	-14.08 to 6.075	No	ns	0.996
Column L vs. Column Q	-4	-14.08 to 6.075	No	ns	0.996
Column L vs. Column R	3	-7.075 to 13.08	No	ns	>0.9999
Column L vs. Column S	-1	-11.08 to 9.075	No	ns	>0.9999
Column M vs. Column N	82	71.92 to 92.08	Yes	****	<0.0001
Column M vs. Column O	84	73.92 to 94.08	Yes	****	<0.0001
Column M vs. Column P	36	25.92 to 46.08	Yes	****	<0.0001
Column M vs. Column Q	36	25.92 to 46.08	Yes	****	<0.0001
Column M vs. Column R	43	32.92 to 53.08	Yes	****	<0.0001
Column M vs. Column S	39	28.92 to 49.08	Yes	****	<0.0001
Column N vs. Column O	2	-8.075 to 12.08	No	ns	>0.9999
Column N vs. Column P	-46	-56.08 to -35.92	Yes	****	<0.0001
Column N vs. Column Q	-46	-56.08 to -35.92	Yes	****	<0.0001
Column N vs. Column R	-39	-49.08 to -28.92	Yes	****	<0.0001
Column N vs. Column S	-43	-53.08 to -32.92	Yes	****	<0.0001
Column O vs. Column P	-48	-58.08 to -37.92	Yes	****	<0.0001
Column O vs. Column Q	-48	-58.08 to -37.92	Yes	****	<0.0001
Column O vs. Column R	-41	-51.08 to -30.92	Yes	****	<0.0001
Column O vs. Column S	-45	-55.08 to -34.92	Yes	****	<0.0001
Column P vs. Column Q	0	-10.08 to 10.08	No	ns	>0.9999
Column P vs. Column R	7	-3.075 to 17.08	No	ns	0.5738
Column P vs. Column S	3	-7.075 to 13.08	No	ns	>0.9999
Column Q vs. Column R	7	-3.075 to 17.08	No	ns	0.5738
Column Q vs. Column S	3	-7.075 to 13.08	No	ns	>0.9999
Column R vs. Column S	-4	-14.08 to 6.075	No	ns	0.996

## Sheet: Supplementary Fig. 9h
PPM1/2																						PPL1
	WT					PINK1B9							park1										WT					PINK1B9							park1
	DsRed, DsRed (column A)	DsRed, CISDi #1 (column B)	DsRed, CISDi #2 (column C)	DsRed, ,IP3R (column D)	DsRed, CISDWT (column E)	DsRed, DsRed (column F)	DsRed, CISDi #1 (column G)	DsRed, CISDi #2 (column H)	CISDi #1, IP3R (column I)	CISDi #2, IP3R (column J)	CISDi #1, CISDWT (column K)	CISDi #2, CISDWT (column L)	DsRed, DsRed (column M)	DsRed, CISDi #1 (column N)	DsRed, CISDi #2 (column O)	CISDi #1, IP3R (column P)	CISDi #2, IP3R (column Q)	CISDi #1, CISDWT (column R)	CISDi #2, CISDWT (column S)				DsRed, DsRed (column A)	DsRed, CISDi #1 (column B)	DsRed, CISDi #2 (column C)	DsRed, ,IP3R (column D)	DsRed, CISDWT (column E)	DsRed, DsRed (column F)	DsRed, CISDi #1 (column G)	DsRed, CISDi #2 (column H)	CISDi #1, IP3R (column I)	CISDi #2, IP3R (column J)	CISDi #1, CISDWT (column K)	CISDi #2, CISDWT (column L)	DsRed, DsRed (column M)	DsRed, CISDi #1 (column N)	DsRed, CISDi #2 (column O)	CISDi #1, IP3R (column P)	CISDi #2, IP3R (column Q)	CISDi #1, CISDWT (column R)	CISDi #2, CISDWT (column S)
1	15	14	14	14	14	12	13	14	12	12	13	11	12	15	14	11	12	11	11			1	26	27	25	26	27	21	24	26	22	21	23	22	22	25	25	21	23	21	23
2	15	15	15	15	15	10	14	14	11	11	13	10	11	15	15	12	13	12	13			2	28	28	26	27	25	19	24	26	23	23	23	22	20	25	24	21	22	24	22
3	16	15	15	14	16	11	14	15	11	12	12	10	12	14	14	13	11	12	13			3	28	25	26	27	28	19	25	25	23	23	22	22	20	24	24	22	21	24	21
4	16	14	16	16	15	9	15	15	12	13	12	12	9	14	14	13	11	13	13			4	27	26	26	28	26	20	26	24	22	22	23	23	19	24	26	22	21	22	23
5	15	16	16	15	14	12	14	15	11	13	13	12	12	13	13	10	11	12	10			5	26	26	27	28	26	20	24	24	21	21	21	22	19	25	24	22	22	21	21
6	14	16	15	14	16	11	14	14	13	12	11	13	11	14	15	12	12	13	12			6	26	27	28	25	27	21	25	25	22	20	21	21	20	26	25	21	22	20	22
7	16	15	15	16	16	9	15	14	11	11	10	13	10	13	14	12	11	10	12			7	27	27	27	26	27	19	25	26	22	22	24	21	21	26	25	23	21	21	22
8	16	15	15	16	16	10	13	13	13	12	10	12	10	13	14	11	11	11	12			8	26	28	26	26	26	21	26	24	21	21	22	22	21	24	26	23	21	22	19
9	16	16	15	14	15	11	13	14	13	11	11	13	10	14	13	10	11	11	11			9	26	26	25	27	27	22	26	25	22	22	23	22	20	27	24	22	22	23	21
10	15	14	15	16	14	12	14	14	12	11	12	12	9	15	13	13	11	11	11			10	27	27	26	27	26	22	24	25	23	23	22	21	18	26	25	23	23	23	22
mean	15.4	15	15.1	15	15.1	10.7	13.9	14.2	11.9	11.8	11.7	11.8	10.6	14	13.9	11.7	11.4	11.6	11.8			mean	26.7	26.7	26.2	26.7	26.5	20.4	24.9	25	22.1	21.8	22.4	21.8	20	25.2	24.8	22	21.8	22.1	21.6
SD	0.699206	0.816497	0.567646	0.942809	0.875595	1.1595	0.737865	0.632456	0.875595	0.788811	1.1595	1.13529	1.17379	0.816497	0.737865	1.1595	0.699206	0.966092	1.0328			SD	0.823273	0.948683	0.918937	0.948683	0.849837	1.17379	0.875595	0.816497	0.737865	1.0328	0.966092	0.632456	1.1547	1.0328	0.788811	0.816497	0.788811	1.37032	1.17379
Tukey's multiple comparisons test	Mean Diff.	95.00% CI of diff.	Significant?	Summary	Adjusted P Value																	Tukey's multiple comparisons test	Mean Diff.	95.00% CI of diff.	Significant?	Summary	Adjusted P Value
Column A vs. Column B	0.4	-1.060 to 1.860	No	ns	>0.9999																	Column A vs. Column B	0	-1.527 to 1.527	No	ns	>0.9999
Column A vs. Column C	0.3	-1.160 to 1.760	No	ns	>0.9999																	Column A vs. Column C	0.5	-1.027 to 2.027	No	ns	0.9997
Column A vs. Column D	0.4	-1.060 to 1.860	No	ns	>0.9999																	Column A vs. Column D	0	-1.527 to 1.527	No	ns	>0.9999
Column A vs. Column E	0.3	-1.160 to 1.760	No	ns	>0.9999																	Column A vs. Column E	0.2	-1.327 to 1.727	No	ns	>0.9999
Column A vs. Column F	4.7	3.240 to 6.160	Yes	****	<0.0001																	Column A vs. Column F	6.3	4.773 to 7.827	Yes	****	<0.0001
Column A vs. Column G	1.5	0.03996 to 2.960	Yes	*	0.0369																	Column A vs. Column G	1.8	0.2725 to 3.327	Yes	**	0.0057
Column A vs. Column H	1.2	-0.2600 to 2.660	No	ns	0.2621																	Column A vs. Column H	1.7	0.1725 to 3.227	Yes	*	0.0133
Column A vs. Column I	3.5	2.040 to 4.960	Yes	****	<0.0001																	Column A vs. Column I	4.6	3.073 to 6.127	Yes	****	<0.0001
Column A vs. Column J	3.6	2.140 to 5.060	Yes	****	<0.0001																	Column A vs. Column J	4.9	3.373 to 6.427	Yes	****	<0.0001
Column A vs. Column K	3.7	2.240 to 5.160	Yes	****	<0.0001																	Column A vs. Column K	4.3	2.773 to 5.827	Yes	****	<0.0001
Column A vs. Column L	3.6	2.140 to 5.060	Yes	****	<0.0001																	Column A vs. Column L	4.9	3.373 to 6.427	Yes	****	<0.0001
Column A vs. Column M	4.8	3.340 to 6.260	Yes	****	<0.0001																	Column A vs. Column M	6.7	5.173 to 8.227	Yes	****	<0.0001
Column A vs. Column N	1.4	-0.06004 to 2.860	No	ns	0.0771																	Column A vs. Column N	1.5	-0.02749 to 3.027	No	ns	0.0607
Column A vs. Column O	1.5	0.03996 to 2.960	Yes	*	0.0369																	Column A vs. Column O	1.9	0.3725 to 3.427	Yes	**	0.0023
Column A vs. Column P	3.7	2.240 to 5.160	Yes	****	<0.0001																	Column A vs. Column P	4.7	3.173 to 6.227	Yes	****	<0.0001
Column A vs. Column Q	4	2.540 to 5.460	Yes	****	<0.0001																	Column A vs. Column Q	4.9	3.373 to 6.427	Yes	****	<0.0001
Column A vs. Column R	3.8	2.340 to 5.260	Yes	****	<0.0001																	Column A vs. Column R	4.6	3.073 to 6.127	Yes	****	<0.0001
Column A vs. Column S	3.6	2.140 to 5.060	Yes	****	<0.0001																	Column A vs. Column S	5.1	3.573 to 6.627	Yes	****	<0.0001
Column B vs. Column C	-0.1	-1.560 to 1.360	No	ns	>0.9999																	Column B vs. Column C	0.5	-1.027 to 2.027	No	ns	0.9997
Column B vs. Column D	0	-1.460 to 1.460	No	ns	>0.9999																	Column B vs. Column D	0	-1.527 to 1.527	No	ns	>0.9999
Column B vs. Column E	-0.1	-1.560 to 1.360	No	ns	>0.9999																	Column B vs. Column E	0.2	-1.327 to 1.727	No	ns	>0.9999
Column B vs. Column F	4.3	2.840 to 5.760	Yes	****	<0.0001																	Column B vs. Column F	6.3	4.773 to 7.827	Yes	****	<0.0001
Column B vs. Column G	1.1	-0.3600 to 2.560	No	ns	0.4183																	Column B vs. Column G	1.8	0.2725 to 3.327	Yes	**	0.0057
Column B vs. Column H	0.8	-0.6600 to 2.260	No	ns	0.9006																	Column B vs. Column H	1.7	0.1725 to 3.227	Yes	*	0.0133
Column B vs. Column I	3.1	1.640 to 4.560	Yes	****	<0.0001																	Column B vs. Column I	4.6	3.073 to 6.127	Yes	****	<0.0001
Column B vs. Column J	3.2	1.740 to 4.660	Yes	****	<0.0001																	Column B vs. Column J	4.9	3.373 to 6.427	Yes	****	<0.0001
Column B vs. Column K	3.3	1.840 to 4.760	Yes	****	<0.0001																	Column B vs. Column K	4.3	2.773 to 5.827	Yes	****	<0.0001
Column B vs. Column L	3.2	1.740 to 4.660	Yes	****	<0.0001																	Column B vs. Column L	4.9	3.373 to 6.427	Yes	****	<0.0001
Column B vs. Column M	4.4	2.940 to 5.860	Yes	****	<0.0001																	Column B vs. Column M	6.7	5.173 to 8.227	Yes	****	<0.0001
Column B vs. Column N	1	-0.4600 to 2.460	No	ns	0.6004																	Column B vs. Column N	1.5	-0.02749 to 3.027	No	ns	0.0607
Column B vs. Column O	1.1	-0.3600 to 2.560	No	ns	0.4183																	Column B vs. Column O	1.9	0.3725 to 3.427	Yes	**	0.0023
Column B vs. Column P	3.3	1.840 to 4.760	Yes	****	<0.0001																	Column B vs. Column P	4.7	3.173 to 6.227	Yes	****	<0.0001
Column B vs. Column Q	3.6	2.140 to 5.060	Yes	****	<0.0001																	Column B vs. Column Q	4.9	3.373 to 6.427	Yes	****	<0.0001
Column B vs. Column R	3.4	1.940 to 4.860	Yes	****	<0.0001																	Column B vs. Column R	4.6	3.073 to 6.127	Yes	****	<0.0001
Column B vs. Column S	3.2	1.740 to 4.660	Yes	****	<0.0001																	Column B vs. Column S	5.1	3.573 to 6.627	Yes	****	<0.0001
Column C vs. Column D	0.1	-1.360 to 1.560	No	ns	>0.9999																	Column C vs. Column D	-0.5	-2.027 to 1.027	No	ns	0.9997
Column C vs. Column E	0	-1.460 to 1.460	No	ns	>0.9999																	Column C vs. Column E	-0.3	-1.827 to 1.227	No	ns	>0.9999
Column C vs. Column F	4.4	2.940 to 5.860	Yes	****	<0.0001																	Column C vs. Column F	5.8	4.273 to 7.327	Yes	****	<0.0001
Column C vs. Column G	1.2	-0.2600 to 2.660	No	ns	0.2621																	Column C vs. Column G	1.3	-0.2275 to 2.827	No	ns	0.2083
Column C vs. Column H	0.9	-0.5600 to 2.360	No	ns	0.7733																	Column C vs. Column H	1.2	-0.3275 to 2.727	No	ns	0.3401
Column C vs. Column I	3.2	1.740 to 4.660	Yes	****	<0.0001																	Column C vs. Column I	4.1	2.573 to 5.627	Yes	****	<0.0001
Column C vs. Column J	3.3	1.840 to 4.760	Yes	****	<0.0001																	Column C vs. Column J	4.4	2.873 to 5.927	Yes	****	<0.0001
Column C vs. Column K	3.4	1.940 to 4.860	Yes	****	<0.0001																	Column C vs. Column K	3.8	2.273 to 5.327	Yes	****	<0.0001
Column C vs. Column L	3.3	1.840 to 4.760	Yes	****	<0.0001																	Column C vs. Column L	4.4	2.873 to 5.927	Yes	****	<0.0001
Column C vs. Column M	4.5	3.040 to 5.960	Yes	****	<0.0001																	Column C vs. Column M	6.2	4.673 to 7.727	Yes	****	<0.0001
Column C vs. Column N	1.1	-0.3600 to 2.560	No	ns	0.4183																	Column C vs. Column N	1	-0.5275 to 2.527	No	ns	0.6803
Column C vs. Column O	1.2	-0.2600 to 2.660	No	ns	0.2621																	Column C vs. Column O	1.4	-0.1275 to 2.927	No	ns	0.1169
Column C vs. Column P	3.4	1.940 to 4.860	Yes	****	<0.0001																	Column C vs. Column P	4.2	2.673 to 5.727	Yes	****	<0.0001
Column C vs. Column Q	3.7	2.240 to 5.160	Yes	****	<0.0001																	Column C vs. Column Q	4.4	2.873 to 5.927	Yes	****	<0.0001
Column C vs. Column R	3.5	2.040 to 4.960	Yes	****	<0.0001																	Column C vs. Column R	4.1	2.573 to 5.627	Yes	****	<0.0001
Column C vs. Column S	3.3	1.840 to 4.760	Yes	****	<0.0001																	Column C vs. Column S	4.6	3.073 to 6.127	Yes	****	<0.0001
Column D vs. Column E	-0.1	-1.560 to 1.360	No	ns	>0.9999																	Column D vs. Column E	0.2	-1.327 to 1.727	No	ns	>0.9999
Column D vs. Column F	4.3	2.840 to 5.760	Yes	****	<0.0001																	Column D vs. Column F	6.3	4.773 to 7.827	Yes	****	<0.0001
Column D vs. Column G	1.1	-0.3600 to 2.560	No	ns	0.4183																	Column D vs. Column G	1.8	0.2725 to 3.327	Yes	**	0.0057
Column D vs. Column H	0.8	-0.6600 to 2.260	No	ns	0.9006																	Column D vs. Column H	1.7	0.1725 to 3.227	Yes	*	0.0133
Column D vs. Column I	3.1	1.640 to 4.560	Yes	****	<0.0001																	Column D vs. Column I	4.6	3.073 to 6.127	Yes	****	<0.0001
Column D vs. Column J	3.2	1.740 to 4.660	Yes	****	<0.0001																	Column D vs. Column J	4.9	3.373 to 6.427	Yes	****	<0.0001
Column D vs. Column K	3.3	1.840 to 4.760	Yes	****	<0.0001																	Column D vs. Column K	4.3	2.773 to 5.827	Yes	****	<0.0001
Column D vs. Column L	3.2	1.740 to 4.660	Yes	****	<0.0001																	Column D vs. Column L	4.9	3.373 to 6.427	Yes	****	<0.0001
Column D vs. Column M	4.4	2.940 to 5.860	Yes	****	<0.0001																	Column D vs. Column M	6.7	5.173 to 8.227	Yes	****	<0.0001
Column D vs. Column N	1	-0.4600 to 2.460	No	ns	0.6004																	Column D vs. Column N	1.5	-0.02749 to 3.027	No	ns	0.0607
Column D vs. Column O	1.1	-0.3600 to 2.560	No	ns	0.4183																	Column D vs. Column O	1.9	0.3725 to 3.427	Yes	**	0.0023
Column D vs. Column P	3.3	1.840 to 4.760	Yes	****	<0.0001																	Column D vs. Column P	4.7	3.173 to 6.227	Yes	****	<0.0001
Column D vs. Column Q	3.6	2.140 to 5.060	Yes	****	<0.0001																	Column D vs. Column Q	4.9	3.373 to 6.427	Yes	****	<0.0001
Column D vs. Column R	3.4	1.940 to 4.860	Yes	****	<0.0001																	Column D vs. Column R	4.6	3.073 to 6.127	Yes	****	<0.0001
Column D vs. Column S	3.2	1.740 to 4.660	Yes	****	<0.0001																	Column D vs. Column S	5.1	3.573 to 6.627	Yes	****	<0.0001
Column E vs. Column F	4.4	2.940 to 5.860	Yes	****	<0.0001																	Column E vs. Column F	6.1	4.573 to 7.627	Yes	****	<0.0001
Column E vs. Column G	1.2	-0.2600 to 2.660	No	ns	0.2621																	Column E vs. Column G	1.6	0.07251 to 3.127	Yes	*	0.0293
Column E vs. Column H	0.9	-0.5600 to 2.360	No	ns	0.7733																	Column E vs. Column H	1.5	-0.02749 to 3.027	No	ns	0.0607
Column E vs. Column I	3.2	1.740 to 4.660	Yes	****	<0.0001																	Column E vs. Column I	4.4	2.873 to 5.927	Yes	****	<0.0001
Column E vs. Column J	3.3	1.840 to 4.760	Yes	****	<0.0001																	Column E vs. Column J	4.7	3.173 to 6.227	Yes	****	<0.0001
Column E vs. Column K	3.4	1.940 to 4.860	Yes	****	<0.0001																	Column E vs. Column K	4.1	2.573 to 5.627	Yes	****	<0.0001
Column E vs. Column L	3.3	1.840 to 4.760	Yes	****	<0.0001																	Column E vs. Column L	4.7	3.173 to 6.227	Yes	****	<0.0001
Column E vs. Column M	4.5	3.040 to 5.960	Yes	****	<0.0001																	Column E vs. Column M	6.5	4.973 to 8.027	Yes	****	<0.0001
Column E vs. Column N	1.1	-0.3600 to 2.560	No	ns	0.4183																	Column E vs. Column N	1.3	-0.2275 to 2.827	No	ns	0.2083
Column E vs. Column O	1.2	-0.2600 to 2.660	No	ns	0.2621																	Column E vs. Column O	1.7	0.1725 to 3.227	Yes	*	0.0133
Column E vs. Column P	3.4	1.940 to 4.860	Yes	****	<0.0001																	Column E vs. Column P	4.5	2.973 to 6.027	Yes	****	<0.0001
Column E vs. Column Q	3.7	2.240 to 5.160	Yes	****	<0.0001																	Column E vs. Column Q	4.7	3.173 to 6.227	Yes	****	<0.0001
Column E vs. Column R	3.5	2.040 to 4.960	Yes	****	<0.0001																	Column E vs. Column R	4.4	2.873 to 5.927	Yes	****	<0.0001
Column E vs. Column S	3.3	1.840 to 4.760	Yes	****	<0.0001																	Column E vs. Column S	4.9	3.373 to 6.427	Yes	****	<0.0001
Column F vs. Column G	-3.2	-4.660 to -1.740	Yes	****	<0.0001																	Column F vs. Column G	-4.5	-6.027 to -2.973	Yes	****	<0.0001
Column F vs. Column H	-3.5	-4.960 to -2.040	Yes	****	<0.0001																	Column F vs. Column H	-4.6	-6.127 to -3.073	Yes	****	<0.0001
Column F vs. Column I	-1.2	-2.660 to 0.2600	No	ns	0.2621																	Column F vs. Column I	-1.7	-3.227 to -0.1725	Yes	*	0.0133
Column F vs. Column J	-1.1	-2.560 to 0.3600	No	ns	0.4183																	Column F vs. Column J	-1.4	-2.927 to 0.1275	No	ns	0.1169
Column F vs. Column K	-1	-2.460 to 0.4600	No	ns	0.6004																	Column F vs. Column K	-2	-3.527 to -0.4725	Yes	***	0.0009
Column F vs. Column L	-1.1	-2.560 to 0.3600	No	ns	0.4183																	Column F vs. Column L	-1.4	-2.927 to 0.1275	No	ns	0.1169
Column F vs. Column M	0.1	-1.360 to 1.560	No	ns	>0.9999																	Column F vs. Column M	0.4	-1.127 to 1.927	No	ns	>0.9999
Column F vs. Column N	-3.3	-4.760 to -1.840	Yes	****	<0.0001																	Column F vs. Column N	-4.8	-6.327 to -3.273	Yes	****	<0.0001
Column F vs. Column O	-3.2	-4.660 to -1.740	Yes	****	<0.0001																	Column F vs. Column O	-4.4	-5.927 to -2.873	Yes	****	<0.0001
Column F vs. Column P	-1	-2.460 to 0.4600	No	ns	0.6004																	Column F vs. Column P	-1.6	-3.127 to -0.07251	Yes	*	0.0293
Column F vs. Column Q	-0.7	-2.160 to 0.7600	No	ns	0.9691																	Column F vs. Column Q	-1.4	-2.927 to 0.1275	No	ns	0.1169
Column F vs. Column R	-0.9	-2.360 to 0.5600	No	ns	0.7733																	Column F vs. Column R	-1.7	-3.227 to -0.1725	Yes	*	0.0133
Column F vs. Column S	-1.1	-2.560 to 0.3600	No	ns	0.4183																	Column F vs. Column S	-1.2	-2.727 to 0.3275	No	ns	0.3401
Column G vs. Column H	-0.3	-1.760 to 1.160	No	ns	>0.9999																	Column G vs. Column H	-0.1	-1.627 to 1.427	No	ns	>0.9999
Column G vs. Column I	2	0.5400 to 3.460	Yes	***	0.0004																	Column G vs. Column I	2.8	1.273 to 4.327	Yes	****	<0.0001
Column G vs. Column J	2.1	0.6400 to 3.560	Yes	***	0.0001																	Column G vs. Column J	3.1	1.573 to 4.627	Yes	****	<0.0001
Column G vs. Column K	2.2	0.7400 to 3.660	Yes	****	<0.0001																	Column G vs. Column K	2.5	0.9725 to 4.027	Yes	****	<0.0001
Column G vs. Column L	2.1	0.6400 to 3.560	Yes	***	0.0001																	Column G vs. Column L	3.1	1.573 to 4.627	Yes	****	<0.0001
Column G vs. Column M	3.3	1.840 to 4.760	Yes	****	<0.0001																	Column G vs. Column M	4.9	3.373 to 6.427	Yes	****	<0.0001
Column G vs. Column N	-0.1	-1.560 to 1.360	No	ns	>0.9999																	Column G vs. Column N	-0.3	-1.827 to 1.227	No	ns	>0.9999
Column G vs. Column O	0	-1.460 to 1.460	No	ns	>0.9999																	Column G vs. Column O	0.1	-1.427 to 1.627	No	ns	>0.9999
Column G vs. Column P	2.2	0.7400 to 3.660	Yes	****	<0.0001																	Column G vs. Column P	2.9	1.373 to 4.427	Yes	****	<0.0001
Column G vs. Column Q	2.5	1.040 to 3.960	Yes	****	<0.0001																	Column G vs. Column Q	3.1	1.573 to 4.627	Yes	****	<0.0001
Column G vs. Column R	2.3	0.8400 to 3.760	Yes	****	<0.0001																	Column G vs. Column R	2.8	1.273 to 4.327	Yes	****	<0.0001
Column G vs. Column S	2.1	0.6400 to 3.560	Yes	***	0.0001																	Column G vs. Column S	3.3	1.773 to 4.827	Yes	****	<0.0001
Column H vs. Column I	2.3	0.8400 to 3.760	Yes	****	<0.0001																	Column H vs. Column I	2.9	1.373 to 4.427	Yes	****	<0.0001
Column H vs. Column J	2.4	0.9400 to 3.860	Yes	****	<0.0001																	Column H vs. Column J	3.2	1.673 to 4.727	Yes	****	<0.0001
Column H vs. Column K	2.5	1.040 to 3.960	Yes	****	<0.0001																	Column H vs. Column K	2.6	1.073 to 4.127	Yes	****	<0.0001
Column H vs. Column L	2.4	0.9400 to 3.860	Yes	****	<0.0001																	Column H vs. Column L	3.2	1.673 to 4.727	Yes	****	<0.0001
Column H vs. Column M	3.6	2.140 to 5.060	Yes	****	<0.0001																	Column H vs. Column M	5	3.473 to 6.527	Yes	****	<0.0001
Column H vs. Column N	0.2	-1.260 to 1.660	No	ns	>0.9999																	Column H vs. Column N	-0.2	-1.727 to 1.327	No	ns	>0.9999
Column H vs. Column O	0.3	-1.160 to 1.760	No	ns	>0.9999																	Column H vs. Column O	0.2	-1.327 to 1.727	No	ns	>0.9999
Column H vs. Column P	2.5	1.040 to 3.960	Yes	****	<0.0001																	Column H vs. Column P	3	1.473 to 4.527	Yes	****	<0.0001
Column H vs. Column Q	2.8	1.340 to 4.260	Yes	****	<0.0001																	Column H vs. Column Q	3.2	1.673 to 4.727	Yes	****	<0.0001
Column H vs. Column R	2.6	1.140 to 4.060	Yes	****	<0.0001																	Column H vs. Column R	2.9	1.373 to 4.427	Yes	****	<0.0001
Column H vs. Column S	2.4	0.9400 to 3.860	Yes	****	<0.0001																	Column H vs. Column S	3.4	1.873 to 4.927	Yes	****	<0.0001
Column I vs. Column J	0.1	-1.360 to 1.560	No	ns	>0.9999																	Column I vs. Column J	0.3	-1.227 to 1.827	No	ns	>0.9999
Column I vs. Column K	0.2	-1.260 to 1.660	No	ns	>0.9999																	Column I vs. Column K	-0.3	-1.827 to 1.227	No	ns	>0.9999
Column I vs. Column L	0.1	-1.360 to 1.560	No	ns	>0.9999																	Column I vs. Column L	0.3	-1.227 to 1.827	No	ns	>0.9999
Column I vs. Column M	1.3	-0.1600 to 2.760	No	ns	0.1487																	Column I vs. Column M	2.1	0.5725 to 3.627	Yes	***	0.0003
Column I vs. Column N	-2.1	-3.560 to -0.6400	Yes	***	0.0001																	Column I vs. Column N	-3.1	-4.627 to -1.573	Yes	****	<0.0001
Column I vs. Column O	-2	-3.460 to -0.5400	Yes	***	0.0004																	Column I vs. Column O	-2.7	-4.227 to -1.173	Yes	****	<0.0001
Column I vs. Column P	0.2	-1.260 to 1.660	No	ns	>0.9999																	Column I vs. Column P	0.1	-1.427 to 1.627	No	ns	>0.9999
Column I vs. Column Q	0.5	-0.9600 to 1.960	No	ns	0.9994																	Column I vs. Column Q	0.3	-1.227 to 1.827	No	ns	>0.9999
Column I vs. Column R	0.3	-1.160 to 1.760	No	ns	>0.9999																	Column I vs. Column R	0	-1.527 to 1.527	No	ns	>0.9999
Column I vs. Column S	0.1	-1.360 to 1.560	No	ns	>0.9999																	Column I vs. Column S	0.5	-1.027 to 2.027	No	ns	0.9997
Column J vs. Column K	0.1	-1.360 to 1.560	No	ns	>0.9999																	Column J vs. Column K	-0.6	-2.127 to 0.9275	No	ns	0.9964
Column J vs. Column L	0	-1.460 to 1.460	No	ns	>0.9999																	Column J vs. Column L	0	-1.527 to 1.527	No	ns	>0.9999
Column J vs. Column M	1.2	-0.2600 to 2.660	No	ns	0.2621																	Column J vs. Column M	1.8	0.2725 to 3.327	Yes	**	0.0057
Column J vs. Column N	-2.2	-3.660 to -0.7400	Yes	****	<0.0001																	Column J vs. Column N	-3.4	-4.927 to -1.873	Yes	****	<0.0001
Column J vs. Column O	-2.1	-3.560 to -0.6400	Yes	***	0.0001																	Column J vs. Column O	-3	-4.527 to -1.473	Yes	****	<0.0001
Column J vs. Column P	0.1	-1.360 to 1.560	No	ns	>0.9999																	Column J vs. Column P	-0.2	-1.727 to 1.327	No	ns	>0.9999
Column J vs. Column Q	0.4	-1.060 to 1.860	No	ns	>0.9999																	Column J vs. Column Q	0	-1.527 to 1.527	No	ns	>0.9999
Column J vs. Column R	0.2	-1.260 to 1.660	No	ns	>0.9999																	Column J vs. Column R	-0.3	-1.827 to 1.227	No	ns	>0.9999
Column J vs. Column S	0	-1.460 to 1.460	No	ns	>0.9999																	Column J vs. Column S	0.2	-1.327 to 1.727	No	ns	>0.9999
Column K vs. Column L	-0.1	-1.560 to 1.360	No	ns	>0.9999																	Column K vs. Column L	0.6	-0.9275 to 2.127	No	ns	0.9964
Column K vs. Column M	1.1	-0.3600 to 2.560	No	ns	0.4183																	Column K vs. Column M	2.4	0.8725 to 3.927	Yes	****	<0.0001
Column K vs. Column N	-2.3	-3.760 to -0.8400	Yes	****	<0.0001																	Column K vs. Column N	-2.8	-4.327 to -1.273	Yes	****	<0.0001
Column K vs. Column O	-2.2	-3.660 to -0.7400	Yes	****	<0.0001																	Column K vs. Column O	-2.4	-3.927 to -0.8725	Yes	****	<0.0001
Column K vs. Column P	0	-1.460 to 1.460	No	ns	>0.9999																	Column K vs. Column P	0.4	-1.127 to 1.927	No	ns	>0.9999
Column K vs. Column Q	0.3	-1.160 to 1.760	No	ns	>0.9999																	Column K vs. Column Q	0.6	-0.9275 to 2.127	No	ns	0.9964
Column K vs. Column R	0.1	-1.360 to 1.560	No	ns	>0.9999																	Column K vs. Column R	0.3	-1.227 to 1.827	No	ns	>0.9999
Column K vs. Column S	-0.1	-1.560 to 1.360	No	ns	>0.9999																	Column K vs. Column S	0.8	-0.7275 to 2.327	No	ns	0.9313
Column L vs. Column M	1.2	-0.2600 to 2.660	No	ns	0.2621																	Column L vs. Column M	1.8	0.2725 to 3.327	Yes	**	0.0057
Column L vs. Column N	-2.2	-3.660 to -0.7400	Yes	****	<0.0001																	Column L vs. Column N	-3.4	-4.927 to -1.873	Yes	****	<0.0001
Column L vs. Column O	-2.1	-3.560 to -0.6400	Yes	***	0.0001																	Column L vs. Column O	-3	-4.527 to -1.473	Yes	****	<0.0001
Column L vs. Column P	0.1	-1.360 to 1.560	No	ns	>0.9999																	Column L vs. Column P	-0.2	-1.727 to 1.327	No	ns	>0.9999
Column L vs. Column Q	0.4	-1.060 to 1.860	No	ns	>0.9999																	Column L vs. Column Q	0	-1.527 to 1.527	No	ns	>0.9999
Column L vs. Column R	0.2	-1.260 to 1.660	No	ns	>0.9999																	Column L vs. Column R	-0.3	-1.827 to 1.227	No	ns	>0.9999
Column L vs. Column S	0	-1.460 to 1.460	No	ns	>0.9999																	Column L vs. Column S	0.2	-1.327 to 1.727	No	ns	>0.9999
Column M vs. Column N	-3.4	-4.860 to -1.940	Yes	****	<0.0001																	Column M vs. Column N	-5.2	-6.727 to -3.673	Yes	****	<0.0001
Column M vs. Column O	-3.3	-4.760 to -1.840	Yes	****	<0.0001																	Column M vs. Column O	-4.8	-6.327 to -3.273	Yes	****	<0.0001
Column M vs. Column P	-1.1	-2.560 to 0.3600	No	ns	0.4183																	Column M vs. Column P	-2	-3.527 to -0.4725	Yes	***	0.0009
Column M vs. Column Q	-0.8	-2.260 to 0.6600	No	ns	0.9006																	Column M vs. Column Q	-1.8	-3.327 to -0.2725	Yes	**	0.0057
Column M vs. Column R	-1	-2.460 to 0.4600	No	ns	0.6004																	Column M vs. Column R	-2.1	-3.627 to -0.5725	Yes	***	0.0003
Column M vs. Column S	-1.2	-2.660 to 0.2600	No	ns	0.2621																	Column M vs. Column S	-1.6	-3.127 to -0.07251	Yes	*	0.0293
Column N vs. Column O	0.1	-1.360 to 1.560	No	ns	>0.9999																	Column N vs. Column O	0.4	-1.127 to 1.927	No	ns	>0.9999
Column N vs. Column P	2.3	0.8400 to 3.760	Yes	****	<0.0001																	Column N vs. Column P	3.2	1.673 to 4.727	Yes	****	<0.0001
Column N vs. Column Q	2.6	1.140 to 4.060	Yes	****	<0.0001																	Column N vs. Column Q	3.4	1.873 to 4.927	Yes	****	<0.0001
Column N vs. Column R	2.4	0.9400 to 3.860	Yes	****	<0.0001																	Column N vs. Column R	3.1	1.573 to 4.627	Yes	****	<0.0001
Column N vs. Column S	2.2	0.7400 to 3.660	Yes	****	<0.0001																	Column N vs. Column S	3.6	2.073 to 5.127	Yes	****	<0.0001
Column O vs. Column P	2.2	0.7400 to 3.660	Yes	****	<0.0001																	Column O vs. Column P	2.8	1.273 to 4.327	Yes	****	<0.0001
Column O vs. Column Q	2.5	1.040 to 3.960	Yes	****	<0.0001																	Column O vs. Column Q	3	1.473 to 4.527	Yes	****	<0.0001
Column O vs. Column R	2.3	0.8400 to 3.760	Yes	****	<0.0001																	Column O vs. Column R	2.7	1.173 to 4.227	Yes	****	<0.0001
Column O vs. Column S	2.1	0.6400 to 3.560	Yes	***	0.0001																	Column O vs. Column S	3.2	1.673 to 4.727	Yes	****	<0.0001
Column P vs. Column Q	0.3	-1.160 to 1.760	No	ns	>0.9999																	Column P vs. Column Q	0.2	-1.327 to 1.727	No	ns	>0.9999
Column P vs. Column R	0.1	-1.360 to 1.560	No	ns	>0.9999																	Column P vs. Column R	-0.1	-1.627 to 1.427	No	ns	>0.9999
Column P vs. Column S	-0.1	-1.560 to 1.360	No	ns	>0.9999																	Column P vs. Column S	0.4	-1.127 to 1.927	No	ns	>0.9999
Column Q vs. Column R	-0.2	-1.660 to 1.260	No	ns	>0.9999																	Column Q vs. Column R	-0.3	-1.827 to 1.227	No	ns	>0.9999
Column Q vs. Column S	-0.4	-1.860 to 1.060	No	ns	>0.9999																	Column Q vs. Column S	0.2	-1.327 to 1.727	No	ns	>0.9999
Column R vs. Column S	-0.2	-1.660 to 1.260	No	ns	>0.9999																	Column R vs. Column S	0.5	-1.027 to 2.027	No	ns	0.9997
