# Supplementary material for: PINK1 and Parkin regulate IP3R-mediated ER calcium release
Source: Nat Commun. 2023 Aug 25;14:5202. doi: 10.1038/s41467-023-40929-z (PMC10457342; doi:10.1038/s41467-023-40929-z)
Supplement: Supplementary file 3 — Source Data [file 41467_2023_40929_MOESM3_ESM.zip › supplementary Figure 16.xlsx]

## Sheet: Supplementary Fig.16b
						IP3R-GFP of IP samples/IP3R-GFP of WCL samples
						Ratio
						Exp.1	Exp.2	Exp.3	Mean	SD
					lane1	0	0.141047	0.113054	0.0847004	0.0746761
					lane2	0.166786	0.108539	0.203052	0.159459	0.0476805
					lane3	1	1	1	1	0
					lane4	0.289503	0.16531	0.276796	0.24387	0.0683307
					lane5	1.47923	1.07641	1.43898	1.33154	0.221865
					Band intensity
					GFP blot of IP samples/GFP blot of WCL samples)
					Tukey's multiple comparisons test	Mean Diff.	95.00% CI of diff.	Below threshold?	Summary	Adjusted P Value
					Column B vs. Column A	0.07476	-0.2239 to 0.3734	No	ns	0.9172
					Column C vs. Column A	0.9153	0.6167 to 1.214	Yes	****	<0.0001
					Column D vs. Column A	0.1592	-0.1394 to 0.4578	No	ns	0.4469
					Column E vs. Column A	1.247	0.9482 to 1.545	Yes	****	<0.0001
					Column C vs. Column B	0.8405	0.5419 to 1.139	Yes	****	<0.0001
					Column D vs. Column B	0.08441	-0.2142 to 0.3830	No	ns	0.8788
					Column E vs. Column B	1.172	0.8735 to 1.471	Yes	****	<0.0001
					Column D vs. Column C	-0.7561	-1.055 to -0.4575	Yes	****	<0.0001
					Column E vs. Column C	0.3315	0.03293 to 0.6302	Yes	*	0.0285
					Column E vs. Column D	1.088	0.7891 to 1.386	Yes	****	<0.0001
					Graphs plotted in Prism 8 for version 9.5.1

## Sheet: Supplementary Fig.16c
													IP3R-GFP of IP samples/IP3R-GFP of WCL samples
													Ratio
													Exp.1	Exp.2	Exp.3	Mean	SD
												lane1	0	0	0	0	0
												lane2	0	0	0	0	0
												lane3	1	1	1	1	0
												lane4	2.59093	1.12787	2.39659	2.03847	0.79456
												Tukey's multiple comparisons test	Mean Diff.	95.00% CI of diff.	Below threshold?	Summary	Adjusted P Value
												lane 2 vs. lane 1	0	-1.039 to 1.039	No	ns	>0.9999
												lane 3 vs. lane 1	1	-0.03877 to 2.039	No	ns	0.0592
												lane 4 vs. lane 1	2.038	0.9997 to 3.077	Yes	**	0.0011
												lane 3 vs. lane 2	1	-0.03877 to 2.039	No	ns	0.0592
												lane 4 vs. lane 2	2.038	0.9997 to 3.077	Yes	**	0.0011
												lane 4 vs. lane 3	1.038	-0.0003097 to 2.077	No	ns	0.0501
												Band intensity samples
												GFP blot of IP samples/GFP blot of WCL samples)
												Graphs plotted in Prism 8 for version 9.5.1
